# Supplementary material for: Natural diversity of CRISPR spacers of Thermus: evidence of local spacer acquisition and global spacer exchange
Source: Philos Trans R Soc Lond B Biol Sci. 2019 Mar 25;374(1772):20180092. doi: 10.1098/rstb.2018.0092 (PMC6452258; doi:10.1098/rstb.2018.0092)
Supplement: Supplementary table S4 [file rstb20180092supp5.xlsx]

## Sheet: Лист1
	Natural Diversity of CRISPR Spacers of Thermus: Evidence of Local Spacer Acquisition and Global Spacer Exchange
	Supplementary table S4. Clustering statistics
	Sample	Year	CRISPR spacers, total	Clusters	Good’s criterion	Alpha diversity	Schao	Clusters (n > 10)
						(Shannon)
	Vesuvius 1	2014	1730954	2610	0.726437	5.47326	3512 ± 91	1212
	Vesuvius 2	2014	1777462	3235	0.746832	4.83993	4208 ± 91	1468
	Vesuvius 3	2018	573464	7991	0.289576	5.53916	26446 ± 805	680
	Vesuvius 4	2018	657890	10078	0.276841	5.70427	35343 ± 991	823
	Vesuvius 5	2018	546902	10675	0.311101	6.72603	49915 ± 1763	1916
	Vesuvius 6	2018	759772	12658	0.269869	6.20312	52197 ± 1470	1381
	Etna 1	2012	1027256	286	0.395105	2.83513	677 ± 88	18
	Etna 2	2012	926693	765	0.656209	3.14109	1201 ± 75	226
	El Tatio 1	2014	471175	1201	0.805995	4.20521	1468 ± 46	588
	El Tatio 2	2014	456459	1122	0.704991	3.08704	1573 ± 67	439
	Del Flaco 1	2013	2103097	965	0.66943	4.88498	1745 ± 132	542
	Del Flaco 2	2013	3653540	1041	0.552354	5.35485	1814 ± 100	355
	Del Flaco 3	2016	15328	595	0.868908	5.40471	642 ± 14	271
	Del Flaco 4	2016	11000	448	0.845982	4.96828	484 ± 11	173
	Del Flaco 5	2016	14875	695	0.867626	5.63479	746 ± 14	289
	Uzon 1	2018	520819	5923	0.400135	6.51961	23070 ± 1070	1572
	Uzon 2	2018	512485	11477	0.404548	4.50601	23682 ± 420	555
	Uzon 3	2018	1011741	10508	0.253331	5.98263	53793 ± 1905	1363
	Uzon 4	2018	774875	18506	0.274722	4.98414	54063 ± 954	607
	Uzon 5	2018	293179	9064	0.3515	5.05355	21357 ± 471	394
