# Supplementary material for: Natural diversity of CRISPR spacers of Thermus: evidence of local spacer acquisition and global spacer exchange
Source: Philos Trans R Soc Lond B Biol Sci. 2019 Mar 25;374(1772):20180092. doi: 10.1098/rstb.2018.0092 (PMC6452258; doi:10.1098/rstb.2018.0092)
Supplement: Supplementary data 2. Environmental Thermus CRISPR spacers (all) [file rstb20180092supp6.gz]

Archive with 1 entries (1 files):
- Suplementary_data_S2.fasta
