# Supplementary material for: Natural diversity of CRISPR spacers of Thermus: evidence of local spacer acquisition and global spacer exchange
Source: Philos Trans R Soc Lond B Biol Sci. 2019 Mar 25;374(1772):20180092. doi: 10.1098/rstb.2018.0092 (PMC6452258; doi:10.1098/rstb.2018.0092)
Supplement: Supplementary data 2. Environmental Thermus CRISPR spacers (all) [file rstb20180092supp6.gz › Suplementary_data_S2.fasta]

>Del_Flaco_(1).I-A_1;size=15859;
CTGAACTACCTCGTTCCCCATGGCGACACCTCCATC
>Del_Flaco_(1).I-A_2;size=15463;
CCGATGTCTGCCATGACCTCAAGTGCGGAGTCCCCGG
>Del_Flaco_(1).I-A_3;size=14777;
CTGGTATGCTCGGCAATCAATCGCTTTCCAGAAGGAGG
>Del_Flaco_(1).I-A_4;size=14731;
AGAGCGAGGAAGACTTCGTTGACCCCCTCATCAGAGCCC
>Del_Flaco_(1).I-A_5;size=13902;
TCCCCACTAACACCTACGGCTCTGGCGACCCCACTAA
>Del_Flaco_(1).I-A_6;size=13013;
TAGTCCTTGAGGCCATTCACAAGGATTTCCGCCACGT
>Del_Flaco_(1).I-A_7;size=12820;
GCATCCACAATATCGCCACGCCAGGAAAGGAACAGG
>Del_Flaco_(1).I-A_8;size=12698;
CCCGTTCCCTCGTCTACGTGAGCGGCATTTGCTTTCC
>Del_Flaco_(1).I-A_10;size=11012;
ACGCTCCCTCCAACCCCGAGGATGCCGCCTACCTTTC
>Del_Flaco_(1).I-A_9;size=10995;
ATGCCTATCGTGAGTTTGGTTTAGAGCTTATATACG
>Del_Flaco_(1).I-A_11;size=10987;
AAGTCAAACTCCGGGTCGGTGTACCACTCGGGGGA
>Del_Flaco_(1).I-A_13;size=10835;
GTGATGAGCAAGAAATGAAGCCTACCGCCCCAGAAA
>Del_Flaco_(1).I-A_12;size=10811;
ATCGGCCAGAACAGGCCCTATCGGGACGCTCGGGGGAA
>Del_Flaco_(1).I-A_14;size=10134;
TTATGAAGAAAGCAAATAGGTCTTCCCCGGTGACCC
>Del_Flaco_(1).I-A_15;size=10038;
TCCTCCACCCTTAGTTGGTCAGCGTGGACTTGGAAGGG
>Del_Flaco_(1).I-A_16;size=9861;
TCTCCAAGGTTTTCAAGGGAAAAACCAAAGTAAGCA
>Del_Flaco_(1).I-A_17;size=9762;
ACACCAGGGACCGGGTTTCGGAGGGGCGCTCAAACTCTT
>Del_Flaco_(1).I-A_18;size=9694;
CAGGTCCGAGTCGGAAAGCTTGCTCTCGGCCAGGCTCTT
>Del_Flaco_(1).I-A_19;size=9526;
ACAAATGTGCTTCTCGCTCCTAGGATGAGATGCGTG
>Del_Flaco_(1).I-A_20;size=9439;
TTGCGTAGGTCCGCCACCACCCCAGGGCCAAACTCAG
>Del_Flaco_(1).I-A_21;size=9360;
GACGCCAGGGACGCGGTGGTCCGGGTTCTCCACGCTG
>Del_Flaco_(1).I-A_22;size=9306;
ATGCCGTAGCGCTCCCTAAACCTCTTCAGCCTGGCTCCA
>Del_Flaco_(1).I-A_23;size=8845;
ACGTCTATGCCCAGGACCCCGTTCTCCTTCGTGGCTAC
>Del_Flaco_(1).I-A_24;size=8775;
TCGGCCCTGTTTGCCCTTTTGGGGGTCCTCGTTACTCTT
>Del_Flaco_(1).I-A_25;size=8391;
CCGAAGCCTCTGAGCTTGCCAGGGCGGTTTCCGAACGT
>Del_Flaco_(1).I-A_26;size=8189;
CCCGTTGAGGTGGACAACGCGCCCCGGCTACGCAAGTA
>Del_Flaco_(1).I-A_27;size=8148;
CAGGGACTGGTTGGCGGCCCTGGCCTGTTCCGCCG
>Del_Flaco_(1).I-A_28;size=7931;
TCCGCTACCTCACGCAGGGCGTCCAGGAGCCTCCC
>Del_Flaco_(1).I-A_29;size=7836;
TGGCAATGACCACACGGCCCTCAAAATCGGGAGAAG
>Del_Flaco_(1).I-A_31;size=7758;
CCCAGTCCCTCCAAATGCTGGTGGAGTTCCGAACCT
>Del_Flaco_(1).I-A_30;size=7753;
AATACGCTCACCAGGGGATGCATGCCCTGGAGGAGCCC
>Del_Flaco_(1).I-A_32;size=7627;
CCAGGAGATCCTCCTCGCTCACTATGGCCGGGAGATT
>Del_Flaco_(1).I-A_33;size=7603;
GCTCTCAAAGCGGATAACCTCTCCAGAGTAAACTGGCTT
>Del_Flaco_(1).I-A_34;size=7581;
ACGCCATCCGGCGCTCGTTTAGTTCCTTCCAGGAGGCG
>Del_Flaco_(1).I-A_35;size=7246;
ATGAGCGCGGTCAGATGAGGGAGGACCGCTTCCCCG
>Del_Flaco_(1).I-A_36;size=6968;
TCCATTTCAGGTCTTCAAAAGGTAGCTTCTTCAAAGCCG
>Del_Flaco_(1).I-A_37;size=6863;
CTTGGCTCCTGGCAGCAGCTCTTCAAGGGCAGCGC
>Del_Flaco_(1).I-A_38;size=6172;
GTCTGGAGCCGGCTCAATGACCCCACGGCGCTGGCTC
>Del_Flaco_(1).I-A_39;size=6136;
CCCGCCACCCCTGGGAGGAGTCGGCGTAGCTCACGG
>Del_Flaco_(1).I-A_40;size=4837;
GGGGGCTTCAGCCCCCTCACAAATCTCCAGGGGCCGT
>Del_Flaco_(1).I-A_41;size=4588;
ACCTTTTTCCCGGTTCTTACGATTCCTACGGGAGGTT
>Del_Flaco_(1).I-A_42;size=3178;
TTTCCTCAGGAAACGGGAGGTGTGCGATGCGGAAGCT
>Del_Flaco_(1).I-A_43;size=3098;
TTTGGCCTCCTTCTTATCTTGAATATCTCCATGGGGAG
>Del_Flaco_(1).I-A_44;size=2020;
CCTGGATATCTCGGTGATGGAAAGGCCCTGCCTCCG
>Del_Flaco_(1).I-A_2047;size=5;
CCAGGAGATCCCCCTCATCAGAGCCC
>Del_Flaco_(1).I-A_1622;size=4;
TTATGAAGAAAGCAAATAGGTCTTCAAGGGCAGCGC
>Del_Flaco_(1).I-A_1274;size=4;
CTGAACTACCTCGTTCCCCGAGGATGCCGCCTACCTTTC
>Del_Flaco_(1).I-A_2175;size=3;
CTGAACTACCTAGGATGAGATGCGTG
>Del_Flaco_(1).I-A_3305;size=3;
ACGCTCCCTCCATTCACAAGGATTTCCGCCACGT
>Del_Flaco_(1).I-A_2389;size=3;
GCATCCACAATATCGCCACCCCAGGGCCAAACTCAG
>Del_Flaco_(1).I-A_3291;size=3;
CTGGTATGCGCGGCATTTGCTTTCC
>Del_Flaco_(1).I-A_1341;size=3;
GCTCTCAAAGCGGATAACCTCTTCAGCCTGGCTCCA
>Del_Flaco_(1).I-A_2514;size=2;
CAGGGACTGGTTGGATGCCGCCTACCTTTC
>Del_Flaco_(1).I-A_2483;size=2;
ACGCCATCCGGCGCTCGTTTAGTTCAGAGCTTATATACG
>Del_Flaco_(1).I-A_3844;size=2;
ACAAATGTGCTTCTCGCTCCGAGGATGCCGCCTACCTTTC
>Del_Flaco_(1).I-A_2194;size=2;
TTTGGCCTCCTTCTTATCTTGAATATCTCCTGGCTCCA
>Del_Flaco_(1).I-A_3739;size=2;
TGGCAATGACCACAGGCCCTATCGGGACGCTCGGGGGAA
>Del_Flaco_(1).I-A_3756;size=2;
ACGTCTATGCCCAGGACCCCGTTCTCCAGAAGGAGG
>Del_Flaco_(1).I-A_1681;size=2;
TCCCCACTAACACCTACGGCTCTGGCAATCAATCGCTTTCCAGAAGGAGG
>Del_Flaco_(1).I-A_2692;size=2;
TAGTCCTTGAGGCCATTCAAAATCGGGAGAAG
>Del_Flaco_(1).I-A_2558;size=2;
TCCGCTACCTCACGCAGGGCGACCCCACTAA
>Del_Flaco_(1).I-A_2819;size=2;
CCGATGTCTGCAATCAATCGCTTTCCAGAAGGAGG
>Del_Flaco_(1).I-A_3036;size=2;
ATGCCGTAGCGCTCCCTAAACCAAAGTAAGCA
>Del_Flaco_(1).I-A_2498;size=2;
CCCGCCACCCCTGGGATGAGATGCGTG
>Del_Flaco_(1).I-A_2662;size=2;
CAGGTCCGAGTCGGAAAGCTTGCTCTCGCCTACCTTTC
>Del_Flaco_(1).I-A_3465;size=2;
ACCTTTTTCCCGGTGACCTCAAGTGCGGAGTCCCCGG
>Del_Flaco_(1).I-A_4452;size=2;
AGAGCGAGGAAGACTTCGTTGACAAACTAAGGGTGGAGGA
>Del_Flaco_(1).I-A_2993;size=2;
GACGCCAGGGACGCGGTGGTCCGGGTCGGTGTACCACTCGGGGGA
>Del_Flaco_(1).I-A_2420;size=2;
CCGATGTCTGCCATGACCTCAAAAGGTAGCTTCTTCAAAGCCG
>Del_Flaco_(1).I-A_1674;size=2;
CTGAACTACCTCGTTCTCCTTCGTGGCTAC
>Del_Flaco_(1).I-A_1588;size=2;
ATGCCTATCGTGACTTCGTTGACCCCCTCATCAGAGCCC
>Del_Flaco_(1).I-A_1741;size=2;
ACAAATGTGCTTCTCGCTCACTATGGCCGGGAGATT
>Del_Flaco_(1).I-A_2301;size=2;
ATCGGCCAGAACAAGGATTTCCGCCACGT
>Del_Flaco_(1).I-A_4209;size=2;
GCATCCACAATATCGCCACGCAGACGAGGGAACGGG
>Del_Flaco_(1).I-A_3585;size=2;
ATCGGCCAGAACAGGCCCTATCGGGACGCGGTGGTCCGGGTTCTTCACGCTG
>Del_Flaco_(1).I-A_1823;size=2;
GTGATGAGCAAGAAATGAAGCAGCTCTTCAAGGGCAGCGC
>Del_Flaco_(1).I-A_1738;size=2;
GTCTGGAGCCGGCTCAATGACCCCCTCATCAGAGCCC
>Del_Flaco_(1).I-A_3011;size=1;
ACCTCCACCGTGATCTTGGTTTATAGCTTATATACG
>Del_Flaco_(1).I-A_3268;size=1;
TTGCGTAGGTCCGCCTAAACCTCTTCAGCCTGGCTCCG
>Del_Flaco_(1).I-A_4065;size=1;
CTGGTATGCTCGGCGACACCTCCATC
>Del_Flaco_(1).I-A_3136;size=1;
ATGCCTATCGTGAGTAAACTGGCTT
>Del_Flaco_(1).I-A_3142;size=1;
CAGGTCCGAGTCGGAAAGCTATTGATTGCCGAGCATACCAG
>Del_Flaco_(1).I-A_3053;size=1;
CCCGCATCACCTCGGAGGAGTCAGAATCGCTAGCGG
>Del_Flaco_(1).I-A_3594;size=1;
CTGGTATGCTCGGCAAATAGGTCTTCCCCGGTGACCC
>Del_Flaco_(1).I-A_3389;size=1;
CCGATGTCTGCCATGACCTCAGGGCCAAACTCAG
>Del_Flaco_(1).I-A_3744;size=1;
ACAAATGTGCTTCTCGCTCCTAGGTTTCGGAGGGGCGCTCAAACTCTT
>Del_Flaco_(1).I-A_3516;size=1;
ATGCCTATCGTGAGTTTGGAAAGCTTGCTCTCGGCCAGGCTCTT
>Del_Flaco_(1).I-A_3293;size=1;
TTATGAAGAAAGCAAATAGGTCAGCGTGGACTTGGAAGGG
>Del_Flaco_(1).I-A_3265;size=1;
ATCGGCCAGAACAGGCCCACAAAATCGGGAGAAG
>Del_Flaco_(1).I-A_2393;size=1;
CAGGGACTGGTTGGCGGCCCTGGCTACGCAAGTA
>Del_Flaco_(1).I-A_2460;size=1;
AATACGCTCACCAGGGGATGCATGCCCCGGCTACGCAAGTA
>Del_Flaco_(1).I-A_4111;size=1;
ACACCAGGGACCGGGACCCCGTTCTCCTTCGTGGCTAC
>Del_Flaco_(1).I-A_2255;size=1;
ACACTAGCTACCCGGTTCTGGTGGGGTCCACAATCACCT
>Del_Flaco_(1).I-A_3719;size=1;
AATACGCTCACCAGGGGATGAAAAGGCCCTGCCTCCG
>Del_Flaco_(1).I-A_3906;size=1;
CTGATCTCCGCCATTACCRCAAGCGCGGAGTCCCTCG
>Del_Flaco_(1).I-A_4358;size=1;
TCCATTTCAGGTCTTCAAAAGGAAAAACCAAAGTAAGCA
>Del_Flaco_(1).I-A_4300;size=1;
GTATCCACAATATCGAGGATGCCGCCTACCTTTC
>Del_Flaco_(1).I-A_2417;size=1;
CCCAGTCCCTCCAAATGCTTGCTCTCGGCCAGGCTCTT
>Del_Flaco_(1).I-A_4402;size=1;
TTTCCTCAGGAAACGGGATGCATGCCCTGGAGGAGCCC
>Del_Flaco_(1).I-A_2646;size=1;
CCCGTTGAGGTGGAAAAACCAAAGTAAGCA
>Del_Flaco_(1).I-A_2920;size=1;
AGAGCGAGGAAGACAATCGCTTTCCAGAAGGAGG
>Del_Flaco_(1).I-A_3339;size=1;
CAGGTCCGAGTCGGAAAGCTTGCCCTGGCCTGTTCCGCCG
>Del_Flaco_(1).I-A_3668;size=1;
CTGAACTACCTCGTTCCCCAGGGCCAAACTCAG
>Del_Flaco_(1).I-A_3939;size=1;
CCGAAGCCTCTAAGCTTGCTCTCGGCCAGGCTCTT
>Del_Flaco_(1).I-A_4259;size=1;
CTTGGCTCCTGGCAGCAGCAAGCTTTCCGACTCGGACCTG
>Del_Flaco_(1).I-A_2281;size=1;
TCGTCATCCGTCAGTTGGTCAGCGCCGTCCTGGAAGCG
>Del_Flaco_(1).I-A_4368;size=1;
GTGATGAGCAAGAAATGACCCCACGGCGCTGGCCC
>Del_Flaco_(1).I-A_2481;size=1;
TCCTCCACCCTTAGTTGGACCCCGTTCTCCTTCGTGGCTAC
>Del_Flaco_(1).I-A_3891;size=1;
GCGATTAGCAAGAAATTACGCAMACTGSCCCAGAAA
>Del_Flaco_(1).I-A_3787;size=1;
CTTCTAAAGTTTTCAAGGGATAGACCCACCTCCATA
>Del_Flaco_(1).I-A_2285;size=1;
TCGCTCCTGCCAACCCCGACAATGCTGCCTACCTCTC
>Del_Flaco_(1).I-A_4355;size=1;
TCCGCTACCTCACGCCAGGAAAGGAACAGG
>Del_Flaco_(1).I-A_3964;size=1;
TGGCAATGACCACACGGCCCAGAACGTCTTGAGCCTGGCTCCA
>Del_Flaco_(1).I-A_4025;size=1;
ACGTCTATGCCCAGGACCCCGAGGATGCCGCCTACCTTTC
>Del_Flaco_(1).I-A_3835;size=1;
ACACCAGGGACCGGGTTTCGGAGCGCTACGGCAT
>Del_Flaco_(1).I-A_4421;size=1;
ACCTTTTTCCCGGTTCTTATCGCTTTCCAGAAGGAGG
>Del_Flaco_(1).I-A_4565;size=1;
CCCGTTCCCTCGTCTAGTTCCTTCCAGGAGGCG
>Del_Flaco_(1).I-A_2212;size=1;
AGAGCGAGGAAGACTTCGTTGACCCCCCAAAGTAAGCA
>Del_Flaco_(1).I-A_2197;size=1;
CCCCTGCTAACCATTACGGCAAGTGCGGACTCCCCGG
>Del_Flaco_(1).I-A_3649;size=1;
CCGAAGCCTCTGAGCTTGCCATTCACAAGGATTTCCGCCACGT
>Del_Flaco_(1).I-A_2527;size=1;
CCATGAGGCCCGCTTAGTTCACTATGGCCGCGAGATT
>Del_Flaco_(1).I-A_4473;size=1;
TCCTCCACCCTTAGTTGGAAAGCTTGCTCTCGGCCAGGCTCTT
>Del_Flaco_(1).I-A_2131;size=1;
CCGAAGCCTCTGAGCTTGAATATCTCCATGGGGAG
>Del_Flaco_(1).I-A_4109;size=1;
TCGGCCCTGTTTGCCATTCACAAGGATTTCCGCCACGT
>Del_Flaco_(1).I-A_2539;size=1;
GCTCTCAAAGCGGATAACCTCAAGTGCGGAGTCCCCGG
>Del_Flaco_(1).I-A_2762;size=1;
CAGGTCCGAGTCGGATGAGGGAGGACCGCTTCCCCG
>Del_Flaco_(1).I-A_3751;size=1;
TGGCAATGACCACACGGCCCTCACTATGGCCGGGAGATT
>Del_Flaco_(1).I-A_4305;size=1;
CCGAAGCCTCTGAGCTTGCCCTTTTGGGGGTCCTCGTTACTCTT
>Del_Flaco_(1).I-A_4498;size=1;
TTGCGTAGGTCCGCAAATAGGTCTTCCCCAGTGACCC
>Del_Flaco_(1).I-A_2310;size=1;
ATGCCTATCGTGAGTTTGGTTTAGTGCGGAGTCCCCGG
>Del_Flaco_(1).I-A_3841;size=1;
ACACCAGGGACCGGGTTTTGGGGGTCCTCGTTACTCTT
>Del_Flaco_(1).I-A_3800;size=1;
ACGCTCCCCCTACACGACGCTATTCCGATCTCCTTAA
>Del_Flaco_(1).I-A_3412;size=1;
TCCGCTACCTCACGCAGGGCGGTTTCCGAACGT
>Del_Flaco_(1).I-A_3003;size=1;
ATCGGCCAGAACGCGCCCCGGCTACGCAAGTA
>Del_Flaco_(1).I-A_3059;size=1;
TTTGGCCTCCTTCTTATCAGAGCCC
>Del_Flaco_(1).I-A_4069;size=1;
ATGCCTATCGTGAGTTTGGTTTAGTTCCTTCCAGGAGGCG
>Del_Flaco_(1).I-A_2395;size=1;
AATACGCTCACCAGGGGATGCAGCTCTTCAAGGGCAGCGC
>Del_Flaco_(1).I-A_2346;size=1;
TGGCAATGACCACGGAAAGCTTGCTCTCGGCCAGGCCCTT
>Del_Flaco_(1).I-A_4009;size=1;
ACACCAGGGACCGGGTTTCGGAGGGGCGCGTTGTCCACCTCAACGGG
>Del_Flaco_(1).I-A_4023;size=1;
CCCAGTCCCTCCAAATGCGGTGGTCCGGGTTCTCCACGCTG
>Del_Flaco_(1).I-A_4068;size=1;
AAGTCAAACTCCAGGAAAGGAACAGG
>Del_Flaco_(1).I-A_3701;size=1;
GCATCCACAATATCGCCACGCCAGGGCGGTTTCCGAACGT
>Del_Flaco_(1).I-A_3402;size=1;
GACGCCAGGGACGCAAATAGGTCTTCCCCGGTGACCC
>Del_Flaco_(1).I-A_3557;size=1;
CCGAAGCCTCTGAGCTTGCCAGGGCGTCCAGGAGCCTCCC
>Del_Flaco_(1).I-A_2887;size=1;
TAGTCCTTGAGGCGACACCTCCATC
>Del_Flaco_(1).I-A_3484;size=1;
TCGGCCCTGTTTGCCCTTAAACCTCTTCAGCCTGGCTCCA
>Del_Flaco_(1).I-A_3778;size=1;
TTATGAAGAAAGCAAATAGGATGAGATGCGTG
>Del_Flaco_(1).I-A_3100;size=1;
CCCGTTCCCTCGTCTACGTGGACTTGGAAGGG
>Del_Flaco_(1).I-A_3326;size=1;
CCCGTTGAGGTGATGGAAAGGCCCTGCCTCCG
>Del_Flaco_(1).I-A_3314;size=1;
ACACCAGGGACCGGGTTTCGAAAGGTAGCTTCTTCAAAGCCG
>Del_Flaco_(1).I-A_3383;size=1;
TCGGCCCTGTTTGCCCTTTTGAGGGGCGCTCAAACTCTT
>Del_Flaco_(1).I-A_4079;size=1;
AAGTCAAACTCCGGGGCATTTGCTTTCC
>Del_Flaco_(1).I-A_3909;size=1;
TCGGCCCTGTTTGCCCTATCGGGACGCTCGGGGGAA
>Del_Flaco_(1).I-A_2958;size=1;
ATGCCTATCGTGAGTTTGGTTTGTAGCTTCTTCAAAGCCG
>Del_Flaco_(1).I-A_2969;size=1;
ACGCCATCCGGCGCTCGTAGTTTCTTCAAAAGGTAGCTTCTTCAAAGCCG
>Del_Flaco_(1).I-A_2982;size=1;
GACGCCAGGGACGCGGTGGAGTTCCGAACCT
>Del_Flaco_(1).I-A_2796;size=1;
AATACGCTCACCAGGGGATGCATGACCTCAAGTGCGGAGTCCCCGG
>Del_Flaco_(1).I-A_2908;size=1;
ATGCCGTAGCGCTCCTAGGATGAGATGCGTG
>Del_Flaco_(1).I-A_2890;size=1;
CTGGTATGCTCGGCAATCAATCGCTTTCCTTCGTGGCTAC
>Del_Flaco_(1).I-A_3030;size=1;
TTATGAAGAAAGCAAATAGGTCTTTCCAGAAGGAGG
>Del_Flaco_(1).I-A_3022;size=1;
TTGCGTAGGTCCGCCACCACCCCTGGCCTGTTCCGCCG
>Del_Flaco_(1).I-A_2552;size=1;
ACGCCATCCGGCGCTCGTTTAGTTCCCCAGGGCCAAACTCAG
>Del_Flaco_(1).I-A_2465;size=1;
TCCCCACTAACACCCCACGGCGCTGGCTC
>Del_Flaco_(1).I-A_4599;size=1;
CTGAACTACCTCGTCGGTGTACCACTCGGGGGA
>Del_Flaco_(1).I-A_2475;size=1;
ATGCCTATCGTGAGGGAGGACCGCTTCCCCG
>Del_Flaco_(1).I-E_1;size=1232;
GCCCACCTGGAATACGAACGTTACGTCTATC
>Del_Flaco_(1).I-E_2;size=1202;
TAGCGCCGCCACCAGAATGCTCCCCATCTCCC
>Del_Flaco_(1).I-E_3;size=1191;
AGCCAACCGCCAGTGCGAGCCCCATCGCCATC
>Del_Flaco_(1).I-E_4;size=1135;
CGTGTTCGTGAACCCGGTTAGAGAAATACTGT
>Del_Flaco_(1).I-E_5;size=1060;
TGATAGCGGTGGGGGAGCCGGAAATGTCCCGCA
>Del_Flaco_(1).I-E_6;size=985;
TGGGGGAAGTGGTGCAGGAAGCAATAGAGGC
>Del_Flaco_(1).I-E_8;size=923;
CCCTTGTGGAGGAGGAGGAAGGGGAAGCCCTC
>Del_Flaco_(1).I-E_7;size=919;
CGCCTCTCCTACGCCGCCGCCTTGGCCAACAT
>Del_Flaco_(1).I-E_9;size=880;
TACGCCGATGAAAAGGCCCGCAACGAGGTGC
>Del_Flaco_(1).I-E_10;size=871;
TCCCGGTGTAGCAAGAGCTTTAGACCCGGATA
>Del_Flaco_(1).I-E_11;size=857;
AACCGCCTAAGCTCTGCGGCAACCCCCTCAAT
>Del_Flaco_(1).I-E_12;size=843;
GCGTTGTTCAGAAGTTGCGTGCGGATGTTCTC
>Del_Flaco_(1).I-E_13;size=836;
CAAGCCAATGACCCGCACTCAACCAAATGTGC
>Del_Flaco_(1).I-E_15;size=831;
CTCCCTCTTCAACTCTGCTAGAGCCCCCATC
>Del_Flaco_(1).I-E_14;size=831;
CTCCGTCCTGACACGGGCACGCATGTCCCTGA
>Del_Flaco_(1).I-E_17;size=825;
CATGCCTGATACCCAGGGGGGAGCCATGCCCC
>Del_Flaco_(1).I-E_18;size=820;
CACGGCTTCCAAGAAGGCGAGCATAGCATTCA
>Del_Flaco_(1).I-E_19;size=819;
GAAACACCAAAACCAACGCCTGCTCCTACGCC
>Del_Flaco_(1).I-E_16;size=815;
CGTGCAAACCCGTTGCTCAAGGACCAATGGGA
>Del_Flaco_(1).I-E_20;size=811;
GGAGAAGTCAACTTCGGCGCTCATGGCTATGT
>Del_Flaco_(1).I-E_21;size=789;
TCCACTTCTTTCCAGCCCATTGCACACCTCCT
>Del_Flaco_(1).I-E_22;size=774;
AGACGGGCCTCAGCCGGGAGGAAATCCTGGC
>Del_Flaco_(1).I-E_23;size=769;
CTTTCCCTTTCCCAGGAGGCCCGGAGGTGGCT
>Del_Flaco_(1).I-E_24;size=761;
CCCCCAGGGCAAGCGCTACCTCATCCAGTGCA
>Del_Flaco_(1).I-E_143;size=747;
GTCTGGCTTCGCAACCGCGAGCCCGACATAG
>Del_Flaco_(1).I-E_27;size=736;
GCTTGTATCCCCTGATCTGGGCAGGGAGCCTG
>Del_Flaco_(1).I-E_25;size=736;
ATACAAATTCACAACGGCTCAGGGCAATGGCA
>Del_Flaco_(1).I-E_26;size=732;
GGGGTTCCCATGAGGTCCCCATGAGGTTTCCA
>Del_Flaco_(1).I-E_28;size=729;
AAGACGTCCGTGGTGTGGGGAAGCTGGTTGCC
>Del_Flaco_(1).I-E_31;size=727;
CTCCTCGTTCTCTATCGTGCGGGAGTGAATGG
>Del_Flaco_(1).I-E_32;size=726;
CGCTGGCGAATGCGTTAGGGGTGATGCCCACC
>Del_Flaco_(1).I-E_29;size=726;
AAGTCCAGGGCCCCGGCACTTTCACGGCGACC
>Del_Flaco_(1).I-E_30;size=720;
TGGGCGTTGACCACGTGGGTTTGCCCCTTCTC
>Del_Flaco_(1).I-E_33;size=710;
AAATGCCCCCTGGACGATATAAAGCTTACTTC
>Del_Flaco_(1).I-E_37;size=700;
CTCGCGTAGAAGCTTCAGCAGGTAGACCTCCC
>Del_Flaco_(1).I-E_35;size=700;
TGGTAACCTCCTTTTCTACGGGATTTAATGCA
>Del_Flaco_(1).I-E_34;size=700;
TACCAGGCCGTCGTGCAGACCTACAGCCAAAG
>Del_Flaco_(1).I-E_38;size=698;
CCCGCAAGATCGTCTCGGAGCTGGTGGATGAA
>Del_Flaco_(1).I-E_36;size=697;
CCAGGGACATCGCCCAGAACGAGACGGCAGCC
>Del_Flaco_(1).I-E_39;size=691;
TACGACTTTGGCGCTAGCGCGGCCACGCCCGT
>Del_Flaco_(1).I-E_42;size=689;
CCTAGGGAGGAAGGGGGTGCTGGGAGGGCAGT
>Del_Flaco_(1).I-E_43;size=686;
GAGGCAGTACGCCATATGCCGTTTCTATAAAC
>Del_Flaco_(1).I-E_40;size=686;
GCGAACTCCTCGTGGCGCTTCTCCCAAACGCT
>Del_Flaco_(1).I-E_41;size=684;
TACGGGGACGACTTCTTTTTCTTCTCCTTGC
>Del_Flaco_(1).I-E_45;size=675;
ACATGATTTCCTGGCATGCCGATTTCGCTCC
>Del_Flaco_(1).I-E_46;size=674;
CTCGGGGTTTATATTCGTTCAGGTTTTTGGGC
>Del_Flaco_(1).I-E_44;size=671;
ACTCCACGGGCGAGGCGGAAAGGGACCGCAC
>Del_Flaco_(1).I-E_49;size=667;
GGATGCCCAGGAGGGGTTCCAGGTGGCCCATG
>Del_Flaco_(1).I-E_47;size=666;
GTACGGCGTGGACCTCTTGAGCCCCTTGGCCT
>Del_Flaco_(1).I-E_48;size=666;
TGCCTACCAGGTCCTTGGGAGCCTTCCCGGTT
>Del_Flaco_(1).I-E_51;size=660;
CTCCTCGTCCGTCTCCTCGTCCGCCCCCGCTT
>Del_Flaco_(1).I-E_100;size=658;
TTTCTAGCGACTTCTGGGTGTGCCCAGATAGT
>Del_Flaco_(1).I-E_52;size=658;
AGGGCCTCGAGGTCCGCCTCTCCCTCCTCACG
>Del_Flaco_(1).I-E_55;size=656;
AGAAACCCGAAGTTCAAAATGCAAATGCGCCC
>Del_Flaco_(1).I-E_50;size=655;
CAGGGCTAGTGTGAAGGCGAACCACCACCAGA
>Del_Flaco_(1).I-E_53;size=650;
GTCGGGAACCTCCCAGTAGACATAATGGACAT
>Del_Flaco_(1).I-E_57;size=645;
GCCGGGGCTGTGCCCCTTGACACCTTGCTACA
>Del_Flaco_(1).I-E_56;size=643;
TGCTGGACGTCCTGAAGGTCGGGGAGGCCCTG
>Del_Flaco_(1).I-E_54;size=643;
GAAGGCCAGGGAGCTGGCGGAGCAGATCGCAA
>Del_Flaco_(1).I-E_58;size=633;
TCCCGCAAAAGGGTCCTTGTCTTCAACCAGTC
>Del_Flaco_(1).I-E_59;size=632;
CCCTTCGTGGCCTTCAACTTCGGCCCCGAGCT
>Del_Flaco_(1).I-E_63;size=624;
GCCATCACTAGCGCACCCGGCACCATCCTGAA
>Del_Flaco_(1).I-E_60;size=623;
GTGTTCGGCTATGTGGCTACAGAAAAGGCAAC
>Del_Flaco_(1).I-E_61;size=623;
CTCTCAAGCGGGACTTCGTCTACACCGATGC
>Del_Flaco_(1).I-E_62;size=622;
AACGTATTGATGCGCCATGACCACAAGATAGC
>Del_Flaco_(1).I-E_65;size=620;
AACGCCCTTTCCTCATCGCTCCAGGCCGCCAT
>Del_Flaco_(1).I-E_66;size=616;
CCTCCATGGCCTCCCGGAGTTTGGCTTCCGCC
>Del_Flaco_(1).I-E_67;size=612;
GATGCCTGGGGATGAGGCGGGCATCTGGAAGC
>Del_Flaco_(1).I-E_69;size=609;
AAGGCGGGCATCGTCATCGCGCGAAACTCCCT
>Del_Flaco_(1).I-E_64;size=609;
CCGGAGTTGAGCCCTGGTCCAGGAGGAGGAGT
>Del_Flaco_(1).I-E_68;size=604;
GCAATGGTACCATACCCACCATCGGGCTCGGG
>Del_Flaco_(1).I-E_70;size=602;
CTCTGCGTAGACGCAGGGAAGAACTTGGGCTA
>Del_Flaco_(1).I-E_71;size=602;
CGGCTCCTCCTCGGGAAACCGCTAGTGGGAAG
>Del_Flaco_(1).I-E_72;size=600;
ACGGCGAAGCAGACGGCGAAGGCGACGAAGGC
>Del_Flaco_(1).I-E_73;size=585;
CCTTATCTTGCCTTCCTGGACTTCCTGTTCAA
>Del_Flaco_(1).I-E_74;size=581;
CCTTCCCTCTACCAGCCCAGCGAGCAACAGGT
>Del_Flaco_(1).I-E_75;size=577;
GTTCTGAACGACCACGATAGGAACGTAGCTC
>Del_Flaco_(1).I-E_77;size=574;
GACGGGGCCGATGCGGCGATAGCCTTGCTAAA
>Del_Flaco_(1).I-E_76;size=569;
CACCCCAAGGTCCACCGCGTTGAAGTGCCCCA
>Del_Flaco_(1).I-E_78;size=565;
CCCTCCTGTCCGTCGAAGACCTTTGACGTGCA
>Del_Flaco_(1).I-E_79;size=563;
TGGTCCGCATGGCCCTGCCTACCAGCCCCGCG
>Del_Flaco_(1).I-E_80;size=554;
AGGAGTAGCCCTTCTGGACGTGAGCCCCGGGG
>Del_Flaco_(1).I-E_81;size=552;
GTGAGGTCGGCGGCGAACTCCTGCGGAGGCGC
>Del_Flaco_(1).I-E_83;size=546;
CCGGGATTGTCGGGGAGGGCGCTACGCACCCT
>Del_Flaco_(1).I-E_84;size=544;
GTCTGCCTGCCGCCCATCTAGCCCTGGTAGGC
>Del_Flaco_(1).I-E_82;size=542;
ACTCCCACCATCACGGCACCTTCGCTTTCGCC
>Del_Flaco_(1).I-E_85;size=534;
CTAACCTCCATCGGATACAACCAGGTGCGCA
>Del_Flaco_(1).I-E_87;size=534;
GGCTACAGCAGCTCTGCCACTCAGGATACGCC
>Del_Flaco_(1).I-E_90;size=532;
AACGTGTGGGCCTGGCCCGACAAGTACGACCC
>Del_Flaco_(1).I-E_86;size=532;
AGGGACCGGACGAGGAACCCCACCCCGGCCA
>Del_Flaco_(1).I-E_89;size=531;
ACGTGGGTGCGCGTGTATCCCGCCAAACGCCC
>Del_Flaco_(1).I-E_88;size=530;
ATGCTCAATGAGATGGTGGCCGAAGGGGTGAT
>Del_Flaco_(1).I-E_94;size=528;
CGAAGGGGTGGTGTGCTGATGGAGTGGAAGGA
>Del_Flaco_(1).I-E_92;size=528;
GGCAGGACGGCTGGGGAGGCCGCTACGGGCCT
>Del_Flaco_(1).I-E_98;size=526;
CCCAACGAGATAGAGTTCCTGTTCATGAAGTCC
>Del_Flaco_(1).I-E_93;size=526;
CTCGCCCTTCAGGGCCAGTTCGTAGGAGGAAC
>Del_Flaco_(1).I-E_91;size=526;
CGCGGCTACGAAATCAAGCCCAACGAGATAGA
>Del_Flaco_(1).I-E_95;size=525;
TCACTCCCGCCGAACACCTGGTATTCCTCGGT
>Del_Flaco_(1).I-E_96;size=521;
ACCGTCGTCATAGAAGTCCCCTGGCTTGAAAC
>Del_Flaco_(1).I-E_97;size=518;
TCTACGCGAGGGGCGTCCCACCGCTCGCCCCC
>Del_Flaco_(1).I-E_99;size=516;
GCTTGCGCCCAGCTGGATTAGTCCGAGTATC
>Del_Flaco_(1).I-E_104;size=510;
GCAGGTGGTGGCGGTGTCCCAGGTTTTCCCTC
>Del_Flaco_(1).I-E_194;size=508;
CCCCCCGGGGGCTCCTCCTGGAAATCACAGGA
>Del_Flaco_(1).I-E_101;size=507;
CGGCCCACCTCATCCAAGGCGGCCATGCGCTC
>Del_Flaco_(1).I-E_103;size=502;
CTGGGTTCCGCCCTTGGCGTAGCCGTAGATGA
>Del_Flaco_(1).I-E_102;size=500;
TGATGCGCCTCGTCCACCACCAGGAGGACGTC
>Del_Flaco_(1).I-E_106;size=493;
AGGCGGGCGAGGCAGAACATTTTGCGAGCATT
>Del_Flaco_(1).I-E_105;size=487;
CGCCACGAGCGCAACGACGCCCAAACCCTCCG
>Del_Flaco_(1).I-E_107;size=484;
GGATCTTCCCGCCTTGTGCCTGACTAGTCTGC
>Del_Flaco_(1).I-E_109;size=484;
CGGAAAGCGTAAGGCTTTCCAACGAGGCTCA
>Del_Flaco_(1).I-E_108;size=481;
GACTGGGGCCAAGCCAAGTGGAGGGAATGGCTC
>Del_Flaco_(1).I-E_113;size=473;
CTACTTCCGATAGCGTTGACCACCTTAGCGGC
>Del_Flaco_(1).I-E_112;size=472;
ACTAGGGCATCCCAGGAAGGAGGCGCAAACC
>Del_Flaco_(1).I-E_110;size=471;
GGCTCCTCTTCCAAGTCCTGATACCGGTTGCC
>Del_Flaco_(1).I-E_114;size=471;
CGGGGCGGATCTCTCCGGATGTGGGCATCTGG
>Del_Flaco_(1).I-E_111;size=469;
GGTGCGCTGAGGGGGGTGGGCACCGTGGTCGA
>Del_Flaco_(1).I-E_115;size=465;
ACGTGGGCCTCCCGGGAGGGGTCCAGCCGGGC
>Del_Flaco_(1).I-E_116;size=465;
ATGGCCCGGGTGGGGTGGCGTGAGATCACCCG
>Del_Flaco_(1).I-E_118;size=462;
TCTTGGCCGCGACGGTGTAGATGTCCAAGCCC
>Del_Flaco_(1).I-E_117;size=461;
GGGTACGAGCACATGATTGAGGCTAACGATGAC
>Del_Flaco_(1).I-E_120;size=455;
CCCGTCGAGGTGAGGTACCGGCGCCGGACCTG
>Del_Flaco_(1).I-E_119;size=454;
GAGCTATCCGAGTGGTTGGAGCGCCAGGAATC
>Del_Flaco_(1).I-E_155;size=453;
CTATCGTGGGGGGGAACCTAGCCGCCATACC
>Del_Flaco_(1).I-E_123;size=447;
ATAAGCTCACTTCCCCCGGAGATGGAGGGGGC
>Del_Flaco_(1).I-E_122;size=446;
CGGGCCATGAAGGCCCTGGAGAAGGGGCAA
>Del_Flaco_(1).I-E_121;size=444;
GCGACTCTGGAGTCCATGCTCCAGGAAGTGGT
>Del_Flaco_(1).I-E_128;size=443;
CTCAACGGGCACGTCGTACCCGCCCTCTCTA
>Del_Flaco_(1).I-E_126;size=443;
AAACACAGTCTACCGGGGCCAGCCCGGAGCTA
>Del_Flaco_(1).I-E_125;size=443;
AGGGGTATGATTTCGGGGTCCACCTCTGTGGC
>Del_Flaco_(1).I-E_124;size=443;
CTCCACCTCCTGGTGGACGACGGGAAGTTCAT
>Del_Flaco_(1).I-E_131;size=441;
CCCAGCGCCACAAAGGAGGCAAAGGAGAAGGT
>Del_Flaco_(1).I-E_127;size=439;
ACGCAGTTGGCGCCCGTGCTTTGGGTAAAGTG
>Del_Flaco_(1).I-E_129;size=438;
CACCCCAAGGGGTTGGCCTTCCAGACGCCCACC
>Del_Flaco_(1).I-E_133;size=436;
TTCAGGTAGTCCCACACGAAGCACTCCCGCCA
>Del_Flaco_(1).I-E_130;size=431;
GTCCACGTCGATCACATACGAGGATGCCCGC
>Del_Flaco_(1).I-E_132;size=428;
CCTCCCCCGCGGGGTGCCCCACATCTTGCACT
>Del_Flaco_(1).I-E_134;size=426;
GAGGGCGTCGGGGAGTGGCTTCAAGCGACCAA
>Del_Flaco_(1).I-E_137;size=421;
CTCCACGCCCTGGTCGAGGAGGTAGCCCCGTT
>Del_Flaco_(1).I-E_135;size=419;
CACACCTCCCCTCCCCAGGCCACTTCGGCCAC
>Del_Flaco_(1).I-E_136;size=419;
ATAGCCGTCATCCCCCAGGGCGACGGCGAGTT
>Del_Flaco_(1).I-E_138;size=413;
CCGCGGCCAGGGTTATTGAGAGTAATCCCGAC
>Del_Flaco_(1).I-E_141;size=412;
GTGGTACAGGAGGTAGCCGAAGAAGCCCCCCA
>Del_Flaco_(1).I-E_139;size=412;
AGCCGGATGGGGTGGCGGTAGAGGCCGTTCC
>Del_Flaco_(1).I-E_140;size=409;
AAGGCCCTCCGGTACAACCCCATGGACGTGCT
>Del_Flaco_(1).I-E_142;size=407;
ACCTCCCGGTAAACCCTTCCACCATTCGGGC
>Del_Flaco_(1).I-E_145;size=405;
TACGGGTTGGCGCCCAGAGAATACCCGCGAAC
>Del_Flaco_(1).I-E_146;size=402;
TTCCGCCGGTCGGTAGGGGAGGCCGTCCTGCC
>Del_Flaco_(1).I-E_144;size=399;
CGGACGTGGTCTACGTGTGGCCAGGGTACACC
>Del_Flaco_(1).I-E_149;size=385;
CTCTTTCCTGGCGAGGGCGATTTGCTCCCAGG
>Del_Flaco_(1).I-E_150;size=383;
GTGACATCCCTCCTGGAGGGAGAGTTGTAGAC
>Del_Flaco_(1).I-E_147;size=382;
ACCCTCCGGGAGGGCCTTCTCAAGCCCTTCGT
>Del_Flaco_(1).I-E_148;size=381;
GTGGGCGTACTGGGTGGCGAGGTAAGGGAGCC
>Del_Flaco_(1).I-E_151;size=376;
GGGCTAGGCATATCCCGCCTCCACGGCTAGCC
>Del_Flaco_(1).I-E_152;size=375;
CCCAAGGCTGAAGCCGAGCCCAAGGCCAAGCC
>Del_Flaco_(1).I-E_153;size=375;
CCCAGCGCCACGGAGGACGCGAAGAAGAGGC
>Del_Flaco_(1).I-E_156;size=374;
CCGCCCCTCCTGGTCGGTCATTCCCCACCACA
>Del_Flaco_(1).I-E_157;size=369;
TGCCGCCGGAAAACTGCCCCTGCAACGCCAAC
>Del_Flaco_(1).I-E_159;size=368;
TGCTGGCGGAATTGGGCACTACCACCACGCCC
>Del_Flaco_(1).I-E_154;size=367;
GGTCTCGTACAGCGCGCCCATCCCTGGGCCG
>Del_Flaco_(1).I-E_158;size=367;
GCCCGGGAGGTGCGCGATGCGTAGGTGGTGGC
>Del_Flaco_(1).I-E_163;size=358;
AGCATCTGGCGAAGCTGGGGGCCGAAGCGGCC
>Del_Flaco_(1).I-E_161;size=358;
CTTGGGCCGGTTCAGCACGAGCACCACCCCCA
>Del_Flaco_(1).I-E_162;size=357;
CCGCCACTCCTTGAGGGCCTGGGGCCTCCCCC
>Del_Flaco_(1).I-E_160;size=356;
CAGCCCAATCCCCCGGCGGCGCGATAGGGCTC
>Del_Flaco_(1).I-E_166;size=352;
TTAGCTTTCGCAAATAAGCGCGCGGCAAAAGC
>Del_Flaco_(1).I-E_170;size=350;
GCCGCCGAGGACAGGGTGCGTAGCGCCCTCC
>Del_Flaco_(1).I-E_171;size=346;
GGCCGCCTCTTGCGCCTGGCTGAGCTGGAGAA
>Del_Flaco_(1).I-E_165;size=346;
TGTGCGGCCCCACATTTTGACGCGAGTCTATA
>Del_Flaco_(1).I-E_167;size=346;
AAGGAGGATACCCCGCTAGGCTCCACGAACAA
>Del_Flaco_(1).I-E_169;size=345;
GCCGAGGAGTATGAAGCGCGCCTAGAGCAGGC
>Del_Flaco_(1).I-E_168;size=343;
AACCTCTCCCAGAACACGTCCTGAGCGTTCGC
>Del_Flaco_(1).I-E_172;size=342;
CTTTCGCGCCGCTATCTGCTTCCGCGGTTCCA
>Del_Flaco_(1).I-E_174;size=339;
GAAGCGGTGAAGGCGGAGGAGGGCCGCCTGAC
>Del_Flaco_(1).I-E_173;size=337;
CTGGAGAGGCTCCGGGACGCCTTCGCCCTCCC
>Del_Flaco_(1).I-E_176;size=334;
ATTTGGCGGGGGAGGAAGTCCTCCCCGGTGGT
>Del_Flaco_(1).I-E_175;size=330;
GACGCTCCACTCCATCGCCCAGCCCAGGATC
>Del_Flaco_(1).I-E_177;size=329;
GGGCAAGGGGGGCTTATCGGCCAGGGCACCCC
>Del_Flaco_(1).I-E_178;size=326;
ATGGACGTGATGTTCCCCTGGCAGTCCCCGG
>Del_Flaco_(1).I-E_179;size=324;
CTCCTGGATCCGGCATACAAGGTCCTTGAGGC
>Del_Flaco_(1).I-E_181;size=319;
CGCTGGGTGGTGGACATGGAGGCGGAGCAGCA
>Del_Flaco_(1).I-E_180;size=313;
GGGACCTTCCTCTTTGACGAGGAGGCGGCCC
>Del_Flaco_(1).I-E_183;size=312;
TGGGCGGAGTTTGAGATCCGCGCCGCCGCCGG
>Del_Flaco_(1).I-E_182;size=311;
GGGCACGCGGAGTGGGATGAGGAGCTCCGCGC
>Del_Flaco_(1).I-E_185;size=304;
GAGCGGGGAGCGTCTGCGAAGGCCCGGAGCAA
>Del_Flaco_(1).I-E_184;size=302;
GCGAGGCCAGTCCGAAGCAGGAGTCTCCTCA
>Del_Flaco_(1).I-E_188;size=299;
GGGGGCGGGGACTACGGGGAGCCCGCCACCGT
>Del_Flaco_(1).I-E_186;size=299;
GGGCGCCCCAGGCTTTGCCGCGCGCTTTGGGC
>Del_Flaco_(1).I-E_187;size=296;
AAGCGGGCGTAGCGGGTCTTGGCGGTGCCCAC
>Del_Flaco_(1).I-E_189;size=293;
GGGGGGCGCCCGCCCCCCCTTTTCTCCCTGGA
>Del_Flaco_(1).I-E_190;size=291;
GCGTAGAGGCCCAGCCAGGCCCCCAAAGCGCC
>Del_Flaco_(1).I-E_192;size=288;
ATCGGCGTGGCGAGCCAGGGGCCCGTGAACGA
>Del_Flaco_(1).I-E_191;size=287;
ACCGCACGCCTCCCGCTTGGCGTAGCTCCAGCA
>Del_Flaco_(1).I-E_193;size=284;
CCAGAGGCGGAGGTCTCCCACTCTGGCAGGGC
>Del_Flaco_(1).I-E_195;size=280;
CGAACGCCGACGCCATATCCCAGGCGGCGCTC
>Del_Flaco_(1).I-E_196;size=278;
AAGTGAGCCCACCGGGGCCAGGAGCCCCGTGG
>Del_Flaco_(1).I-E_197;size=275;
GTACGGGCCACGCCCGGACCCACGCCGTGGCC
>Del_Flaco_(1).I-E_200;size=272;
TAGGCGCCCCATGACCGGCCCCGGGGCGTGTA
>Del_Flaco_(1).I-E_198;size=272;
ACCCTACCAGTTCGGGCGCGATGGTAGCCGTC
>Del_Flaco_(1).I-E_199;size=267;
CACAGCCCGTGGTGCCCGTGTGGGTCTGGGTC
>Del_Flaco_(1).I-E_202;size=260;
CTCCCAGTCCTACGGTAACGGCCAACGCCCTA
>Del_Flaco_(1).I-E_203;size=258;
ACTTTGGGGTGCATGACGACGGCGGCCACGGA
>Del_Flaco_(1).I-E_201;size=257;
AGCTGGCGCCCAGATGGAGTGAGCTGCTGAAC
>Del_Flaco_(1).I-E_204;size=254;
TCCTCATCGCTCCACCGGGGCTTCCAGAGGGC
>Del_Flaco_(1).I-E_206;size=251;
ATCCTCCCCCCGCGCCAGGGCCAACCGGGCAA
>Del_Flaco_(1).I-E_207;size=248;
GAGTTCCCCCGCCTTTTTGGTCAGGACACGGA
>Del_Flaco_(1).I-E_205;size=246;
CCGATAGGCCCGCGCTTGGGGTCGTTGCCGCC
>Del_Flaco_(1).I-E_208;size=241;
AGAGGGAGGGAGGCCGCCTGGCCTCCCTCCTT
>Del_Flaco_(1).I-E_209;size=239;
AACGGTGGTCCTCGGGGCCACCAAGCGGGTCC
>Del_Flaco_(1).I-E_210;size=233;
CCCTGCTGGCCAAGTGGGGCCACCTGGAGCGC
>Del_Flaco_(1).I-E_214;size=232;
GGCAGGGGCTCGTGCGCCTCGCCTCGGGGGAC
>Del_Flaco_(1).I-E_212;size=230;
GGGGACCGCCGGGTGGGCCTCTGGTTCGAGCG
>Del_Flaco_(1).I-E_213;size=229;
GAGGCGGGCCAGCTTTTCCGCCACCTCCCGGC
>Del_Flaco_(1).I-E_211;size=229;
TGGGCGGCTGGGACAACCTGCCTCTGCTCAGC
>Del_Flaco_(1).I-E_216;size=227;
GCCAGGGCGGAAGAGAGCAGCGGCGGGGTGAT
>Del_Flaco_(1).I-E_218;size=223;
CCCTACCGCAGGGAAGAAATCCGGCACGGCTC
>Del_Flaco_(1).I-E_215;size=221;
CTGGAGCCGCGCCTCAGGAAGGCGCAGTCCAG
>Del_Flaco_(1).I-E_219;size=217;
CCAACTGGGATGTCGCGCGCGTCGCCGTTGAC
>Del_Flaco_(1).I-E_223;size=216;
GCGGTTCTTCTCCCCGATGCTCACCCCATAGG
>Del_Flaco_(1).I-E_220;size=216;
CCGGGGGGCGATCTATGCCCTGGATGTGGTGG
>Del_Flaco_(1).I-E_221;size=214;
CGCATTGGCGGGGCCGGAGCGGGGCGCGTGGG
>Del_Flaco_(1).I-E_222;size=213;
ACGGCAAAGCGGCTACTGCTGGAAATGGTAC
>Del_Flaco_(1).I-E_224;size=212;
AAGCACGGCGTGGTGCTGGACGAAGAGCAGTT
>Del_Flaco_(1).I-E_227;size=210;
CCATGCGGCCTCAGCGCGTGAAGGACTTGGAG
>Del_Flaco_(1).I-E_226;size=208;
GCCACTCCGGCCAGCACCAGCCCCAGGGCCAC
>Del_Flaco_(1).I-E_225;size=207;
GCTCCCCAGATGGCCTCCACGATTTCCCGTGT
>Del_Flaco_(1).I-E_229;size=203;
CTCGGGCGGCAAGTCACCTGATGAAATGACCC
>Del_Flaco_(1).I-E_230;size=201;
CCCTGGACTCCGGGTATCCGTCGGTAAGCGGC
>Del_Flaco_(1).I-E_228;size=200;
TTTTTCAACCTTGGCGAACCTCTGGCTCCCAA
>Del_Flaco_(1).I-E_232;size=196;
GAACCGGCCGCCACGCCTAAGCCGATGTAGTC
>Del_Flaco_(1).I-E_231;size=194;
TCCTCTTGCCCGTGGACAAGGGCAGAGCCCTG
>Del_Flaco_(1).I-E_236;size=191;
CCACCGCCAAATGGGATTTGGTGGACCCCGCC
>Del_Flaco_(1).I-E_237;size=191;
GCCACCCTGGAACGCTTCCTCACCTCAGCCGA
>Del_Flaco_(1).I-E_233;size=191;
CTAGCAACCGGGGCAGTTGGCACAACGCAGTT
>Del_Flaco_(1).I-E_234;size=190;
CGAAGGTTTTCTATAGCGCTCTCGGGAACACC
>Del_Flaco_(1).I-E_238;size=189;
TTGGGCTCCCCGGAAAACCTTGTGGTACTCCC
>Del_Flaco_(1).I-E_235;size=188;
TGTGGGGCGGGGCCAGCCTGCCCGTCAGGGAC
>Del_Flaco_(1).I-E_241;size=186;
GCCGAGGCCATCGCCCGGGTGAAGGACTTGGT
>Del_Flaco_(1).I-E_239;size=184;
GTGTTTGCAGCAATCGGCGCGCACGTCTTCTA
>Del_Flaco_(1).I-E_240;size=181;
CGGCCCTCAACGCCGCGGCTAGGGGGGAGGAC
>Del_Flaco_(1).I-E_242;size=179;
ACAAGGCAGAGGTAGCCGACGTCCCGGGAATC
>Del_Flaco_(1).I-E_243;size=174;
GCCCTCTTGGGGCACCTCCACCTGGTGGCCCA
>Del_Flaco_(1).I-E_247;size=173;
CGGTTGGGGCGGTGAGCACGAAGGGGCTCAGT
>Del_Flaco_(1).I-E_246;size=171;
GTATCAGCGGAAACTCGGGCGGTGGTGGGGGG
>Del_Flaco_(1).I-E_244;size=170;
CGGGAGAAGCCCCTTCTGGCCCGGCTCCTCGG
>Del_Flaco_(1).I-E_248;size=167;
GGTTCGTAATCTCGGGGAACCGGAAGGATAAA
>Del_Flaco_(1).I-E_249;size=166;
TGGTCTGGGTGGTAGAAGCGACTCCACGGCCC
>Del_Flaco_(1).I-E_245;size=166;
GTCGGGGAGGCCCTGGCCCAGTACGGCATCGG
>Del_Flaco_(1).I-E_250;size=165;
TGCGGGGGCTAGCGGGGCGGGTGTTGGGGGT
>Del_Flaco_(1).I-E_253;size=162;
GGGTGGAAGTTTGTACCCCAGGGGCCACAGGA
>Del_Flaco_(1).I-E_254;size=162;
GGCAGGGAAGAAGAGATGGGGCGGGCAACTGC
>Del_Flaco_(1).I-E_251;size=161;
ACGCTGCAGGGCTTGCCGGACCACCTGATCCT
>Del_Flaco_(1).I-E_252;size=158;
CCGTGGAACACCGCACTCTCCCAGCGGAACAG
>Del_Flaco_(1).I-E_255;size=154;
CGCACCATGACCACCGTTAGGGCTAGGGTCAA
>Del_Flaco_(1).I-E_258;size=150;
CTAGGGAGGAGAAAAAGTCGTCAAGCCGGGAA
>Del_Flaco_(1).I-E_256;size=149;
CTCCTTGAGGTAGGCGTTGAGAGCGTTGAGGT
>Del_Flaco_(1).I-E_259;size=147;
GGGGGTCTACGCCGCCGCCGCCGTTCTGCAA
>Del_Flaco_(1).I-E_257;size=147;
TAGTGGCAATGGCCGGGGCCGGGAAGACCACC
>Del_Flaco_(1).I-E_261;size=145;
AAGCCCCGCACCCGGTCCAGGAAACCCGCCA
>Del_Flaco_(1).I-E_267;size=139;
TGCGGGTGCGGCCCGGGCAGAAGGTGGACCC
>Del_Flaco_(1).I-E_262;size=139;
ACCCCAGCACCGCCTCCCACTCCGAGCGGACC
>Del_Flaco_(1).I-E_263;size=138;
CCTTTCCTTCTCGCCAACCCCGAGTTCCCGCA
>Del_Flaco_(1).I-E_266;size=135;
GGGTGGGGCTCCAGGGTGGGACCATTCCCCTC
>Del_Flaco_(1).I-E_265;size=135;
CGAGCCTGATGTAGCGTGGGGGCCAAGCGGCC
>Del_Flaco_(1).I-E_264;size=135;
GCCTCTCCCGCCGCCTCGCCCCCCGGCCCCTC
>Del_Flaco_(1).I-E_271;size=134;
CTACGCGGCGCTCGGCGGCCTCTTTGCGGAC
>Del_Flaco_(1).I-E_269;size=133;
CTCCTCGCCCCTCGCCCGCTTCCTCCGGGCCA
>Del_Flaco_(1).I-E_273;size=130;
TAGCCCATTGCCCCACCTAGGACCGCGGCTAG
>Del_Flaco_(1).I-E_268;size=130;
GCGGTTCCCGGACCAGGGCACGGTTGCACTAT
>Del_Flaco_(1).I-E_270;size=129;
AACGATGCTTCCGAGGTCTACGACTGGCTCAA
>Del_Flaco_(1).I-E_274;size=126;
CGCTTGACCAGGTAGATGGCGTACAGGTGAGC
>Del_Flaco_(1).I-E_272;size=126;
GTTCTCACTAGGGACGAGGCCGTTCAGCAGGC
>Del_Flaco_(1).I-E_277;size=123;
CCCTCCCTGAACAGGGGGCAGGGCCCACCCC
>Del_Flaco_(1).I-E_275;size=122;
AGCCTGCGGTAGGAGGAGGCGATGCGGGAAAG
>Del_Flaco_(1).I-E_279;size=121;
TCCTGCAAAACCCTATCCACCGCTTCCAAGC
>Del_Flaco_(1).I-E_276;size=121;
GTCTGCACCCTCCCGGAGGACCTTCGCGACCG
>Del_Flaco_(1).I-E_280;size=118;
TTTAGCCGGGCAAGGGGGAAGGAAAAAACCGG
>Del_Flaco_(1).I-E_278;size=116;
CTCCTGCGCCTCCTGGCCGCGCAGGACGCCC
>Del_Flaco_(1).I-E_283;size=110;
AAACCCCGAAGCATTTAGAGGCATCAACGTTC
>Del_Flaco_(1).I-E_281;size=110;
TACTACCCCGAGTACCTCCGGGAGGTGGCGGA
>Del_Flaco_(1).I-E_282;size=109;
GTATATGGCATCGGGACCCCCAGAACGAGGGT
>Del_Flaco_(1).I-E_284;size=106;
GAGGTGGGCAGAATGGAGGTGCGGAAACTCGG
>Del_Flaco_(1).I-E_286;size=104;
AACTGCACCCGCCAGGGCCAGAGGAGGGGCAC
>Del_Flaco_(1).I-E_291;size=102;
GAATAGGCGGGTAGCGTATTCGTCAGGGTCTCC
>Del_Flaco_(1).I-E_285;size=101;
AAATACCGAGTCCATGTGGGCTTCAGCATAGA
>Del_Flaco_(1).I-E_287;size=100;
CCCGCGCGCCCCGGCCCGCCCCGCGCCCCCCA
>Del_Flaco_(1).I-E_288;size=98;
GGGGGGCCCTTGTGGAGCCGCCACCGGGTGAC
>Del_Flaco_(1).I-E_289;size=94;
GACGAGCTGGCCGGCCCCGCCATACCCGCCCA
>Del_Flaco_(1).I-E_310;size=93;
CTCTCGTCTCCCCGCCCCACCACGGCGCTGAA
>Del_Flaco_(1).I-E_290;size=92;
CCACGCCCTAAGCTCAGGCGGCAAAAAGTCTT
>Del_Flaco_(1).I-E_293;size=89;
AGGCCAAGAGGCTGGCTGACACTACCTCCCTC
>Del_Flaco_(1).I-E_292;size=87;
ACCAGAAGGGCGGAGGCGGGGGGCAGGCCGAG
>Del_Flaco_(1).I-E_296;size=86;
GAGGACCAGTAACTCTTGGACGGAGGCGAAACC
>Del_Flaco_(1).I-E_294;size=85;
GGCTGAGCCCCCGGTAGCGCTCCTTGAAGGCC
>Del_Flaco_(1).I-E_297;size=84;
AGGGGAAGAGGCACTTTCCCGAGCGTGGCGTG
>Del_Flaco_(1).I-E_298;size=83;
AGAAGTTCAAAGGTAGAATGCGAAGAAGTCGT
>Del_Flaco_(1).I-E_295;size=82;
GCTACAGGAGCTGGAGGAGAAGCTCCGCTCCC
>Del_Flaco_(1).I-E_299;size=82;
GGACGCTCCGGGAAACTCGCCACCGCCACCCG
>Del_Flaco_(1).I-E_300;size=80;
GCGTCGCTCCAGGGCCAGGCGCAGGTTTTCCA
>Del_Flaco_(1).I-E_301;size=77;
GAGGAGCTTCCCCTCCTTGGGGTCGTCCAGGA
>Del_Flaco_(1).I-E_306;size=76;
GAGGTGCGCCGTGCATAACCCCCGCTCCCGCC
>Del_Flaco_(1).I-E_302;size=76;
CCCCGGGGCTCACGCTTTTGGCCAGGGGCGGG
>Del_Flaco_(1).I-E_303;size=76;
GCGGACCCCGCCTACCTCCAGGCCCTCGCCGA
>Del_Flaco_(1).I-E_304;size=74;
GCGACAAAGCCCGCCCCACGGGGGAGCGGGCC
>Del_Flaco_(1).I-E_305;size=73;
CCCCCCTCCGGGACGTAGCACTCCCTCTCCCC
>Del_Flaco_(1).I-E_313;size=71;
GCCGGGGCAGGGGAGGGGGGGCTACTTGGGTA
>Del_Flaco_(1).I-E_307;size=71;
CTCCCCAGGGCCTTGGCCCGGACCACGGCCAA
>Del_Flaco_(1).I-E_309;size=70;
GGGTGTGAGCGTTTCCACGGTGAGCTGGGTGCC
>Del_Flaco_(1).I-E_308;size=69;
AGGAGGGGGGCACTCCTGGTACCCCCCGGCCC
>Del_Flaco_(1).I-E_312;size=68;
CTCCGCCCCTCGCCCTCCTCAAGGTGGAGTA
>Del_Flaco_(1).I-E_314;size=60;
GCGATGAGCTTGGCCAGGCCGGAGTCGTCCAT
>Del_Flaco_(1).I-E_316;size=57;
AGGTGGCCTTCAACGGCCGCAGGGAGGCCGAT
>Del_Flaco_(1).I-E_317;size=55;
CCTCCCTCCGGAGGCCTACCCGCGGCGTGAGG
>Del_Flaco_(1).I-E_315;size=55;
CTCGTCTACGCCGGGGGCTTACCAGCCCCGGC
>Del_Flaco_(1).I-E_319;size=53;
TGGGCCTCATCCAAGATGAGGGCGTGGAAGGA
>Del_Flaco_(1).I-E_318;size=53;
CCTCTGAACCGCGTCGTGCTCCTCGGCGGGGA
>Del_Flaco_(1).I-E_320;size=52;
GAGGCGGCCAAGGCCTCCCTGACCCGGCCCACC
>Del_Flaco_(1).I-E_322;size=51;
TCCTTGGGGTCTTCCCCCAGGGCCTGCCACAG
>Del_Flaco_(1).I-E_321;size=50;
GATCCGCTTTGGGAGGCGTGGAGTGAGGCGGT
>Del_Flaco_(1).I-E_323;size=47;
GAGCGCCTGACCTCCGGCCCGGGCGGGCTCGG
>Del_Flaco_(1).I-E_324;size=43;
GGCGCCCCCCCGGGGCCCTCGGGGCGGATCCC
>Del_Flaco_(1).I-E_326;size=40;
GGGGCCACGGCGCTCCCCAGGAGGGCGGGGA
>Del_Flaco_(1).I-E_325;size=40;
TCCCTCAGATGCTTGGCCGTGGCCCAGAGGG
>Del_Flaco_(1).I-E_327;size=38;
GCCTTGGGGGCGGGGGGCGAGCGGGGCCGCCC
>Del_Flaco_(1).I-E_330;size=34;
TGAAAGAAATGGAAAGAAGGAAGGCTCAAAGC
>Del_Flaco_(1).I-E_328;size=34;
GTGGGGCGGCAAAAGCCGCCCCCTGGCTTCAAC
>Del_Flaco_(1).I-E_329;size=33;
CGGGCACCTCCTCCTTGGGAGAGGGAGCCCGA
>Del_Flaco_(1).I-E_331;size=31;
GGTTCCACCATCCGTCAGGGCGGGAAGGACGG
>Del_Flaco_(1).I-E_333;size=20;
AGGAGGTCGCGCCCGTAGGTCTCCGCCTCGGC
>Del_Flaco_(1).I-E_334;size=17;
GGCCTCCATGTAACGCATGAGGAGAAGGCCCA
>Del_Flaco_(1).I-E_336;size=12;
TAGCGGGCGGCGATGGCCACCCCACCCGCCAC
>Del_Flaco_(1).I-E_335;size=12;
ATAGCCCTTGTACGGGCACGTGAGTAAAGCTC
>Del_Flaco_(1).I-E_337;size=10;
AGGGGTTTGCCCACGGGAGGCATGCTACCCAA
>Del_Flaco_(1).I-E_340;size=9;
GGCGTGGATATGGGGGTGCCAGCCATTCCGCC
>Del_Flaco_(1).I-E_338;size=9;
TGCTCAGCCACCTCGGTAAAGGGAAGGCTTAG
>Del_Flaco_(1).I-E_342;size=7;
GAAGTCGCCGTCCCTTATCCACGAGCCGAACA
>Del_Flaco_(1).I-E_344;size=6;
AGAGGCTCCCGCTGGGAGGGAACCCAAATTCC
>Del_Flaco_(1).I-E_358;size=4;
CACCCCGGCCTCTGGCCCTACCAGGCGCCCGA
>Del_Flaco_(1).I-E_360;size=4;
GGGGTGGAGCGCCCTTCTCCGGGGAGGAACCC
>Del_Flaco_(1).I-E_407;size=4;
GTGGGGGGGGTGGGGGGCGAGAGGGACAGCCCG
>Del_Flaco_(1).I-E_356;size=4;
AACCAAACCTTTCATCGGCTTCTCCACCTACG
>Del_Flaco_(1).I-E_353;size=4;
GAGGGCTTCCGGGTCGAGGTGATCACCGGGGC
>Del_Flaco_(1).I-E_352;size=4;
AACCGGGCCGCTGCCCACCCGGGGCTCTTGCC
>Del_Flaco_(1).I-E_378;size=3;
CATCGGCACACCGTTCTTCTCGTCGACCTCCG
>Del_Flaco_(1).I-E_370;size=3;
CGGGAGTGGAGGGAAAAGAGGCAAGGCCTCCT
>Del_Flaco_(1).I-E_391;size=3;
CCATGACCCTGGATGAGGCCATCTCTGCCGCA
>Del_Flaco_(1).I-E_408;size=3;
TGGAAGTGGCGCTAGAGGCTCGCTACCTGACCAGTTC
>Del_Flaco_(1).I-E_2172;size=2;
GGATGCCCAGGAGGGGTTCCAGGGGAAGCCCTC
>Del_Flaco_(1).I-E_1093;size=2;
GGATCTTCCCGCCTTGTGCACCACCAGGAGGACGTC
>Del_Flaco_(1).I-E_3618;size=2;
CCCTTGTGGAGGACGAGGCCGTTCAGCAGGC
>Del_Flaco_(1).I-E_1272;size=2;
CCTGCGGTTTTCTTTTTCATCCTGCGGCTGGC
>Del_Flaco_(1).I-E_737;size=2;
GGGAGGCTCCTGAGGGTGGAAATCATCCCTC
>Del_Flaco_(1).I-E_682;size=2;
ATACGGGCGCGCGCGCAAAGTCGACCTTGGCC
>Del_Flaco_(1).I-E_1244;size=2;
GAAGGCTCGCGCGACTTCTGGGTGTGCCCATG
>Del_Flaco_(1).I-E_3809;size=2;
GCCGAGGAGTATGAAGCGCGAAACTCCCT
>Del_Flaco_(1).I-E_3079;size=2;
ACGCAGTTGGCGCCCGTGCTCAAGGACCAATGGGA
>Del_Flaco_(1).I-E_2211;size=2;
CTCCACGCCCTGGCGGAGGAGGGCCGCCTGAC
>Del_Flaco_(1).I-E_1058;size=2;
CCGGGATTGTCGGGGAGGATGCCCGC
>Del_Flaco_(1).I-E_1268;size=2;
CCGCCACTCCTTGAGGGCCAGGGGCCCGTGAACGA
>Del_Flaco_(1).I-E_2322;size=2;
ACGCAGTTGGCGCCCGTGCTAGCCCCATCGCCATC
>Del_Flaco_(1).I-E_1667;size=2;
AGACGGGCCTCAGCCGGGAGGAAGGGGAAGCCCTC
>Del_Flaco_(1).I-E_671;size=2;
GCCCCTTTTCCGGTCCTGAGGCGCCTGAGGC
>Del_Flaco_(1).I-E_468;size=2;
GAGAGGCCCACGGGGCCGGAGCTTATCGCCGC
>Del_Flaco_(1).I-E_448;size=2;
ACGCTGCAGGGCTTTCCAACGAGGCTCA
>Del_Flaco_(1).I-E_454;size=2;
TACGGGGAAAAGAGCCCCTTCAAGAAGTGAGG
>Del_Flaco_(1).I-E_743;size=2;
CGGTTCTCCGCAGGCTCATGGCGTTCCCGGAA
>Del_Flaco_(1).I-E_452;size=2;
TACGACCCCAAGCGCCTCGCCTGGTTTGAAGCC
>Del_Flaco_(1).I-E_529;size=2;
CTACCCGCCGTCTTGCCTCCGGGGTGGTACGA
>Del_Flaco_(1).I-E_582;size=2;
TAGGGCCGCCTCCGCTGTTTATGACTTGGCCC
>Del_Flaco_(1).I-E_618;size=2;
TGTTCCGTCTTGGAATGACGGTGGAGGACCA
>Del_Flaco_(1).I-E_667;size=2;
TGGTGCTTCGTGGGGGAGGACACGGGGGCCGT
>Del_Flaco_(1).I-E_726;size=2;
GCACCGACACTATCCTCAGGCCCCGCTTCGGC
>Del_Flaco_(1).I-E_786;size=2;
GTGGCCTGGAGGGTTCCCGTGCTCCCGGGAGG
>Del_Flaco_(1).I-E_477;size=2;
GGGGGTCTACGCCGCCGCCTTGGCCAACAT
>Del_Flaco_(1).I-E_503;size=2;
GCGATAACCGACAACGCCGCGCCTCCCCCCAA
>Del_Flaco_(1).I-E_1551;size=1;
ACCGTCGTCATAGAAGTCCCCTGGCTGAGCTGGAGAA
>Del_Flaco_(1).I-E_2307;size=1;
AAGCGGGCGTAGCGGGTCTGGGCAGGGAGCCTG
>Del_Flaco_(1).I-E_3067;size=1;
CACGGCTTCCAGGATACAACCAGGTGCGCA
>Del_Flaco_(1).I-E_3074;size=1;
GAGGCGGGCCAGCTGATGAAATGACCC
>Del_Flaco_(1).I-E_3904;size=1;
TTCTTCGGAAAGAGGGATGGCTTCGCGGCTC
>Del_Flaco_(1).I-E_2997;size=1;
TCATCGGCGGCAAGCTTGAGGAAGTGGGCGTC
>Del_Flaco_(1).I-E_1905;size=1;
CACGGCTTCCAAGAAGGCGAGCCCAAGGCCAAGCC
>Del_Flaco_(1).I-E_1697;size=1;
CGTCCTGCCTTCCTCGTGCGCACTACCTCCAC
>Del_Flaco_(1).I-E_1478;size=1;
CCCGCAAGATCGTCTCGCCAACCCCGAGTTCCCGCA
>Del_Flaco_(1).I-E_1269;size=1;
ACGGGGGGTCCACCCACGGGACTTGCCCAGCC
>Del_Flaco_(1).I-E_2830;size=1;
GAGCTATCCGAGTGGTTGGAGCAATACTGT
>Del_Flaco_(1).I-E_2557;size=1;
GCCGAGGCCATCGGATACAACCAGGTGCGCA
>Del_Flaco_(1).I-E_2531;size=1;
TACGACTTTGGCGCTAGCGCGGAGAAGAGGC
>Del_Flaco_(1).I-E_3391;size=1;
AACGTATTGATGCGCCATGAATACGAACGTTACGTCTATC
>Del_Flaco_(1).I-E_3556;size=1;
TAGCGCCGCCACCAGAATGCTCCCCTGGCAGTCCCCGG
>Del_Flaco_(1).I-E_2861;size=1;
ACTTTGGGGTGCATGACGACGGAGGGCCGCCTGAC
>Del_Flaco_(1).I-E_2387;size=1;
CCAGGGTCATCGCCCAGAGAATACCCGCGAAC
>Del_Flaco_(1).I-E_2559;size=1;
GGCAGGACGGCTGGGGAGGCATGTCCCTGA
>Del_Flaco_(1).I-E_2606;size=1;
CTGGAGCCGCGCCATGACCACAAGATAGC
>Del_Flaco_(1).I-E_2622;size=1;
TGCTCGAAATGCAGAAGGTCCGGGAGGCCCAG
>Del_Flaco_(1).I-E_2493;size=1;
CCGGGATTGTCGGGGAGGGCGAAGAAGTCGT
>Del_Flaco_(1).I-E_2504;size=1;
CACGGCTTCCAAGAAGGCGATTTGCTCCCAGG
>Del_Flaco_(1).I-E_2685;size=1;
TGGTTCGAGGTGGTGGAGGGCTGGTTCGTTCA
>Del_Flaco_(1).I-E_2434;size=1;
AACGATGCTTCCAAGTCCTGATACCGGTTGCC
>Del_Flaco_(1).I-E_1885;size=1;
AAGGTCCTCGTACAGATGGCTCTCGTACCCCC
>Del_Flaco_(1).I-E_1431;size=1;
CTCGCGTAGAAGGGAAGAACTTGGGCTA
>Del_Flaco_(1).I-E_2478;size=1;
TACGGGGACGACTTCTTTGTCTTCAACCAGTC
>Del_Flaco_(1).I-E_1949;size=1;
CCTCCATGGCCTCCCGGAGCTGGTGGATGAA
>Del_Flaco_(1).I-E_1910;size=1;
CCCGCAAGATCGTCTCGGGCGGTGGTGGGGGG
>Del_Flaco_(1).I-E_2674;size=1;
GGAGAAGTCAACTTCGGCGAACCGGAAGGATAAA
>Del_Flaco_(1).I-E_3182;size=1;
GTTGAAGGGCATAGGATAGGAGGGTGACATGC
>Del_Flaco_(1).I-E_2147;size=1;
AACCTCCAAGTCCTTCAAGACAGAGGAGAGGT
>Del_Flaco_(1).I-E_1428;size=1;
GCGGTTCTTCTCCCCGATGCTCATGGCTATGT
>Del_Flaco_(1).I-E_1424;size=1;
CTGGAGAGGCTCCGGGACGCGAAGAAGAGGC
>Del_Flaco_(1).I-E_3844;size=1;
ACCCTCCGGGAGGGCCTTCTCTCCGGATGTGGGCATCTGG
>Del_Flaco_(1).I-E_1126;size=1;
CCCTTGTGGAGGAGGAAAGGGACCGCAC
>Del_Flaco_(1).I-E_1350;size=1;
TGGGCGGAGTTTGAGATCCGGAAATGTCCCGCA
>Del_Flaco_(1).I-E_3814;size=1;
GGGGGCGGGGACTACGGGGAAACCGCTAGTGGGAAG
>Del_Flaco_(1).I-E_3769;size=1;
CTCGCGTAGAAGCTTCGGCAAGTCACCTGATGAAATGACCC
>Del_Flaco_(1).I-E_3575;size=1;
AAATGCCCCCTGGACAAGGGCAGAGCCCTG
>Del_Flaco_(1).I-E_1558;size=1;
GAAGGCCAGGGAGCTGGCGGAGGAGGGCCGCCTGAC
>Del_Flaco_(1).I-E_3648;size=1;
GGCATGTCTAGGAGCAGGGTGGGATCCATGCC
>Del_Flaco_(1).I-E_3514;size=1;
TGGTCCGCATGGCCCTGCCCACCGCCACCCG
>Del_Flaco_(1).I-E_1055;size=1;
CCAACTGGGATGAGGAGGAAGGGGAAGCCCTC
>Del_Flaco_(1).I-E_1426;size=1;
TACGCCGATGAAGCTTCAGCAGGTAGACCTCCC
>Del_Flaco_(1).I-E_3268;size=1;
GGGGACCGCCGGGTGGGCCTCAGGATACGCC
>Del_Flaco_(1).I-E_3203;size=1;
TGCAGGAACTCCAGGCCAAAAAAGCGCAGGAGCC
>Del_Flaco_(1).I-E_3208;size=1;
GCAATGGTACCATACCAAGTGGAGGGAATGGCTC
>Del_Flaco_(1).I-E_3222;size=1;
ACTTTGGGGTGCATGACGACGAAGGGGCTCAGT
>Del_Flaco_(1).I-E_3717;size=1;
TCTACGCGAGGGGCGTCCCACACGAAGCACTCCCGCCA
>Del_Flaco_(1).I-E_3335;size=1;
GCCAGGGCGGAAGAGAGCAGGAAGCAATAGAGGC
>Del_Flaco_(1).I-E_3650;size=1;
AACGGTGGTCCTCGGACCCACGCCGTGGCC
>Del_Flaco_(1).I-E_3405;size=1;
AAGGCGGGCATCGTCATCGCGAGCCCGACATAGC
>Del_Flaco_(1).I-E_1889;size=1;
GCCGGGGCTGTGCCCCTTGACACAGCCCCTTGGCCT
>Del_Flaco_(1).I-E_1265;size=1;
ACTTGCTACACGCACGCTGTGTTCACGCCAGG
>Del_Flaco_(1).I-E_1427;size=1;
GAGAAGGTTCAGAAGGCGGCGGAGGAGGAGC
>Del_Flaco_(1).I-E_2034;size=1;
CGGGGCGGATCTCTCCGGATGCGGCCACGCCCGT
>Del_Flaco_(1).I-E_2670;size=1;
GTGTACGTGGAGCCGTATGCGGGAGCGGCCTC
>Del_Flaco_(1).I-E_3095;size=1;
CCAGGGACATCGCCCTTGGCGTAGCCGTAGATGA
>Del_Flaco_(1).I-E_3003;size=1;
CTTTCGGGCGCCGACCTCGGTCAGTCCCTTGC
>Del_Flaco_(1).I-E_2634;size=1;
TCTACGCGAGGGGTGCCCCACATCTTGCACT
>Del_Flaco_(1).I-E_3172;size=1;
ACATGATTTCCCAGTAGACATAATGGACAT
>Del_Flaco_(1).I-E_1001;size=1;
GCCACCCTGGAACAGGGCACGGTTGCACTAT
>Del_Flaco_(1).I-E_1049;size=1;
TCCCGGTGTAGCAAGAGCGTTGAGGT
>Del_Flaco_(1).I-E_988;size=1;
CTCAGACTCAAAAAGCTCCTCCATGGCATCTT
>Del_Flaco_(1).I-E_1006;size=1;
CCCTTCGTGGCCTTCCAGACGCCCACC
>Del_Flaco_(1).I-E_900;size=1;
GCGGTTCTTCTCCCCAGGCCACTTCGGCCAC
>Del_Flaco_(1).I-E_1451;size=1;
GTCGGGAACCTCCCAGGCGGCGCTC
>Del_Flaco_(1).I-E_1073;size=1;
GGCACCTCGCCCACAAGGCGCATGGACCGCGC
>Del_Flaco_(1).I-E_1012;size=1;
TCGGAAACAACGATTTCGGACATAAGGGCCTC
>Del_Flaco_(1).I-E_2600;size=1;
GAGGCGGCCAAGGCCTCCCTGACCCAGGTTTTCCCTC
>Del_Flaco_(1).I-E_2066;size=1;
AACGTATTGATGCGGCGATAGCCTTGCTAAA
>Del_Flaco_(1).I-E_3198;size=1;
GAAGGCCAGGGAGCTGGCGGAAAGGGACCGCAC
>Del_Flaco_(1).I-E_3511;size=1;
GTCTGCCTGCCGCACGGGGGAGCGGGCC
>Del_Flaco_(1).I-E_3824;size=1;
GCGGTCCTGGACGCGCTCGTGCACGCAGGAGT
>Del_Flaco_(1).I-E_3569;size=1;
AAGTGAGCCCACCGGGGCAGGCCGAG
>Del_Flaco_(1).I-E_2561;size=1;
GAGCGGGGAGCGTCTGCGGCAACCCCCTCAAT
>Del_Flaco_(1).I-E_1011;size=1;
CTCGCCCTTCAGGGCCAGCGAGCAACAGGTGTAGTCCCGAC
>Del_Flaco_(1).I-E_1071;size=1;
ATGTAAGGGTCAATGAGGCTCCCAATCTGGC
>Del_Flaco_(1).I-E_2993;size=1;
GAAGCGGTGAAGGCGGAAAGGGACCGCAC
>Del_Flaco_(1).I-E_3498;size=1;
CAGGGCTAGTGTGAAGGCGCGATGGTAGCCGTC
>Del_Flaco_(1).I-E_944;size=1;
TGGGCGGCTGGGACAACCCACTCTGGCAGGGC
>Del_Flaco_(1).I-E_1580;size=1;
CTCCTGGATCCGGCATACAAGGCCAAGCC
>Del_Flaco_(1).I-E_1584;size=1;
AACCTCTCCCAGAACATTTTGCGAGCATT
>Del_Flaco_(1).I-E_3080;size=1;
CCAAAGGATCAGGCCGCCTAGGAAGAGCAGCC
>Del_Flaco_(1).I-E_1341;size=1;
GGCTCCTCTTCCAAGTCCTGATGGAGTGGAAGGA
>Del_Flaco_(1).I-E_1353;size=1;
CCCAGCGCCACGGAGGACGTGAGCCCCGGGG
>Del_Flaco_(1).I-E_1349;size=1;
CCCGCGCGCCCCGGCCCGCCCAAGGCCAAGCC
>Del_Flaco_(1).I-E_1617;size=1;
TGGTAACCTCCTTTTTGACGCGAGTCTATA
>Del_Flaco_(1).I-E_1408;size=1;
CCGGGATTGTCGGGGAGCTGGTGGATGAA
>Del_Flaco_(1).I-E_3930;size=1;
TCCACTTCTTTCCGGCCCGCCCCGCGCCCCCCA
>Del_Flaco_(1).I-E_3835;size=1;
TACGGGTTGGCGCCCAGAACGAGACGGCAGCC
>Del_Flaco_(1).I-E_1375;size=1;
AGGAGTAGCCCTTCTGGGAGCCCGCCACCGT
>Del_Flaco_(1).I-E_1322;size=1;
CTCCTCGTTGGGCGGACCTACAGCCAAAG
>Del_Flaco_(1).I-E_2243;size=1;
CCCTGGACTCCCCATTGCACACCTCCT
>Del_Flaco_(1).I-E_1561;size=1;
CGGACGTGGTCTACAAGGTCCTTGAGGC
>Del_Flaco_(1).I-E_1351;size=1;
GCGAGGCCAGTCCGAAGCAGGAGTAGATGTCCAAGCCC
>Del_Flaco_(1).I-E_1639;size=1;
CCGGAGTTGAGCCCTGGTCCAGGACCAATGGGA
>Del_Flaco_(1).I-E_1635;size=1;
CTCTTTCCTGGCGAGCATAGCATTCA
>Del_Flaco_(1).I-E_2037;size=1;
AGCCTGTGGGGCGGGGGAGGCTCGGGAGGGGC
>Del_Flaco_(1).I-E_2075;size=1;
GCCGAGGAGTATGAAGCGCGCGGGTGAAGGACTTGGT
>Del_Flaco_(1).I-E_1797;size=1;
AGGGACCGGACGAAGCGACTCCACGGCCC
>Del_Flaco_(1).I-E_1804;size=1;
GGGCTAGGCATATCCCGAGCCCAAGGCCAAGCC
>Del_Flaco_(1).I-E_2896;size=1;
GTGACGAACCCAGCATCGTCCCGACCGGGGGA
>Del_Flaco_(1).I-E_2937;size=1;
AGGGCCTCGAGGAACACCTGGTATTCCTCGGT
>Del_Flaco_(1).I-E_3690;size=1;
ACGTGGGCCTCCCGGGAGGGGAAGCCCTC
>Del_Flaco_(1).I-E_2906;size=1;
GGCAGGGGCTCGTGCGCCTGGCTGAGCTGGAGAA
>Del_Flaco_(1).I-E_1602;size=1;
GACGCTCCACTCCATCGCCCATCTAGCCCTGGTAGGC
>Del_Flaco_(1).I-E_1638;size=1;
ATGGACGTGATGGTCCCCATGAGGTTTCCA
>Del_Flaco_(1).I-E_2942;size=1;
TGCGCGTGATTGGGGAGGTCTACCGGAAGATC
>Del_Flaco_(1).I-E_1529;size=1;
GTTATCTCCGCGGACCACGCCTGCCCCCAGTC
>Del_Flaco_(1).I-E_1393;size=1;
TACGCTGATGAAAAGGCCCGGAGAAGGGGCAA
>Del_Flaco_(1).I-E_3164;size=1;
ACGTGGGTGCGCGTGAAGAACTTGGAG
>Del_Flaco_(1).I-E_1287;size=1;
GTGGTGGGGCTCCAGGGTGGGATGAGGAGCTCCGCGC
>Del_Flaco_(1).I-E_1593;size=1;
GAGCCCCGCCCACGGCGGTGAGAAGGGCGTGG
>Del_Flaco_(1).I-E_2132;size=1;
CGTCTTCCACACGGGCTTTGACCTCCCCGCCC
>Del_Flaco_(1).I-E_1996;size=1;
CTTGGGCCGGTCCAGCCCATTGCACACCTCCT
>Del_Flaco_(1).I-E_2768;size=1;
GTGAGGTCGGCGGCGAACGCCTGCTCCTACGCC
>Del_Flaco_(1).I-E_2127;size=1;
TGTGGGGCGGGGCCAGCCTGCCCAACGCCC
>Del_Flaco_(1).I-E_2508;size=1;
TCCACTTCTTTCAAGCCAAGTGGAGGGAATGGCTC
>Del_Flaco_(1).I-E_3427;size=1;
GGGCACGCGGAGTGGAGTTTGGCTTCCGCC
>Del_Flaco_(1).I-E_1854;size=1;
GAGGCAGTACGCCATATGCCGGACCACCTGATCCT
>Del_Flaco_(1).I-E_2856;size=1;
GCAGGTGGTGGCGGTAGCGCGGCCACGCCCGT
>Del_Flaco_(1).I-E_1859;size=1;
AGCGTCCTCGCCACGGAGCCCGAGGCCCAGTC
>Del_Flaco_(1).I-E_1378;size=1;
CCGGTTGCCTCGTCAAGAGGTCGCCAAGAAAA
>Del_Flaco_(1).I-E_3594;size=1;
TTTTTCAACCTTGGCGGAAAGGGACCGCAC
>Del_Flaco_(1).I-E_2230;size=1;
CTATCGTGGGGGGGAGCCGGAAGCAATAGAGGC
>Del_Flaco_(1).I-U_1;size=88804;
CTCTCTACGCCGAAAGGGAAAAACTTCTTCCACACG
>Del_Flaco_(1).I-U_2;size=64608;
TTCCACGCGTCGCTGTTCAGCCCCGCGCGCTGGGCGT
>Del_Flaco_(1).I-U_3;size=50638;
ATGGGCAACCTCAGTCTGGTGGCGAAGCACTTCGGCG
>Del_Flaco_(1).I-U_4;size=41172;
CACATCCGGGAGGGGATGGAGCAGGTCCTGGCGT
>Del_Flaco_(1).I-U_5;size=19943;
TCCTGGGCCTTGAGGTTGACGATGCCCTTCTGCAC
>Del_Flaco_(1).I-U_6;size=19410;
AGGGGGACCTGAGTAAGCTCACCCCCCAGGAGCGGG
>Del_Flaco_(1).I-U_7;size=18795;
TGGAAATCCAAGACGTTCTGGGCCGTGCTCATCAGC
>Del_Flaco_(1).I-U_8;size=16082;
CTGCGCCCCATTTGGTAGCCGGTGGGCCCTACGTTGTAG
>Del_Flaco_(1).I-U_9;size=16000;
GCCCAGGCGGGGGCGAACGTGGACCTGGACGCCCTCC
>Del_Flaco_(1).I-U_10;size=14831;
AAGGCGGTCCTGGACGCTCTCGTGCGTGCGGGA
>Del_Flaco_(1).I-U_11;size=13291;
TTTGTCGCCCAAAACCAGGGGTTCGGCGGGCTTGCCG
>Del_Flaco_(1).I-U_12;size=11213;
ACGTCCAGGACAGCGAGGGCGTCGGGCTCGGCGGCCA
>Del_Flaco_(1).I-U_14;size=9023;
CTGGGCCAGCTCTACGAAGCACGCCTACTTCGGCA
>Del_Flaco_(1).I-U_13;size=8791;
CCGCAAGCGCTCGCCCACGGCCTGAAGCTGGGCCC
>Del_Flaco_(1).I-U_15;size=8148;
TAGGAGGCCTGCCGGGCCGCCGCCAGGGCCACCTCCCG
>Del_Flaco_(1).I-U_16;size=8070;
AGTATACCACGGCTCTGCGGCGGGTGCTGGAGA
>Del_Flaco_(1).I-U_17;size=6825;
GGGAGGGGGCGGCGGCCTCTAGCGCCCTAGAAGCGG
>Del_Flaco_(1).I-U_18;size=3442;
TGCAGGAACGGCGAGAGCGGAATGCCGTCCTCGTGA
>Del_Flaco_(1).I-U_19;size=2917;
CGGGAGCGGGGCGTGAGGGCCGCCCTCCTCCGGGCGGA
>Del_Flaco_(1).I-U_21;size=274;
ACCCTACCCTTCCCACCCTAGCCCTCTTTCCGTGAG
>Del_Flaco_(1).I-U_22;size=246;
CGAGCATGCGGCGGAAACCGGCATCGTGGTGGTGGG
>Del_Flaco_(1).I-U_23;size=235;
AGCACCGTGTCCGCCAGGTAGTCGGCGTAGTAGTT
>Del_Flaco_(1).I-U_25;size=203;
TGGGATACCCAGGCGAGGGAGAGGGAGAGGAGCCGG
>Del_Flaco_(1).I-U_26;size=198;
TGGATGCCCTGAGGAGCCTGACGGGGAAGGAC
>Del_Flaco_(1).I-U_27;size=195;
CCAGAAGCACGCCTCCCGCTTGGCGTAGCTCCAGCAG
>Del_Flaco_(1).I-U_28;size=190;
ACCACCCAGGTGCCCATGGCCTGGAACGAGCGGGCCG
>Del_Flaco_(1).I-U_31;size=182;
ATGGAGGGCATTATAGAATGCCTCCTCGTGCGGGTAC
>Del_Flaco_(1).I-U_30;size=182;
CCGAGCGATGGCCCGAGGGTCGTTGGCACCGTT
>Del_Flaco_(1).I-U_33;size=179;
TCTACGAGCAGGGGCGGGTCCACCACGTGGGCGT
>Del_Flaco_(1).I-U_29;size=175;
CCATGACGACGTGGAGCTCGTCCTCCATGGCACG
>Del_Flaco_(1).I-U_35;size=164;
GGGTTGTTCAGCAAGGCTTTCCGCCAGAAGGTGAG
>Del_Flaco_(1).I-U_39;size=140;
CCGGCGAAGGTACCAAGGTTGGCAATGTTTATG
>Del_Flaco_(1).I-U_40;size=139;
CGTGGCCCTCATCCGCAAGCACCTGTGGCGGTCCCTAG
>Del_Flaco_(1).I-U_41;size=115;
CATGGAGCACCACGAGGCCCTCGTGCAGACGCTCCTC
>Del_Flaco_(1).I-U_46;size=108;
CTGAGCCCGGTGGCTAGGGTCTCCACGTCCGCCTCCA
>Del_Flaco_(1).I-U_47;size=103;
TTCAGCGCTACCCCATCTTGCGGAGGACGAGTGCGCC
>Del_Flaco_(1).I-U_57;size=77;
CAGTCCAGCCCCACCCGCTTCCCGCCCCGGAGCATCC
>Del_Flaco_(1).I-U_65;size=69;
CGGGAGTGGGAGAAGACCTTCTGGGCCCGCCAGAAGGG
>Del_Flaco_(1).I-U_68;size=64;
CGCGGGGAGTACGCAAAGGCCCCCAGGAGGGGGTGGG
>Del_Flaco_(1).I-U_83;size=55;
ATCCACAGGCACTCCACGCGCCTCGCGTGTTTGG
>Del_Flaco_(1).I-U_1246;size=7;
TTCCACGCGTCGCAAGGGAAAAACTTCTTCCACACG
>Del_Flaco_(1).I-U_2359;size=3;
CTCTCTACGCCGAAAGGGAAAAACTTCAGACTGGTGGCGAAGCACTTCGGCG
>Del_Flaco_(1).I-U_1206;size=3;
AGTATACCACGGCTCTGCGGCGAAGCACTTCGGCG
>Del_Flaco_(1).I-U_1377;size=2;
ATGGGCAACTTCAGTCTGGTGGCGAAGCACGCCTACTTCGGCG
>Del_Flaco_(1).I-U_1905;size=2;
TGGAAATCCAAGACGTTCTGGGCCGTGAGGGCCGCCCTCCTCCGGGCGGA
>Del_Flaco_(1).I-U_1958;size=2;
TAGGAGGCCTGCCGGGCCGCCCTCCTCCGGGCGGA
>Del_Flaco_(1).I-U_1299;size=2;
GGGAGGGGGCGGCGGGTGCTGGAGA
>Del_Flaco_(1).I-U_2820;size=1;
TAGGAGGCCCCACCCGCTTCCCGCCCCAGAGCATCC
>Del_Flaco_(1).I-U_2698;size=1;
GCCCAGGCGGGGGCGGCGGGCTTGCCG
>Del_Flaco_(1).I-U_2718;size=1;
AGTATACCACGGCTCTGCGAAGCACGCCTACTTCGGCA
>Del_Flaco_(1).I-U_2782;size=1;
CCGAGCGATGGCCCGAGGGAAAAACTTCTTCCACACG
>Del_Flaco_(1).I-U_1367;size=1;
CTGAGCCCGGTGGCTAGGGGTTCGGCGGGCTTGCCG
>Del_Flaco_(1).I-U_1997;size=1;
TTGTAATCGACGAAAGGCGAAAACTTCTTCCTCACC
>Del_Flaco_(1).I-U_1963;size=1;
TTCAGCGCTACCCCATCTTGCGGAGGGCGTCGGGCTCGGCGGCCA
>Del_Flaco_(1).I-U_2210;size=1;
CCGAGCGATGGCCCGAGGGCGTCGGGCTCGGCGGCCA
>Del_Flaco_(1).I-U_1516;size=1;
TCCTGGGCCTTGAGGTTGGGGATGGAGCAGGTCCTGGCGT
>Del_Flaco_(1).I-U_1502;size=1;
AGCACCGTGTCCGCCAGGTAGTCGGCGGCCTCTAGCGCCCTAGAAGCGG
>Del_Flaco_(1).I-U_1919;size=1;
TGGAAATCCAAGACGTTCTGGGCCACCTCCCG
>Del_Flaco_(1).I-U_2458;size=1;
ACCACCCAGGTGCCCATGGCGAAGCACTTCGGCG
>Del_Flaco_(1).I-U_2431;size=1;
ACCATGCGGTTGCGGTTGGGACGGGTTTCTGCAT
>Del_Flaco_(1).I-U_2674;size=1;
TTCCACGCGTCGCAAAACCAGGGGTTCGGCGGGCTTGCCG
>Del_Flaco_(1).I-U_2599;size=1;
GAGGGCAGACGAGAGAGGGGGGCGACTGCGGTGGACA
>Del_Flaco_(1).I-U_2781;size=1;
CTCGGCCAGCTCAGCGAGGCGAGGCCCCTCCGGCA
>Del_Flaco_(1).I-U_2606;size=1;
TGGAAGTCGCAGAGGTCGTGAGCCGCCTTGATGAGC
>Del_Flaco_(1).I-U_2443;size=1;
CCCACTACGCCGAATGCGAAAAACTGCTTCCGCAGT
>Del_Flaco_(1).I-U_2009;size=1;
TTTGTCGCCCAAAACCAGGGGTTCGGCTCTGCGGCGGGTGCTGGAGA
>Del_Flaco_(1).I-U_2097;size=1;
CTCACAACCCCGAAGTGGTAAAACGTCTTCCACACC
>Del_Flaco_(1).I-U_1346;size=1;
CTGCGCCCCATTTGGTAGCCGGTGGGGCGAACGTGGACCTGGACGCCCTCC
>Del_Flaco_(1).I-U_2513;size=1;
CACATCCGGGAGGGGAATGCCGTCCTCGTGA
>Del_Flaco_(1).I-U_2041;size=1;
TGCAGGAACGGCGAGAGAGAGGGAGAGGAGCCGG
>Del_Flaco_(1).I-U_1897;size=1;
TTCCACGCGTCGCTGTACGTGTGGGGATGGAGCAGGTCCTGGCGT
>Del_Flaco_(1).I-U_1404;size=1;
CCCTACACGAAGGGGTTCCGATCTGTCCTGGCGT
>Del_Flaco_(1).I-U_1410;size=1;
ATGTCCAGGCTAAGGAGGGCGTCGGGGTACGCGGCCA
>Del_Flaco_(1).I-U_2016;size=1;
TTGCTCCACGTCACTCTGGCGACCTAGCACTTCGGCG
>Del_Flaco_(1).I-U_2025;size=1;
TTCGACGACTCGCTTTTCAGCGCCGCGCGCTGCGCCT
>Del_Flaco_(1).I-U_2744;size=1;
GCCCAGGCGGGGGCGAACGTGAAAAACTTCTTCCACACG
>Del_Flaco_(1).I-U_2154;size=1;
CGCACTACCCCGAAAGGAAAAAACTTCTCCCACCGG
>Del_Flaco_(1).I-U_1970;size=1;
TGGAAATCGCGGAGGGGGAGAAGCAGGTCCTAGAGT
>Del_Flaco_(1).I-U_2121;size=1;
TGGAAATCCAAGACGTTCTGGGCCCTACGTTGTAG
>Del_Flaco_(1).I-U_2164;size=1;
CGCTGTAACGGCGAAGGGAAAATCTCGTTCTCGTGA
>Del_Flaco_(1).I-U_2776;size=1;
CTTGCCCTACACGGCGCTGTGCCGATGTACTTCGGCG
>Del_Flaco_(1).I-U_1443;size=1;
CTGCGCCCCATTTGGTAGCCGGTGGGATGGAGCAGGTCCTGGCGT
>Del_Flaco_(1).I-U_1795;size=1;
AGGGGGACCTGAGTAAGCTCACCCACGGCCTGAAGCTGGGCCC
>Del_Flaco_(1).I-U_1619;size=1;
CTCTCTACGCCGAAAGGACCTGGACGCCCTCC
>Del_Flaco_(1).I-U_1341;size=1;
TGGAAATCCAAGACGGTCCTGGCGT
>Del_Flaco_(1).IIId_1;size=16232;
CCCGATTTGCCTCACATCCATTCCGCCACCTCCTTCA
>Del_Flaco_(1).IIId_2;size=7846;
CGACCACTAACTCCCATACTCACCTCCTACGCCTCCCTA
>Del_Flaco_(1).IIId_3;size=7405;
ACTCCACCACCTCCACAAGCACCCACCGGAAGGCGGCCCCCT
>Del_Flaco_(1).IIId_6;size=7034;
CCATTCCGCGTGCCCCTTGAGGACGTAGTCCCAGTCCC
>Del_Flaco_(1).IIId_4;size=6118;
ATACTCGTAGGCCGCCGCGATAGCGGCCTCAAGTTCTCCCA
>Del_Flaco_(1).IIId_5;size=5957;
GGGGGGCCGTGGCCGGGGTCTGAGCTTTAGCCGTCTTCCTTGCCA
>Del_Flaco_(1).IIId_7;size=5185;
CTGTCGCTAACGATGGCCTCGATTAGCTCAGCATGTTCG
>Del_Flaco_(1).IIId_8;size=4839;
CACCGCGTTCTTCTTCCGCCCTGGCCTTTTGGAGCCTTTGCCG
>Del_Flaco_(1).IIId_9;size=4787;
GGAAACTCGGGCGGAACATCCTGCGGCTTCCTGTAGCCAG
>Del_Flaco_(1).IIId_10;size=4516;
CAGGAGGTAGAACCCCGGCCCCAGCGGTCCGCTAAGGTACGT
>Del_Flaco_(1).IIId_11;size=4375;
GAGACCCCGGAGAATAAGGCCAAGCGTCTTGGCGCGTTTG
>Del_Flaco_(1).IIId_12;size=4204;
TCCCGGGCCTCCTCATCCGTGAGAAGGCCGAGGCGAACGG
>Del_Flaco_(1).IIId_13;size=4083;
GTACGAAGTACGCCGCACGCCCCATGTGTACGCCCTC
>Del_Flaco_(1).IIId_14;size=3876;
ATTGCGTGTGTGCACGCCTCCCACGACAACGCGCACTCTTGG
>Del_Flaco_(1).IIId_15;size=3585;
CGAGTTCCCGTGCCCTCTTAGTTCCCACCACAATCAT
>Del_Flaco_(1).IIId_16;size=3495;
AGATCACCACGCGCACACCCTCACGCTTGAGGATGTAC
>Del_Flaco_(1).IIId_17;size=3288;
CGTTTCCCGTGACGATTTCGATCAAACGCCTTTTCT
>Del_Flaco_(1).IIId_31;size=3124;
ACGGCTTCCGTAAAATTCGTTGTTTGCCGTGACGA
>Del_Flaco_(1).IIId_18;size=3112;
CCATGGCTGGCAAGAACGGGACCTACCTCCTTGACGTT
>Del_Flaco_(1).IIId_19;size=2933;
ACGGCACTGGGGGCGTGCTTGGCGAGCGCAGAGACTCG
>Del_Flaco_(1).IIId_21;size=2858;
GTCGCAGCCGTACAGTCGTACGAAGTACGCCGCACGCCCCA
>Del_Flaco_(1).IIId_36;size=2841;
CGGTGGCTTCGCAGAGCCACCTCAATGCGTGGCCGGGGAGGAAG
>Del_Flaco_(1).IIId_20;size=2835;
CGATCAGCCGACGATTCTCATCGACCTCAAAGGACA
>Del_Flaco_(1).IIId_23;size=2805;
CCCAAGCGAATAACCAGAAGCTTCTTCATGGCTTCCCCCTT
>Del_Flaco_(1).IIId_22;size=2756;
ACGTTGTCTGCCGCCCAAGTGACGGCGGGCACCATCCGTC
>Del_Flaco_(1).IIId_24;size=2708;
TACGCCCCAACCCACAGGGGGGCAGCAGTAACAG
>Del_Flaco_(1).IIId_25;size=2677;
CAAAATGTGGTCGGCGAGGCAATCTCCTCTGCGATGGCAGTCA
>Del_Flaco_(1).IIId_26;size=2561;
AGGTACGCCGTAGAGGGGGTGCTGCGCTCCGAGCAG
>Del_Flaco_(1).IIId_28;size=2518;
GCGCCAAGAAACGCGCCGCACGGGAACCAAGCCGAGT
>Del_Flaco_(1).IIId_27;size=2461;
TTACCAGCGCGGTGGGCCATGAGGACACCGCGCGGGTGATGGG
>Del_Flaco_(1).IIId_29;size=2445;
TCACCCAGTGTATCCGCGAGGCCACGGGGCCGAAGTGGGCGG
>Del_Flaco_(1).IIId_30;size=2372;
GCTTGCCGCCCAACCCCCTAGCGAAGCCCCTCCAGAACAA
>Del_Flaco_(1).IIId_32;size=2287;
CCGCACCGTCAACCGCCCCTACCGCCAGGTTCGTAGCAT
>Del_Flaco_(1).IIId_33;size=2121;
GGGCGTACAGCTTGTGGAGGGGCCAGCCGTTCTGCTCGT
>Del_Flaco_(1).IIId_34;size=2094;
TTCATCGCTTAGCACCTCCCCCTCCTCTTCGGTTGAGA
>Del_Flaco_(1).IIId_35;size=2093;
CCGGCCCGCACGCCCACGCCCTCATCGCGCGGCAAAAGCCTGG
>Del_Flaco_(1).IIId_37;size=2017;
GCCGCATTACCGCGGGCGCAAGGCCGTCCAGGATTGTCCA
>Del_Flaco_(1).IIId_38;size=1973;
TTTCAACGACGCGCGCGTCCAATGGGGCGCGCTTCCGGG
>Del_Flaco_(1).IIId_39;size=1963;
TGATAAACCTCTCAGTCAAATCGTAGTCCACGGCGATGTAAG
>Del_Flaco_(1).IIId_40;size=1877;
GTTAGTCCGTTTGGGCGGGCCATCTCCTCGATGAGCGG
>Del_Flaco_(1).IIId_41;size=1846;
CCAAGGATCACGGCCAGAGCCGGAGCGCTCTGCTCCCTCAA
>Del_Flaco_(1).IIId_42;size=1786;
GAGATAGTGCTGGAGCTGGTGGACTCGGTATGTCATGAAG
>Del_Flaco_(1).IIId_44;size=1763;
CCAGGAAACGCGCCGCACGGGGGTAAGGCCAAGCTCCCGT
>Del_Flaco_(1).IIId_43;size=1743;
CCGATATCCCGGCCCCACTCCTGGTAAGCGCGGCTTAC
>Del_Flaco_(1).IIId_45;size=1727;
CCACGCTCGCCTCCGCCTCACGGAGGCGAGCATCGCCGAAC
>Del_Flaco_(1).IIId_47;size=1718;
GCAACGGCTCACCACCACGGGCACGGGCTCCTCTCCTAGAGCT
>Del_Flaco_(1).IIId_48;size=1643;
TCCCCACCCCTCGGCGAGCCGGAGGAGGGTTTCCCCCGGC
>Del_Flaco_(1).IIId_49;size=1544;
ACTTCTTTGCGGGGGTGGGGCGGAGGAGGGCGAGGAGGTTGCG
>Del_Flaco_(1).IIId_51;size=1483;
GGCGGTCCTTACTGCGCTCCTCATACGGGGCAGGTGTCCT
>Del_Flaco_(1).IIId_50;size=1470;
TGGGTTAAGAGCTCCCTAGCCAGTTCCGCAACGGTCATT
>Del_Flaco_(1).IIId_54;size=1397;
TCCTTGCTGTAGTTGTTATCTGCGCCGAGCCACCCCCT
>Del_Flaco_(1).IIId_53;size=1393;
CCTTTTCCTCCGCGGGTAGTTCAAGAGCCGCATTCAGCG
>Del_Flaco_(1).IIId_52;size=1392;
TCAGGAACGACAGGGAGTTTCGCGTGATGGCGAT
>Del_Flaco_(1).IIId_55;size=1334;
TCGCCCACAACGGGGTGTGGGGCCTGTACGCGCTTTA
>Del_Flaco_(1).IIId_56;size=1289;
GAAGCCCTCACCCGCAATCGTTTCCATGCCCATCACTCGC
>Del_Flaco_(1).IIId_58;size=1281;
GTAGCCCTTTTCAAGCTCAGCGAAAAAGAGGTCGTCGT
>Del_Flaco_(1).IIId_57;size=1261;
AGGAGCGCTCATCAAGCGTCCGAGGCCGCGGCTCTACA
>Del_Flaco_(1).IIId_59;size=1242;
AGGCCCTCCCCGCCGCATGCGTGGCAGTCCTGCCACCA
>Del_Flaco_(1).IIId_60;size=1181;
TCCCGTATTTCGAGCGCTCCCTTGCGGGCCCGTTAA
>Del_Flaco_(1).IIId_61;size=1157;
CACGTACTTTGCGAACTCCTCTACGCGCATGTCCTTCAATGC
>Del_Flaco_(1).IIId_62;size=1154;
CCTTCTCGGGCGAGAGGTACCCAGGGACCTCTCCCCGCTGA
>Del_Flaco_(1).IIId_63;size=1111;
CACCATGCCACCACACCCATAAGCTCCCATGCCGATGGG
>Del_Flaco_(1).IIId_64;size=1033;
GGTGATGGCCCCCACAAGCCAGTACCCGCTCCTGTCCAGGAAG
>Del_Flaco_(1).IIId_65;size=994;
TACAATTTGGGCACCTAGTGGGAATCCTACCGGCTTTGCCAAG
>Del_Flaco_(1).IIId_66;size=960;
CTGGAAGCGCCAGGCCTGGGAGAGGGGAGGGTCTAGGGCGG
>Del_Flaco_(1).IIId_67;size=923;
CAATGGAGAGCTTCGTGGCCCCCTTCTCCCGAAGGCCCAAT
>Del_Flaco_(1).IIId_68;size=902;
CCAAGCTTACGCATGTTTTTGCCCCGCTTTTCCGCGC
>Del_Flaco_(1).IIId_69;size=890;
CTTCGCGCGCATGTGGGAAGGCAACCCACACGGCTTCGGGA
>Del_Flaco_(1).IIId_71;size=817;
ATCTATGGCCCGCACGACCTCCTCCACCGGGGCCGTGGAAAG
>Del_Flaco_(1).IIId_72;size=799;
CTAAACAATTCCTCTAAACAATGCTCGCAAAATGTTCT
>Del_Flaco_(1).IIId_73;size=798;
AGGACCACCGCGTCATCGCCATCGTGGTCACCCCCAAGGAGA
>Del_Flaco_(1).IIId_76;size=743;
CGTGGCCACCCCCCCGGAGCCCCCCGGGGCCCCACGCCCCCCAG
>Del_Flaco_(1).IIId_75;size=742;
CTGGGACGTGCGGAACTCAGCGTCGTCAATCCTGGCGTTGTA
>Del_Flaco_(1).IIId_77;size=700;
TCTGGGTCTGGGCCTTGCCCTTGGTGGCCCGCTTGCCCTT
>Del_Flaco_(1).IIId_78;size=693;
GAACGCCCATTGGCTGTGCCCAACCATCCCCCCAAGCTCTCTG
>Del_Flaco_(1).IIId_79;size=660;
CTCGACAGGTTCCAGCACCACGACCCTCCTGTCAAGCTT
>Del_Flaco_(1).IIId_80;size=616;
CGTTTGCGGTCCTCCTGCGCGTCTACGGCGAGTTATTTGAC
>Del_Flaco_(1).IIId_82;size=551;
ATAACCCCTAACCCCCCCCAAGGCCCCCAGGCTTGAG
>Del_Flaco_(1).IIId_81;size=546;
TCAATCCCCCACCAGCGCCCAAGGACAACCCTAACCCTCCAAAG
>Del_Flaco_(1).IIId_83;size=521;
CGGATGCGCCGCCACACCCTGTGGCTGGTCAG
>Del_Flaco_(1).IIId_84;size=499;
CGACGAGGGTGTAGGTTGGGATGACGATGTTGCCGTCTTC
>Del_Flaco_(1).IIId_85;size=455;
CCTAATAATTCCGGTAAGATCGATCTCCAGCATCTC
>Del_Flaco_(1).IIId_86;size=420;
CAATCATACCAGGCCACATGCCGTTTGCCAA
>Del_Flaco_(1).IIId_87;size=404;
GTACGGGGTTCATCCCCCTCTTGGCCATCTCTGACA
>Del_Flaco_(1).IIId_88;size=402;
CGCCCGGACCCCGTTTGAGATTCAGGGCCTCCAGGACCAG
>Del_Flaco_(1).IIId_89;size=385;
CCTCAATGTACGCCCCCAGCTCACCGGGGGCCTCGAGGCCCAA
>Del_Flaco_(1).IIId_90;size=368;
TTGAAGCTGTTCGGCTCGTGGATAAGGGACGGCGACTTCCTTT
>Del_Flaco_(1).IIId_91;size=359;
AAATGCCGAGGGGCGCGAGTGCGGCCTCCATGTCGCCCT
>Del_Flaco_(1).IIId_92;size=333;
GATTATCAGGTTCAAACAATGGATTAATGTTGTCAAGTTC
>Del_Flaco_(1).IIId_93;size=293;
CCCTCTCCAGGCCCCAGCGCACCTGGCGCCGGGCCGTGTCAA
>Del_Flaco_(1).IIId_94;size=283;
CCAGGGCCTGGACCAGGGCCGCGCCAAGGGCCTGG
>Del_Flaco_(1).IIId_95;size=218;
GTAGCGGTATGGGGCCTATATTGCTATGGGATTTTTA
>Del_Flaco_(1).IIId_96;size=205;
CGTTGATGTCCCTGTGGAGGTTGTCCTCCGTTGGGACGATGA
>Del_Flaco_(1).IIId_97;size=195;
GGTGTGGCGGGTTACTGACCCCGTCGGCGAGGGGTACGACGA
>Del_Flaco_(1).IIId_103;size=190;
CCAGTCCTGATGGTAATAGTGCGCGTAATGGCGTCAA
>Del_Flaco_(1).IIId_98;size=176;
AGAGAGCGCCGGGCGCGTGGCGATACTAACGCCCGACCGA
>Del_Flaco_(1).IIId_101;size=170;
TAATAGTGCGCGTAATGGCGTCAACGTCAATACTGGCGTAGGCG
>Del_Flaco_(1).IIId_99;size=165;
CTCATCAGCGCATCTAGAGCCTGAATTATCCTCATTTCTTC
>Del_Flaco_(1).IIId_100;size=164;
CTATGTTGTGTTTCTCGTTGTAGGCGGCGATGAAGA
>Del_Flaco_(1).IIId_102;size=151;
TTCTCCAACGAACCATGAGATTCACCCCCTTTGAGATTC
>Del_Flaco_(1).IIId_104;size=108;
CCACGGCGTACGCCGCCGCCCAGAGGGCCTTCTGGTTCAG
>Del_Flaco_(1).IIId_105;size=93;
TCCAAGTCGGGAAGGATGTGGGCGTAGTAGTGCCC
>Del_Flaco_(1).IIId_107;size=85;
CGACCAGGGGCTTCTCCCGCACCAGCTTGGTGTATTGTG
>Del_Flaco_(1).IIId_106;size=83;
TCCCTCCTTTCCCGCCTATCTTACTCCCCCATGAGGT
>Del_Flaco_(1).IIId_108;size=81;
CTTCAAAGTGAAGGAGCCTAGGGGCTTGGTCATAGACTGGC
>Del_Flaco_(1).IIId_109;size=76;
GGGTCTTGGGCATCTTCGCTCACCTCCTTTCGTTTTCT
>Del_Flaco_(1).IIId_110;size=71;
GTAAGCGTGGGACACCGCGGTAATTGTCCCGCCGCGCTCTT
>Del_Flaco_(1).IIId_701;size=40;
CCTGACGGGGACCGGGACTACGTCTTCAAGGACGAGGCGGTGT
>Del_Flaco_(1).IIId_114;size=40;
CAGCCTAGCGCAAACCTCTCCCCTTGTCAATACCTACACCA
>Del_Flaco_(1).IIId_115;size=38;
ACAGGTAAGGGTGTAGAGGTCGTCCAGCTTCATAA
>Del_Flaco_(1).IIId_130;size=36;
TCGTCGTCACGGTTGCCCCAAAACTCGCTGTTTCCCGT
>Del_Flaco_(1).IIId_120;size=22;
CTCCCTCTACGCCCCCTAACTCGCGGTACGCGAAGAGGG
>Del_Flaco_(1).IIId_123;size=19;
GCAAAGTGTTCTGCCTCGCCTGCCTCTTTCCACCTCCACG
>Del_Flaco_(1).IIId_2383;size=18;
CGCAGGGCCACCTTAGTGCGCGGCGGGGGAGGTAATCCTCCC
>Del_Flaco_(1).IIId_129;size=18;
GCTCTTGTTCGGGCTCGTGGCCGCCACCCGCGTCCTGAATCTGTCGC
>Del_Flaco_(1).IIId_135;size=15;
CTCGGGGTCTGCTCCGAGTTTCCGCACCTCCATTCTGC
>Del_Flaco_(1).IIId_143;size=14;
GGTAATGCCTATGTCTTTCCTCCGCCACCTCACTTTCC
>Del_Flaco_(1).IIId_163;size=13;
CCAGGGTGGGGGAAACCTTCTCCAAGGCCTTCTCCAAGG
>Del_Flaco_(1).IIId_146;size=13;
CAACCCGCCCAAAGGGAATGCCGCTAGCCCCAGACACAT
>Del_Flaco_(1).IIId_170;size=12;
CGAGGGCGGCGATAAGCTCCGGCCCCGTGGGCCCCTCCTTG
>Del_Flaco_(1).IIId_149;size=12;
TGTGGCAGTCCAACGACGACGGCTTCGGCATGTTCTTTCG
>Del_Flaco_(1).IIId_150;size=12;
AATATGAGCAAGGCTAAAAGAGAGATTGATAGGGGAAACCAG
>Del_Flaco_(1).IIId_155;size=12;
CACTCCGTTGTGCGAGGAGTGCTATGAGCGGCTCTACTCCC
>Del_Flaco_(1).IIId_158;size=11;
ATGATGAGGGCGTGAGCGGCCTCGGGCCGGGACTGAAGG
>Del_Flaco_(1).IIId_160;size=11;
CAATACTACCTCATCCACGTCCCGAAGCGGGCGCACG
>Del_Flaco_(1).IIId_172;size=10;
CCGAACAGCTTCAACCTTCGGTCGGGCGTTAG
>Del_Flaco_(1).IIId_190;size=8;
CAATCCAGGCCGTCAGGGTAGGAAACTCGGGCGGAACA
>Del_Flaco_(1).IIId_218;size=7;
AACGTCAATACTGGCGTAGGCGTCAGAGCCTTCAGCTTCC
>Del_Flaco_(1).IIId_213;size=7;
CCATCACCGTGAGGCCGCCCTCCACCAGCTCCCCCTCCA
>Del_Flaco_(1).IIId_233;size=7;
ATCAAGGGTCTTCCGCAAGCGGAAGGCGCGCGGGGAGT
>Del_Flaco_(1).IIId_229;size=7;
AGGATGGCAACGAGCACTACGACGAGCACTACGATGAGT
>Del_Flaco_(1).IIId_353;size=6;
CGGTGCAGGCGCGGGCAGCTCTGTTTGAGTACCTGCAACTC
>Del_Flaco_(1).IIId_342;size=6;
CCAAGAAGCTCCACCAGCTCCGCCACGTCCTCCTCG
>Del_Flaco_(1).IIId_349;size=6;
CGCCCTCGAAGAGGGGCGGAAAAAGCTCATGGAAGCCAAGG
>Del_Flaco_(1).IIId_271;size=6;
AGAGAGGTTTGTGCGCCCCCGGCCCGTTCCGGCCCTGCCCT
>Del_Flaco_(1).IIId_248;size=6;
CCTATTTCCACCGCCCCCAACACCCGCCCCGCTAGCCCCCGC
>Del_Flaco_(1).IIId_245;size=6;
GTTCCCGCGGCGGCGCTCGTCGTGTTCTTTTTCTAGTAG
>Del_Flaco_(1).IIId_252;size=6;
CTCGTCACGGGAAGCGCAAAAAGGTAGCTCCTAAGG
>Del_Flaco_(1).IIId_363;size=5;
GAAAGTTTCGGTGGTCCCCCCCGCCCTCCACCAGCGGA
>Del_Flaco_(1).IIId_387;size=4;
CCTGACCCTCCACCCATCGGTGGTGGTCCCCTCTCTTAC
>Del_Flaco_(1).IIId_474;size=4;
ATTGGCGTGGGTGCCACCCCGCCTACGCCGATGCTACGG
>Del_Flaco_(1).IIId_409;size=4;
TCAGCAGACCGAAGTGTCTTCCGTTGCGAACAGTGTAG
>Del_Flaco_(1).IIId_456;size=4;
CAGCTCCTCGTACGCGGGGCTCATCTCACGCCCGTCCGA
>Del_Flaco_(1).IIId_666;size=3;
GCTGGCCTTTCCCCCAGGAGGAGGGCCAAAGCGTCCACCA
>Del_Flaco_(1).IIId_732;size=3;
ACCCTCCGCGCCATCGCCTCCCGCCTCTACCACCTCT
>Del_Flaco_(1).IIId_565;size=3;
CCTTCTTTGGGCCAGCTGATGCCCCAGGCAAGCCCCGGT
>Del_Flaco_(1).IIId_1166;size=2;
GGCTTGGCCCCAGTCCTTGGCGGCTTCACTCGCCATGATGA
>Del_Flaco_(1).IIId_1290;size=2;
CGAGGGCTCGCCCCTCGTCATCCGTGGGGAGGTGGGCGAA
>Del_Flaco_(1).IIId_2470;size=2;
AGGCCCTCCCCGCCGCATAATTCGCTGTTTCCCGTGA
>Del_Flaco_(1).IIId_2145;size=2;
TCCCGGGCCTCCTCATCCGTGAGGCCACGGGGCCGAAGTGGGCGG
>Del_Flaco_(1).IIId_1058;size=2;
CCTCTTCTTCGCGTCCTCCGTGGCGCTGGGCTTCTCGACA
>Del_Flaco_(1).IIId_958;size=2;
CCAGCAGCTGAGGAGAAAAGCCAGCCGCAGAAGAAAAA
>Del_Flaco_(1).IIId_1047;size=2;
ACGTCCCTCACGACCGAGGCCAGGGACGTCTTCACGTG
>Del_Flaco_(1).IIId_931;size=2;
GGCAAGCTCCCAGAGTTCCTCCGCGCGCCGTTCACTGG
>Del_Flaco_(1).IIId_964;size=2;
TAATAGGCCGGGGGGATGCCCTCCGCACGCTCCCCGAAGC
>Del_Flaco_(1).IIId_3091;size=1;
AGATCACCACGCGCACACCCCCACGCCCCCCAG
>Del_Flaco_(1).IIId_3849;size=1;
AAAGACCTGCAAGCCCCCCGCGCCCTCTGCCCCGAGTGCGGCGG
>Del_Flaco_(1).IIId_3873;size=1;
CCGGCCCGCACGCCCACGCCCTCATCGACCTCAAAGGACA
>Del_Flaco_(1).IIId_3222;size=1;
GGGGGCTCATCGGGCTCGGGAGGCGCCGTGGCTAGG
>Del_Flaco_(1).IIId_2636;size=1;
AGGCCCTCCCCGCCGCACGGGAACCAAGCCGAGT
>Del_Flaco_(1).IIId_2830;size=1;
GAGATAGTGCTGGAGCTGGTGGCCCGCTTGCCCTT
>Del_Flaco_(1).IIId_2801;size=1;
CCAAGGATCACGGCCAGAGCCGGAGGAGGGTTTCCCCCGGC
>Del_Flaco_(1).IIId_3356;size=1;
AGGCCCTCCCCGCCGCATGCGTGGGTGGGGCGGAGGAGGGCGAGGAGGTTGCG
>Del_Flaco_(1).IIId_1999;size=1;
GGAAACTCGGGCGGAACATCCTGCGGCCTCAAGTTCTCCCA
>Del_Flaco_(1).IIId_3071;size=1;
CCGCACCGTCAACCGCCCCTTCCGCCACCTCCTCCA
>Del_Flaco_(1).IIId_3213;size=1;
AAAGGTGAAGAGCCCGAGGTCCTCCACCTCGCCGCTTTTGA
>Del_Flaco_(1).IIId_3973;size=1;
GCACGACGCACGCCCGACGCGTCGTGTGTCCGCCCGC
>Del_Flaco_(1).IIId_2840;size=1;
CCAGTCCTGATGGTAATAGCGCACCTGGCGCCGGGCCGTGTCAA
>Del_Flaco_(1).IIId_2809;size=1;
CAGGAGGTAGAACCCCGGCCCCACGCCCCCCAG
>Del_Flaco_(1).IIId_3774;size=1;
GAAGTACTCACCCGGAATCGGTTCTAGGCATATCGCTAGC
>Del_Flaco_(1).IIId_2819;size=1;
CGCTTTGACCGGGGGCCCTTGAACCGGGCCTTCTTCCTGG
>Del_Flaco_(1).IIId_3438;size=1;
CGATCAGCCGACGATTCTCATCCTCACCTCCTACGCCTCCCTA
>Del_Flaco_(1).IIId_2653;size=1;
GGAAACTCGGGCGGAACATCCACAAGCACCCACCGGAAGGCGGCCCCCT
>Del_Flaco_(1).IIId_1752;size=1;
TCTGGGTCTGGGCCTTGCCCTAACCCTCCAAAG
>Del_Flaco_(1).IIId_2740;size=1;
GCAACGGCTCACCACCACGGGCACCCACCGGAAGGCGGCCCCCT
>Del_Flaco_(1).IIId_2842;size=1;
TAAGCAGGAGGAGGCCCACGGCCTGGTAGAGGCCAAAATA
>Del_Flaco_(1).IIId_2987;size=1;
CGACCACTAACTCCCATACTCACCTCCCACCACAATCAT
>Del_Flaco_(1).IIId_2974;size=1;
CGAGTTAAGAGCTCCCTAGCCAGTTCCGCAAGCACCCACCGGAAGGCGGCCCCCT
>Del_Flaco_(1).IIId_2148;size=1;
CGGTGGCTTCGCAGAGCCACCTCAATGGGGCGCGCTTCCGGG
>Del_Flaco_(1).IIId_1573;size=1;
CAGCTCGCCCCCCGCCCTTCCCGCCCTTCCGTCACGAGGCCAT
>Del_Flaco_(1).IIId_2053;size=1;
TCTCTAACCAGGCTACGGAGAGGATAGTGGAACTCTACCGG
>Del_Flaco_(1).IIId_2054;size=1;
TTACCAGCGCGGTGGGCCATGAGGAGGGCGAGGAGGTTGCG
>Del_Flaco_(1).IIId_1522;size=1;
GGAAACTCGGGCGGAACATCCATTCCGCCACCTCCTTCA
>Del_Flaco_(1).IIId_2034;size=1;
CGTAGAGCCAGTCGTTTCCCGTGACGATGTTGATAAA
>Del_Flaco_(1).IIId_3240;size=1;
CCACGCTCGCCTCCGCCTCCTCTTCGGTTGAGA
>Del_Flaco_(1).IIId_2196;size=1;
ACTCCACCACCTCCGCACGCCCCATGTGTACGCCCTC
>Del_Flaco_(1).IIId_3684;size=1;
GGGGGGCCGTGGCCGGGGAGGTAATCCTCCC
>Del_Flaco_(1).IIId_4026;size=1;
ACGTTGTGGGCGAGGTCGCAATCCCCTGACGGGGAAGCATCTCGTGCAACAGAACAT
>Del_Flaco_(1).IIId_2528;size=1;
TATCCGCGCGGAGGTAAAAGAGGGGTAGCCTTCTGGACGTGA
>Del_Flaco_(1).IIId_1617;size=1;
CCGATATCCCGGCCCCACTCCTGGCGAGCATCGCCGAAC
>Del_Flaco_(1).IIId_3970;size=1;
TCCCGTATTTCGAGCGCTCCCTAGCGAAGCCCCTCCAGAACAA
>Del_Flaco_(1).IIId_2435;size=1;
TCAATCCCCCACCAGCGCCCAAGGCCCCCAGGCTTGAG
>Del_Flaco_(1).IIId_1807;size=1;
GCGAGGAGCCGCCGCACCCCGATGATCTTGCCGTCGGA
>Del_Flaco_(1).IIId_3625;size=1;
CCGCACCGTCAACCGCCCCAAGGCCCCCAGGCTTGAG
>Del_Flaco_(1).IIId_1580;size=1;
TCTTGATTATCCTGACCTTGTCCTTCATCTTTGACCTCCTT
>Del_Flaco_(1).IIId_2259;size=1;
CGCAGCTGGGGCAAGTGCAACCGCAGTAGCTCATACTCC
>Del_Flaco_(1).IIId_2325;size=1;
TCAGGAGCGACAGGGAAAAAGAGGTCGTCGT
>Del_Flaco_(1).IIId_2330;size=1;
GGAGGGGCCCCCTTCTCCCCCCGGGGCGGCATTTTCCCGG
>Del_Flaco_(1).IIId_1540;size=1;
CGGTGCAGGCGCGGGCAGCTCACCGGGGGCCTCGAGGCCCAA
>Del_Flaco_(1).IIId_2201;size=1;
ACTCCACCACCTCCACAAGCAATCGTTTCCATGCCCATCACTCTC
>Del_Flaco_(1).IIId_2564;size=1;
CACCATGCCACCACATCCATTCCGCCACCTCCTTCA
>Del_Flaco_(1).IIId_3699;size=1;
CCTTTTCCTCCGCGGGTAGTTCAAGGCCGTCCAGGATTGTCCA
>Del_Flaco_(1).IIId_3670;size=1;
GGTGATGGCCCCCACAAGCACCCACCGGAAGGCGGCCCCCT
>Del_Flaco_(1).IIId_2566;size=1;
AGATCACCACGCGCACAGGGGGGCAGCAGTAACAG
>Del_Flaco_(1).IIId_2638;size=1;
AGGAGCGCTCATCAAGCGTCTTGGCGCGTTTG
>Del_Flaco_(1).IIId_2456;size=1;
TCCCCACCCCTCGGCGAGCCGGAGGGAACCAAGCCGAGT
>Del_Flaco_(1).IIId_2395;size=1;
CGACCACTAACTCCCAGTCAAATCGTAGTCCACGGCGATGTAAG
>Del_Flaco_(1).IIId_1681;size=1;
CAAAATGTGGTCGAGGTCACGGGGCCGAAGTGGGCGG
>Del_Flaco_(1).IIId_1569;size=1;
GCTTGCCGCCCAACCCCCCAGCGGTCCGCTAAGGTACGG
>Del_Flaco_(1).IIId_3923;size=1;
ACGGCACTGGGGGCGTGCTATCTCCTCGATGAGCGG
>Del_Flaco_(1).IIId_3154;size=1;
GGGCCTTGTGCCGGGGGTCAGAGAGGACCACCTCCACCTTCCCG
>Del_Flaco_(1).IIId_3299;size=1;
GCAACGGCTCACCACCACGGGAATCCAACCGGCTTTGCCAAG
>Del_Flaco_(1).IIId_3340;size=1;
GTGCGAGGGGGTGGACCGCTAGTTGCGCCTCTATTCAAGAT
>Del_Flaco_(1).IIId_2040;size=1;
AGGCGATAGAACAGGCAACCCTTGCCGCCACAAA
>Del_Flaco_(1).IIId_2045;size=1;
ACCTCACCTCCACTCGCTTATCACGCGCCTCCACCAATG
>Del_Flaco_(1).IIId_2662;size=1;
TCCCCACCCCTCGGCGAGCCGGAGGAGGGCGAGGAGGTTGCG
>Del_Flaco_(1).IIId_1922;size=1;
GGAAACTCGGGCGGAACATCCTGCGCGTCTACGGCGAGTTATTTGAC
>Del_Flaco_(1).IIId_1919;size=1;
TCGCCCAGCACCGCGCCGCACGGAACCCCAGCCGCGG
>Del_Flaco_(1).IIId_2172;size=1;
AGTCCCACCCCTCGTGGGGGGCGGCCCTGTCGTCG
>Del_Flaco_(1).IIId_2118;size=1;
GGAAACTCGGGCGGAACAATGCTCGCAAAATGTTCT
>Del_Flaco_(1).IIId_2109;size=1;
GAGATAGTGCTGGAGCTGGTAGAGGGGAGGGTCTAGGGCGG
>Del_Flaco_(2).I-E_1;size=11593;
GCCCACCTGGAATACGAACGTTACGTCTATC
>Del_Flaco_(2).I-E_2;size=11447;
CATCGGCACACCGTTCTTCTCGTCGACCTCCG
>Del_Flaco_(2).I-E_3;size=11013;
CGTGTTCGTGAACCCGGTTAGAGAAATACTGT
>Del_Flaco_(2).I-E_4;size=10127;
TACGGGGAAAAGAGCCCCTTCAAGAAGTGAGG
>Del_Flaco_(2).I-E_5;size=9001;
GGGAGGCTCCTGAGGGTGGAAATCATCCCTC
>Del_Flaco_(2).I-E_6;size=8735;
TGGTCGTAGTGGGGAACGTCAGAGTGCCAAGT
>Del_Flaco_(2).I-E_7;size=8442;
CCATGACCCTGGATGAGGCCATCTCTGCCGCA
>Del_Flaco_(2).I-E_9;size=8357;
AATACAAAGTTTCTACCTCCTCCGTCAGCCAC
>Del_Flaco_(2).I-E_8;size=8272;
CTCAGACTCAAAAAGCTCCTCCATGGCATCTT
>Del_Flaco_(2).I-E_10;size=7553;
CACCTTGAGGAATACCGGAGAGGAAGGTTTCT
>Del_Flaco_(2).I-E_11;size=7438;
TGGGGGAAGTGGTGCAGGAAGCAATAGAGGC
>Del_Flaco_(2).I-E_13;size=7350;
ATACGGGCGCGCGCGCAAAGTCGACCTTGGCC
>Del_Flaco_(2).I-E_12;size=7315;
ACATGATTTCCTGGCATGCCGATTTCGCTCC
>Del_Flaco_(2).I-E_14;size=7199;
GTACCCTGACCGAGGCCCAGGCCAACGCCCTA
>Del_Flaco_(2).I-E_17;size=7003;
ATGTAAGGGTCAATGAGGCTCCCAATCTGGC
>Del_Flaco_(2).I-E_15;size=6999;
GTCTGCCTGCCGCCCATCTAGCCCTGGTAGGC
>Del_Flaco_(2).I-E_16;size=6973;
TCCCGGTGTAGCAAGAGCTTTAGACCCGGATA
>Del_Flaco_(2).I-E_19;size=6955;
TAGCGCCGCCACCAGAATGCTCCCCATCTCCC
>Del_Flaco_(2).I-E_18;size=6902;
GGGGTTCCCATGAGGTCCCCATGAGGTTTCCA
>Del_Flaco_(2).I-E_21;size=6896;
CATGCCTGATACCCAGGGGGGAGCCATGCCCC
>Del_Flaco_(2).I-E_20;size=6872;
AGACGGGCCTCAGCCGGGAGGAAATCCTGGC
>Del_Flaco_(2).I-E_22;size=6656;
AACCGCCTAAGCTCTGCGGCAACCCCCTCAAT
>Del_Flaco_(2).I-E_23;size=6607;
GCCCCTTTTCCGGTCCTGAGGCGCCTGAGGC
>Del_Flaco_(2).I-E_24;size=6565;
AACCAAACCTTTCATCGGCTTCTCCACCTACG
>Del_Flaco_(2).I-E_25;size=6465;
CTCCCTCTTCAACTCTGCTAGAGCCCCCATC
>Del_Flaco_(2).I-E_26;size=6355;
CCACCGCCAGGTTAACCGGCGGCCCGCCCCTGA
>Del_Flaco_(2).I-E_27;size=6236;
CAAGCCAATGACCCGCACTCAACCAAATGTGC
>Del_Flaco_(2).I-E_28;size=6113;
GCTTGTATCCCCTGATCTGGGCAGGGAGCCTG
>Del_Flaco_(2).I-E_29;size=5800;
TGCCTACCAGGTCCTTGGGAGCCTTCCCGGTT
>Del_Flaco_(2).I-E_31;size=5582;
AAGGTCCTCGTACAGATGGCTCTCGTACCCCC
>Del_Flaco_(2).I-E_30;size=5558;
AAATGCCCCCTGGACGATATAAAGCTTACTTC
>Del_Flaco_(2).I-E_32;size=5398;
GCACCGACACTATCCTCAGGCCCCGCTTCGGC
>Del_Flaco_(2).I-E_34;size=5363;
AACGCCCTTTCCTCATCGCTCCAGGCCGCCAT
>Del_Flaco_(2).I-E_35;size=5335;
GAGGCAGTACGCCATATGCCGTTTCTATAAAC
>Del_Flaco_(2).I-E_33;size=5319;
CTTTCGCGCCGCTATCTGCTTCCGCGGTTCCA
>Del_Flaco_(2).I-E_36;size=5291;
CTCCTCGTTTGCCGTTCCTGGCTTCGGGCCACC
>Del_Flaco_(2).I-E_37;size=5280;
ACTTGCTACACGCACGCTGTGTTCACGCCAGG
>Del_Flaco_(2).I-E_38;size=5183;
CTTTGGCTGTAGGTCTGCATGACGGCCTGGTAC
>Del_Flaco_(2).I-E_40;size=5119;
CCGTTAGCCACCTGGGAAAGCAAAAAGACCCC
>Del_Flaco_(2).I-E_39;size=5095;
TCGCGTCAGGAATCGGCACGGATTGGCACGTG
>Del_Flaco_(2).I-E_41;size=5092;
ACGGGGGGTCCACCCACGGGACTTGCCCAGCC
>Del_Flaco_(2).I-E_42;size=4951;
GGATCTTCCCGCCTTGTGCCTGACTAGTCTGC
>Del_Flaco_(2).I-E_43;size=4894;
CCCTTCGTGGCCTTCAACTTCGGCCCCGAGCT
>Del_Flaco_(2).I-E_44;size=4856;
ATGCTCAATGAGATGGTGGCCGAAGGGGTGAT
>Del_Flaco_(2).I-E_45;size=4724;
CGCTGGCGAATGCGTTAGGGGTGATGCCCACC
>Del_Flaco_(2).I-E_46;size=4697;
GTCGGGAACCTCCCAGTAGACATAATGGACAT
>Del_Flaco_(2).I-E_47;size=4674;
TGTTCCGTCTTGGAATGACGGTGGAGGACCA
>Del_Flaco_(2).I-E_49;size=4668;
GAAGGCCAGGGAGCTGGCGGAGCAGATCGCAA
>Del_Flaco_(2).I-E_51;size=4659;
CTTTCCCTTTCCCAGGAGGCCCGGAGGTGGCT
>Del_Flaco_(2).I-E_52;size=4649;
CGTCCTGCCTTCCTCGTGCGCACTACCTCCAC
>Del_Flaco_(2).I-E_50;size=4624;
CTTTCGGGCGCCGACCTCGGTCAGTCCCTTGC
>Del_Flaco_(2).I-E_48;size=4624;
AGCGTCCTCGCCACGGAGCCCGAGGCCCAGTC
>Del_Flaco_(2).I-E_53;size=4604;
AAGTCCAGGGCCCCGGCACTTTCACGGCGACC
>Del_Flaco_(2).I-E_57;size=4589;
CCCTTGTGGAGGAGGAGGAAGGGGAAGCCCTC
>Del_Flaco_(2).I-E_55;size=4547;
GTTGAAGGGCATAGGATAGGAGGGTGACATGC
>Del_Flaco_(2).I-E_54;size=4508;
CGGTTCTCCGCAGGCTCATGGCGTTCCCGGAA
>Del_Flaco_(2).I-E_56;size=4483;
CGGCTCCTCCTCGGGAAACCGCTAGTGGGAAG
>Del_Flaco_(2).I-E_61;size=4461;
CACCCCGGCCTCTGGCCCTACCAGGCGCCCGA
>Del_Flaco_(2).I-E_58;size=4435;
TGCGCGTGATTGGGGAGGTCTACCGGAAGATC
>Del_Flaco_(2).I-E_59;size=4432;
CTCCTCGTCCGTCTCCTCGTCCGCCCCCGCTT
>Del_Flaco_(2).I-E_62;size=4407;
CTCGGGGTTTATATTCGTTCAGGTTTTTGGGC
>Del_Flaco_(2).I-E_60;size=4401;
TACCGGCCTCGCCACCGAGGATGGCGCGTATA
>Del_Flaco_(2).I-E_63;size=4351;
CGGGAGTGGAGGGAAAAGAGGCAAGGCCTCCT
>Del_Flaco_(2).I-E_64;size=4335;
AGGGCCTCGAGGTCCGCCTCTCCCTCCTCACG
>Del_Flaco_(2).I-E_67;size=4277;
TAGGGCCGCCTCCGCTGTTTATGACTTGGCCC
>Del_Flaco_(2).I-E_68;size=4274;
TGCAGGAACTCCAGGCCAAAAAAGCGCAGGAGCC
>Del_Flaco_(2).I-E_65;size=4272;
AGCTGGCGCCCAGATGGAGTGAGCTGCTGAAC
>Del_Flaco_(2).I-E_66;size=4221;
CCGGTTGCCTCGTCAAGAGGTCGCCAAGAAAA
>Del_Flaco_(2).I-E_69;size=4207;
GGGGTGGAGCGCCCTTCTCCGGGGAGGAACCC
>Del_Flaco_(2).I-E_70;size=4164;
GGACACGAGCTGTTCGTGGGCAAGGCGTTCTCC
>Del_Flaco_(2).I-E_71;size=4121;
ACGGCGAAGCAGACGGCGAAGGCGACGAAGGC
>Del_Flaco_(2).I-E_72;size=4076;
TGGTTCGAGGTGGTGGAGGGCTGGTTCGTTCA
>Del_Flaco_(2).I-E_73;size=4023;
GCCGTCCTGCAAGGCCTGAGGGTCCTCGGCAT
>Del_Flaco_(2).I-E_74;size=3941;
GTGTTCGGCTATGTGGCTACAGAAAAGGCAAC
>Del_Flaco_(2).I-E_75;size=3930;
CGGCGCTCCACCCTGTCCATGAGGCCCGCCCA
>Del_Flaco_(2).I-E_76;size=3916;
ACGGCAAAGCGGCTACTGCTGGAAATGGTAC
>Del_Flaco_(2).I-E_78;size=3832;
TAGTTCTTGCACGCCGAGGAGCGCCCCCCAGG
>Del_Flaco_(2).I-E_77;size=3822;
TTCTTCGGAAAGAGGGATGGCTTCGCGGCTC
>Del_Flaco_(2).I-E_80;size=3766;
GCGACTCTGGAGTCCATGCTCCAGGAAGTGGT
>Del_Flaco_(2).I-E_81;size=3732;
ATGGCCCGGGTGGGGTGGCGTGAGATCACCCG
>Del_Flaco_(2).I-E_79;size=3709;
GGCACCTCGCCCACAAGGCGCATGGACCGCGC
>Del_Flaco_(2).I-E_83;size=3617;
TACGGGTTGGCGCCCAGAGAATACCCGCGAAC
>Del_Flaco_(2).I-E_82;size=3612;
TCGGAAACAACGATTTCGGACATAAGGGCCTC
>Del_Flaco_(2).I-E_85;size=3565;
GGCAGGACGGCTGGGGAGGCCGCTACGGGCCT
>Del_Flaco_(2).I-E_84;size=3560;
TACGACCCCAAGCGCCTCGCCTGGTTTGAAGCC
>Del_Flaco_(2).I-E_86;size=3558;
GCGATAACCGACAACGCCGCGCCTCCCCCCAA
>Del_Flaco_(2).I-E_88;size=3339;
CTACCCGCCGTCTTGCCTCCGGGGTGGTACGA
>Del_Flaco_(2).I-E_89;size=3336;
GCCGCCGGGCTCAGCGACTTCGAGGACTTGCC
>Del_Flaco_(2).I-E_87;size=3321;
ATTGCGCGCGAAAACTTCGCGCGCATGTGGGA
>Del_Flaco_(2).I-E_90;size=3317;
CCGGAGTTGAGCCCTGGTCCAGGAGGAGGAGT
>Del_Flaco_(2).I-E_92;size=3301;
GCCCTGGAGAAGGGGCAAACCCACGTGGTCAA
>Del_Flaco_(2).I-E_91;size=3300;
TCGCCAGGGGAATGGCGGAAACCGCCGCCAGC
>Del_Flaco_(2).I-E_93;size=3289;
GAGGCGGGCCAGCTTTTCCGCCACCTCCCGGC
>Del_Flaco_(2).I-E_94;size=3280;
AACCTCCAAGTCCTTCAAGACAGAGGAGAGGT
>Del_Flaco_(2).I-E_95;size=3251;
GTGTACGTGGAGCCGTATGCGGGAGCGGCCTC
>Del_Flaco_(2).I-E_97;size=3224;
CTATCGTGGGGGGGAACCTAGCCGCCATACC
>Del_Flaco_(2).I-E_96;size=3207;
CTACTTCCGATAGCGTTGACCACCTTAGCGGC
>Del_Flaco_(2).I-E_98;size=3105;
GAGGGGCCCACGGGGCCGGAGCTTATCGCCGC
>Del_Flaco_(2).I-E_101;size=2810;
CCGGGGGGCGATCTATGCCCTGGATGTGGTGG
>Del_Flaco_(2).I-E_99;size=2807;
CGGTTACCAGTCCTGATGGTAATAGTGCGCGT
>Del_Flaco_(2).I-E_100;size=2802;
CCCAAGGCTGAAGCCGAGCCCAAGGCCAAGCC
>Del_Flaco_(2).I-E_102;size=2619;
GCCCTCTTGGGGCACCTCCACCTGGTGGCCCA
>Del_Flaco_(2).I-E_103;size=2545;
CGGACGTGGTCTACGTGTGGCCAGGGTACACC
>Del_Flaco_(2).I-E_107;size=2544;
CTAGCAACCGGGGCAGTTGGCACAACGCAGTT
>Del_Flaco_(2).I-E_106;size=2539;
ATAAGCTCACTTCCCCCGGAGATGGAGGGGGC
>Del_Flaco_(2).I-E_105;size=2537;
TGGTCCGCATGGCCCTGCCTACCAGCCCCGCG
>Del_Flaco_(2).I-E_104;size=2530;
TTCCGCCGGTCGGTAGGGGAGGCCGTCCTGCC
>Del_Flaco_(2).I-E_108;size=2507;
CCAAAGGATCAGGCCGCCTAGGAAGAGCAGCC
>Del_Flaco_(2).I-E_109;size=2498;
GGCATGTCTAGGAGCAGGGTGGGATCCATGCC
>Del_Flaco_(2).I-E_111;size=2489;
TCATCGGCGGCAAGCTTGAGGAAGTGGGCGTC
>Del_Flaco_(2).I-E_110;size=2471;
CCGGTTGCCGTAGTCCCGCCAGGCCCGCATCA
>Del_Flaco_(2).I-E_112;size=2446;
AGCCGGATGGGGTGGCGGTAGAGGCCGTTCC
>Del_Flaco_(2).I-E_113;size=2440;
TGCTGGCGGAATTGGGCACTACCACCACGCCC
>Del_Flaco_(2).I-E_114;size=2365;
CGTCTTCCACACGGGCTTTGACCTCCCCGCCC
>Del_Flaco_(2).I-E_115;size=2364;
CGGCCCACCTCATCCAAGGCGGCCATGCGCTC
>Del_Flaco_(2).I-E_117;size=2272;
GGGGGGCGCCCGCCCCCCCTTTTCTCCCTGGA
>Del_Flaco_(2).I-E_116;size=2247;
ACCTCCCGGTAAACCCTTCCACCATTCGGGC
>Del_Flaco_(2).I-E_119;size=2239;
TGGTCTGGGTGGTAGAAGCGACTCCACGGCCC
>Del_Flaco_(2).I-E_118;size=2236;
GGGGACCGCCGGGTGGGCCTCTGGTTCGAGCG
>Del_Flaco_(2).I-E_120;size=2221;
CGTCCCGCTATGTTCCGAAACGACTCACCCTC
>Del_Flaco_(2).I-E_121;size=2154;
GTTATCTCCGCGGACCACGCCTGCCCCCAGTC
>Del_Flaco_(2).I-E_122;size=2051;
GGGCACGCGGAGTGGGATGAGGAGCTCCGCGC
>Del_Flaco_(2).I-E_123;size=2030;
AGCATCTGGCGAAGCTGGGGGCCGAAGCGGCC
>Del_Flaco_(2).I-E_124;size=1976;
GTGCGGGGACGAGATAGACAATGCAATCGTCC
>Del_Flaco_(2).I-E_126;size=1918;
GCGGTTCTTCTCCCCGATGCTCACCCCATAGG
>Del_Flaco_(2).I-E_128;size=1849;
GCCGAGGCCATCGCCCGGGTGAAGGACTTGGT
>Del_Flaco_(2).I-E_127;size=1839;
GAGAAGGTTCAGAAGGCGGCGGAGGAGGAGC
>Del_Flaco_(2).I-E_125;size=1827;
AGAGGGAGGGAGGCCGCCTGGCCTCCCTCCTT
>Del_Flaco_(2).I-E_129;size=1820;
TGGTCCCGGCCCCTAACCCACGGGGCACCCGCGC
>Del_Flaco_(2).I-E_130;size=1816;
ACCCTCCGGGCCATCCTCCGTGATGCCACGGA
>Del_Flaco_(2).I-E_134;size=1777;
GGGAGGCCCGTGGTCTGCACCACGTACCGGGC
>Del_Flaco_(2).I-E_133;size=1768;
TAGGCGCCCCATGACCGGCCCCGGGGCGTGTA
>Del_Flaco_(2).I-E_132;size=1758;
ACCCTCCGGGAGGGCCTTCTCAAGCCCTTCGT
>Del_Flaco_(2).I-E_131;size=1757;
CTCCTGCGCCTCCTGGCCGCGCAGGACGCCC
>Del_Flaco_(2).I-E_135;size=1751;
GGGGGTCTACGCCGCCGCCGCCGTTCTGCAA
>Del_Flaco_(2).I-E_139;size=1704;
GTACGGGCCACGCCCGGACCCACGCCGTGGCC
>Del_Flaco_(2).I-E_137;size=1691;
GCGAGGCCAGTCCGAAGCAGGAGTCTCCTCA
>Del_Flaco_(2).I-E_138;size=1682;
CTGGAGAGGCTCCGGGACGCCTTCGCCCTCCC
>Del_Flaco_(2).I-E_136;size=1653;
CCTGGGGCGCCCCAAGGGGCGCCCCCTACGGC
>Del_Flaco_(2).I-E_140;size=1600;
CCGCCCCTCCTGGTCGGTCATTCCCCACCACA
>Del_Flaco_(2).I-E_142;size=1555;
CCACCGCCAAATGGGATTTGGTGGACCCCGCC
>Del_Flaco_(2).I-E_141;size=1554;
CCAGAGGCGGAGGTCTCCCACTCTGGCAGGGC
>Del_Flaco_(2).I-E_143;size=1507;
CCTGCGGTTTTCTTTTTCATTCTGCGGCTGGC
>Del_Flaco_(2).I-E_144;size=1411;
GGCGGGCCGCACCACAAAGGCCCCCAGGAGGG
>Del_Flaco_(2).I-E_145;size=1366;
TCCTCATCGCTCCACCGGGGCTTCCAGAGGGC
>Del_Flaco_(2).I-E_146;size=1312;
ATATGGGTAGCACCCCGCAAGCGCGGGTGCCC
>Del_Flaco_(2).I-E_147;size=1303;
GGGAGGCCGAGGAGGCCCCGGACCCGCACGGA
>Del_Flaco_(2).I-E_148;size=1297;
CGTGGTGGCGCCGTACCAGTTGGGCCGGTCCC
>Del_Flaco_(2).I-E_149;size=1259;
CCCTGGACTCCGGGTATCCGTCGGTAAGCGGC
>Del_Flaco_(2).I-E_150;size=1234;
CGGGAGAAGCCCCTTCTGGCCCGGCTCCTCGG
>Del_Flaco_(2).I-E_151;size=1205;
ACAAGGCAGAGGTAGCCGACGTCCCGGGAATC
>Del_Flaco_(2).I-E_152;size=1203;
GTGACGAACCCAGCATCGTCCAGACCGGGGGA
>Del_Flaco_(2).I-E_153;size=1202;
CGTGGGACACCGCGGTAATTGTCCCGCCGCGC
>Del_Flaco_(2).I-E_154;size=1121;
TGTGGGGCGGGGCCAGCCTGCCCGTCAGGGAC
>Del_Flaco_(2).I-E_155;size=1111;
GCCACTCCGGCCAGCACCAGCCCCAGGGCCAC
>Del_Flaco_(2).I-E_156;size=910;
GTATCAGCGGAAACTCGGGCGGTGGTGGGGGG
>Del_Flaco_(2).I-E_157;size=861;
GCGGTCCTGGACGCGCTCGTGCACGCGGGAGT
>Del_Flaco_(2).I-E_158;size=845;
CTCGTCTACGCCGGGGGCTTACCAGCCCCGGC
>Del_Flaco_(2).I-E_159;size=701;
GCCGCCCCGCCACGCCGGAGCCCACCACGGGC
>Del_Flaco_(2).I-E_161;size=686;
GGCTCCGGGCCACCACCCGCCGGCCGGACCGG
>Del_Flaco_(2).I-E_160;size=684;
CGGCCCTCAACGCCGCGGCTAGGGGGGAGGAC
>Del_Flaco_(2).I-E_162;size=590;
CTACGCGGCGCTCGGCGGCCTCTTTGCGGAC
>Del_Flaco_(2).I-E_163;size=549;
GGGGGGCCCTTGTGGAGCCGCCACCGGGTGAC
>Del_Flaco_(2).I-E_164;size=469;
GTCTGCACCCTCCCGGAGGACCTTCGCGACCG
>Del_Flaco_(2).I-E_165;size=435;
GGACGCTCCGGGAAACTCGCCACCGCCACCCG
>Del_Flaco_(2).I-E_166;size=317;
GCGCCGCACCCGGTTGGCGAGCTCCTGGCTCT
>Del_Flaco_(2).I-E_167;size=201;
TGCGGCTCACGGCCCAGACGGGCATGGGGCCG
>Del_Flaco_(2).I-E_168;size=99;
GGAATAAAAGGGGGAACTCCGTTGGGCGAGC
>Del_Flaco_(2).I-E_471;size=9;
CGTAGTGCCGTGCGATACGAACCCGTTCCTCC
>Del_Flaco_(2).I-E_1881;size=7;
GGCACCTCGCCCACAAGGCGGCGGAGGAGGAGC
>Del_Flaco_(2).I-E_3924;size=7;
ATGCTCAATGAGATGGTGGACCCCGCC
>Del_Flaco_(2).I-E_1437;size=6;
TAGGGCCGCCTCCGAGGATGGCGCGTATA
>Del_Flaco_(2).I-E_4387;size=5;
CATCGGCACACCGTTCCTGGCTTCGGGCCACC
>Del_Flaco_(2).I-E_1296;size=5;
GCAAGATGGGCGTTGGGTGTGGCGGAGCCTC
>Del_Flaco_(2).I-E_1164;size=5;
CCCCCAGGGCAAGCGCTACCTCATCCAGTGCA
>Del_Flaco_(2).I-E_1310;size=5;
CTACGCGGCGCTCGGCGGCCCGCCCCTGA
>Del_Flaco_(2).I-E_4149;size=4;
TACGGGTTGGCGCCCATCTAGCCCTGGTAGGC
>Del_Flaco_(2).I-E_10764;size=4;
GGAGGTCTCTGCGGCAACCCCCTCAAT
>Del_Flaco_(2).I-E_4250;size=4;
TGGTCCCGGCCCCTAACCCACGGGGCCGGAGCTTATCGCCGC
>Del_Flaco_(2).I-E_2275;size=4;
AAGACGTCCGTGGTGTGGGGAAGCTGGTTGCC
>Del_Flaco_(2).I-E_2937;size=4;
CGGCTCCTCCTCGGGAGCCTTCCCGGTT
>Del_Flaco_(2).I-E_1800;size=4;
GCACCGACACTATCCTCAGGCCAACGCCCTA
>Del_Flaco_(2).I-E_1725;size=4;
GGGAGGACGGCTGGGGAAGAGCAGCC
>Del_Flaco_(2).I-E_1776;size=4;
CTTTCGCGCCGCTGCTCACCCCATAGC
>Del_Flaco_(2).I-E_1359;size=4;
ATACAAATTCACAACGGCTCAGGGCAATGGCA
>Del_Flaco_(2).I-E_1845;size=4;
CGTGTTCGTGAACCCACGTGGTCAA
>Del_Flaco_(2).I-E_1812;size=4;
GCCCTCTTGGGGCACCTCCATCCCGAGCT
>Del_Flaco_(2).I-E_1754;size=4;
GGCACCTCGCCCACACGCGTGGGGATGGCCC
>Del_Flaco_(2).I-E_1734;size=4;
CCCAACGAGATAGAGTTCCTGTTCATGAAGTCC
>Del_Flaco_(2).I-E_1678;size=4;
GCCGAGGCCATCGCCCGGGTGAAAATCATCCCTC
>Del_Flaco_(2).I-E_5227;size=3;
CCGTTTGCCACCTGGGAAAGCAATAGAGGC
>Del_Flaco_(2).I-E_3602;size=3;
CTCCTGCCCCTCCTAGCCGCCATACC
>Del_Flaco_(2).I-E_4967;size=3;
AGAGGGAGGGAGGAATGACGGTGGAGGACCA
>Del_Flaco_(2).I-E_6125;size=3;
TACGGGTTGGCGCCCAGAGAAAGCAAAAAGACCCC
>Del_Flaco_(2).I-E_7198;size=3;
GGACGCTCCGGGAAACCGCTAGTGGGAAG
>Del_Flaco_(2).I-E_3801;size=3;
ATGCTCAATGAGAAGGCGGCGGAGGAGGAGC
>Del_Flaco_(2).I-E_9476;size=3;
GGATCTTCCCGCCTTGTGCCTGACTACCGGAGGTCTACCGGAAGATC
>Del_Flaco_(2).I-E_3496;size=3;
AGAAACCCGAAGTTCAAAATGCAAATGCGCCC
>Del_Flaco_(2).I-E_3201;size=3;
TGCAGGAACTCCAGGCCAACGCCCTA
>Del_Flaco_(2).I-E_3599;size=3;
AGCTGGCGCCCAGAATGCTCCCCATCTCCC
>Del_Flaco_(2).I-E_2956;size=3;
TGCGCGTGATTGGGGAGGTCTACCTTGGCC
>Del_Flaco_(2).I-E_3457;size=3;
GAGCTATCCGAGTGGTTGGAGCGCCAGGAATC
>Del_Flaco_(2).I-E_7215;size=3;
TAGGGCCGCCTCCGCTGTTTAGACCCGGATA
>Del_Flaco_(2).I-E_4003;size=3;
GCCGTCCTGCAAGGCCTGAGGCGCCTGAGGC
>Del_Flaco_(2).I-E_3691;size=3;
GCCCCTTTTCCGGTCCTCAGGCCCCGCTTCGGC
>Del_Flaco_(2).I-E_7163;size=3;
ATGTAAGGGTCAATGAGGCGACGAAGGC
>Del_Flaco_(2).I-E_4725;size=3;
CCGTTAGCCACCAAGGATGGCGCGTATA
>Del_Flaco_(2).I-E_3214;size=3;
CTCCTCGTTTGCCGTTTCTATAAAC
>Del_Flaco_(2).I-E_2036;size=3;
TCCCGCAAAAGGGTCCTTGTCTTCAACCAGTC
>Del_Flaco_(2).I-E_2119;size=3;
GCAATGGTACCATACCCACCATCGGGCTCGGG
>Del_Flaco_(2).I-E_2303;size=3;
GAAACACCAAAACCAACGCCTGCTCCTACGCC
>Del_Flaco_(2).I-E_8220;size=3;
CGTGTTCGTGGAAAGCAAAAAGACCCC
>Del_Flaco_(2).I-E_9823;size=3;
GGCAGGACGGCTGGGGAGGCTTCGCGGCTC
>Del_Flaco_(2).I-E_1932;size=3;
TACGGGGACGACTTCTTTTTCTTCTCCTTGC
>Del_Flaco_(2).I-E_2557;size=3;
TGGGAGCCGAGAACGCTCCGGTGATGGCCTGGA
>Del_Flaco_(2).I-E_2269;size=3;
ACCACCCCACCAGGAACCCCGCGGCCACCAGA
>Del_Flaco_(2).I-E_2014;size=3;
TCCACTTCTTTCCAGCCCATTGCACACCTCCT
>Del_Flaco_(2).I-E_2567;size=3;
AAGGAGGATACCCCGCTAGGCTCCACGAACAA
>Del_Flaco_(2).I-E_2207;size=3;
AAGGCGGGCATCGTCATCGCGCGAAACTCCCT
>Del_Flaco_(2).I-E_1980;size=3;
CCTCCCCCGCGGGGTGCCCCACATCTTGCACT
>Del_Flaco_(2).I-E_8082;size=3;
CAAGCCAATGGAAAAGCAAAAAGACCCC
>Del_Flaco_(2).I-E_9416;size=3;
ACATGATTTCCTGAGGCGCCTGAGGC
>Del_Flaco_(2).I-E_4139;size=3;
TAGCGCCGCCACCAGAATGCTCCAGGAAGTGGT
>Del_Flaco_(2).I-E_5307;size=2;
CTCAGACTCAAAAAGCTCCTCCAAGGCCAAGCC
>Del_Flaco_(2).I-E_5251;size=2;
GGGGTGGAGCGCCCTTCCCCGGGGCGTGTA
>Del_Flaco_(2).I-E_8999;size=2;
AACCAAACCTTTCATCGGCTTCAAAAAAGCGCAGGAGCC
>Del_Flaco_(2).I-E_5512;size=2;
CATGCCTGATACCCAGGATGGCGCGTATA
>Del_Flaco_(2).I-E_8955;size=2;
TTCCGCCGGTCGGTAGGAAGAGCAGCC
>Del_Flaco_(2).I-E_7824;size=2;
CCCTTCGTGGCCTTCTCAAGCCCTTCGT
>Del_Flaco_(2).I-E_7966;size=2;
CGTGGTGGCGCCGTACCAGTCGACCTTGGCC
>Del_Flaco_(2).I-E_8620;size=2;
GAAGGCCAGGGAGCTGGCGAAGGCGACGAAGGC
>Del_Flaco_(2).I-E_5225;size=2;
CACCCCAAGGGGTTGGCCTTCCAGACGCCCACC
>Del_Flaco_(2).I-E_10040;size=2;
CCGGAGTTGAGCCCTGGCCCAGGCCAACGCCCTA
>Del_Flaco_(2).I-E_9421;size=2;
GGGAGGCTCCTGAGGGTGGAATCGGCACGGATTGGCACGTG
>Del_Flaco_(2).I-E_7246;size=2;
GCCCTGGAGAAGGGGCAAACCGCTAGTGGGAAG
>Del_Flaco_(2).I-E_5996;size=2;
CCGGTTGCCGTAGTCCCGCCAGGCCAAAAAAGCGCAGGAGCC
>Del_Flaco_(2).I-E_10758;size=2;
GTCTGCCTGCCGCCCAGTAGACATAATGGACAT
>Del_Flaco_(2).I-E_6183;size=2;
AGAGGGAGGGAGGCCGCCTGGCTTCGGGCCACC
>Del_Flaco_(2).I-E_9746;size=2;
CACCCCGGCCTCTGGCCGCGCAGGACGCCC
>Del_Flaco_(2).I-E_9801;size=2;
ATGGCCCGGGTGGGGTGGCGGAAGGGGTGAT
>Del_Flaco_(2).I-E_6091;size=2;
CCCTTCGTGGCCTTCATGACGGCCTGGTAC
>Del_Flaco_(2).I-E_7303;size=2;
CGGCGCTCCACCCTGTCCATGCTCCAGGAAGTGGT
>Del_Flaco_(2).I-E_6921;size=2;
CGTGTTCGTGAACCCGGTTGGCGAGCTCCTGGCTCT
>Del_Flaco_(2).I-E_5237;size=2;
CGTCTTCCACACGGGCTTAGGATAGGAGGGTGACATGC
>Del_Flaco_(2).I-E_6108;size=2;
CGGCTCCTCCTCGGGAAACCGCCGCCAGC
>Del_Flaco_(2).I-E_5702;size=2;
CTTTCGGGCGCAAGAGCTTTAGACCCGGATA
>Del_Flaco_(2).I-E_5057;size=2;
AGACGGGCCTCAGCCGGGAAAGCAAAAAGACCCC
>Del_Flaco_(2).I-E_6740;size=2;
TCCCGGTGTAGCAAGAGCTTAGGGGTGATGCCCACC
>Del_Flaco_(2).I-E_7513;size=2;
CCGGTTGCCGTAGTCCCGGTTGGCGAGCTCCTGGCTCT
>Del_Flaco_(2).I-E_4893;size=2;
GCCCCTTTTCCGGTCCATGAGGCCCGCCCA
>Del_Flaco_(2).I-E_7006;size=2;
AGACGGGCCTCAGCCGGGAGGAAGGGGAAGCCCTC
>Del_Flaco_(2).I-E_9096;size=2;
CTTTCCCTTTCCCAGGAGGCCCGGCACTTTCACGGCGACC
>Del_Flaco_(2).I-E_6393;size=2;
TACGGGTTGGCGCCCAGAGACATAATGGACAT
>Del_Flaco_(2).I-E_10592;size=2;
CACCTTGAGGAATACCGGAGAGGAAATCCTGGC
>Del_Flaco_(2).I-E_9043;size=2;
GGACACGAGCTGTTCCTGGCTTCGGGCCACC
>Del_Flaco_(2).I-E_7945;size=2;
CTATCGTGGGGGGAAACCGCTAGTGGGAAG
>Del_Flaco_(2).I-E_7248;size=2;
AATACAAAGTTTCCACCGTCAGCCAC
>Del_Flaco_(2).I-E_8084;size=2;
ATGTAAGGGGAACGTCAGAGTGCCAAGT
>Del_Flaco_(2).I-E_8246;size=2;
TCTATGCGAGGGGCGTCCCACCGCTCGCCCCC
>Del_Flaco_(2).I-E_5392;size=2;
CTTTCCCTTTCCCAGGAGGATAGGAGGGTGACATGC
>Del_Flaco_(2).I-E_9270;size=2;
CGTCCTGCCTTCCTCGTGCGCCCCCCAGG
>Del_Flaco_(2).I-E_8564;size=2;
AGCTGGCGCCCAGATGGAGTGAGCCGCCACCGGGTGAC
>Del_Flaco_(2).I-E_8009;size=2;
CATCGGCACACCGTTCTACCACCACGCCC
>Del_Flaco_(2).I-E_6422;size=2;
GAAGGCCAGGGAGCTGGCGGAAAAAGAGGCAAGGCCTCCT
>Del_Flaco_(2).I-E_6428;size=2;
GTCTGCCTGCCGCCCACCTTAGCGGC
>Del_Flaco_(2).I-E_7258;size=2;
GCTTGTATCCCCTGATCTGGGCAAGGCGTTCACC
>Del_Flaco_(2).I-E_9202;size=2;
GTCTGGCGAATGCGTTAGGGGTGATGCAGGAAGCAATAGAGGC
>Del_Flaco_(2).I-E_6433;size=2;
AACCGCCTAAGCTCCTCGCCTGGTTTGAAGCC
>Del_Flaco_(2).I-E_6614;size=2;
CCACCGCCAGGTTAACCGGCAAGCTTGAGGAAGTGGGCGTC
>Del_Flaco_(2).I-E_9017;size=2;
CACCTTGAGGAATACAAAAAGCTCCTCCATGGCATCTT
>Del_Flaco_(2).I-E_5643;size=2;
TACCGGCGTGAACCCGGTTAGAGAAATACTGT
>Del_Flaco_(2).I-E_5686;size=2;
CGGCGCTCCACCTCCTCCGTCAGCCAC
>Del_Flaco_(2).I-E_5571;size=2;
GGCACCTCGCCCACCATCTAGCCCTGGTAGGC
>Del_Flaco_(2).I-E_5635;size=2;
GGGCACGCGGAGTGGGATGCGGGAGCGGCCTC
>Del_Flaco_(2).I-E_6955;size=2;
CGCGGCTACGAAATCAAGCCCAGCGAGATAGA
>Del_Flaco_(2).I-E_6795;size=2;
CGGCGCTCCACCCGGGAAAGCAAAAAGACCCC
>Del_Flaco_(2).I-E_7486;size=2;
CTCAGACTCAACTCTGCTAGAGCCCCCATC
>Del_Flaco_(2).I-E_6842;size=2;
TGCCTACCAGGTCCTTGGGAGCCGATCGCAA
>Del_Flaco_(2).I-E_4308;size=2;
GTACCCTGACCGAGGCCCAGGCCAAAAAAGCGCAGGAGCC
>Del_Flaco_(2).I-E_4309;size=2;
CCCGCAAGATCGTCTCGGAGCTGGTGGATGAA
>Del_Flaco_(2).I-E_4294;size=2;
CCGGAGTGGAGGGAAAGCAAAAAGACCCC
>Del_Flaco_(2).I-E_3734;size=2;
GCCATCACTAGCGCACCCGGCACCATCCTGAA
>Del_Flaco_(2).I-E_3297;size=2;
GGGCACGCGGAGTGGGATGACGGTGGAGGACCA
>Del_Flaco_(2).I-E_3780;size=2;
GCGAACTCCTCGTGGCGCTTCTCCCAAACGCT
>Del_Flaco_(2).I-E_4157;size=2;
GAGGCAGTACGCCGGGGGCTTACCAGCCCCGGC
>Del_Flaco_(2).I-E_3703;size=2;
GGCTACAGCAGCTCTGCCACTCAGGATACGCC
>Del_Flaco_(2).I-E_3024;size=2;
TTCAGGTAGTCCCACACGAAGCACTCCCGCCA
>Del_Flaco_(2).I-E_4073;size=2;
GCCGCCGGGCTCAGCGACTTCGGGCCACC
>Del_Flaco_(2).I-E_4481;size=2;
CCGCCCCTCCTGGTCGATATAAAGCTTACTTC
>Del_Flaco_(2).I-E_4156;size=2;
CCAGGGACATCGCCCAGAACGAGACGGCAGCC
>Del_Flaco_(2).I-E_3999;size=2;
CGCCTCTCCTACGCCGCCGCCTTGGCCAACAT
>Del_Flaco_(2).I-E_3961;size=2;
GTGGTACAGGAGGTAGCCGAAGAAGCCCCCCA
>Del_Flaco_(2).I-E_10711;size=2;
CTTTCCCTTACCCAGTAGACATAATGGACAT
>Del_Flaco_(2).I-E_5516;size=2;
GGGGTGGAGCGCCCTCCTCCGTCAGCCAC
>Del_Flaco_(2).I-E_5301;size=2;
CGGCTCCTCCTCGGGAGGCCCGGAGGTGGCT
>Del_Flaco_(2).I-E_4207;size=2;
CGTCCTGCCTTCCTCGCGCGCATGTGGGA
>Del_Flaco_(2).I-E_3183;size=2;
TCGCGTCAGGAATCGGCTTCGGGCCACC
>Del_Flaco_(2).I-E_2981;size=2;
CGGGTCCGTGAACAGGATGCTAGCAATACTCT
>Del_Flaco_(2).I-E_3967;size=2;
GATGCCTGGGGATGAGGCGGGCATCTGGAAGC
>Del_Flaco_(2).I-E_3413;size=2;
CTTTCGCGCCGCTATCTGCACCACGTACCGGGC
>Del_Flaco_(2).I-E_3782;size=2;
GGTGCGCTGAGGGGGGTGGGCACCGTGGTCGA
>Del_Flaco_(2).I-E_3529;size=2;
TGCTGGACGTCCTGAAGGTCGGGGAGGCCCTG
>Del_Flaco_(2).I-E_4340;size=2;
CTGGAGAGGCTCCGGTTAGAGAAATACTGT
>Del_Flaco_(2).I-E_4354;size=2;
CCCAAGGCTGAAGCCGGAGTCTCCTCA
>Del_Flaco_(2).I-E_4581;size=2;
TACGGGGAAAAGAGAATACCCGCGAAC
>Del_Flaco_(2).I-E_4269;size=2;
GATGCGCCCGTACGCCTCCCCGGCCACCAC
>Del_Flaco_(2).I-E_3995;size=2;
GACGACATCCTTAGCGCCCTCCTCATGGCCCTAC
>Del_Flaco_(2).I-E_3616;size=2;
CTCCCTCTTCAACTCTGCTTCCGCGGTTCCA
>Del_Flaco_(2).I-E_3287;size=2;
TAGTTCTTGCACGCCGAGGATGGCGCGTATA
>Del_Flaco_(2).I-E_3698;size=2;
AACGGTGGTCCTCGGGGCCACCAAGCGGGTCC
>Del_Flaco_(2).I-E_3919;size=2;
GGGCACGCGGAGTGGAGCTTATCGCCGC
>Del_Flaco_(2).I-E_3579;size=2;
AGACGGGCCTGAGGCTCCCAATCTGGC
>Del_Flaco_(2).I-E_3810;size=2;
GTACCCTGACCGAAAAAGCGCAGGAGCC
>Del_Flaco_(2).I-E_3390;size=2;
GCTACTAGTGAGACCATGCGCCATGAGGTCGA
>Del_Flaco_(2).I-E_4310;size=2;
TACGACTTTGGCGCTAGCGCGGCCACGCCCGT
>Del_Flaco_(2).I-E_3639;size=2;
AACGTATTGATGCGCCATGACCACAAGATAGC
>Del_Flaco_(2).I-E_3658;size=2;
GCCGGCCTTCTGCCCGCCGCGCCCCCGAAGGG
>Del_Flaco_(2).I-E_3052;size=2;
CAGGGCTAGTGTGAAGGCGAACCACCACCAGA
>Del_Flaco_(2).I-E_2828;size=2;
CCTCCATGGCCTCCCGGAGTTTGGCTTCCGCC
>Del_Flaco_(2).I-E_4455;size=2;
CCGGTTGCCGTAGTCCCGCCGGCCGGACCGG
>Del_Flaco_(2).I-E_3471;size=2;
TGATAGCGGTGGGGGAGCCGGAAATGTCCCGCA
>Del_Flaco_(2).I-E_4368;size=2;
AACCAAACCTTTCATCGCCTCCCCCCAA
>Del_Flaco_(2).I-E_4579;size=2;
GTTCTGAACGACCACGATAGGAACGTAGCTC
>Del_Flaco_(2).I-E_6647;size=2;
CACGGCTTCCAAGAAGGCGAGCATAGCATTCA
>Del_Flaco_(2).I-E_6499;size=2;
CGTCCCGCTATGTTCCGAAACGACACGGATTGGCACGTG
>Del_Flaco_(2).I-E_6690;size=2;
GAGGGGCCCACGGGGCCGGGAGGAAATCCTGGC
>Del_Flaco_(2).I-E_6632;size=2;
GCCCCTTTTCCGGAGAGGAAGGTTTCT
>Del_Flaco_(2).I-E_8529;size=1;
GGATCTTCCCGCCTTGTGGCTACAGAAAAGGCAAC
>Del_Flaco_(2).I-E_10282;size=1;
GGAGAAGTCAACTTCGGCGCTCATGGCTATGT
>Del_Flaco_(2).I-E_7496;size=1;
CGGGAGTGGAGGGAAAAGAGGCTCCCAATCTGGC
>Del_Flaco_(2).I-E_7318;size=1;
AGGGCCTCGAGGTCCGCCTCGCCCGCCCCTGA
>Del_Flaco_(2).I-E_7328;size=1;
CCGTTACCAGTCCTGATGGGCCGGTCCC
>Del_Flaco_(2).I-E_8224;size=1;
GCGTTGTTCAGAAGTTGCGTGCGGATGTTCTC
>Del_Flaco_(2).I-E_6315;size=1;
TGTTCCGTCTTGGAATGACGAACGTTACGTCAATC
>Del_Flaco_(2).I-E_7376;size=1;
CTATCGTGGGGGGGAACCTAGTCGACCTTGGCC
>Del_Flaco_(2).I-E_8519;size=1;
CCCTTCGTGGCCTTAAACTTCGCGCGCATGTGGGA
>Del_Flaco_(2).I-E_6462;size=1;
AACGCCCTTTCCCCGATGCTCACCCCATAGG
>Del_Flaco_(2).I-E_10280;size=1;
GCTCCCCAGATGGCCTCCACGATTTCCCGTGT
>Del_Flaco_(2).I-E_8729;size=1;
CTCCTCGTCCGTCTCCTCGTCTGCACCACGTACCGGGC
>Del_Flaco_(2).I-E_10347;size=1;
ATTGCGCGCGAAAACTTCGACCTTGGCC
>Del_Flaco_(2).I-E_8748;size=1;
ATGCTCAATGAGATGGTGCAGGAAGCAATAGAGGC
>Del_Flaco_(2).I-E_10338;size=1;
GTTATCTCCGCGGACGATATAAAGCTTACTTC
>Del_Flaco_(2).I-E_7512;size=1;
CCGGAGTTGAGCCCGGGTGAAGGACTTGGT
>Del_Flaco_(2).I-E_10281;size=1;
TGCAGGAACTCCAGGCAGTTGGCACAACGCAGTT
>Del_Flaco_(2).I-E_7516;size=1;
CTTGGGCCGGTTCAGCACGAGCACCACCCCCA
>Del_Flaco_(2).I-E_7445;size=1;
TGGTCGTAGTGGGGAACCGCTAGTGGGAAG
>Del_Flaco_(2).I-E_7504;size=1;
CGGCTCCTCCTCGGGAAACCGCAAAGGCCCCCAGGAGGG
>Del_Flaco_(2).I-E_8526;size=1;
ACGGCGAAGCAGACGGCGAAACCGCCGCCAGC
>Del_Flaco_(2).I-E_5011;size=1;
CCGCCCCTCCTGGTCGGTCATGAGGCCCGCCCA
>Del_Flaco_(2).I-E_6895;size=1;
TGTTCCGTCTTGGAATCGGCACGGATTGGCACGTG
>Del_Flaco_(2).I-E_10745;size=1;
TTAGCTTTCGCAAATAAGCGCGCGGCAAAAGC
>Del_Flaco_(2).I-E_5784;size=1;
GCCGAGGCCATCGCCCGGGTGGGCCTCTGGTTCGAGCG
>Del_Flaco_(2).I-E_10475;size=1;
GCCCTCTTGGGGCACCTCCATGGCATCTT
>Del_Flaco_(2).I-E_7451;size=1;
CGGGAGAAGCCCCTTCTCGTCGACCTCCG
>Del_Flaco_(2).I-E_6511;size=1;
TACGGGTTGGCGCCCAAAAAGGCCCAGGAGGG
>Del_Flaco_(2).I-E_7097;size=1;
CGGGAGTGGAAGACGCGGACCACGCCTGCCCCCAGTC
>Del_Flaco_(2).I-E_7100;size=1;
CTTCTTCCGATAGCGTTGGCCCCGCTTCGGC
>Del_Flaco_(2).I-E_6790;size=1;
GAGGGGCCCACGGGGCCGGAGGCGCCTGAGGC
>Del_Flaco_(2).I-E_7084;size=1;
ACGCCCGGAAGAAGTTCGCAGAGGGAACCACC
>Del_Flaco_(2).I-E_5389;size=1;
CGGGAGAAGCCCCTACTGAAAATGGTAC
>Del_Flaco_(2).I-E_8046;size=1;
CGGTTACCAGTCCTGGACGATATAAAGCTTACTTC
>Del_Flaco_(2).I-E_7534;size=1;
CTAGCAACCGGGGCAGTTGGCAGTGGGCGTC
>Del_Flaco_(2).I-E_7544;size=1;
TCGCCAGGGGAATACCGGAGAGGAAGGTTTCT
>Del_Flaco_(2).I-E_7523;size=1;
AAGTGAGCCCACCGGGGCCAGGAGCCCCGTGG
>Del_Flaco_(2).I-E_5458;size=1;
GCCCTCTTGGGGCACCTCCTCCGTCAGCCAC
>Del_Flaco_(2).I-E_5941;size=1;
AACCAAACCTTTCACCGTTCTTCTCGTCGACCTCCG
>Del_Flaco_(2).I-E_4765;size=1;
CAAGCCAATGACCCGCACTCAAGGCGGCCATGCGCTC
>Del_Flaco_(2).I-E_10297;size=1;
GGATCTTCACGGTTGGCGAGCTCCTGGCTCT
>Del_Flaco_(2).I-E_6095;size=1;
GTGTACGTGGAGCCGACCTCGGTCAGTCCCTTGC
>Del_Flaco_(2).I-E_7613;size=1;
TAGTTCTTGCACGCCGAGGAGCGAAGGGGAAGCCCTC
>Del_Flaco_(2).I-E_10231;size=1;
CTCTCAAGCGGGACTTCGTCTACACCGATGC
>Del_Flaco_(2).I-E_8000;size=1;
GCCCTGGAGAAGGGGCAAACCCACGCGTGTGGGGACTACGGCCAAGGTCGACTTTGGCC
>Del_Flaco_(2).I-E_7069;size=1;
ACTAGGGCATCCCAGGAAGGAGGCGCAAACC
>Del_Flaco_(2).I-E_10617;size=1;
AGCTGGCGCCCAGATGGATGGCTTCGCGGCTC
>Del_Flaco_(2).I-E_10343;size=1;
TCCCCGCTCCCGTGGTGCGCTCGGGCCACCTC
>Del_Flaco_(2).I-E_8231;size=1;
CCGTTAGCCACCTGGGAAAGAGGCAAGGCCTCCT
>Del_Flaco_(2).I-E_10661;size=1;
GGCATGTCTAGGAGCAAACCCACGTGGTCAA
>Del_Flaco_(2).I-E_9276;size=1;
TGCCTACCAGGTCGGCGAGCTCCTGGCTCT
>Del_Flaco_(2).I-E_8097;size=1;
GAAGGCCAGGGAGCTGGCGGAGCCCACCACGGGC
>Del_Flaco_(2).I-E_8234;size=1;
AACCGCCTAAGCTCTGCTAGAGCCCCCATC
>Del_Flaco_(2).I-E_9210;size=1;
GCTTGTATCCCCTGATATAAAGCTTACTTC
>Del_Flaco_(2).I-E_7658;size=1;
GAGGCAGTACGCCCCGCGCAAAGTCGACCTTGGCC
>Del_Flaco_(2).I-E_7661;size=1;
CGTGCAAACCCGTTGCTCAAGGACCAATGGGA
>Del_Flaco_(2).I-E_7570;size=1;
ATAAGCTCACTTCGCCCGGGTGAAGGACTTGGT
>Del_Flaco_(2).I-E_7696;size=1;
TCGCGTCAGGAATCGGCACCGCCGCGCCTCCCCAA
>Del_Flaco_(2).I-E_7725;size=1;
TTCCGCCGGTCGGTAGGGGAGGTCTACCGAAAGATC
>Del_Flaco_(2).I-E_10491;size=1;
CACCCCAAGGTCCACCGCGTTGAAGTGCCCCA
>Del_Flaco_(2).I-E_10117;size=1;
GTACCCTGACCGAGGCCCAGGCAGATCGCAA
>Del_Flaco_(2).I-E_10575;size=1;
GGGGTTCCCATGAGGGCTGGTTCGTTCA
>Del_Flaco_(2).I-E_10478;size=1;
ACTCCCACCATCACGGCACCTTCGCTTTCGCC
>Del_Flaco_(2).I-E_10585;size=1;
AATACAAAGTTTTGACCTCCCCGCCC
>Del_Flaco_(2).I-E_9055;size=1;
CAAGCCAATGACCCGCACTACCTTCAC
>Del_Flaco_(2).I-E_8250;size=1;
TACGGGTTGGCGCCCAGAGAAAAGAGGCAAGGCCTCCT
>Del_Flaco_(2).I-E_10670;size=1;
AGCTGGCGCCCAGATGGGGAGCTCCTGGCTCT
>Del_Flaco_(2).I-E_8421;size=1;
TAGCGCCGCCACCAGAATGCACTACCTCCAC
>Del_Flaco_(2).I-E_8389;size=1;
TGGTCTGGGTGGTAAAGTCGACCTTGGCC
>Del_Flaco_(2).I-E_8367;size=1;
AACGCCCTTTCTTTTTCATTCTGCGGCTGGC
>Del_Flaco_(2).I-E_8315;size=1;
GAGGCAGTACGCCATATGCCGTTTATGACTTGGCCC
>Del_Flaco_(2).I-E_8459;size=1;
CCTGGGGCGCCCCAAGGGAGTGAGCTGCTGAAC
>Del_Flaco_(2).I-E_4768;size=1;
GAGGGGCCKACGGGGCCGGAGKTTATGMCAGG
>Del_Flaco_(2).I-E_8463;size=1;
AGCCGGATGGGGTGGCAAAAAGACCCC
>Del_Flaco_(2).I-E_8765;size=1;
CCTGGGGCGCCCCAAGGGGCGCATGGACCGCGC
>Del_Flaco_(2).I-E_8780;size=1;
GACGGGGCCGATGCGGCGATAGCCTTGCTAAA
>Del_Flaco_(2).I-E_9993;size=1;
GGGGGGCCCTTGTGGAGGCCCGGAGGTGGCT
>Del_Flaco_(2).I-E_9575;size=1;
CCGCGGCCAGGGTTATTGAGAGTAATCCCGAC
>Del_Flaco_(2).I-E_10054;size=1;
ATATGGGTAGCACCCCGTTCTTCTCGTCGACCTCCG
>Del_Flaco_(2).I-E_9146;size=1;
GCCCCTTTTCCGGTCCGGAGCCCACCACGGGC
>Del_Flaco_(2).I-E_8493;size=1;
TATACCGCCCCTCCAGCTAGAGGTCCGGCCACC
>Del_Flaco_(2).I-E_9515;size=1;
GCGATTCTTCTACCAGAATGCTCCCCATCTCCC
>Del_Flaco_(2).I-E_8140;size=1;
AGCGTCCTCGCCACGGAGGAAATCCTGGC
>Del_Flaco_(2).I-E_8378;size=1;
CTGGAGCCGCGCCTCAGGAAGGCGCAGTCCAG
>Del_Flaco_(2).I-E_8471;size=1;
AACCAAACCTTTCATCATCGCTCCAGGCCGCCAT
>Del_Flaco_(2).I-E_8027;size=1;
CCTGCGGTTTTCTTTTTCTTTCATCGGCTTCTCCACCTACG
>Del_Flaco_(2).I-E_7103;size=1;
GTACGGGCCACGCCCGGGTGAAGGACTTGGT
>Del_Flaco_(2).I-E_7110;size=1;
CTCGGGGTTTATATTCGTTCAGGCCCCGCTTCGGC
>Del_Flaco_(2).I-E_6508;size=1;
AGGGCCTCGAGGTCCGCCTCTCCTCCATGGCATCTT
>Del_Flaco_(2).I-E_10021;size=1;
ACATGATTTCCTGGCATGCCGGAGAGGAAGGTTTCT
>Del_Flaco_(2).I-E_10014;size=1;
CCCTTCGTGGCCTTCAACTTCGGGAAACCGCTAGTGGGAAG
>Del_Flaco_(2).I-E_10728;size=1;
GGCAGGACGGCTGGACGATATAAAGCTTACTTC
>Del_Flaco_(2).I-E_5935;size=1;
AACGCCCTTTCCTCATCGCTCCGAACGCCCGA
>Del_Flaco_(2).I-E_10760;size=1;
GTGACGAACCCAGCATCGTCCGCCCCCGCTT
>Del_Flaco_(2).I-E_6364;size=1;
CATCGGCACACCGTTCTATGCCCTGGATGTGGTGG
>Del_Flaco_(2).I-E_5639;size=1;
CCTGCGGTTTTCTTTTTGATTTCGGACATAAGGGCCGC
>Del_Flaco_(2).I-E_10123;size=1;
CCAGAGGCGGAGGTCTCCCCGATGCTCACCCCATAGG
>Del_Flaco_(2).I-E_5297;size=1;
CTTTGGCTGTAGGTCATTCCCCACCACA
>Del_Flaco_(2).I-E_5303;size=1;
CGGCCCACCTCATCCAGCCCTGGTAGGC
>Del_Flaco_(2).I-E_5342;size=1;
CTTTCGCGCCGCTATCTGCTAGAGCCCCCATC
>Del_Flaco_(2).I-E_9152;size=1;
CTCGGGGTTTATATTCGTCCAGACCGGGGGA
>Del_Flaco_(2).I-E_9250;size=1;
CGGCTCCTCCTCGGGAAACTCGCCACCGCCACCCG
>Del_Flaco_(2).I-E_5457;size=1;
CGTGGTGGCGCCGTACCAGTTGGGGGGAGGAC
>Del_Flaco_(2).I-E_5090;size=1;
GTGAGGTCGGCGGCGAACTCCTGCGGAGGCGC
>Del_Flaco_(2).I-E_5116;size=1;
AACCTCCAAGTCCTTCAACCATTCGGGC
>Del_Flaco_(2).I-E_5178;size=1;
ACGGCAAAGCAAGGCCTGAGGGTCCTCGGCAT
>Del_Flaco_(2).I-E_5501;size=1;
CCAAAGGATCAGGCCGCGCTCGTGCACGCGGGAGT
>Del_Flaco_(2).I-E_5362;size=1;
AGCTGGCGCCCCTTCAAGAAGTGAGG
>Del_Flaco_(2).I-E_10721;size=1;
CTCCCTCTTCCTCTGCAATAGAGGC
>Del_Flaco_(2).I-E_10394;size=1;
CCCTCCTGTCCGTCGAAGACCTTTGACGTGCA
>Del_Flaco_(2).I-E_8947;size=1;
GCCCCTTTTCCGGAGCTTATCGCCGC
>Del_Flaco_(2).I-E_8866;size=1;
GGGGTTCCCATGAGGTCCGCCTCTCCCTCCTCACG
>Del_Flaco_(2).I-E_10430;size=1;
AAGGTCCTCGTACAGATGGCTACAGAAAAGGCAAC
>Del_Flaco_(2).I-E_8924;size=1;
GGATCTTCCCGCCTTGTGCAGGGAGCCTG
>Del_Flaco_(2).I-E_9869;size=1;
TTCTTCGGAAAGACGGCGAAGGCGACGAAGGC
>Del_Flaco_(2).I-E_9412;size=1;
ATGCTCAATGAGATGGCGGCCTCTTTGCGGAC
>Del_Flaco_(2).I-E_9889;size=1;
CATGCCTGATACCCAGGGGGCTTACCAGCCCCGGC
>Del_Flaco_(2).I-E_4794;size=1;
CCGATAGGCCCGCGCTTGGGGTCGTTGCCGCC
>Del_Flaco_(2).I-E_9901;size=1;
ACATGATTTCCTGGGAAAGCAAAAAGACCCC
>Del_Flaco_(2).I-E_10428;size=1;
TGGTAACCTCCTTTTCTACGGGATTTAATGCA
>Del_Flaco_(2).I-E_9291;size=1;
GAGGCAGTACGCCATATGCGCACTACCTCCAC
>Del_Flaco_(2).I-E_10431;size=1;
TCGCCAGGGGAATGGCAACCCCCTCAAT
>Del_Flaco_(2).I-E_9539;size=1;
GCGATAACCGAGAACGCCGAGCCCAAGGCCAAGCC
>Del_Flaco_(2).I-E_10421;size=1;
GTGTACGTGGAGCCGAATAGACAATGCAATCGTCC
>Del_Flaco_(2).I-E_9252;size=1;
CGGGTTCGGGGACCCGCTTCGGGGAATACTGT
>Del_Flaco_(2).I-E_4907;size=1;
CCAGGGGGGAAGCCGCCAGTTCACCGCACCTC
>Del_Flaco_(2).I-E_4991;size=1;
TCCTCATCGCTCCACCCACGGGACTTGCCCAGCC
>Del_Flaco_(2).I-E_4827;size=1;
ACGGGGGGTCCACCAGAATGCTCCCCATCTCCG
>Del_Flaco_(2).I-E_9635;size=1;
TACGGGGAAAAGAGCCCCGAGAATACCCGCGAAC
>Del_Flaco_(2).I-E_9641;size=1;
CCCTTGTGGATGAGGAGCTCCGCGC
>Del_Flaco_(2).I-E_10352;size=1;
CTCCTCGTCCGTCTCTGCAAGAGTCCCCATC
>Del_Flaco_(2).I-E_9929;size=1;
GCCCACCTGGAATGGCGGAAACCGCCGCCAGC
>Del_Flaco_(2).I-E_9990;size=1;
GGGGTGGAGCGCCCTTCTCCGCCCCCGCTT
>Del_Flaco_(2).I-E_6672;size=1;
AAGTCCAGGGCCCCGGCACTTTCTTCGAGCG
>Del_Flaco_(2).I-E_10561;size=1;
GAAGCGGTGAAGGCGGAGGAGGGCCGCCTGAC
>Del_Flaco_(2).I-E_4738;size=1;
CCGGGGGGCGATCTATGCCAGGCCCGCATCA
>Del_Flaco_(2).I-E_10375;size=1;
GGGCTAGGCATATCCCGCCTCCACGGCTAGCC
>Del_Flaco_(2).I-E_10191;size=1;
GCCCCTTTTCCGGGAATACGAACGTTACGTCTATC
>Del_Flaco_(2).I-E_10645;size=1;
TGGTTCGAGGTGGTGGCCGAAGGGGTGAT
>Del_Flaco_(2).I-E_9364;size=1;
TGGTCGTAGTGGGGAACGTAGCCGCCATACC
>Del_Flaco_(2).I-E_9694;size=1;
GGGAGGCTCCTGTGTTTATGACTTGGCCT
>Del_Flaco_(2).I-E_8453;size=1;
CCACCGCCAGGTTAACCGGCGGCCTCTTTGCGGAC
>Del_Flaco_(2).I-E_8069;size=1;
TAGGGCCGCCTCCGGGGTGGTACGA
>Del_Flaco_(2).I-E_7161;size=1;
CTCCTCGCCCCTCGCCCGCTTCCTCCGGGCCA
>Del_Flaco_(2).I-E_7108;size=1;
GCCAGGGCGGAAGAGAGCAGCGGCGGGGTGAT
>Del_Flaco_(2).I-E_8306;size=1;
CCGCCACTCCTTGAGGGCCTGGGGCCTCCCCC
>Del_Flaco_(2).I-E_6457;size=1;
TACCGGCCTCGCCACCGAGGAGCGCCCCCCAGG
>Del_Flaco_(2).I-E_7086;size=1;
CCATGACCCTGGATGAGGCCCGGAGGTGGCT
>Del_Flaco_(2).I-E_6636;size=1;
CCACCGCCAAATGGGATTTGACCTCCCCGCCC
>Del_Flaco_(2).I-E_6563;size=1;
CTTTCGCGCCGCTATCAACCAAATGTGC
>Del_Flaco_(2).I-E_6420;size=1;
AATACAAAGTTTCTACCTCCTCAAGCCCTTCGT
>Del_Flaco_(2).I-E_8098;size=1;
GCCCCTTTTCCGGTCCTGAGGGTGGAAATCATCCCTC
>Del_Flaco_(2).I-E_10419;size=1;
CCCAAGGCTGAAGCCGATTTCGCTCC
>Del_Flaco_(2).I-E_9278;size=1;
CACCTTGAGGAATACCAGGCGCCCGA
>Del_Flaco_(2).I-E_5517;size=1;
GTGTTCGGCTATGTGGCCAAAAAAGCGCAGGAGCC
>Del_Flaco_(2).I-E_9305;size=1;
AACCGCCTAAGCTCTGCCTACCAGCCCCGCG
>Del_Flaco_(2).I-E_9002;size=1;
AATACAAAGTTTCCACTTCCCCCGGAGATGGAGGGGGC
>Del_Flaco_(2).I-E_9290;size=1;
GCGGTCCTGGAAACTCGGGCGGTGGTGGGGGG
>Del_Flaco_(2).I-E_9279;size=1;
GCTTGTTTCCCCTGATCTATGCCCTGGATGTGGTGG
>Del_Flaco_(2).I-E_9177;size=1;
GGCACCTCGCCCACAAGGCGCACTACCTCCAC
>Del_Flaco_(2).I-E_9184;size=1;
AAGGTCCTCGTACAGATGGAGTGAGCTGCTGAAC
>Del_Flaco_(2).I-E_5041;size=1;
TCCCGGTGTAGCAAGAGAGGAAGGTTTCT
>Del_Flaco_(2).I-E_9346;size=1;
ACCTCCCGGTAAACCCTTCCCCATCTCCC
>Del_Flaco_(2).I-E_5830;size=1;
AGGGGTATGATTMCGGGGTCCACCTCTGTGGC
>Del_Flaco_(2).I-E_10482;size=1;
GCACCGACACTATCCTCCATGGCATCTT
>Del_Flaco_(2).I-E_10477;size=1;
CTCAGACTCAAAAAGCTAGAGCCCCCATC
>Del_Flaco_(2).I-E_10522;size=1;
TAGTGGCAATGGCCGGGGCCGGGAAGACCACC
>Del_Flaco_(2).I-E_10229;size=1;
TGGTCTGGGTGGTAGGACGGTGGAGGACCA
>Del_Flaco_(2).I-E_10521;size=1;
CTCCTCGTCCGTCTGCATGACGGCCTGGTAC
>Del_Flaco_(2).I-E_9061;size=1;
GAAGGCCAGGGGGGAACCTAGCCGCCATACC
>Del_Flaco_(2).I-E_9005;size=1;
AAGGTCCTCGTACAGATGGCTCTCAGGAGGG
>Del_Flaco_(2).I-E_8960;size=1;
CCCTTCGTGGCCTTCAACTTCGGCCGAAGGGGTGAT
>Del_Flaco_(2).I-E_8981;size=1;
TTCAGGTCCGGTGGAAAAGCGGGCTTGTGGCC
>Del_Flaco_(2).I-E_8997;size=1;
AACGCCCTTTCCTCAGGTTTTTGGGC
>Del_Flaco_(2).I-E_6971;size=1;
CCGGAGTTGAGCCCTGGTCGGTCATTCCCCACCACA
>Del_Flaco_(2).I-E_7616;size=1;
CGTGTTCGTGAACCCGGTTACAGAGTGCCAAGT
>Del_Flaco_(2).I-E_7165;size=1;
GCGACTCTGGAGATGGTGGCCGAAGGGGTGAT
>Del_Flaco_(2).I-E_9558;size=1;
CCCTGGACTCCGGGTATCCGATGGTAATAGTGCGCGT
>Del_Flaco_(2).I-E_7135;size=1;
CGGTTACCAGTCCTGATGGAGGAGGAGT
>Del_Flaco_(2).I-E_7760;size=1;
TGCCGCCGGAAAACTGCCCCTGCAACGCCAAC
>Del_Flaco_(2).I-E_7300;size=1;
TACGGGGAAAAGAGCCCCTATCTGCTTCCGCGGTTCCA
>Del_Flaco_(2).I-E_6148;size=1;
GCCCCTTTTCCGGGCCAACGCCCTA
>Del_Flaco_(2).I-E_7311;size=1;
GCSGTCCTMSTKRCCGAACCTRACGRCTATC
>Del_Flaco_(2).I-E_7681;size=1;
TAGGATTTCCCGTATACCCCCCCTAAATCCAG
>Del_Flaco_(2).I-E_7274;size=1;
TACGACCCCAAGCGCCTCGCCTGGCCCCAGTC
>Del_Flaco_(2).I-E_9438;size=1;
TCCCGGTGTAGCAAGAGAATACCCGCGAAC
>Del_Flaco_(2).I-E_8259;size=1;
AACCGCCTAAGCTCTGCCGCCTGGCCTCCCTCCTT
>Del_Flaco_(2).I-E_8395;size=1;
GGGGTTCCCATGAGGTCCCGGCCAACGCCCTA
>Del_Flaco_(2).I-E_8672;size=1;
AGCCGGATGGGGTGGAGGGCTGGTTCGTTCA
>Del_Flaco_(2).I-E_8026;size=1;
AAGGTCCTCGTACAGATGGGCCGGTCCC
>Del_Flaco_(2).I-E_8451;size=1;
GGATCTTCCCGCCTTGTGCCTAAGGCCAAGCC
>Del_Flaco_(2).I-E_8362;size=1;
AGCATCTGGCGAAGCTGGGGGCCGACCTCGGTCAGTCCCTTGC
>Del_Flaco_(2).I-E_7863;size=1;
CCGGGGGGCGATAGCGTTGACCACCTTAGCGGC
>Del_Flaco_(2).I-E_9790;size=1;
CCAAAGGATCAGAATGCTCCCCATCTCCC
>Del_Flaco_(2).I-E_9331;size=1;
ATGCTCAATGAGATGGTCGCCAAGAAAA
>Del_Flaco_(2).I-E_8358;size=1;
GAGGCGGGCCAGCTTTAGACCCGGATA
>Del_Flaco_(2).I-E_9307;size=1;
GAGGCGGGCCAGCTGGAGTGAGCTGCTGAAC
>Del_Flaco_(2).I-E_6268;size=1;
TACGGGGAAAAGAGCCCCGGCACTTTCACGGCGACC
>Del_Flaco_(2).I-E_5879;size=1;
AGAGGGAGGGAGGGGCAAACCCACGTGGTCAA
>Del_Flaco_(2).I-E_6330;size=1;
CTACCTGCCGTCTTGCCTCCGGAAGACC
>Del_Flaco_(2).I-E_5820;size=1;
CCACCGCCAAATGGGAACCCCCGGTCCATGAGGCCCGCCCA
>Del_Flaco_(2).I-E_5904;size=1;
CTCGTCTACGCCGGGGGCGACGAAGGC
>Del_Flaco_(2).I-E_5955;size=1;
CCAAAGGATCAGGGGGGAGCCATGCCCC
>Del_Flaco_(2).I-E_5249;size=1;
GTACCCTGACCGAGGCCCAGGCCCCGCTTCGGC
>Del_Flaco_(2).I-E_4857;size=1;
CTACCCGCCGTCTTGCCTCCGGGGGGAGCCATGCCCC
>Del_Flaco_(2).I-E_4785;size=1;
CGGACGTGGTCCTCGTGCGCACTACCTCCAC
>Del_Flaco_(2).I-E_10049;size=1;
ATGTTAGGGTCAATGAGGCTCTCAAGCACTTCGT
>Del_Flaco_(2).I-E_9565;size=1;
TGGTCGTAGTGGGGAACGTCAGAATGCTCCCCATCTCCC
>Del_Flaco_(2).I-E_9302;size=1;
CTCCTCGTTTGCCGTTCCTGGCATGCCGATTTCGCTCC
>Del_Flaco_(2).I-E_5508;size=1;
GCCCCTTTTCCGGTCAAGAGGTCGCCAAGAAAA
>Del_Flaco_(2).I-E_5798;size=1;
CGGCGCTCCACCCTGTCAATGAGGCTCCCAATCTGGC
>Del_Flaco_(2).I-E_5772;size=1;
GTGTTCGGCTATGTAAAGCTTACTTC
>Del_Flaco_(2).I-E_5800;size=1;
ACATGATTTCGTGGGCAAGGCGTTCTCC
>Del_Flaco_(2).I-E_6165;size=1;
GGCAGGACGGCTGGGGAGGATGGAAATCATCCCTC
>Del_Flaco_(2).I-E_5740;size=1;
CCGGAGTTGAGCCCGAGGCCCAGTC
>Del_Flaco_(2).I-E_5773;size=1;
CTAACCTCCATCGGATACAACCAGGTGCGCA
>Del_Flaco_(2).I-E_5601;size=1;
GGGGTTCCCATGAGGAGCGCCCCCCAGG
>Del_Flaco_(2).I-E_5329;size=1;
CCGGTTGCCTCGTTAAGAGGCAAGGCCTCCG
>Del_Flaco_(2).I-E_4856;size=1;
TGCCTACCAGGTCCTTGGGAGCGCCCCCCAGG
>Del_Flaco_(2).I-E_5204;size=1;
GGGGTGGAGCGCCCTTCCACCATTCGGGC
>Del_Flaco_(2).I-E_5141;size=1;
TAGCGCCGCCACCAGAATGCAAAAAGACCCC
>Del_Flaco_(2).I-E_6512;size=1;
GCTTGTATCCCCTGATCTAGGAAGGGGAAGCCCTC
>Del_Flaco_(2).I-E_6502;size=1;
CTGGAGAGGCTCCGGGACGCCTTCGAGGACTTGCC
>Del_Flaco_(2).I-E_6667;size=1;
GCTTGCGCCCAGCTGGATTAGTCCGAGTATC
>Del_Flaco_(2).I-E_6735;size=1;
GGGCACCCCCCGAGCGCAAGGCGGCCAGGAGCTTTACCCCCGCCTCCCG
>Del_Flaco_(2).I-E_6772;size=1;
AAGGCCCTCCGGTACAACCCCATGGACGTGCT
>Del_Flaco_(2).I-E_9783;size=1;
CTCCTCGTTTGCCGTTATCTGCTTCCGCGGTTCCA
>Del_Flaco_(2).I-E_9609;size=1;
CGGACGTGGTCTACGTGTGGCCATCTCTGCCGCA
>Del_Flaco_(2).I-E_10703;size=1;
CTTTCGCGCCGCTATCTGCTTCTCCACCTACG
>Del_Flaco_(2).I-E_9803;size=1;
GCCGAGGCCATCGCCTCGCCTGGTTTGAAGCC
>Del_Flaco_(2).I-E_9784;size=1;
TAGGAGGTGAATCATGCCGCTCAATCGTGGA
>Del_Flaco_(2).I-E_9824;size=1;
ATGTAAGGGTCAATGAGGCTCCACGGCCC
>Del_Flaco_(2).I-E_6752;size=1;
TCATCGGCGGCAAGCTTGAGGAAGCAATAGAGGC
>Del_Flaco_(2).I-E_6479;size=1;
AAACACAGTCTACCGGGGCCAGCCCGGAGCTA
>Del_Flaco_(2).I-E_6491;size=1;
GTACGGGCCACGCCCGGACATAAGGGCCTC
>Del_Flaco_(2).I-E_6409;size=1;
TAGGCGCCCCATAACCGGCGGCCCGCCCCTGA
>Del_Flaco_(2).I-E_5547;size=1;
CACCCCGGCCTCTGGCCCCGCCAGGCCCGCATCA
>Del_Flaco_(2).I-E_5487;size=1;
AACCAAACCTTTAATTGTCCCGCCGCGC
>Del_Flaco_(2).I-E_5678;size=1;
TGTTCCGTCTTAGAAGCGACTCCACGGCCC
>Del_Flaco_(2).I-E_6589;size=1;
ACGGCAAAGCGGCTACTGCTGGTTCGAGCG
>Del_Flaco_(2).I-E_6572;size=1;
AATACAAAGTTTCCGCTCCACCGGGGCTTCCAGAGGGC
>Del_Flaco_(2).I-E_5733;size=1;
TACCGGCCTCGCACTTTCACGGCGACC
>Del_Flaco_(2).I-E_5556;size=1;
GTGCGGGGAAGAAGGCGGCGGAGGAGGAGC
>Del_Flaco_(2).I-E_5555;size=1;
GTGGGCGTACTGGGTGGCGAGGTAAGGGAGCC
>Del_Flaco_(2).I-E_10752;size=1;
AACGCCCTTTCCTCATTGCAAAAAGACCCC
>Del_Flaco_(2).I-E_9456;size=1;
GAAGGCCAGGGAGCTGGCGGAAGTGGGCGTC
>Del_Flaco_(2).I-E_9457;size=1;
ACGGCAAAGCCGCTATCTGCTTCCGCGGTTCCA
>Del_Flaco_(2).I-E_9586;size=1;
CAAGCCAATGACCCTTCCACCATTCGGGC
>Del_Flaco_(2).I-E_9437;size=1;
GGATCTTCCGGGAGGGCCTTCAAGCCCTTCGT
>Del_Flaco_(2).I-E_9463;size=1;
CTTTCGCGCACACCGTTCTTCTCGTAGACCTCCG
>Del_Flaco_(2).I-E_6487;size=1;
CTCCTCGTTCTCTATCGTGCGGGAGTGAATGG
>Del_Flaco_(2).I-E_6555;size=1;
CACCCCGGCCTCTGGCCCTACCCCCTCAAT
>Del_Flaco_(2).I-E_6509;size=1;
CGTGTTCGTGAACCCGGTTAGGGAGCGGCCTC
>Del_Flaco_(2).I-E_6172;size=1;
ACCGCACGCCTCCCGCTTGGCGTAGCTCCAGCA
>Del_Flaco_(2).I-E_8754;size=1;
CGTGTTCGTGAACCCGGTGCTCACCCCATAGG
>Del_Flaco_(2).I-E_9594;size=1;
GGATAGTAGTCCCCACACGCGTAGGGATGATGCCCACC
>Del_Flaco_(2).I-E_10148;size=1;
CTTTGGCTGTAGGTCTGCATGAGGCCCGCCCA
>Del_Flaco_(2).I-E_8849;size=1;
ACGGGGGGTCCACCACGGGACTTGCCCAGCC
>Del_Flaco_(2).I-E_9852;size=1;
TTCCTTTGGATGACCTCCACGAGAATGGCCAC
>Del_Flaco_(2).I-E_10683;size=1;
CCCCCCGGGGGCTCCTCCTGGAAATCACAGGA
>Del_Flaco_(2).I-E_9831;size=1;
TGCCTACCAGGTCCAGGAGGAGGAGT
>Del_Flaco_(2).I-E_8859;size=1;
CTCGGGGTTTATATTCGTACTGATGGTAATAGTGCGCGT
>Del_Flaco_(2).I-E_8299;size=1;
GGGAGGCTCCTGAGGGTAATAGTGCGCGT
>Del_Flaco_(2).I-E_8172;size=1;
GTCGGGAACCTCCCAGGAGGCCCGGAGGTGGCT
>Del_Flaco_(2).I-E_7999;size=1;
CTCCTCGTTTGCCGTCTTGCCTCCGGGGTGGTACGA
>Del_Flaco_(2).I-E_8875;size=1;
GCCTTGTGGAGGAGGAGGGGGAAGCCCTC
>Del_Flaco_(2).I-E_7868;size=1;
TGTGCGGCCCCACATTTTGACGCGAGTCTATA
>Del_Flaco_(2).I-E_8642;size=1;
GGGGGTCTACGCCGCGCCTCCCCCCAA
>Del_Flaco_(2).I-E_8634;size=1;
CTCCTCGTCCGCTCCTCGGCTTCTCCACCTACG
>Del_Flaco_(2).I-E_8863;size=1;
GGTTCGTAATCTCGGGGAACCGGAAGGATAAA
>Del_Flaco_(2).I-E_8669;size=1;
TCCCGGTGTAGCAAGAGCTACACCGGGACGGTCCATCCCACA
>Del_Flaco_(2).I-E_8674;size=1;
TCGGAAACAACGATTTTAGACATAATGGACAT
>Del_Flaco_(2).I-E_9468;size=1;
TTCTTCGGAAAGAGGGATGGCTTCGTTCAGGTTTTTGGGC
>Del_Flaco_(2).I-E_7908;size=1;
GGCATGTCTAGGAGCAGGGTGAAGGACTTGGT
>Del_Flaco_(2).I-E_8925;size=1;
CTTTGGCTGTAGATCTGGGCAGGGAGCCTG
>Del_Flaco_(2).I-E_10193;size=1;
CGTCTTCCACACGGGCTTTAGACCCGGATA
>Del_Flaco_(2).I-E_10026;size=1;
GCCCACCTGGAATACGAACGTTACGAAACGACTCACCCTC
>Del_Flaco_(2).I-E_8682;size=1;
AGCCGGATGGGGTGGCGGTAGACATAATGGACAT
>Del_Flaco_(2).I-E_6724;size=1;
GAGAAGGTTCAGAAGGCGGCCCGCCCCTGA
>Del_Flaco_(2).I-E_6514;size=1;
TGGTCGTAGTGGGGGAGCCATGCCCC
>Del_Flaco_(2).I-E_6635;size=1;
GCGAGGCCAGTCCGGTTGGCGAGCTCCTGGCTCT
>Del_Flaco_(2).I-E_10501;size=1;
GGACACGAGCTGTTCGTGGGCACTACCACCACGCCC
>Del_Flaco_(2).I-E_5890;size=1;
CTGGAGAGGCTCCTGGGAAAGCAAAAAGACCCC
>Del_Flaco_(2).I-E_6074;size=1;
GAGGCGGGCCAGCTTTTCCGCCCCCCCTTTTCTCCCTGGA
>Del_Flaco_(2).I-E_5447;size=1;
TGGGGGAAGTGGTGGAAATCATCCCTC
>Del_Flaco_(2).I-E_5062;size=1;
CGGCGCTCCACCCTGTCCATGACGGCCTGGTAC
>Del_Flaco_(2).I-E_6343;size=1;
CTTTCGCGCCGCTATCTGCTTCCGAAGCAGGAGTCTCCTCA
>Del_Flaco_(2).I-E_7240;size=1;
TGGGGGAAGTGGTGCGAAGCAATAGAGGC
>Del_Flaco_(2).I-E_10757;size=1;
TCGCCAGGGGAATGGCGGAAGATCACCCG
>Del_Flaco_(2).I-E_7893;size=1;
GTACCCTGACCGAGGCCCGCCTCTCCCTCCTCACG
>Del_Flaco_(2).I-E_6903;size=1;
CAAGCCAATGACCATGAGGCCCGCCCA
>Del_Flaco_(2).I-E_6839;size=1;
GTACCCTGACCGAGGCCCAGGATGTGGTGG
>Del_Flaco_(2).I-E_6762;size=1;
CGTCCCGCTATGTTCCGGGGCTTCCAGAGGGC
>Del_Flaco_(2).I-E_6961;size=1;
AGCGTCCTCGCCACGGAGCCCGGACCCACGCCGTGGCC
>Del_Flaco_(2).I-E_7092;size=1;
CGCGCGTGCATCGGGATGCCTACCGGAAGATC
>Del_Flaco_(2).I-E_7238;size=1;
ACTTTGGGGTGCATGACGACGGCGGCCACGGA
>Del_Flaco_(2).I-E_7206;size=1;
TCCCGGTGTAGCAAGCAATAGAGGC
>Del_Flaco_(2).I-E_7700;size=1;
GGGGTTCCCATGAGGTGGTGACCGAAGGGGTGAT
>Del_Flaco_(2).I-E_7125;size=1;
GCCCTGGAGAAGGGGCAACCCCCTCAAT
>Del_Flaco_(2).I-E_7228;size=1;
CTCCCTCTTCAACTCTGCTACTGCTGGAAATGGTAC
>Del_Flaco_(2).I-E_7231;size=1;
TGCGGCTCACGGCCCAGACGGGCTTTGACCTCCCCGCCC
>Del_Flaco_(2).I-E_7293;size=1;
GCAGGTGGTGGCGGTGTCCCAGGTTTTCCCTC
>Del_Flaco_(2).I-E_7809;size=1;
CCGGGGGGCGATCTATGCCCTGGACCCCGCC
>Del_Flaco_(2).I-E_7788;size=1;
ACCACACCGCCGACTGGAGCGATGAGGAAGTG
>Del_Flaco_(2).I-E_7946;size=1;
TCCCGGTGTAGCAAGAGCCATCTCTGCCGCA
>Del_Flaco_(2).I-E_7976;size=1;
CCCTTCGTGGCCTTCAAGAGGTCGCCAAGAAAA
>Del_Flaco_(2).I-E_7972;size=1;
CGCATTGGCGGGGCCGGAGCGGGGCGCGTGGG
>Del_Flaco_(2).I-E_7782;size=1;
ACTTGCTACACGCACTCAACCAAATGTGC
>Del_Flaco_(2).I-E_9874;size=1;
ATGGCCCGGGCGTGGGGACTACGCCTTCGTCGCCTTCGCCGC
>Del_Flaco_(2).I-E_8001;size=1;
TCTTGGCCGCGACGGTGTAGATGTCCAAGCCC
>Del_Flaco_(2).I-E_9638;size=1;
TACGGGGAAAAGAGGAAACCGCCGCCAGC
>Del_Flaco_(2).I-E_10169;size=1;
CTCCTCGTTTGCCGTGTGGCCAGGGTACACC
>Del_Flaco_(2).I-E_9709;size=1;
AGGAGTAGCCCTTCTGGACGTGAGCCCCGGGG
>Del_Flaco_(2).I-E_8808;size=1;
GCGATAACCGGAGGAGGAAGGGGAAGCCCTC
>Del_Flaco_(2).I-E_8908;size=1;
GCACCGACACTATCCTTCGGCCCCGAGCT
>Del_Flaco_(2).I-E_8768;size=1;
ACGGCGAAGCAGACGGCGGTGGTGGGGGG
>Del_Flaco_(2).I-E_6576;size=1;
GTGTTCGGCTATGTGGCACTTTCACGGCGACC
>Del_Flaco_(2).I-E_8773;size=1;
GCACCGACACTATCAAGCTTACTTC
>Del_Flaco_(2).I-E_7950;size=1;
AACCAGACCGCGAGCTACTAGTCATGGGACTTC
>Del_Flaco_(2).I-E_6471;size=1;
CGGGGCGGATCTCTCCGGATGTGGGCATCTGG
>Del_Flaco_(2).I-E_6465;size=1;
TAGTTCTTGCACGCCCTGGATGTGGTGG
>Del_Flaco_(2).I-E_8285;size=1;
GCGACTCTGGAGTCCCGCCAGGCCCGCATCA
>Del_Flaco_(2).I-E_7410;size=1;
ATATGGGTAGCACCCCGCAAAGTCGACCTTGGCC
>Del_Flaco_(2).I-E_8316;size=1;
CCCTCCCTGAACAGGGGGCAGGGCCCACCCC
>Del_Flaco_(2).I-E_6338;size=1;
ATTGCGCGCGAAAAGAGGGATGGCTTCGCGGCTC
>Del_Flaco_(2).I-E_4902;size=1;
GAGAAGGAAAGAGGGATGGCTTCGCGGCTT
>Del_Flaco_(2).I-E_4892;size=1;
TGTTCCGTCTTGGAAAACCGCTAGTGGGAAG
>Del_Flaco_(2).I-E_4877;size=1;
TTCTTCGGAAAGAGGGATGGCTAGGAAGAGCAGCC
>Del_Flaco_(2).I-E_4927;size=1;
GCCCTCTTGGGGCACCTCGCCTGGTTTGAAGCC
>Del_Flaco_(2).I-E_4881;size=1;
ATAAGCTCACTTCCCCCGGAGAATACCCGCGAAC
>Del_Flaco_(2).I-E_5179;size=1;
CTTTCCCTTTCCCGGACCCACGCCGTGGCC
>Del_Flaco_(2).I-E_7338;size=1;
AGCCTCCTGGACAGCTGTGCTTTCTATGAGCGC
>Del_Flaco_(2).I-E_7347;size=1;
GGCATGTCTAGGAGCAGGGGAGGCCGTCCTGCC
>Del_Flaco_(2).I-E_4732;size=1;
ATATGGGTAGCACCCAGTAGACATAATGGACAT
>Del_Flaco_(2).I-E_5022;size=1;
CGTGGTGGCGCCGTATGCAGGAGCGGCCTC
>Del_Flaco_(2).I-E_5067;size=1;
ATAGCCGTCATCCCCCAGGGCGACGGCGGGTT
>Del_Flaco_(2).I-E_6460;size=1;
AACCTCCAAGTCCTAAGACAGAGGAGAGGC
>Del_Flaco_(2).I-E_5572;size=1;
TGGTCTGGGTGGTAGAAGCGATAGAGGC
>Del_Flaco_(2).I-E_5610;size=1;
TACGGGTTGGCGCCGGGAGAAAATCCTGGC
>Del_Flaco_(2).I-E_5615;size=1;
GTCGGGAACCTCCCAAGGCGGCCATGCGCTC
>Del_Flaco_(2).I-E_9698;size=1;
ATGTAAGGGTCAATGCGTTAGGGGTGATGCCCACC
>Del_Flaco_(2).I-E_10024;size=1;
GGCATGTCTAGGAGCAGGGTGGGAGGGCTGGTTCGTTCA
>Del_Flaco_(2).I-E_5592;size=1;
GTATCAGCGGAAACTCCCGGACCCACGCCGTGGCC
>Del_Flaco_(2).I-E_6048;size=1;
TGCGCGTGATTGGAAATCATCCCTC
>Del_Flaco_(2).I-E_6060;size=1;
CCCCTTGCGTCAATGCTCCTGCGGGCGTATGA
>Del_Flaco_(2).I-E_10785;size=1;
TGGTTCGAGGTGGTGGCGGTAGAGGCCGTTCC
>Del_Flaco_(2).I-E_5528;size=1;
TACGGGGAAAAGATTCAAGAAGTGAGG
>Del_Flaco_(2).I-E_5519;size=1;
CCGGTTGCCTCGTCAGAGTGCCAAGT
>Del_Flaco_(2).I-E_9716;size=1;
CTAGGGAGGAGAAAAGGTCGTCAAGCCGGGAA
>Del_Flaco_(2).I-E_6945;size=1;
GGGGACCGCCGGGTGGGCCTCTGGTGGCCCA
>Del_Flaco_(2).I-E_6564;size=1;
ATCGGCGTGGCGAGCCAGGGGCCCGTGAACGA
>Del_Flaco_(2).I-E_7062;size=1;
CTCCTCGTTTGCCGTTAGGGGTGATGCCCACC
>Del_Flaco_(2).I-E_6188;size=1;
CGCTTGACCAGGTAGATGGCGTACAGGTGAGC
>Del_Flaco_(2).I-E_6787;size=1;
AAGTCCAGGGCCCCAGCACTTTCGGCCCCGAGCT
>Del_Flaco_(2).I-E_6874;size=1;
CGTGTTCGTGAACCCGGGAGGAAATCCTGGC
>Del_Flaco_(2).I-E_5521;size=1;
CCGGAGTTGAGCCCTGGTCCAAAAAAGCGCAGGAGCC
>Del_Flaco_(2).I-E_9871;size=1;
GCCGCCGAGGACAGGGTGCGTAGCGCCCTCC
>Del_Flaco_(2).I-E_5391;size=1;
ACGGCAAAGCGGCTACTGCTGGAGGAGGAGT
>Del_Flaco_(2).I-E_6852;size=1;
TAGTTCTTGGCCGCCTAGGAAGAGCAGCC
>Del_Flaco_(2).I-E_5622;size=1;
TGGTCCGCATGGCCCTGCCAGGCGCCCGA
>Del_Flaco_(2).IIId_9;size=23004;
CCATTCCGCGTGCCCCTTGAGGACGTAGTCCCAGTCCC
>Del_Flaco_(2).IIId_1;size=19783;
CAGTCCTGATGGTAATAGTGCGCGTAATGGCGTCAACGTC
>Del_Flaco_(2).IIId_2;size=19384;
CGACCAGGGGCTTCTCCCGCACCAGCTTGGTGTATTGTG
>Del_Flaco_(2).IIId_3;size=19125;
ACTCCACCACCTCCACAAGCACCCACCGGAAGGCGGCCCCCT
>Del_Flaco_(2).IIId_4;size=18774;
GGGGGGCCGTGGCCGGGGTCTGAGCTTTAGCCGTCTTCCTTGCCA
>Del_Flaco_(2).IIId_5;size=17948;
CGAGTTCCCGTGCCCTCTTAGTTCCCACCACAATCAT
>Del_Flaco_(2).IIId_6;size=17112;
AACGTCAATACTGGCGTAGGCGTCAGAGCCTTCAGCTTCC
>Del_Flaco_(2).IIId_8;size=17083;
CGACCACTAACTCCCATACTCACCTCCTACGCCTCCCTA
>Del_Flaco_(2).IIId_7;size=16928;
GCAAAGTGTTCTGCCTCGCCTGCCTCTTTCCACCTCCACG
>Del_Flaco_(2).IIId_10;size=14203;
CAGGAGGTAGAACCCCGGCCCCAGCGGTCCGCTAAGGTACGT
>Del_Flaco_(2).IIId_11;size=13510;
TCGTCGTCACGGTTGCCCCAAAACTCGCTGTTTCCCGT
>Del_Flaco_(2).IIId_12;size=12892;
GGGTCTTGGGCATCTTCGCTCACCTCCTTTCGTTTTCT
>Del_Flaco_(2).IIId_13;size=12180;
GAGACCCCGGAGAATAAGGCCAAGCGTCTTGGCGCGTTTG
>Del_Flaco_(2).IIId_14;size=11482;
ACGTTGTCTGCCGCCCAAGTGACGGCGGGCACCATCCGTC
>Del_Flaco_(2).IIId_15;size=11174;
CCATGGCTGGCAAGAACGGGACCTACCTCCTTGACGTT
>Del_Flaco_(2).IIId_30;size=11128;
CGATCAAACGCCTTTTCTCATCGACCTCAAAGGACAGGCG
>Del_Flaco_(2).IIId_16;size=10721;
ACGGCACTGGGGGCGTGCTTGGCGAGCGCAGAGACTCG
>Del_Flaco_(2).IIId_18;size=10570;
CAATACTACCTCATCCACGTCCCGAAGCGGGCGCACG
>Del_Flaco_(2).IIId_17;size=10537;
CACCATGCCACCACACCCATAAGCTCCCATGCCGATGGG
>Del_Flaco_(2).IIId_19;size=10410;
CCAAGGATCACGGCCAGAGCCGGAGCGCTCTGCTCCCTCAA
>Del_Flaco_(2).IIId_20;size=10142;
CCCGATTTGCCTCACATCCATTCCGCCACCTCCTTCA
>Del_Flaco_(2).IIId_21;size=9290;
TCCCGGGCCTCCTCATCCGTGAGAAGGCCGAGGCGAACGG
>Del_Flaco_(2).IIId_22;size=8637;
CTGGAAGCGCCAGGCCTGGGAGAGGGGAGGGTCTAGGGCGG
>Del_Flaco_(2).IIId_23;size=8169;
GAAGCCCTCACCCGCAATCGTTTCCATGCCCATCACTCGC
>Del_Flaco_(2).IIId_25;size=8121;
GCTGGCCTTTCCCCCAGGAGGAGGGCCAAAGCGTCCACCA
>Del_Flaco_(2).IIId_32;size=7684;
AAAAGACCTGCAAGCCCCCCGCGCCCTCTGCCCCGAGTGCGGCGG
>Del_Flaco_(2).IIId_26;size=7646;
CGCCCGGACCCCGTTTGAGATTCAGGGCCTCCAGGACCAG
>Del_Flaco_(2).IIId_28;size=7629;
CCCAAGCGAATAACCAGAAGCTTCTTCATGGCTTCCCCCTT
>Del_Flaco_(2).IIId_27;size=7513;
GCGCCAAGAAACGCGCCGCACGGGAACCAAGCCGAGT
>Del_Flaco_(2).IIId_31;size=7431;
CGTAGAACCAGTCGTTTCCCGTGACGATGTTGATAAA
>Del_Flaco_(2).IIId_29;size=7074;
GAGATAGTGCTGGAGCTGGTGGACTCGGTATGTCATGAAG
>Del_Flaco_(2).IIId_34;size=6441;
TTTCACCTCGGTGGCGTCGCAGAGCCACCTCAAGATGTGGCGG
>Del_Flaco_(2).IIId_33;size=6426;
TCCTTGCTGTAGTTGTTATCTGCGCCGAGCCACCCCCT
>Del_Flaco_(2).IIId_53;size=6337;
GAACCTGGCGGTAGGGGCGGTTGACGGTGCGGGCAATCT
>Del_Flaco_(2).IIId_35;size=6228;
GCTCTTGTTCGGGCTCGTGGCCGCCACCCGCGTCCTGAATCTGTCGC
>Del_Flaco_(2).IIId_37;size=5621;
CACCGCGTTCTTCTTCCGCCCTGGCCTTTTGGAGCCTTTGCCG
>Del_Flaco_(2).IIId_36;size=5575;
CCTGACCCTCCACCCATCGGTGGTGGTCCCCTCTCTTAC
>Del_Flaco_(2).IIId_38;size=5329;
AGATCACCACGCGCACACCCTCACGCTTGAGGATGTAC
>Del_Flaco_(2).IIId_42;size=5220;
CCTATTTCCACCGCCCCCAACACCCGCCCCGCTAGCCCCCGC
>Del_Flaco_(2).IIId_40;size=5057;
CAGCCTAGCGCAAACCTCTCCCCTTGTCAATACCTACACCA
>Del_Flaco_(2).IIId_39;size=5034;
GTACGGGGTTCATCCCCCTCTTGGCCATCTCTGACA
>Del_Flaco_(2).IIId_41;size=4856;
CCGAACAGCTTCAACCTTCGGTCGGGCGTTAG
>Del_Flaco_(2).IIId_44;size=4650;
ATTGCGTGTGTGCACGCCTCCCACGACAACGCGCACTCTTGG
>Del_Flaco_(2).IIId_43;size=4648;
GCAACGGCTCACCACCACGGGCACGGGCTCCTCTCCTAGAGCT
>Del_Flaco_(2).IIId_46;size=4206;
GTTCCCGCGGCGGCGCTCGTCGTGTTCTTTTTCTAGTAG
>Del_Flaco_(2).IIId_45;size=4200;
CAATGGAGAGCTTCGTGGCCCCCTTCTCCCGAAGGCCCAAT
>Del_Flaco_(2).IIId_47;size=4144;
ATAACCCCTAACCCCCCCCAAGGCCCCCAGGCTTGAG
>Del_Flaco_(2).IIId_50;size=4058;
CCAGGAAACGCGCCGCACGGGGGTAAGGCCAAGCTCCCGT
>Del_Flaco_(2).IIId_51;size=4029;
GGCGGTCCTTACTGCGCTCCTCATACGGGGCAGGTGTCCT
>Del_Flaco_(2).IIId_48;size=4021;
GCTTGCCGCCCAACCCCCTAGCGAAGCCCCTCCAGAACAA
>Del_Flaco_(2).IIId_49;size=4006;
CTTTTGGTGCGGGTGTAGCTCCCGTTGGTGTAA
>Del_Flaco_(2).IIId_52;size=3925;
TCCCCACCCCTCGGCGAGCCGGAGGAGGGTTTCCCCCGGC
>Del_Flaco_(2).IIId_55;size=3772;
GGTGATGGCCCCCACAAGCCAGTACCCGCTCCTGTCCAGGAAG
>Del_Flaco_(2).IIId_54;size=3752;
GGCAAGCTCCCAGAGTTCCTCCGCGCGCCGTTCACTGG
>Del_Flaco_(2).IIId_56;size=3731;
GCCGCATTACCGCGGGCGCAAGGCCGTCCAGGATTGTCCA
>Del_Flaco_(2).IIId_57;size=3598;
CGGTGCAGGCGCGGGCAGCTCTGTTTGAGTACCTGCAACTC
>Del_Flaco_(2).IIId_61;size=3587;
TCAGGAACGACAGGGAGTTTCGCGTGATGGCGAT
>Del_Flaco_(2).IIId_58;size=3562;
TTTCAACGACGCGCGCGTCCAATGGGGCGCGCTTCCGGG
>Del_Flaco_(2).IIId_60;size=3541;
TACAATTTGGGCACCTAGTGGGAATCCTACCGGCTTTGCCAAG
>Del_Flaco_(2).IIId_62;size=3393;
ACTTCTTTGCGGGGGTGGGGCGGAGGAGGGCGAGGAGGTTGCG
>Del_Flaco_(2).IIId_63;size=3332;
CCGATATCCCGGCCCCACTCCTGGTAAGCGCGGCTTAC
>Del_Flaco_(2).IIId_64;size=3235;
CAGCTCGCCCCCCGCCCTTCCCGCCCTTCCGTCACGAGGCCAT
>Del_Flaco_(2).IIId_65;size=3070;
CCACGCTCGCCTCCGCCTCACGGAGGCGAGCATCGCCGAAC
>Del_Flaco_(2).IIId_66;size=2794;
CCTTTTCCTCCGCGGGTAGTTCAAGAGCCGCATTCAGCG
>Del_Flaco_(2).IIId_72;size=2677;
GGAAACTCGGGCGGAACATCCTGCGGCTTCCTGTAGCCAG
>Del_Flaco_(2).IIId_68;size=2625;
TCTGGGTCTGGGCCTTGCCCTTGGTGGCCCGCTTGCCCTT
>Del_Flaco_(2).IIId_67;size=2620;
TTACCAGCGCGGTGGGCCATGAGGACACCGCGCGGGTGATGGG
>Del_Flaco_(2).IIId_69;size=2587;
ATCTATGGCCCGCACGACCTCCTCCACCGGGGCCGTGGAAAG
>Del_Flaco_(2).IIId_71;size=2583;
AGGATGGCAACGAGCACTACGACGAGCACTACGATGAGT
>Del_Flaco_(2).IIId_73;size=2581;
CTGTCGCTAACGATGGCCTCGATTAGCTCAGCATGTTCG
>Del_Flaco_(2).IIId_75;size=2395;
CTCATCAGCGCATCTAGAGCCTGAATTATCCTCATTTCTTC
>Del_Flaco_(2).IIId_74;size=2391;
CGTTTGCGGTCCTCCTGCGCGTCTACGGCGAGTTATTTGAC
>Del_Flaco_(2).IIId_76;size=2090;
CCTGAAATCCAGCCTGGCGTAAGACACGGCGGTAA
>Del_Flaco_(2).IIId_77;size=2035;
TCAATCCCCCACCAGCGCCCAAGGACAACCCTAACCCTCCAAAG
>Del_Flaco_(2).IIId_78;size=1871;
CCTAATAATTCCGGTAAGATCGATCTCCAGCATCTC
>Del_Flaco_(2).IIId_79;size=1856;
CCTCTTCTTCGCGTCCTCCGTGGCGCTGGGCTTCTCGACA
>Del_Flaco_(2).IIId_80;size=1730;
TTCTTTCCCAAATCAGGGTCCAGCCGCCAATGCGACCGCGCCT
>Del_Flaco_(2).IIId_81;size=1722;
TCACCCAGTGTATCCGCGAGGCCACGGGGCCGAAGTGGGCGG
>Del_Flaco_(2).IIId_82;size=1718;
CCGGCCCGCACGCCCACGCCCTCATCGCGCGGCAAAAGCCTGG
>Del_Flaco_(2).IIId_83;size=1696;
ATACTCGTAGGCCGCCGCGATAGCGGCCTCAAGTTCTCCCA
>Del_Flaco_(2).IIId_84;size=1649;
TCGTAGTCCACGGCGATGTAAGCGTGGGACACCGCGGTGA
>Del_Flaco_(2).IIId_85;size=1640;
TATCCGCGCGGAGGTAAAAGAGGGGTAGCCTTCTGGACGTGA
>Del_Flaco_(2).IIId_86;size=1590;
CTATGTTGTGTTTCTCGTTGTAGGCGGCGATGAAGA
>Del_Flaco_(2).IIId_87;size=1370;
AGGTACGCCGTAGAGGGGGTGCTGCGCTCCGAGCAG
>Del_Flaco_(2).IIId_88;size=1297;
CAAAATGTGGTCGGCGAGGCAATCTCCTCTGCGATGGCAGTCA
>Del_Flaco_(2).IIId_89;size=1235;
TCGGAGACCTGGTCTCGTTGCAGAGTACGCAGCTGCAGC
>Del_Flaco_(2).IIId_91;size=1180;
ACAGGTAAGGGTGTAGAGGTCGTCCAGCTTCATAA
>Del_Flaco_(2).IIId_93;size=1166;
CGTTTCCCGTGACGATTTCGATCAAACGCCTTTTCT
>Del_Flaco_(2).IIId_92;size=1085;
CGGATGCGCCGCCACACCCTGTGGCTGGTCAG
>Del_Flaco_(2).IIId_94;size=1059;
AGGACCACCGCGTCATCGCCATCGTGGTCACCCCCAAGGAGA
>Del_Flaco_(2).IIId_95;size=1048;
GAACGCCCATTGGCTGTGCCCAACCATCCCCCCAAGCTCTCTG
>Del_Flaco_(2).IIId_97;size=1022;
GTCGCAGCCGTACAGTCGTACGAAGTACGCCGCACGCCCCA
>Del_Flaco_(2).IIId_96;size=1012;
CCTCAATGTACGCCCCCAGCTCACCGGGGGCCTCGAGGCCCAA
>Del_Flaco_(2).IIId_99;size=996;
CACGTACTTTGCGAACTCCTCTACGCGCATGTCCTTCAATGC
>Del_Flaco_(2).IIId_98;size=956;
CGACCCTCCTGTCAAGCTTGGGCTCATTCGGGACG
>Del_Flaco_(2).IIId_100;size=940;
GGTGTGGCGGGTTACTGACCCCGTCGGCGAGGGGTACGACGA
>Del_Flaco_(2).IIId_101;size=935;
GTTAGTCCGTTTGGGCGGGCCATCTCCTCGATGAGCGG
>Del_Flaco_(2).IIId_102;size=909;
GGGCGTACAGCTTGTGGAGGGGCCAGCCGTTCTGCTCGT
>Del_Flaco_(2).IIId_104;size=868;
TACGCCCCAACCCACAGGGGGGCAGCAGTAACAG
>Del_Flaco_(2).IIId_108;size=790;
GTAGCCCTTTTCAAGCTCAGCGAAAAAGAGGTCGTCGT
>Del_Flaco_(2).IIId_107;size=729;
TCCCTCCTTTCCCGCCTATCTTACTCCCCCATGAGGT
>Del_Flaco_(2).IIId_106;size=696;
TGGGTTAAGAGCTCCCTAGCCAGTTCCGCAACGGTCATT
>Del_Flaco_(2).IIId_109;size=671;
CCACGGCGTACGCCGCCGCCCAGAGGGCCTTCTGGTTCAG
>Del_Flaco_(2).IIId_110;size=654;
CGAGGGCTCGCCCCTCGTCATCCGTGGGGAGGTGGGCGAA
>Del_Flaco_(2).IIId_111;size=631;
GGCCCGAGGGGAAGACCCCGTCGAGGCCGCGAGGAAGG
>Del_Flaco_(2).IIId_112;size=500;
AGGAGCGCTCATCAAGCGTCCGAGGCCGCGGCTCTACA
>Del_Flaco_(2).IIId_113;size=468;
TCGCCCACAACGGGGTGTGGGGCCTGTACGCGCTTTA
>Del_Flaco_(2).IIId_114;size=467;
CCAGGGTGGGGGAAACCTTCTCCAAGGCCTTCTCCAAGG
>Del_Flaco_(2).IIId_115;size=421;
CAATCATACCAGGCCACATGCCGTTTGCCAA
>Del_Flaco_(2).IIId_116;size=413;
GTACGAAGTACGCCGCACGCCCCATGTGTACGCCCTC
>Del_Flaco_(2).IIId_117;size=399;
ACCCTCCGCGCCATCGCCTCCCGCCTCTACCACCTCT
>Del_Flaco_(2).IIId_118;size=392;
TTCTCCAACGAACCATGAGATTCACCCCCTTTGAGATTC
>Del_Flaco_(2).IIId_121;size=390;
CGACGAGGGTGTAGGTTGGGATGACGATGTTGCCGTCTTC
>Del_Flaco_(2).IIId_119;size=380;
TGGCTTCCCAGAGCCTTTGCCGCCCCTCTTCGAGGGCGGCAA
>Del_Flaco_(2).IIId_120;size=371;
TTCATCGCTTAGCACCTCCCCCTCCTCTTCGGTTGAGA
>Del_Flaco_(2).IIId_122;size=355;
ACCTCACCTCCACTCGCTTATCACGCGCCTCCACCAATG
>Del_Flaco_(2).IIId_123;size=345;
CGTGGCCACCCCCCCGGAGCCCCCCGGGGCCCCACGCCCCCCAG
>Del_Flaco_(2).IIId_124;size=334;
CTAAACAATTCCTCTAAACAATGCTCGCAAAATGTTCT
>Del_Flaco_(2).IIId_126;size=325;
CTTCGCGCGCATGTGGGAAGGCAACCCACACGGCTTCGGGA
>Del_Flaco_(2).IIId_125;size=324;
GATTATCAGGTTCAAACAATGGATTAATGTTGTCAAGTTC
>Del_Flaco_(2).IIId_127;size=285;
CCATCACCGTGAGGCCGCCCTCCACCAGCTCCCCCTCCA
>Del_Flaco_(2).IIId_128;size=262;
ATGATGAGGGCGTGAGCGGCCTCGGGCCGGGACTGAAGG
>Del_Flaco_(2).IIId_129;size=255;
CCAGGGCCTGGACCAGGGCCGCGCCAAGGGCCTGG
>Del_Flaco_(2).IIId_130;size=245;
TGATAAACCTCTCAGTCAAATCGTAGTCCACGGCGATGTAAG
>Del_Flaco_(2).IIId_131;size=239;
TGGCGGTCAGGGTTTGGTACCGCACCGTGTTCGGCGTTA
>Del_Flaco_(2).IIId_134;size=228;
TCTTGATTATCCTGACCTTGTCCTTCATCTTTGACCTCCTT
>Del_Flaco_(2).IIId_132;size=226;
AAATGCCGAGGGGCGCGAGTGCGGCCTCCATGTCGCCCT
>Del_Flaco_(2).IIId_133;size=222;
CAACCCGCCCAAAGGGAATGCCGCTAGCCCCAGACACAT
>Del_Flaco_(2).IIId_135;size=209;
CGCAGAGCCACCTTAGTGCGCGGCGGGGGAGGTAATCCTCCC
>Del_Flaco_(2).IIId_137;size=197;
GTAGCGGTATGGGGCCTATATTGCTATGGGATTTTTA
>Del_Flaco_(2).IIId_136;size=196;
TCAGCAGACCGAAGTGTCTTCCGTTGCGAACAGTGTAG
>Del_Flaco_(2).IIId_138;size=180;
CTCGACAGGTTCCAGCACCACGACCCTCCTGTCAAGCTT
>Del_Flaco_(2).IIId_800;size=177;
CCTGACGGGGACTGGGACAACGTCTTCAAGGACGAGGCGGTGT
>Del_Flaco_(2).IIId_805;size=162;
CGATTTCGATCAGCCGACGATTCTTATCGACCCCAAAAG
>Del_Flaco_(2).IIId_141;size=162;
TGTGGCAGTCCAACGACGACGGCTTCGGCATGTTCTTTCG
>Del_Flaco_(2).IIId_139;size=159;
AGCCCGCTCCATCTCGGCCAGCTCTAGGGCGTGGGGACCA
>Del_Flaco_(2).IIId_143;size=159;
TAATAGTGCGCGTAATGGCGTCAACGTCAATACTGGCGTAGGCG
>Del_Flaco_(2).IIId_140;size=152;
CTCCCTCTACGCCCCCTAACTCGCGGTACGCGAAGAGGG
>Del_Flaco_(2).IIId_142;size=145;
ACGTCCCTCACGACCGAGGCCAGGGACGTCTTCACGTG
>Del_Flaco_(2).IIId_144;size=136;
AGTGAGGATGTACCCCCGCCCCTTGAGCTTCTTCTC
>Del_Flaco_(2).IIId_145;size=119;
GCACCCTCCTTCCGAGCTTCCACCCGGCGTACATGGCC
>Del_Flaco_(2).IIId_146;size=118;
CTTCAAAGTGAAGGAGCCTAGGGGCTTGGTCATAGACTGGC
>Del_Flaco_(2).IIId_149;size=110;
CCTTCTCGGGCGAGAGGTACCCAGGGACCTCTCCCCGCTGA
>Del_Flaco_(2).IIId_151;size=102;
TGCTCCTTCAAACTCCTCTCCAGAGCCTCCTGGATCAGTTCAT
>Del_Flaco_(2).IIId_153;size=89;
TCTCTAACCAGGCTACGGAGAGGATAGTGGAACTCTACCGG
>Del_Flaco_(2).IIId_152;size=89;
GCTTAGGTCCGCCGTCAGGGCGGGCGACGATGGTCGC
>Del_Flaco_(2).IIId_159;size=83;
AGAGAGCGCCGGGCGCGTGGCGATACTAACGCCCGACCGA
>Del_Flaco_(2).IIId_155;size=83;
TAAGCAGGAGGAGGCCCACGGCCTGGTAGAGGCCAAAATA
>Del_Flaco_(2).IIId_156;size=79;
CCAAGAAGCTCCACCAGCTCCGCCACGTCCTCCTCG
>Del_Flaco_(2).IIId_163;size=75;
TTGCCCTTCTAGGGCCTTCTGGAGTTCGTGAAGGTTCGCCAC
>Del_Flaco_(2).IIId_165;size=74;
GCGTGAGCCCCGGGGAAAGCCCCGGGGCTCACGTCCAGAAGG
>Del_Flaco_(2).IIId_172;size=67;
CTGGGACGTGCGGAACTCAGCGTCGTCAATCCTGGCGTTGTA
>Del_Flaco_(2).IIId_170;size=67;
TTCTTAATTACGAGCCAGTCATTCGGATAAACCATGAGA
>Del_Flaco_(2).IIId_177;size=65;
GTGCGAGGGGGTGGACCGCTAGTTGCGCCTCTATTCAAGAT
>Del_Flaco_(2).IIId_176;size=64;
ACCTTGAGGAGGGCTCCGAGTCTTTTCAGGGCGGGT
>Del_Flaco_(2).IIId_173;size=62;
ATCAAGGGTCTTCCGCAAGCGGAAGGCGCGCGGGGAGT
>Del_Flaco_(2).IIId_174;size=62;
CGGGAAGGCCGTGGGCTCGGGCACCGCCGCCCCGAG
>Del_Flaco_(2).IIId_180;size=58;
CTCGTCACGGGAAGCGCAAAAAGGTAGCTCCTAAGG
>Del_Flaco_(2).IIId_179;size=57;
ATTGGCGTGGGTGCCACCCCGCCTACGCCGATGCTACGG
>Del_Flaco_(2).IIId_182;size=54;
GAAAGTTTCGGTGGTCCCCCCCGCCCTCCACCAGCGGA
>Del_Flaco_(2).IIId_189;size=47;
CGAGGAGCCGCCGCACCCCGATGATGCGCCCCTGGTC
>Del_Flaco_(2).IIId_191;size=45;
TTGAAGCTGTTCGGCTCGTGGATAAGGGACGGCGACTTCCTTT
>Del_Flaco_(2).IIId_939;size=42;
ACGGCTTCCGTAAAATTCGTTGTTTGCCGTAACGA
>Del_Flaco_(2).IIId_219;size=36;
TCCCGTATTTCGAGCGCTCCCTTGCGGGCCCGTTAA
>Del_Flaco_(2).IIId_229;size=35;
GGAGGGGCCCCCTTCTCCCCCCGGGGCGGCATTTTCCCGG
>Del_Flaco_(2).IIId_222;size=34;
CGCCCATGAGCACCTCTTTCGCCGCGGTCCTAGTCATCCTA
>Del_Flaco_(2).IIId_232;size=34;
TTTAAGGGAGTCGCCTTCGCCCACGTCTTCCTTGGT
>Del_Flaco_(2).IIId_233;size=31;
CGCAGCTGGGGCAAGTGCAACCGCAGTAGCTCATACTCC
>Del_Flaco_(2).IIId_243;size=31;
ACAGAGCGGCCCTTTGGGGTGGGTTAGAAGAAGAAGAA
>Del_Flaco_(2).IIId_262;size=30;
CCAAGCTTACGCATGTTTTTGCCCCGCTTTTCCGCGC
>Del_Flaco_(2).IIId_251;size=29;
GTAAGCGTGGGACACCGCGGTAATTGTCCCGCCGCGCTCTT
>Del_Flaco_(2).IIId_263;size=28;
AGTATGCGTAGGCCTCGGCTATCCTCTCGTACAGCGCCCA
>Del_Flaco_(2).IIId_295;size=24;
TTCAGGAATGGGCACGCCCACCTGCCGGAGAAGTTCAAT
>Del_Flaco_(2).IIId_294;size=23;
TCCAAGTCGGGAAGGATGTGGGCGTAGTAGTGCCC
>Del_Flaco_(2).IIId_297;size=22;
TGAAGATGCGGATGATTGCAAAGAGCCAGATAG
>Del_Flaco_(2).IIId_312;size=22;
CGTAAGCGATAACGGGGAGGGCGACGCCAATCGC
>Del_Flaco_(2).IIId_360;size=20;
CCTTCTTTGGGCCAGCTGATGCCCCAGGCAAGCCCCGGT
>Del_Flaco_(2).IIId_371;size=18;
TGAGCTCCCGATTGCAGACCGCGCACCGCTGTGCTACCCT
>Del_Flaco_(2).IIId_398;size=17;
CCAAGATGTAGTCATCCCCAAAGTCCTTGACGAGCTTAGTCAT
>Del_Flaco_(2).IIId_395;size=15;
CGCGAACACGACCATAGGGAGTGTCCTCAAACCCCACA
>Del_Flaco_(2).IIId_444;size=15;
CGTAGATAAGGCGCCCGGGGACGACCACGTCAAGGCGCA
>Del_Flaco_(2).IIId_549;size=12;
TCGAAGCGCCCCGCCCCGAGGCACTTCCCACACCCTTTCCC
>Del_Flaco_(2).IIId_562;size=11;
GCGAGGAGCCGCCGCACCCCGATGATCTTGCCGTCGGA
>Del_Flaco_(2).IIId_899;size=10;
CCTATTTCCACCGCCCCCAACACCCACCGGAAGGCGGCCCCCT
>Del_Flaco_(2).IIId_1206;size=10;
CGAGGGCGGCGATAAGCTCCGGCCCCGTGGGCCCCTCCTTG
>Del_Flaco_(2).IIId_733;size=10;
CGTTGATGTCCCTGTGGAGGTTGTCCTCCGTTGGGACGATGA
>Del_Flaco_(2).IIId_873;size=10;
AGGCCCTCCCCGCCGCATGCGTGGCAGTCCTGCCACCA
>Del_Flaco_(2).IIId_645;size=9;
CCCTCTCCAGGCCCCAGCGCACCTGGCGCCGGGCCGTGTCAA
>Del_Flaco_(2).IIId_4600;size=7;
CCTGACGGGGACTGGGACTACGTCTTCAAGGACAACCCTAACCCTCCAAAG
>Del_Flaco_(2).IIId_898;size=7;
GCGATGACGATGCAGGGCGCCGAGTGAAACGTTAAAG
>Del_Flaco_(2).IIId_2786;size=6;
CCTATTTCCACCGCCCCCAAAACTCGCTGTTTCCCGT
>Del_Flaco_(2).IIId_3274;size=5;
CGTAGAACCAGTCGACGATTCTTATCGACCTCAAAAG
>Del_Flaco_(2).IIId_1740;size=5;
ACGTTGTCTGCCGCCCAAAACTCGCTGTTTCCCGT
>Del_Flaco_(2).IIId_1154;size=5;
TGCTGATTGTGAATGATGCCCATTCCTCCTTAGAAGGAA
>Del_Flaco_(2).IIId_1282;size=5;
CTTCTCCGTTGCGCTGAGTTCGCCGTTGCTCCAGACATGG
>Del_Flaco_(2).IIId_3229;size=4;
ACTTCTTTGCGGGGGTGGGGCGGAGGAGGGCCAAAGCGTCCACCA
>Del_Flaco_(2).IIId_2615;size=4;
CGACCCTCCTTTCAAGCGCCCAAGTGACGGCGGGCACCATCCGTC
>Del_Flaco_(2).IIId_2359;size=4;
AGAGAGGTTTGTGCGCCCCCGGCCCGTTCCGGCCCTGCCCT
>Del_Flaco_(2).IIId_3960;size=4;
CGAGTTCCCGTGACGGGGAAGCATCTCGTGCAACACTCGGCTTGGTTCCCGTGCGGCGC
>Del_Flaco_(2).IIId_1585;size=4;
CAGCACTGGGGCCAGATGGTAAGCCCTCCCGTATCGTAGTTATCTACACGACGG
>Del_Flaco_(2).IIId_1780;size=4;
GCTCTTGTTCGGGCTCGTGGCCGCCACCCGCCCCGCTAGCCCCCGC
>Del_Flaco_(2).IIId_2852;size=3;
CCTGACGGGGACTGGGAGAGGGGAGGGTCTAGGGCGG
>Del_Flaco_(2).IIId_2481;size=3;
CAGCTCGCCCCCCGCCCTTCCCGCCCTCTGCCCCGAGTGCGGCGG
>Del_Flaco_(2).IIId_5576;size=3;
ACTCCACCACCTCCACAAGCACCCACCCCGCTAGCCCCCGC
>Del_Flaco_(2).IIId_4859;size=3;
CAGGAGGTAGAACCCCGGCCCTTCCCGCCCTTCCGTCACGAGGCCAT
>Del_Flaco_(2).IIId_5153;size=3;
GCAAAGTGTTCTGCCTCGCCTGCCTTTTGGAGCCTTTGCCG
>Del_Flaco_(2).IIId_6941;size=3;
CCATTCCGCGTGCCTCGCCTGCCTCTTTCCACCTCCACG
>Del_Flaco_(2).IIId_4313;size=3;
AGTCCCACCCCTCGTGGGGGGCGGCCCTGTCGTCG
>Del_Flaco_(2).IIId_4891;size=3;
CGACCAGGGGCTTCTCCCGCACCAGCTAGCCCCCGC
>Del_Flaco_(2).IIId_7253;size=3;
ACTCCACCACCTCCACAAGCCAGTACCCGCTCCTGTCCAGGAAG
>Del_Flaco_(2).IIId_4696;size=3;
AACGTCAATACTGGCGTAGGCGTCAGAGCCGGAGCGCTCTGCTCCCTCAA
>Del_Flaco_(2).IIId_2729;size=3;
ACGTTGTCTGCCGCCCAAGAACAACCCTAACCCTCCAAAG
>Del_Flaco_(2).IIId_2376;size=3;
GCTCTAATCGGGCCTGTTCGGCTATGGCCTTGGGGCTC
>Del_Flaco_(2).IIId_2058;size=3;
GGGGGGCCGTGGCCGGGGTCTGAGCTTTAGCCGTCCAGGATTGTCCA
>Del_Flaco_(2).IIId_2166;size=3;
CAGCTCGCCCCCCGCCCTCTTAGTTCCCACCACAATCAT
>Del_Flaco_(2).IIId_2003;size=3;
GTAGGGTCGCGATGTCCACCCACCGCATCACGTATCTT
>Del_Flaco_(2).IIId_3362;size=3;
GCTCTTGTTCGGGCTCGTGGCCCCCTTCTCCCGAAGGCCCAAT
>Del_Flaco_(2).IIId_5644;size=2;
CACCATGCCACCACACCCATAAGCTCCCGCACCAGCTTGGTGTATTGTG
>Del_Flaco_(2).IIId_6126;size=2;
GCAAAGTGTTCTGCCTCTTTCCACCTCCACG
>Del_Flaco_(2).IIId_7056;size=2;
GGCGGTCCTTACTGCGCTCTACGGCGAGTTATTTGAC
>Del_Flaco_(2).IIId_7967;size=2;
GAACCTGGCGGTAGGGGCGGAGGAGGGCGAGGAGGTTGCG
>Del_Flaco_(2).IIId_3723;size=2;
CCTATTTCCACCGCCCCCCGCGCCCTCTGCCCCGAGTGCGGCGG
>Del_Flaco_(2).IIId_4483;size=2;
ATCTATGGCCCGCACGACCATTCCGCCACCTTCTTCA
>Del_Flaco_(2).IIId_4888;size=2;
GGGTCTTGGGCATCTTCGCAAGCACCCACCGGAAGGCGGCCCCCT
>Del_Flaco_(2).IIId_4717;size=2;
GCAACGGCTCACCACCACGGGCCCCCCGGGGCCCCACGCCCCCCAG
>Del_Flaco_(2).IIId_3754;size=2;
AACGTCAATACTGGCGTAGGCGAGTTATTTGAC
>Del_Flaco_(2).IIId_4930;size=2;
CCGGCCCGCACGCGGGGCAGGTGTCCT
>Del_Flaco_(2).IIId_5037;size=2;
AGATCACCACGCGCACGCCTCCCACGACAACGCGCACTCTTGG
>Del_Flaco_(2).IIId_5103;size=2;
CTGGAAGCGCCAGGAGGAGGGCCAAAGCGTCCACCA
>Del_Flaco_(2).IIId_7135;size=2;
CGTAGAACCAGTCGTTTCCCGTGACGAGCCACCCCCT
>Del_Flaco_(2).IIId_6008;size=2;
CGCCCGGACCCCGTTTGAGATTCAGGGCCAAGCGTCTTGGCGCGTTTG
>Del_Flaco_(2).IIId_4542;size=2;
GTTCCCGCGGCGGCGCTCCCCTTGTCAATACCTACACCA
>Del_Flaco_(2).IIId_4521;size=2;
CCTGACCCTCCACCCATACTCACCTCCTACGCCTCCCTA
>Del_Flaco_(2).IIId_4727;size=2;
ACAGGTAAGGGTGTAGGCGTCAGAGCCTTCAGCTTCC
>Del_Flaco_(2).IIId_4419;size=2;
TCCCCACCCCTCGGCGAGCCGGAGGAGGGCGAGGAGGTTGCG
>Del_Flaco_(2).IIId_2550;size=2;
CGACCACTAACTCCCATACTCACCTCAAGATGTGGCGG
>Del_Flaco_(2).IIId_3022;size=2;
GCCGCATTACCGCGGGCGCAAGGCCAACCCTAACCCTCCAAAG
>Del_Flaco_(2).IIId_3460;size=2;
CGACCAGGGGCGTCGACCGCAACAGCTTTGTATAGTGGG
>Del_Flaco_(2).IIId_2495;size=2;
GGGTCTTGGGCATCTTAGTTCCCACCACAATCAT
>Del_Flaco_(2).IIId_4184;size=2;
ATCTATGGCCCGCACGACCTCCTCCACCGGAAGGCGGCCCCCT
>Del_Flaco_(2).IIId_2767;size=2;
ACGGCACTGGGGGCGTGCAGAGCCACCTCAAGATGTGGCGG
>Del_Flaco_(2).IIId_3060;size=2;
CAGGAGGTAGAACCCCGGCCCCAGCGGCCCGCTTGCCCTT
>Del_Flaco_(2).IIId_5187;size=2;
CCTGACCCTCCACCCAACACCCGCCCCGCTAGCCCCCGC
>Del_Flaco_(2).IIId_5642;size=2;
TTTCACCTCGGTGGCGTCGAATGGGGCGCGCTTCCGGG
>Del_Flaco_(2).IIId_4340;size=2;
GTTCCCGCGGCGGCGCTCGTCGAGGGGAACGACGA
>Del_Flaco_(2).IIId_6451;size=2;
CAATACTACCTCATCCACGTCCCTAGCGAAGCCCCTCCAGAACAA
>Del_Flaco_(2).IIId_6391;size=2;
CGGTGCAGGCGCGGGCAATCTCCTCTGCGATGGCAGTCA
>Del_Flaco_(2).IIId_2723;size=2;
GCAAAGTGTTCTGCCAGTACCCGCTCCTGTCCAGGAAG
>Del_Flaco_(2).IIId_3183;size=2;
GGACTGCCTCTACGAGCTCCCTGAGTTTCAGCGCTTCCAGCCACTT
>Del_Flaco_(2).IIId_5610;size=2;
CGCCCGGACCCCGTCAGAGCCTTCAGCTTCC
>Del_Flaco_(2).IIId_2575;size=2;
GCGGGCTGATCCCCCTGGAGGGGGGCAAGAGCGTCCCCCC
>Del_Flaco_(2).IIId_3672;size=2;
CGATTTCGATCAGCCGACGATTCTCACCTCCTACGCCTCCCTA
>Del_Flaco_(2).IIId_6066;size=1;
ATCTATGGCCCGTGCTGGCGGAGGAGGGCGAGGAGGTTGCG
>Del_Flaco_(2).IIId_5484;size=1;
CAGGAGGTAGAACCCCGGCCAAGCGTCCTGGCGCGTTTG
>Del_Flaco_(2).IIId_5498;size=1;
GGGGGGCCGTGTCCGCTAAGGTACGT
>Del_Flaco_(2).IIId_5944;size=1;
ACGGCATTGGGGGCGTGCTTGGCGAGCGCTCTGCTCCCTCAA
>Del_Flaco_(2).IIId_6593;size=1;
AAAAGACCTGCAAGCCCCCCGCGCCCTCTGCGCCGAGCCACCCCCT
>Del_Flaco_(2).IIId_6432;size=1;
CGAGTTCCCGTGCCCAGCGGTCCGCTAAGGTACGT
>Del_Flaco_(2).IIId_6085;size=1;
GGGGGGCCGGGGTTCTACCTCCTGGGTCGCAATCAT
>Del_Flaco_(2).IIId_4768;size=1;
TCCTTGCTGTAGTTGTTATCCCACCGGAAGGCGGCCCCCT
>Del_Flaco_(2).IIId_5735;size=1;
GAGATAGTGCTGGAGCTCCCGTTGGTGTAA
>Del_Flaco_(2).IIId_6828;size=1;
CCTGACCCTCCACCCATCGGTGGTGGGGCGGAGGAGGGCGAGGAGGTTGCG
>Del_Flaco_(2).IIId_6428;size=1;
ACGTTGTCTGCCGCCCAAGAGGAGGGCAAAAGCGTCCACCA
>Del_Flaco_(2).IIId_3957;size=1;
CGCCCGGACCCCGTTTGAGATTCACCTCCTACGCCTCCCTA
>Del_Flaco_(2).IIId_6879;size=1;
CCGGCCCGCACGCCCACGCCCTCATCGCGAAGCCCCTCCAGAACAA
>Del_Flaco_(2).IIId_6570;size=1;
ATTGCGTGTGTGCACGCCTCACGCTTGAGGATGTAC
>Del_Flaco_(2).IIId_6520;size=1;
CCCGATTTGCCTCACATCCATTCCCCGCTAGCCCCCGC
>Del_Flaco_(2).IIId_3888;size=1;
CCAGGAAACGCGCCGCACGGGGGTAAGGCCGTCCAGGATTGTCCA
>Del_Flaco_(2).IIId_4146;size=1;
TCCCTCCCTTCCCGCCTACCTCTTTCCACCTCCACG
>Del_Flaco_(2).IIId_6854;size=1;
CGCAGAGCCACCTTAGTGCGCGGCGGGCACCATCCGTC
>Del_Flaco_(2).IIId_5919;size=1;
CCAAGGATCACGGCCAGAGCCGGAGGAGGGTTTCCCCCGGC
>Del_Flaco_(2).IIId_5298;size=1;
GTTAGTCCGTTTGGGCGGGCCATCAACTCGCTGTTTCCCGT
>Del_Flaco_(2).IIId_7827;size=1;
CACCGCGTTCTTCTTCCGCCCTGGAGCCCCCCGGGGCCCCACGCCCCCCAG
>Del_Flaco_(2).IIId_7109;size=1;
CGGTGCAGGCGCGGGCAAGGCCGTCCAGGATTGTCCA
>Del_Flaco_(2).IIId_7335;size=1;
GGTGATGGCCCCCACAAGCACCCACCGGAAGGCGGCCCCCT
>Del_Flaco_(2).IIId_5573;size=1;
CCTCTTCTTCGCGTCCTCCGCCACCGGGGCCGTGGAAAG
>Del_Flaco_(2).IIId_7121;size=1;
CAGGAGGTAGAACCCCGGCCCCAGCTTGGTGTATTGTG
>Del_Flaco_(2).IIId_7618;size=1;
CCTGACCCTCCACCCATCGGTAAGACACGGCGGTAA
>Del_Flaco_(2).IIId_6351;size=1;
GGCGATCCTTACTGCGCTCCTCATAGGGCCAAAGCGTCCACCA
>Del_Flaco_(2).IIId_7668;size=1;
ACGGCACTGGGGGCGTGCTTGCCAAAGCGTCCACCA
>Del_Flaco_(2).IIId_7695;size=1;
CGGTGCAGGCGCGGGCAGCTCTGTTTGGCACCATCCGTC
>Del_Flaco_(2).IIId_6300;size=1;
TGATAAACCTCTCCGTCACGAGGCCAT
>Del_Flaco_(2).IIId_7740;size=1;
CCTATTTCCACCGCCCCCAACACCCGCCAGGTTCGTAGCAT
>Del_Flaco_(2).IIId_6646;size=1;
CAATACTACCTCATCCACGTCCCGAGGCACTTCCCACACCCTTTCCC
>Del_Flaco_(2).IIId_7927;size=1;
ATTGCGTGTGTGCACGCCTCCACCGGGGCCGTGGAAAG
>Del_Flaco_(2).IIId_5869;size=1;
GCAAAGTGTTCTGCCTCGCCTGACGGGGAAGCAATCT
>Del_Flaco_(2).IIId_4553;size=1;
CCCGAGGCCCGGTAGTGGGCCGTTGACCTCGGGCGCCTCCG
>Del_Flaco_(2).IIId_4705;size=1;
CCACGCTCGCCTCCGCCTCACGGAAGGCGGCCCCCT
>Del_Flaco_(2).IIId_3909;size=1;
CCACGCTCGCCTCCGCCTCACCCTTCAGCTTCC
>Del_Flaco_(2).IIId_5540;size=1;
CTTTTGGTGCGGGTGTAGCACCCACCGGAAGGCGGCCCCCT
>Del_Flaco_(2).IIId_5340;size=1;
ATCTATGGCCCGCACGACCTCCTCCACCGGGGTCTGAGCTTTAGCCGTCTTCCTTGCCA
>Del_Flaco_(2).IIId_5717;size=1;
TCCTTGCTGTAGTTGTTATCTGCGAAGCCCCTCCAGAACAA
>Del_Flaco_(2).IIId_5529;size=1;
CGCCCGGACCCCGTTTGAGGAGGGTTTCCCCCGGC
>Del_Flaco_(2).IIId_4055;size=1;
TTCTTAATTACGAGCCAGTACCCGCTCCTGTCCAGGAAG
>Del_Flaco_(2).IIId_3869;size=1;
CCCGATTTGCCCCACATCGCGCGGCAAAAGCCTGG
>Del_Flaco_(2).IIId_3811;size=1;
CCGGCCCGCACGCCCACGCCCTCCGCGCGCCGTTCACTGG
>Del_Flaco_(2).IIId_6043;size=1;
GGGGGGCCGTGGCCGGGGTCAAGGATTGTCCA
>Del_Flaco_(2).IIId_5848;size=1;
AGGTACGCCGTAGAGGGGGTGAGGCCAAGCTCCCGT
>Del_Flaco_(2).IIId_5602;size=1;
ACGGCACTGGGGGCGTGCTGCGCGTCTACGGCGAGTTATTTGAC
>Del_Flaco_(2).IIId_6123;size=1;
CCATTCCGCGTGCCCCTTGGGGCGCGCTTCCGGG
>Del_Flaco_(2).IIId_5838;size=1;
CACCGCGTTCTTCTTCCGCCCTGGCCTTTTCACCTCCACG
>Del_Flaco_(2).IIId_5826;size=1;
GGCAAGCTCCCAGAGTTCCTCCGTGGCGCTGGGCTTCTCGACA
>Del_Flaco_(2).IIId_4285;size=1;
CGACCACTAACTCCTCATACGGGGCAGGTGTCCT
>Del_Flaco_(2).IIId_3726;size=1;
CAGGAGGTAGAACCCTCTGCCCCGAGTGCGGCGG
>Del_Flaco_(2).IIId_4276;size=1;
GCAAAGTGTTCTGCGCCGAGCCACCCCAT
>Del_Flaco_(2).IIId_6692;size=1;
ACGTTGTCTGCCGCCCAAGTGAGGACGTAGTCCCAGTCCC
>Del_Flaco_(2).IIId_7337;size=1;
CGCCCGGACCCCGTTTGAGATTCAGAGCCACCTCAAGATGTGGCGG
>Del_Flaco_(2).IIId_6817;size=1;
CAGGAGGTAGAACCCCAAAACTCGCTGTTTCCCGT
>Del_Flaco_(2).IIId_6694;size=1;
CAATGGAGAGCTTCGTGGCCCCCTTCCGTCACGAGGCCAT
>Del_Flaco_(2).IIId_4733;size=1;
ACTCCACCACCTCCAGAAGCTTCTTCATGGCTTCCCCCTT
>Del_Flaco_(2).IIId_5150;size=1;
GAAGCCCTCACCCGCAATCGTTTCCAAGGCCCCCAGGCTTGAG
>Del_Flaco_(2).IIId_5160;size=1;
AAATGCCGAGGGGGTGGGGCGGAGGAGGGCGAGGAGGTTGCG
>Del_Flaco_(2).IIId_4693;size=1;
TACAATTTGGGCACCTAGTGGGAAGGCCGAGGCGAACGG
>Del_Flaco_(2).IIId_6259;size=1;
CCTCAATGTACGCCCCCAGCTCACCGGGCTCCTCTCCTAGAGCT
>Del_Flaco_(2).IIId_6559;size=1;
CCTGACCCTCCACCACGTCCCGAAGCGGGCGCACG
>Del_Flaco_(2).IIId_4765;size=1;
CCGAACAGCTTCAACCTTCGGTGGTGGTCCCCTCTCTTAC
>Del_Flaco_(2).IIId_4772;size=1;
TCCCCACCCCTCGGCGAGCCGGAGGAGGGAGGGTCTAGGGCGG
>Del_Flaco_(2).IIId_4842;size=1;
CGTAAGCGATAACGGGGAGGGTCAAGGGCGG
>Del_Flaco_(2).IIId_3994;size=1;
ATAACCCCTAACCCCCCCCAAGCTCCCATGCCGATGGG
>Del_Flaco_(2).IIId_5006;size=1;
CAGCTCGCCCCCCGCCCTGTGGCTGGTCAG
>Del_Flaco_(2).IIId_4374;size=1;
CCAAGGATCACGGCCAAGGACAACCCTAACCCTCCAAAG
>Del_Flaco_(2).IIId_5779;size=1;
CCACGCTCGCCTCCGTGAGGCGAGCATCGCCGAAC
>Del_Flaco_(2).IIId_5009;size=1;
GCGCCAAGAAACGCGCTCGTCGTGTTCTTTTTCTAGTAG
>Del_Flaco_(2).IIId_3789;size=1;
CAATGGAGAGCTTCGTAGGCGTCAGAGCCTTCAGCTTCC
>Del_Flaco_(2).IIId_3949;size=1;
CCGGCCCGTACGCCCACGCCCTCACGCTTGAGGATGTAC
>Del_Flaco_(2).IIId_7359;size=1;
GCTCTTGTTCGGGCTCGTGGCGCTGGGCTTCTCGACA
>Del_Flaco_(2).IIId_7847;size=1;
CGGTGTAGGTAAGCCGGTACTCGTCCCGCCTCATGACGA
>Del_Flaco_(2).IIId_7698;size=1;
GGGTCTTGGGCATCTTCGCTCACCAGCTTGGTGTATTGTG
>Del_Flaco_(2).IIId_7934;size=1;
AGGACCACCGCGTCATCGCCATCGTGGTCTTTTGGAGCCTTTGCCG
>Del_Flaco_(2).IIId_7823;size=1;
AAAAGACCTGCAAGCCCCTTGAGGACGTAGTCCCAGTCCC
>Del_Flaco_(2).IIId_5140;size=1;
GCTCTTGTTCGGGCTCGTGGCCGCCACCTACCTCCTTGACGTT
>Del_Flaco_(2).IIId_5175;size=1;
CGATTTCGATCAGCCGACGATAACGCGCACTCTTGG
>Del_Flaco_(2).IIId_4866;size=1;
CTGGAAGCGCCAGGCCTGGAGGAGGGTTTCCCCCGGC
>Del_Flaco_(2).IIId_4762;size=1;
CTATGTTGTGTTTCTCGTCGTGTTCTTTTTCTAGTAG
>Del_Flaco_(2).IIId_4222;size=1;
GCAAAGTGTTCTGCCGCGATAGCGGCCTCAAGTTCTCCCA
>Del_Flaco_(2).IIId_7284;size=1;
CCGGCCCGCACGCCCACGACCCTCCTGTCAAGCTT
>Del_Flaco_(2).IIId_6190;size=1;
CCTCAATGTACGCCCCCAGCTCACCTCCTTTCGTTTTCT
>Del_Flaco_(2).IIId_6677;size=1;
CCTGACGGGGACTGGGACAACCCTAACCCTCCAAAG
>Del_Flaco_(2).IIId_7636;size=1;
CGGGAAGGCCGTGGGCTCGGGCGACGATGGTCGC
>Del_Flaco_(2).IIId_7836;size=1;
GGGGGGCCGTGGCCGGGGAGTTTCGCGTGATGGCGAT
>Del_Flaco_(2).IIId_7541;size=1;
CAGCTCGCCCCCCGCCCTCCTCCACCGGGGCCGTGGAAAG
>Del_Flaco_(2).IIId_5543;size=1;
CGTTTGCGGTCCTCCTGCGCGTCCTGAATCTGTCGC
>Del_Flaco_(2).IIId_4798;size=1;
GAAGCCCTCACCCGCAATAAGGCCAAGCGTCTTGGCGCGTTTG
>Del_Flaco_(2).IIId_4030;size=1;
TGTGGCCGCGGCTGCGCGCCGCGCGGCCCTTGCGCCCATGC
>Del_Flaco_(2).IIId_3880;size=1;
CCTGACGGGGACTGGGACTACGTCTTGGCGCGTTTG
>Del_Flaco_(2).IIId_5233;size=1;
CGGATGCGCCGCCACACCATTCCGCCACCTCCTTCA
>Del_Flaco_(2).IIId_5216;size=1;
TCGTCGTCACGGTTGCCGCCACCCGCGTCCTGAATCTGTCGC
>Del_Flaco_(2).IIId_4387;size=1;
CGAGTTCCCGTCCCCTCTCTTACGTTGCAAAAGTT
>Del_Flaco_(2).IIId_5268;size=1;
TTGCGAGGATTACCCCCTCGGTGGGCCCGAGGAGGTTC
>Del_Flaco_(2).IIId_4939;size=1;
CACCATGCCACCACACCCATAAGCTCCCTTCCGTCACGAGGCCAT
>Del_Flaco_(2).IIId_4918;size=1;
CAATGGAGAGCTTCGTGGCCTCGAGGCCCAA
>Del_Flaco_(2).IIId_5280;size=1;
GGCGGTCCTTACTGCGCTCCTCATACGGGGACCAAGCCGAGT
>Del_Flaco_(2).IIId_5934;size=1;
CGACCACTAACTCCCATACTCACCTCCTGTCCAGGAAG
>Del_Flaco_(2).IIId_5982;size=1;
GAGACCCCGGAGAATAAGGCCAAGCGTCTCCCCTTGTCAATACCTACACCA
>Del_Flaco_(2).IIId_7241;size=1;
CGAGTTCCCGTGCCCTCTTAGTTCCCCCTTCTCCCGAAGGCCCAAT
>Del_Flaco_(2).IIId_5559;size=1;
CCTCAATGTACGCCCCCAGCTCACCGGGGTCTGAGCTTTAGCCGTCTTCCTTGCCA
>Del_Flaco_(2).IIId_4515;size=1;
CGTGGCCACCCCCCCGAAGCCCCCCGCGCCCTCTGCCCCGAGTGCGGCGG
>Del_Flaco_(2).IIId_5532;size=1;
GCTCTTGTTCGGGCTCGTGGCCGCCACCCGCGACAACGCGCACTCTTGG
>Del_Flaco_(2).IIId_7620;size=1;
CAGGAGGTAGAACCCCGGCCCAAAGCGGGCGCACG
>Del_Flaco_(3).I-A_1;size=393;
TAGTCCTTGAGGCCATTCACAAGGATTTCCGCCACGT
>Del_Flaco_(3).I-A_2;size=363;
ACGCTCCCTCCAACCCCGAGGATGCCGCCTACCTTTC
>Del_Flaco_(3).I-A_3;size=354;
TTGCGTAGGTCCGCCACCACCCCAGGGCCAAACTCAG
>Del_Flaco_(3).I-A_4;size=286;
GCATCCACAATATCGCCACGCCAGGAAAGGAACAGG
>Del_Flaco_(3).I-A_5;size=241;
AGAGCGAGGAAGACTTCGTTGACCCCCTCATCAGAGCCC
>Del_Flaco_(3).I-A_6;size=230;
TCTCCAAGGTTTTCAAGGGAAAAACCAAAGTAAGCA
>Del_Flaco_(3).I-A_7;size=229;
CTCTAGCTCAGCACCAGCCCCTCCTGCGTGAGCGCTT
>Del_Flaco_(3).I-A_8;size=225;
ATCGGCCAGAACAGGCCCTATCGGGACGCTCGGGGGAA
>Del_Flaco_(3).I-A_9;size=222;
ACGTCTATGCCCAGGACCCCGTTCTCCTTCGTGGCTAC
>Del_Flaco_(3).I-A_10;size=210;
CAGGGACTGGTTGGCGGCCCTGGCCTGTTCCGCCG
>Del_Flaco_(3).I-A_11;size=198;
TAGGCCACATCCAGGGTTATGTCGGAAAGGCCA
>Del_Flaco_(3).I-A_12;size=195;
GCTTCCTCGGATGGCTCTCCAGCGTCTACGCAAACGA
>Del_Flaco_(3).I-A_13;size=188;
GAAATCGTGTCAAGGTGGTTCAACCCTTCCTCCTCAA
>Del_Flaco_(3).I-A_15;size=181;
GACGCCAGGGACGCGGTGGTCCGGGTTCTCCACGCTG
>Del_Flaco_(3).I-A_14;size=181;
ATGCCGTAGCGCTCCCTAAACCTCTTCAGCCTGGCTCCA
>Del_Flaco_(3).I-A_16;size=177;
TCGTCCTTCCAACCGCGCTCCTTCAGGAGGTTGGTCGC
>Del_Flaco_(3).I-A_17;size=175;
TGGCAATGACCACACGGCCCTCAAAATCGGGAGAAG
>Del_Flaco_(3).I-A_19;size=169;
TCCATTTCAGGTCTTCAAAAGGTAGCTTCTTCAAAGCCG
>Del_Flaco_(3).I-A_21;size=163;
GTGATGAGCAAGAAATGAAGCCTACCGCCCCAGAAA
>Del_Flaco_(3).I-A_18;size=160;
TCGGCCCTGTTTGCCCTTTTGGGGGTCCTCGTTACTCTT
>Del_Flaco_(3).I-A_24;size=158;
CAGGTCCGAGTCGGAAAGCTTGCTCTCGGCCAGGCTCTT
>Del_Flaco_(3).I-A_22;size=156;
GTCTGGAGCCGGCTCAATGACCCCACGGCGCTGGCTC
>Del_Flaco_(3).I-A_20;size=155;
ATGAGCGCGGTCAGATGAGGGAGGACCGCTTCCCCG
>Del_Flaco_(3).I-A_23;size=153;
CCCGCCACCCCTGGGAGGAGTCGGCGTAGCTCACGG
>Del_Flaco_(3).I-A_25;size=144;
TCCGCTACCTCACGCAGGGCGTCCAGGAGCCTCCC
>Del_Flaco_(3).I-A_26;size=142;
AATACGCTCACCAGGGGATGCATGCCCTGGAGGAGCCC
>Del_Flaco_(3).I-A_27;size=132;
CCAGGAGATCCTCCTCGCTCACTATGGCCGGGAGATT
>Del_Flaco_(3).I-A_28;size=129;
TCCTCCACCCTTAGTTGGTCAGCGTGGACTTGGAAGGG
>Del_Flaco_(3).I-A_29;size=116;
GAGGTACAAGACACATGAGCAACAAGAAGAGCATCGCCG
>Del_Flaco_(3).I-A_31;size=115;
CTTGGCTCCTGGCAGCAGCTCTTCAAGGGCAGCGC
>Del_Flaco_(3).I-A_30;size=114;
TGGGCGAGGATGTGTGTCTTGCCAGCGCCCGTGGGG
>Del_Flaco_(3).I-A_32;size=106;
CCCAGTCCCTCCAAATGCTGGTGGAGTTCCGAACCT
>Del_Flaco_(3).I-A_33;size=98;
ACACCAGGGACCGGGTTTCGGAGGGGCGCTCAAACTCTT
>Del_Flaco_(3).I-A_35;size=86;
ACAGGGCAAGGTGGTCCTTCAGAGCCCACAGCAAGGTT
>Del_Flaco_(3).I-A_36;size=85;
AAGTCAAACTCCGGGTCGGTGTACCACTCGGGGGA
>Del_Flaco_(3).I-A_34;size=84;
GCTCTCAAAGCGGATAACCTCTCCAGAGTAAACTGGCTT
>Del_Flaco_(3).I-A_37;size=76;
ACCTTTTTCCCGGTTCTTACGATTCCTACGGGAGGTT
>Del_Flaco_(3).I-A_38;size=74;
CCGAAGCCTCTGAGCTTGCCAGGGCGGTTTCCGAACGT
>Del_Flaco_(3).I-A_39;size=43;
ACGCCATCCGGCGCTCGTTTAGTTCCTTCCAGGAGGCG
>Del_Flaco_(3).I-A_40;size=38;
ACGACGCGCTCGGGCCGCTGTTCCGGGCCCTTAACGG
>Del_Flaco_(3).I-A_41;size=18;
CCTGGATATCTCGGTGATGGAAAGGCCCTGCCTCCG
>Del_Flaco_(3).I-A_42;size=10;
TTTGGCCTCCTTCTTATCTTGAATATCTCCATGGGGAG
>Del_Flaco_(3).I-A_43;size=6;
ACAAATGTGCTTCTCGCTCCTAGGATGAGATGCGTG
>Del_Flaco_(3).I-A_49;size=4;
TTGCGCAACGGGCTACTGGTCAACGGTCTGGTGCTCATG
>Del_Flaco_(3).I-A_53;size=4;
CCCAGGCCCCGTAGTGGAGCTTCCGGCCGCTTTCTA
>Del_Flaco_(3).I-A_165;size=3;
TTTCTATGGTGGGCTTCGGCGCCTCCCGGACGACGCCG
>Del_Flaco_(3).I-A_62;size=3;
TTCACGTAACTCTCCCAGGTTCCCCGGCTGAGCCCA
>Del_Flaco_(3).I-A_67;size=3;
GTGGCTCCGGGCGGGGACGAAGCCCGGCATGGAGGC
>Del_Flaco_(3).I-A_117;size=2;
TAGACCTCCGCCCATCGCTCCAGGGCCCGTTCCCGGAG
>Del_Flaco_(3).I-A_97;size=2;
TGGCAATGACCACACGGCCCAGGGCCAAACTCAG
>Del_Flaco_(3).I-A_331;size=2;
TTTCCTCAGGAAACGGGAGGTGTGCGATGCGGAAGCC
>Del_Flaco_(3).I-A_109;size=2;
CCACTCCTGGACCGTGGCGCTCCCCAGGTCCCACCAC
>Del_Flaco_(3).I-A_133;size=2;
ATGATAAGGAAGCATATGAGTATGACTAGGGAAGGAGC
>Del_Flaco_(3).I-A_143;size=2;
GTGATGAGCAAGAAATGACCCCACGGCGCTGGCTC
>Del_Flaco_(3).I-A_92;size=2;
TTATGAAGAAAGCAAATAGGTCTTCCCCGGTGACCC
>Del_Flaco_(3).I-A_235;size=1;
CTTCGGGTCGGTCCAACCCTAGGGCCTTCATGCCAACTAT
>Del_Flaco_(3).I-A_253;size=1;
CGAGCGCTCCCTTGCGGGGCCGTTAAGGGCCCGGAA
>Del_Flaco_(3).I-A_201;size=1;
ACAGCGCGCAAGCCCTCCTCGACCCCCTCCCCATCGCCC
>Del_Flaco_(3).I-A_267;size=1;
GCTCCTTGGTTCAGCGGGGAGGCATCGAGAGCTTCC
>Del_Flaco_(3).I-A_269;size=1;
CCTGGATATCTCGGTGATGGAAAGGAAAGGCAGACG
>Del_Flaco_(3).I-E_1;size=132;
CTCCCTCTTCAACTCTGCTAGAGCCCCCATC
>Del_Flaco_(3).I-E_2;size=129;
GCGAACTCCTCGTGGCGCTTCTCCCAAACGCT
>Del_Flaco_(3).I-E_3;size=114;
CTAACCTCCATCGGATACAACCAGGTGCGCA
>Del_Flaco_(3).I-E_4;size=84;
ATAGCCCTTGTACGGGCACGTGAGTAAAGCTC
>Del_Flaco_(3).I-E_5;size=78;
GAGCGGGGAGCGTCTGCGAAGGCCCGGAGCAA
>Del_Flaco_(3).I-E_6;size=70;
ACATGATTTCCTGGCATGCCGATTTCGCTCC
>Del_Flaco_(3).I-E_7;size=64;
AGGGGTTTGCCCACGGGAGGCATGCTACCCAA
>Del_Flaco_(3).I-E_8;size=59;
CCCCCAGGGCAAGCGCTACCTCATCCAGTGCA
>Del_Flaco_(3).I-E_9;size=54;
GGCGTGGATATGGGGGTGCCAGCCATTCCGCC
>Del_Flaco_(3).I-E_10;size=45;
GAGGCGGGCCAGCTTTTCCGCCACCTCCCGGC
>Del_Flaco_(3).I-E_11;size=45;
AACCCCAATCTGGCCCAGGCCCTTGAAGAGGC
>Del_Flaco_(3).I-E_12;size=44;
GGATCTTCCCGCCTTGTGCCTGACTAGTCTGC
>Del_Flaco_(3).I-E_17;size=39;
ACACCAGGCAACTTGGCGCCCTGCTTTGGGCC
>Del_Flaco_(3).I-E_13;size=38;
GCGACTCTGGAGTCCATGCTCCAGGAAGTGGT
>Del_Flaco_(3).I-E_20;size=35;
AGGTAGCAGAAACGCCATAGCGGACCGCTATG
>Del_Flaco_(3).I-E_28;size=35;
CGCCTCTCCTACGCCGCCGCCTTGGCCAACAT
>Del_Flaco_(3).I-E_15;size=34;
CCAGAGGCGGAGGTCTCCCACTCTGGCAGGGC
>Del_Flaco_(3).I-E_16;size=34;
CCCGTTCCCCCGGTCTGGACGATGCTGGGTTC
>Del_Flaco_(3).I-E_14;size=34;
AGGGACCGGACGAGGAACCCCACCCCGGCCA
>Del_Flaco_(3).I-E_18;size=33;
TAGCGCCGCCACCAGAATGCTCCCCATCTCCC
>Del_Flaco_(3).I-E_22;size=32;
CGGAAGCTGGAGGCTCTGACGCCTACGCCAGT
>Del_Flaco_(3).I-E_19;size=32;
TGGGGGAAGTGGTGCAGGAAGCAATAGAGGC
>Del_Flaco_(3).I-E_21;size=32;
CGCTCTCACCCCCCTCCCGCTGAGCGGGCGCC
>Del_Flaco_(3).I-E_24;size=31;
ACGAGGTTGCCGTAGGAGGCCGTGTCGCTCA
>Del_Flaco_(3).I-E_23;size=31;
GCCCGGGAGGTGCGCGATGCGTAGGTGGTGGC
>Del_Flaco_(3).I-E_26;size=31;
GCCCACCTGGAATACGAACGTTACGTCTATC
>Del_Flaco_(3).I-E_27;size=29;
CCAGGGACATCGCCCAGAACGAGACGGCAGCC
>Del_Flaco_(3).I-E_25;size=29;
CTTCACGCCGTGGCCGTGAGTGAGGCCCAGCA
>Del_Flaco_(3).I-E_29;size=28;
GAGTGATACAGCGAGCGCGGCGTGGAGGTTGA
>Del_Flaco_(3).I-E_33;size=27;
AACCGCCTAAGCTCTGCGGCAACCCCCTCAAT
>Del_Flaco_(3).I-E_37;size=25;
ACGGCAAAGCGGCTACTGCTGGAAATGGTAC
>Del_Flaco_(3).I-E_50;size=25;
TGGAAGTGGCGCTAGAGGCTCGCTACCTGACCAGTTC
>Del_Flaco_(3).I-E_45;size=25;
AGGCGGGCGAGGCAGAACATTTTGCGAGCATT
>Del_Flaco_(3).I-E_44;size=25;
GTCGGGAACCTCCCAGTAGACATAATGGACAT
>Del_Flaco_(3).I-E_34;size=25;
GCGGTGGGGTTTGAGTCGGGCCCGGTCTACGA
>Del_Flaco_(3).I-E_31;size=25;
TCCCGCAAAAGGGTCCTTGTCTTCAACCAGTC
>Del_Flaco_(3).I-E_30;size=25;
GAGCTATCCGAGTGGTTGGAGCGCCAGGAATC
>Del_Flaco_(3).I-E_32;size=25;
TTGGCGCGTGAATGCGGCGTTAGCGATGATGG
>Del_Flaco_(3).I-E_49;size=24;
CTCGGGGTTTATATTCGTTCAGGTTTTTGGGC
>Del_Flaco_(3).I-E_43;size=24;
CGGCTCCTCCTCGGGAAACCGCTAGTGGGAAG
>Del_Flaco_(3).I-E_41;size=24;
CGCTACAGCAAGCAAAGCTGTGAATGGAGAGC
>Del_Flaco_(3).I-E_36;size=24;
AAGACGTCCGTGGTGTGGGGAAGCTGGTTGCC
>Del_Flaco_(3).I-E_35;size=24;
GGGCTAGGCATATCCCGCCTCCACGGCTAGCC
>Del_Flaco_(3).I-E_60;size=23;
CTGGACTGCCCTCTTCAGGTCTGGGGATTTGA
>Del_Flaco_(3).I-E_57;size=23;
CCCTTCGTGGCCTTCAACTTCGGCCCCGAGCT
>Del_Flaco_(3).I-E_39;size=23;
AAGTCCAGGGCCCCGGCACTTTCACGGCGACC
>Del_Flaco_(3).I-E_46;size=23;
AGCCGGATGGGGTGGCGGTAGAGGCCGTTCC
>Del_Flaco_(3).I-E_38;size=23;
GCTTGTATCCCCTGATCTGGGCAGGGAGCCTG
>Del_Flaco_(3).I-E_59;size=22;
TGCTGGCGGAATTGGGCACTACCACCACGCCC
>Del_Flaco_(3).I-E_42;size=22;
AAGAGTCCCTTCGGCTTTCTCGCGGCCCTGGG
>Del_Flaco_(3).I-E_40;size=22;
TTCCGCCGGTCGGTAGGGGAGGCCGTCCTGCC
>Del_Flaco_(3).I-E_58;size=22;
TGCCTACCAGGTCCTTGGGAGCCTTCCCGGTT
>Del_Flaco_(3).I-E_62;size=21;
CCCTCCCTCGCCCCGCTGGTCCAGGCCATCGT
>Del_Flaco_(3).I-E_64;size=21;
CGTGTTCGTGAACCCGGTTAGAGAAATACTGT
>Del_Flaco_(3).I-E_55;size=21;
GCCGGGGCTGTGCCCCTTGACACCTTGCTACA
>Del_Flaco_(3).I-E_68;size=21;
CACAGCCCGTGGTGCCCGTGTGGGTCTGGGTC
>Del_Flaco_(3).I-E_47;size=21;
GAAACACCAAAACCAACGCCTGCTCCTACGCC
>Del_Flaco_(3).I-E_48;size=21;
CGCTGGCGAATGCGTTAGGGGTGATGCCCACC
>Del_Flaco_(3).I-E_51;size=21;
CTTTCCCTTTCCCAGGAGGCCCGGAGGTGGCT
>Del_Flaco_(3).I-E_52;size=21;
TGATAGCGGTGGGGGAGCCGGAAATGTCCCGCA
>Del_Flaco_(3).I-E_61;size=21;
ATAAGCTCACTTCCCCCGGAGATGGAGGGGGC
>Del_Flaco_(3).I-E_54;size=20;
CTGGAGAGGCTCCGGGACGCCTTCGCCCTCCC
>Del_Flaco_(3).I-E_56;size=20;
GTCGCCAGGGGAATGGCGGAAACCGCCGCCAGC
>Del_Flaco_(3).I-E_94;size=20;
TGCAGGATGTGGGGCACCCCGCGGGGGAGGC
>Del_Flaco_(3).I-E_67;size=20;
CCGCCACTCCTTGAGGGCCTGGGGCCTCCCCC
>Del_Flaco_(3).I-E_53;size=20;
GCAATGGTACCATACCCACCATCGGGCTCGGG
>Del_Flaco_(3).I-E_66;size=20;
GCTTGCGCCCAGCTGGATTAGTCCGAGTATC
>Del_Flaco_(3).I-E_69;size=19;
GCGGTGAGCTACCAGCTAACCATGACGCAGGT
>Del_Flaco_(3).I-E_71;size=19;
CTCCTCGTCCGTCTCCTCGTCCGCCCCCGCTT
>Del_Flaco_(3).I-E_75;size=19;
GTGGGCCGTACACTTCTTCTTCGGCATATCCG
>Del_Flaco_(3).I-E_74;size=19;
CCCTGCTGGCCAAGTGGGGCCACCTGGAGCGC
>Del_Flaco_(3).I-E_65;size=19;
CGGCCCTCAACGCCGCGGCTAGGGGGGAGGAC
>Del_Flaco_(3).I-E_63;size=19;
CGGACGTGGTCTACGTGTGGCCAGGGTACACC
>Del_Flaco_(3).I-E_72;size=19;
ACTAGGGCATCCCAGGAAGGAGGCGCAAACC
>Del_Flaco_(3).I-E_79;size=18;
ATGCTCAATGAGATGGTGGCCGAAGGGGTGAT
>Del_Flaco_(3).I-E_78;size=18;
GGGTCCCTGGGCCAAAGGGAGAACTTGAGGCC
>Del_Flaco_(3).I-E_73;size=18;
TTTTTCAACCTTGGCGAACCTCTGGCTCCCAA
>Del_Flaco_(3).I-E_70;size=18;
TCACTCCCGCCGAACACCTGGTATTCCTCGGT
>Del_Flaco_(3).I-E_87;size=17;
GATGCCTGGGGATGAGGCGGGCATCTGGAAGC
>Del_Flaco_(3).I-E_84;size=17;
CTTTCGCGCCGCTATCTGCTTCCGCGGTTCCA
>Del_Flaco_(3).I-E_81;size=17;
ACGCCAGGGACGTTCTGCTTGGCCGCACACCTA
>Del_Flaco_(3).I-E_82;size=17;
GTCTGCCTGCCGCCCATCTAGCCCTGGTAGGC
>Del_Flaco_(3).I-E_76;size=17;
CGGCCCACCTCATCCAAGGCGGCCATGCGCTC
>Del_Flaco_(3).I-E_77;size=17;
AAGGCCCTCCGGTACAACCCCATGGACGTGCT
>Del_Flaco_(3).I-E_89;size=16;
CCCTTGTGGAGGAGGAGGAAGGGGAAGCCCTC
>Del_Flaco_(3).I-E_85;size=16;
TAGGCCTCGGCCCCCTCCAGGGTGCGCTCCGCC
>Del_Flaco_(3).I-E_83;size=16;
AGGGGTATGATTTCGGGGTCCACCTCTGTGGC
>Del_Flaco_(3).I-E_80;size=16;
TCCCCCCGTACGCTCACGGCCACCTCCGCTCG
>Del_Flaco_(3).I-E_88;size=16;
GTACGGCGTGGACCTCTTGAGCCCCTTGGCCT
>Del_Flaco_(3).I-E_98;size=15;
AGAGGGAGGGAGGCCGCCTGGCCTCCCTCCTT
>Del_Flaco_(3).I-E_97;size=15;
TTGAGCATGGCCGCCTTGGAACCGGGGGTGA
>Del_Flaco_(3).I-E_86;size=15;
CCCAAGGCTGAAGCCGAGCCCAAGGCCAAGCC
>Del_Flaco_(3).I-E_93;size=14;
GCCTCTCCCGCCGCCTCGCCCCCCGGCCCCTC
>Del_Flaco_(3).I-E_100;size=14;
GCGCTTCGCTCCACTCCCTGACCCCGAGTGGG
>Del_Flaco_(3).I-E_92;size=14;
GGCCGCCTCTTGCGCCTGGCTGAGCTGGAGAA
>Del_Flaco_(3).I-E_91;size=14;
CCTAGGGAGGAAGGGGGTGCTGGGAGGGCAGT
>Del_Flaco_(3).I-E_95;size=14;
ATCGGCGTGGCGAGCCAGGGGCCCGTGAACGA
>Del_Flaco_(3).I-E_96;size=14;
GCGAGGCCAGTCCGAAGCAGGAGTCTCCTCA
>Del_Flaco_(3).I-E_90;size=14;
AACGCCCTTTCCTCATCGCTCCAGGCCGCCAT
>Del_Flaco_(3).I-E_118;size=13;
ATGGCCCGGGTGGGGTGGCGTGAGATCACCCG
>Del_Flaco_(3).I-E_132;size=13;
CCCTGGACTCCGGGTATCCGTCGGTAAGCGGC
>Del_Flaco_(3).I-E_99;size=13;
AGACGGGCCTCAGCCGGGAGGAAATCCTGGC
>Del_Flaco_(3).I-E_110;size=12;
TGGGCGGAGTTTGAGATCCGCGCCGCCGCCGG
>Del_Flaco_(3).I-E_123;size=12;
GGGTACGAGCACATGATTGAGGCTAACGATGAC
>Del_Flaco_(3).I-E_105;size=12;
TAGTGGCAATGGCCGGGGCCGGGAAGACCACC
>Del_Flaco_(3).I-E_104;size=12;
GACAGGCGAGCGTGGGACACCGCGGTAATCGT
>Del_Flaco_(3).I-E_125;size=12;
GGGGGTCTACGCCGCCGCCGCCGTTCTGCAA
>Del_Flaco_(3).I-E_128;size=12;
CAGCCCAATCCCCCGGCGGCGCGATAGGGCTC
>Del_Flaco_(3).I-E_117;size=12;
CCCTCCTGTCCGTCGAAGACCTTTGACGTGCA
>Del_Flaco_(3).I-E_134;size=12;
CTATCGTGGGGGGGAACCTAGCCGCCATACC
>Del_Flaco_(3).I-E_106;size=12;
GACATCACCGGGGCAATGATGCCCTACTACTC
>Del_Flaco_(3).I-E_112;size=12;
GTAGGCTCGCTTGACGAGCTTATCGCGTGGGC
>Del_Flaco_(3).I-E_111;size=12;
CTCCGTCCTGACACGGGCACGCATGTCCCTGA
>Del_Flaco_(3).I-E_107;size=12;
GGGCACGCGGAGTGGGATGAGGAGCTCCGCGC
>Del_Flaco_(3).I-E_109;size=12;
GCTCCCCAGATGGCCTCCACGATTTCCCGTGT
>Del_Flaco_(3).I-E_108;size=12;
CTCGGGCCCCGTTAGGGCCTGGGCCAGGTGGC
>Del_Flaco_(3).I-E_113;size=12;
GGCATCCCCCGGGTAGCGGTACCCGGGGGATT
>Del_Flaco_(3).I-E_103;size=12;
AGCTGGCGCCCAGATGGAGTGAGCTGCTGAAC
>Del_Flaco_(3).I-E_102;size=12;
CTAGCAACCGGGGCAGTTGGCACAACGCAGTT
>Del_Flaco_(3).I-E_101;size=12;
CTCCACGCCCTGGTCGAGGAGGTAGCCCCGTT
>Del_Flaco_(3).I-E_120;size=11;
GGGCGCCCCCTACGGCTAGCTAGTAGCTCTAC
>Del_Flaco_(3).I-E_135;size=11;
AGGAGGGGGGCACTCCTGGTACCCCCCGGCCC
>Del_Flaco_(3).I-E_115;size=11;
CGCTTGCTCGGCTTCAGAAGCGCGGAGTTCGA
>Del_Flaco_(3).I-E_122;size=11;
CATGCCTGATACCCAGGGGGGAGCCATGCCCC
>Del_Flaco_(3).I-E_124;size=11;
ACTCCCACCATCACGGCACCTTCGCTTTCGCC
>Del_Flaco_(3).I-E_114;size=11;
AGGCCAAGAGGCTGGCTGACACTACCTCCCTC
>Del_Flaco_(3).I-E_121;size=11;
CTCTCAAGCGGGACTTCGTCTACACCGATGC
>Del_Flaco_(3).I-E_119;size=11;
GGTGCCGGGCCCAGGAGTCCGAAGACCAAATG
>Del_Flaco_(3).I-E_116;size=11;
ACGCTGCAGGGCTTGCCGGACCACCTGATCCT
>Del_Flaco_(3).I-E_170;size=10;
GGACTCATGCCATCACCCCCCAGGGCTTGCTA
>Del_Flaco_(3).I-E_151;size=10;
CTCCTGGATCCGGCATACAAGGTCCTTGAGGC
>Del_Flaco_(3).I-E_139;size=10;
CGAAGGTTTTCTATAGCGCTCTCGGGAACACC
>Del_Flaco_(3).I-E_211;size=10;
TCGCCGTCCCTTATCCACGAGCCGAACAGCTT
>Del_Flaco_(3).I-E_142;size=10;
TCCCGGTGTAGCAAGAGCTTTAGACCCGGATA
>Del_Flaco_(3).I-E_147;size=10;
GCTCTGACGCCTACGCCAGTATTGACGTTGAC
>Del_Flaco_(3).I-E_286;size=10;
GAAATCGGCATCCTGGCGGGGAACAGGGGAAG
>Del_Flaco_(3).I-E_130;size=10;
GAAAGCCCCATGCGCGCCCAGGGGGACATGGA
>Del_Flaco_(3).I-E_126;size=10;
GGTCTCGTACAGCGCGCCCATCCCTGGGCCG
>Del_Flaco_(3).I-E_136;size=10;
GCCGAGGAGTATGAAGCGCGCCTAGAGCAGGC
>Del_Flaco_(3).I-E_133;size=10;
GCCCTCTTGGGGCACCTCCACCTGGTGGCCCA
>Del_Flaco_(3).I-E_131;size=10;
CCGTGGAACACCGCACTCTCCCAGCGGAACAG
>Del_Flaco_(3).I-E_127;size=10;
CACGGCTTCCAAGAAGGCGAGCATAGCATTCA
>Del_Flaco_(3).I-E_129;size=10;
CTACTTCCGATAGCGTTGACCACCTTAGCGGC
>Del_Flaco_(3).I-E_140;size=9;
GTTCTCACTAGGGACGAGGCCGTTCAGCAGGC
>Del_Flaco_(3).I-E_162;size=9;
TTGCTCCTCGTTCTTGAGGACGTCGGGGTTGA
>Del_Flaco_(3).I-E_155;size=9;
GGTTCGGGCCAGTTCGGAGCCGGAAACGACC
>Del_Flaco_(3).I-E_153;size=9;
CTAGGGGCACGCAGGTACAGAGCGCGTCCCAG
>Del_Flaco_(3).I-E_141;size=9;
ACGGCGAAGCAGACGGCGAAGGCGACGAAGGC
>Del_Flaco_(3).I-E_143;size=9;
GGATGCCCAGGAGGGGTTCCAGGTGGCCCATG
>Del_Flaco_(3).I-E_138;size=9;
CGGTCCCTGCCGCTGCCCAGCGAACGGCCCCG
>Del_Flaco_(3).I-E_148;size=9;
GTGAAGGGCGCCCGGCACCTCGGGCTCGCCAA
>Del_Flaco_(3).I-E_149;size=9;
GAGGGCGTCGGGGAGTGGCTTCAAGCGACCAA
>Del_Flaco_(3).I-E_146;size=9;
CCCTCCCTGAACAGGGGGCAGGGCCCACCCC
>Del_Flaco_(3).I-E_137;size=9;
CGGCGAGGTGAAGAAGGCGCTCGCCAAGAAGT
>Del_Flaco_(3).I-E_145;size=9;
GGCAGGGAAGAAGAGATGGGGCGGGCAACTGC
>Del_Flaco_(3).I-E_144;size=9;
GTCTGGCTTCGCAACCGCGAGCCCGACATAG
>Del_Flaco_(3).I-E_169;size=8;
CTCGCGTAGAAGCTTCAGCAGGTAGACCTCCC
>Del_Flaco_(3).I-E_166;size=8;
CGAGCATCTCAGCGGCGAACTCAGCGGTCGAG
>Del_Flaco_(3).I-E_179;size=8;
TTCAGGTAGTCCCACACGAAGCACTCCCGCCA
>Del_Flaco_(3).I-E_189;size=8;
AAACCCCGAAGCATTTAGAGGCATCAACGTTC
>Del_Flaco_(3).I-E_215;size=8;
TACGGGGACGACTTCTTTTTCTTCTCCTTGC
>Del_Flaco_(3).I-E_167;size=8;
CCACCGCCAAATGGGATTTGGTGGACCCCGCC
>Del_Flaco_(3).I-E_239;size=8;
ATTGCCCTGTCTGAGGAACCGGGCGACGACC
>Del_Flaco_(3).I-E_152;size=8;
GGGCGCCCCAGGCTTTTGCCGCGCGCTTTGGG
>Del_Flaco_(3).I-E_159;size=8;
GTTGTGTTCAACGACCTCGTGCGGTCCCTTTC
>Del_Flaco_(3).I-E_154;size=8;
AACGGTGGTCCTCGGGGCCACCAAGCGGGTCC
>Del_Flaco_(3).I-E_150;size=8;
CGCAGGCACCTCTCGGGTAAGCCCCTGAGGGA
>Del_Flaco_(3).I-E_160;size=8;
AGGTGGCCTTCAACGGCCGCAGGGAGGCCGAT
>Del_Flaco_(3).I-E_156;size=8;
AGCATCTGGCGAAGCTGGGGGCCGAAGCGGCC
>Del_Flaco_(3).I-E_157;size=8;
GATCTATGAACTCCCTTTGCCCCCACCGCATC
>Del_Flaco_(3).I-E_158;size=8;
CCTTTCCTTCTCGCCAACCCCGAGTTCCCGCA
>Del_Flaco_(3).I-E_161;size=8;
CGGGAACTCCTCAACGCCCTGCTTACCCTGGC
>Del_Flaco_(3).I-E_174;size=8;
GACCCGCTCTAGGCCGTCCTTTTGGAAAAAGG
>Del_Flaco_(3).I-E_212;size=7;
CTCCCCAGGGCCTTGGCCCGGACCACGGCCAA
>Del_Flaco_(3).I-E_178;size=7;
GGGGTTCCCATGAGGTCCCCATGAGGTTTCCA
>Del_Flaco_(3).I-E_203;size=7;
AACTGCACCCGCCAGGGCCAGAGGAGGGGCAC
>Del_Flaco_(3).I-E_205;size=7;
TCCCCCTTGGAAAGCAGGGCGGCCCCGACCAG
>Del_Flaco_(3).I-E_171;size=7;
ACCTTGACCTTGACATCACCTTTGACGAGGGC
>Del_Flaco_(3).I-E_183;size=7;
GGCACGTCTGCCCAGCATGCGGTCAACCGCTT
>Del_Flaco_(3).I-E_177;size=7;
AACTTGGCCCCCTCCTCCTGGTAAGGGAAGAG
>Del_Flaco_(3).I-E_172;size=7;
GGGGGGCGCCCGCCCCCCCTTTTCTCCCTGGA
>Del_Flaco_(3).I-E_168;size=7;
CGTGCAAACCCGTTGCTCAAGGACCAATGGGA
>Del_Flaco_(3).I-E_165;size=7;
TAGCGCCCGTTACGTAAAACCGGGGTGGGAAA
>Del_Flaco_(3).I-E_173;size=7;
GAAGGCCAGGGAGCTGGCGGAGCAGATCGCAA
>Del_Flaco_(3).I-E_163;size=7;
GGCTGCCCCAAGTGCGAGACCGCCCAGGCCGT
>Del_Flaco_(3).I-E_164;size=7;
TTTGCGGTATGCCACCCGGTATAATAAGGGTA
>Del_Flaco_(3).I-E_190;size=7;
AGCCTGCGGTAGGAGGAGGCGATGCGGGAAAG
>Del_Flaco_(3).I-E_175;size=7;
CCTCCCTCCGGAGGCCTACCCGCGGCGTGAGG
>Del_Flaco_(3).I-E_176;size=7;
CCCTGGGCGTGGTGGAGCGGATTTAGAGAAAA
>Del_Flaco_(3).I-E_191;size=6;
TGCTCAGCCACCTCGGTAAAGGGAAGGCTTAG
>Del_Flaco_(3).I-E_186;size=6;
TCCAGCCGCTCCTCCTTGGCCTTTAGCCTTTC
>Del_Flaco_(3).I-E_187;size=6;
TTCCAGGTGGCTTGCGCGGGCTCCACGGGCTC
>Del_Flaco_(3).I-E_188;size=6;
CCACATCTTCCCCGCCGGGATACCAAATGGCA
>Del_Flaco_(3).I-E_250;size=6;
GGCGCCGCCCTCTGGCTCAAGGGCAAGGTCA
>Del_Flaco_(3).I-E_231;size=6;
CGCATACAGGTCCCACACCCCGTTGTGGGCGA
>Del_Flaco_(3).I-E_232;size=6;
CTACGCGGCGCTCGGCGGCCTCTTTGCGGAC
>Del_Flaco_(3).I-E_217;size=6;
CGCCCCCGATGGCGTCCAAACCCCAGCGCCAA
>Del_Flaco_(3).I-E_224;size=6;
CTCTCGTCTCCCCGCCCCACCACGGCGCTGAA
>Del_Flaco_(3).I-E_210;size=6;
GACGAGCTGGCCGGCCCCGCCATACCCGCCCA
>Del_Flaco_(3).I-E_200;size=6;
GCTACAGGAGCTGGAGGAGAAGCTCCGCTCCC
>Del_Flaco_(3).I-E_204;size=6;
GCTGGGGGTGAGGCCGTGAGGGTGGTGTGGCC
>Del_Flaco_(3).I-E_202;size=6;
GGGTGGAAGTTTGTACCCCAGGGGCCACAGGA
>Del_Flaco_(3).I-E_201;size=6;
CTGGAGCCGCGCCTCAGGAAGGCGCAGTCCAG
>Del_Flaco_(3).I-E_199;size=6;
TGGTCCGCATGGCCCTGCCTACCAGCCCCGCG
>Del_Flaco_(3).I-E_197;size=6;
GCGGCCACATCTGACGCCCTAAAGCGCGCAGC
>Del_Flaco_(3).I-E_196;size=6;
GACGACCCCACCTTCGGGTGGCTCACCAGCAT
>Del_Flaco_(3).I-E_193;size=6;
TGGTCTGGGTGGTAGAAGCGACTCCACGGCCC
>Del_Flaco_(3).I-E_198;size=6;
CGCACCATGACCACCGTTAGGGCTAGGGTCAA
>Del_Flaco_(3).I-E_192;size=6;
GAGGGCTTCGTGGTGCGCGCCGACAGGGTCGT
>Del_Flaco_(3).I-E_185;size=6;
GTGGCCTCGAGCTTTGTGGTCGATACGTGCGC
>Del_Flaco_(3).I-E_182;size=6;
ACGGTGGGGTGATAGAGGCCGTGGTCCACCCC
>Del_Flaco_(3).I-E_180;size=6;
GAACCGGCCGCCACGCCTAAGCCGATGTAGTC
>Del_Flaco_(3).I-E_184;size=6;
GGGACCTTCCTCTTTGACGAGGAGGCGGCCC
>Del_Flaco_(3).I-E_181;size=6;
TCCTCGAAGTCGCTGAGCCCGGCGGCCTTAGC
>Del_Flaco_(3).I-E_234;size=5;
TTTAGCCGGGCAAGGGGGAAGGAAAAAACCGG
>Del_Flaco_(3).I-E_220;size=5;
CTCCTGCGCCTCCTGGCCGCGCAGGACGCCC
>Del_Flaco_(3).I-E_227;size=5;
ATGCTGCCGGCGGGCATGGACTGGTAGGTCT
>Del_Flaco_(3).I-E_253;size=5;
CGCATTGGCGGGGCCGGAGCGGGGCGCGTGGG
>Del_Flaco_(3).I-E_238;size=5;
AAATACCGAGTCCATGTGGGCTTCAGCATAGA
>Del_Flaco_(3).I-E_219;size=5;
CGCTTGACCAGGTAGATGGCGTACAGGTGAGC
>Del_Flaco_(3).I-E_230;size=5;
CCATCGGTGAGCGCCTTGCGGAAATCAAAGGC
>Del_Flaco_(3).I-E_218;size=5;
CGGGAGGAGTCCCCGGAAGTGGAGGGCAGGGC
>Del_Flaco_(3).I-E_222;size=5;
GGTTCGTAATCTCGGGGAACCGGAAGGATAAA
>Del_Flaco_(3).I-E_209;size=5;
CCGGAGTTGAGCCCTGGTCCAGGAGGAGGAGT
>Del_Flaco_(3).I-E_208;size=5;
GCCACCCTGGAACGCTTCCTCACCTCAGCCGA
>Del_Flaco_(3).I-E_225;size=5;
AGCCCACGCCGGACCGGAAAGGGTGCGACCCC
>Del_Flaco_(3).I-E_223;size=5;
CGGGAGAAGCCCCTTCTGGCCCGGCTCCTCGG
>Del_Flaco_(3).I-E_221;size=5;
CTAGGGAGGAGAAAAAGTCGTCAAGCCGGGAA
>Del_Flaco_(3).I-E_206;size=5;
CAAGCCAATGACCCGCACTCAACCAAATGTGC
>Del_Flaco_(3).I-E_213;size=5;
GGAGAAGTCAACTTCGGCGCTCATGGCTATGT
>Del_Flaco_(3).I-E_216;size=5;
ACCGGCGAGCGGTGGGTGCCTTGGGTCATCGC
>Del_Flaco_(3).I-E_207;size=5;
CACGGGGTCAGCGCCAGGGAATGGACCACGTA
>Del_Flaco_(3).I-E_214;size=5;
CGCGGACCCGGCCATCATTCCCGAGGGAAGGC
>Del_Flaco_(3).I-E_237;size=4;
GTGACATCCCTCCTGGAGGGAGAGTTGTAGAC
>Del_Flaco_(3).I-E_228;size=4;
GAGGAAGCATGGGAAAGATTGTCGTGCCCGGC
>Del_Flaco_(3).I-E_295;size=4;
GAGGGCCGCTGGAAGGCCATTTCCATACTGAG
>Del_Flaco_(3).I-E_296;size=4;
CTCCGGCCCCGTGGGCCCCTCCTTGTAGTGCT
>Del_Flaco_(3).I-E_255;size=4;
GAGGAGCTTCCCCTCCTTGGGGTCGTCCAGGA
>Del_Flaco_(3).I-E_289;size=4;
GGCAGGACGGCTGGGGAGGCCGCTACGGGCCT
>Del_Flaco_(3).I-E_273;size=4;
GTACGGGCCACGCCCGGACCCACGCCGTGGCC
>Del_Flaco_(3).I-E_235;size=4;
CCGCCCCTCCTGGTCGGTCATTCCCCACCACA
>Del_Flaco_(3).I-E_236;size=4;
AGGGCGCGGCGCGCATCGCTAAGGCCGCCGGG
>Del_Flaco_(3).I-E_268;size=4;
AACGATGCTTCCGAGGTCTACGACTGGCTCAA
>Del_Flaco_(3).I-E_345;size=4;
GGGTTCCCCGTCACCGACTGGGCCTCGGGCTC
>Del_Flaco_(3).I-E_241;size=4;
TCCTGCAAAACCCTATCCACCGCTTCCAAGC
>Del_Flaco_(3).I-E_252;size=4;
CTCCTCGCCCCTCGCCCGCTTCCTCCGGGCCA
>Del_Flaco_(3).I-E_245;size=4;
GGTTCCACCATCCGTCAGGGCGGGAAGGACGG
>Del_Flaco_(3).I-E_247;size=4;
CTCTCCTCGCGGCCGGGCTCATCGCCCTTCTC
>Del_Flaco_(3).I-E_242;size=4;
GCGGACCCCGCCTACCTCCAGGCCCTCGCCGA
>Del_Flaco_(3).I-E_246;size=4;
TCCTCATCGCTCCACCGGGGCTTCCAGAGGGC
>Del_Flaco_(3).I-E_243;size=4;
TCTTGGCCGCGACGGTGTAGATGTCCAAGCCC
>Del_Flaco_(3).I-E_244;size=4;
GTCTGCACCCTCCCGGAGGACCTTCGCGACCG
>Del_Flaco_(3).I-E_240;size=4;
GAGGACCAGTAACTCTTGGACGGAGGCGAAACC
>Del_Flaco_(3).I-E_229;size=4;
GCGACCCGGCCAGGCCGTTCTACGCCCACCTGC
>Del_Flaco_(3).I-E_226;size=4;
GTGTTCGGCTATGTGGCTACAGAAAAGGCAAC
>Del_Flaco_(3).I-E_249;size=4;
GCCACCAGGTATTTCCTGGGCCCGACCTTCGG
>Del_Flaco_(3).I-E_251;size=4;
GAGGGCGTGGACTCCCTGAAAGTCAGCTTTCC
>Del_Flaco_(3).I-E_254;size=4;
GAACACGCCGTCGTTCGCGGCGGCGAGGCCAA
>Del_Flaco_(3).I-E_248;size=4;
AATCGTCGGCTGATCGAAATCGTCACGGCAA
>Del_Flaco_(3).I-E_272;size=3;
GTGCGGGCCCAGATCGGGGAAGCCGTGCCCCC
>Del_Flaco_(3).I-E_257;size=3;
CTCCGCCCCTCGCCCTCCTCAAGGTGGAGTA
>Del_Flaco_(3).I-E_256;size=3;
CCGGGGGGCGATCTATGCCCTGGATGTGGTGG
>Del_Flaco_(3).I-E_259;size=3;
GCGGTTCTTCTCCCCGATGCTCACCCCATAGG
>Del_Flaco_(3).I-E_265;size=3;
AGCGTCCTCGCCACCCCGCCCTCGGCCCAGTC
>Del_Flaco_(3).I-E_258;size=3;
CCCCGGCCCTGGGGCTCGAGGACCTGTGGCGC
>Del_Flaco_(3).I-E_341;size=3;
GAAAGCGGCATCCCCAACGCAGAGGCGGCGGC
>Del_Flaco_(3).I-E_269;size=3;
GGTGCGCTGAGGGGGGTGGGCACCGTGGTCGA
>Del_Flaco_(3).I-E_304;size=3;
ACCGCCCCCGAGGGGTGGTACGCCAAGGGGGC
>Del_Flaco_(3).I-E_301;size=3;
AGGGCGGCTCTGGACCTGAGCAAGGGGCTGAA
>Del_Flaco_(3).I-E_270;size=3;
TTGGGCTCCCCGGAAAACCTTGTGGTACTCCC
>Del_Flaco_(3).I-E_274;size=3;
TCCTTGGGGTCTTCCCCCAGGGCCTGCCACAG
>Del_Flaco_(3).I-E_275;size=3;
AAACGGCGCAGGTGGAGGCGTTGGATCCCTTC
>Del_Flaco_(3).I-E_266;size=3;
CGGGCACCTCCTCCTTGGGAGAGGGAGCCCGA
>Del_Flaco_(3).I-E_267;size=3;
CACAAGGACACGGGCCGCCTTGGAACCACTTAC
>Del_Flaco_(3).I-E_264;size=3;
ACGTGGGCCTCCCGGGAGGGGTCCAGCCGGGC
>Del_Flaco_(3).I-E_278;size=3;
AAAGCGGCGGAGGAGGAGCGCTCTGCGCCTGC
>Del_Flaco_(3).I-E_276;size=3;
GTTCCCCTGACCCACTCGGAGCGCTTCCGGGC
>Del_Flaco_(3).I-E_279;size=3;
ACCCTCCGGGAGGGCCTTCTCAAGCCCTTCGT
>Del_Flaco_(3).I-E_280;size=3;
CAAAATCATGATCAGCCCCCGGGGGGCTTGAC
>Del_Flaco_(3).I-E_277;size=3;
GCGGGCCCCCAGGCGCCGGGCCCGGGCGATGC
>Del_Flaco_(3).I-E_282;size=3;
TATGCGCCCCTACTTCACCTCTCCAAGGACGT
>Del_Flaco_(3).I-E_281;size=3;
ATATCCGTGGAGGCCAGAAGCAAGACCTCCGG
>Del_Flaco_(3).I-E_284;size=3;
CTGGGCGCTTATCCCGATGTGGGCCTCATCAA
>Del_Flaco_(3).I-E_283;size=3;
AACGTATTGATGCGCCATGACCACAAGATAGC
>Del_Flaco_(3).I-E_293;size=3;
GGTTCGAGGTGGTGGAGGGCTGGTTCGTTCAC
>Del_Flaco_(3).I-E_262;size=3;
TGTGGGGCGGGGCCAGCCTGCCCGTCAGGGAC
>Del_Flaco_(3).I-E_260;size=3;
ACGATTGAGGTGGAGGTCGGGTTCACCAACCC
>Del_Flaco_(3).I-E_261;size=3;
AGGGCGGCGATGTACTCCGTGCCCTCCGCCCA
>Del_Flaco_(3).I-E_290;size=3;
AACGTGTGGGCCTGGCCCGACAAGTACGACCC
>Del_Flaco_(3).I-E_291;size=3;
GGGGAGAGCAAGCCCGTGGGCTCCCCCTTGCC
>Del_Flaco_(3).I-E_294;size=3;
CAGGCCCACGAGGAGCTGCCCCGGGTCCAGGA
>Del_Flaco_(3).I-E_292;size=3;
GGAGAAGCTCCCCAAGCCGCCTCGCCTCCGCC
>Del_Flaco_(3).I-E_287;size=3;
CGGGGCCCCTAAGGTCCTCATCGTGGGGCTTC
>Del_Flaco_(3).I-E_288;size=3;
CGGACTGGGAAGGCCACCTGCCGGAGGACCTC
>Del_Flaco_(3).I-E_329;size=2;
TTCCGATGCTCATCGGCAAAACCGGGCGCCGC
>Del_Flaco_(3).I-E_330;size=2;
TGGACGTGCCCCCCGAGGGGGTGGGACACCCC
>Del_Flaco_(3).I-E_317;size=2;
GAGGTGGGCAGAATGGAGGTGCGGAAACTCGG
>Del_Flaco_(3).I-E_316;size=2;
ACCTCCCGGTAAACCCTTCCACCATTCGGGC
>Del_Flaco_(3).I-E_328;size=2;
GCCACTCCGGCCAGCACCAGCCCCAGGGCCAC
>Del_Flaco_(3).I-E_323;size=2;
CCGCACCTGGCACGCATCATCTTAAGCCCGAA
>Del_Flaco_(3).I-E_297;size=2;
CGGGCCGCGGAGCTGTGGCGGGGGTACGAGGC
>Del_Flaco_(3).I-E_300;size=2;
TTCTGGGCCTGCAAGGTGGCCTGGAGGGTTCC
>Del_Flaco_(3).I-E_298;size=2;
GGCTGAGCCCCCGGTAGCGCTCCTTGAAGGCC
>Del_Flaco_(3).I-E_326;size=2;
GAATAGGCGGGTAGCGTATTCGTCAGGGTCTCC
>Del_Flaco_(3).I-E_302;size=2;
GCCGCCGAGGACAGGGTGCGTAGCGCCCTCCC
>Del_Flaco_(3).I-E_489;size=2;
GAGGGCGCGAAGCGGGAGAAGGATGTCGCTAG
>Del_Flaco_(3).I-E_498;size=2;
CACTCCATCCACGAGCGCTCGGATGTCAAAA
>Del_Flaco_(3).I-E_499;size=2;
CCCCTGCACCGGCGACGGGCGAAGGCGGCTTT
>Del_Flaco_(3).I-E_394;size=2;
GGGCGCTCGGCAAACACATCTCCTAGGGCATC
>Del_Flaco_(3).I-E_538;size=2;
TTTTCGCGCGCATGTGGGAAGGCAACCAACAC
>Del_Flaco_(3).I-E_488;size=2;
CGTCGGCGTCGGGGCAGGCGCAGAGCGCTCTT
>Del_Flaco_(3).I-E_495;size=2;
CGTGGTGGCGCCGTACCAGTTGGGCCGGTCCC
>Del_Flaco_(3).I-E_320;size=2;
TATAAGCCGCCTATCCTTTACCCATGGATCGC
>Del_Flaco_(3).I-E_315;size=2;
GGGGACAAGAACGAGGAGGCGTTCCTCGTTCC
>Del_Flaco_(3).I-E_314;size=2;
GATCCGCTTTGGGAGGCGTGGAGTGAGGCGGT
>Del_Flaco_(3).I-E_504;size=2;
ATTACGGACGTCTACCTCTCCCCCACGGTGCA
>Del_Flaco_(3).I-E_319;size=2;
GCCTTGGGGGCGGGGGGCGAGCGGGGCCGCCC
>Del_Flaco_(3).I-E_318;size=2;
CCTGGGGCGCCCCACGGCCCACGCGCCCCCCA
>Del_Flaco_(3).I-E_357;size=2;
CTCTTTCCTGGCGAGGGCGATTTGCTCCCAGG
>Del_Flaco_(3).I-E_360;size=2;
GGGTGGGGCTCCAGGGTGGGACCATTCCCCTC
>Del_Flaco_(3).I-E_342;size=2;
AAGTGAGCCCACCGGGGCCAGGAGCCCCGTGG
>Del_Flaco_(3).I-E_364;size=2;
CACCCCAAGGTCCACCGCGTTGAAGTGCCCCA
>Del_Flaco_(3).I-E_363;size=2;
CGGGAGCGCCCCCCACCGGGGGAAAGACCAGA
>Del_Flaco_(3).I-E_358;size=2;
GGGGACCGCCGGGTGGGCCTCTGGTTCGAGCG
>Del_Flaco_(3).I-E_335;size=2;
GGCCTCCATGTAACGCATGAGGAGAAGGCCCA
>Del_Flaco_(3).I-E_332;size=2;
ACTCCTCGCCGAAGGTCTGCACTTGCTCCTCA
>Del_Flaco_(3).I-E_337;size=2;
CTCACCGACGGCGGCCACGGGGTCGTACAGCC
>Del_Flaco_(3).I-E_340;size=2;
GCGACAAAGCCCGCCCCACGGGGGAGCGGGCC
>Del_Flaco_(3).I-E_333;size=2;
CGCGTGCGCAACCAGTACGGGGTGGAGTCCAT
>Del_Flaco_(3).I-E_334;size=2;
CGCCAGCCGCTAGGTACTGCTGGAGAGGGCTC
>Del_Flaco_(3).I-E_331;size=2;
CCCTCCGTCCCGAGGTCCACGATGACCACGAT
>Del_Flaco_(3).I-E_313;size=2;
ACCAGAAGGGCGGAGGCGGGGGGCAGGCCGAG
>Del_Flaco_(3).I-E_307;size=2;
CATGGAGACCAGAAAGGCCCGGAGGGCCGCCA
>Del_Flaco_(3).I-E_306;size=2;
AGGCTTATCGGCCCCTTGCGCTTCAGGGCGTT
>Del_Flaco_(3).I-E_305;size=2;
ACGTTGGCACGGTTGGCCTCCACTGGAAGGCC
>Del_Flaco_(3).I-E_311;size=2;
CTCCTTGAGGTAGGCGTTGAGAGCGTTGAGGT
>Del_Flaco_(3).I-E_310;size=2;
GAACCCCGGTCAGTGCCGGGGGCGATTGCCAC
>Del_Flaco_(3).I-E_299;size=2;
CGCGGGCCTATCGGCTTCATCCTCAGGCTCGC
>Del_Flaco_(3).I-E_354;size=2;
AACCTTCTCCTCCTTCCCCCGGTTCATGGCGT
>Del_Flaco_(3).I-E_348;size=2;
GGAGCGCTCGAAATACGGGAAGCGATACGACT
>Del_Flaco_(3).I-E_362;size=2;
GCGGTTCCCGGACCAGGGCACGGTTGCACTAT
>Del_Flaco_(3).I-E_355;size=2;
GTGTTTGCAGCAATCGGCGCGCACGTCTTCTA
>Del_Flaco_(3).I-E_309;size=2;
AGGGGAAGAGGCACTTTCCCGAGCGTGGCGTG
>Del_Flaco_(3).I-E_352;size=2;
AGGGCCTCGAGGTCCGCCTCTCCCTCCTCACG
>Del_Flaco_(3).I-E_371;size=1;
CTCCTCCGCCACCCGCCGGTAGTCCGCCTCCC
>Del_Flaco_(3).I-E_366;size=1;
GGCTTCCAGGCTGAGCCGGAGATACCCGACA
>Del_Flaco_(3).I-E_388;size=1;
AGAAGGCTGGGTGATCCCGACCATCTTAGCGA
>Del_Flaco_(3).I-E_368;size=1;
CTTAGGACGACCTGGATGGAGAAGTTGGAGGC
>Del_Flaco_(3).I-E_415;size=1;
CCACACCCGCCTCAGGCGCCTCAGGACCGGAA
>Del_Flaco_(3).I-E_414;size=1;
TCCTCCCCGGTGGTAATCCCGACGTCGCGCC
>Del_Flaco_(3).I-E_405;size=1;
TGAAAGAAATGGAAAGAAGGAAGGCTCAAAGC
>Del_Flaco_(3).I-E_393;size=1;
TGCAGGGGCTAGCGGGGCGGGTGTTGGGGGC
>Del_Flaco_(3).I-E_395;size=1;
TTGTAGGCGTAGTATGCCCCGACATCCGCCAT
>Del_Flaco_(3).I-E_410;size=1;
GTCTGGATGGTGTGGGCTGTGGCGTAGTCCTC
>Del_Flaco_(3).I-E_376;size=1;
GCCGGCCTCCCCGCCCTCGGGGCGCAGGTGGG
>Del_Flaco_(3).I-E_411;size=1;
CATCCACTTCCGCACCGTCATTACTCCCACGG
>Del_Flaco_(3).I-E_413;size=1;
GGAGCTACCGCTCCTGGGCGGTAAAAGAGGGA
>Del_Flaco_(3).I-E_407;size=1;
GAGCGGCTGGCCCGCCTCATTGAGGAGGGGAA
>Del_Flaco_(3).I-E_424;size=1;
AGCGCGGCGGGACAATTACCGCGGTGTCCCAC
>Del_Flaco_(3).I-E_440;size=1;
GACCTGTTCAACGCCACCGCTGCCCAGCACTC
>Del_Flaco_(3).I-E_431;size=1;
GGACGCTCCGGGAAACTCGCCACCGCCACCCG
>Del_Flaco_(3).I-E_429;size=1;
CTCCGCCCGGATGGTGGGGATGGTCCCCGCCG
>Del_Flaco_(3).I-E_433;size=1;
GCGCAGGCAGGGCGGTACGCCTTTCCCTTGAC
>Del_Flaco_(3).I-E_436;size=1;
CACGCCCTAAACCCCAAGGGCGCTTTAGCGGC
>Del_Flaco_(3).I-E_443;size=1;
GGGGGGCCCTTGTGGAGCCGCCACCGGGTGAC
>Del_Flaco_(3).I-E_434;size=1;
CGGGCGTCGGCGTGGGCGGCGATAGCGGCGAT
>Del_Flaco_(3).I-E_379;size=1;
TGGGCCTCATCCAAGATGAGGGCGTGGAAGGA
>Del_Flaco_(3).I-E_447;size=1;
TGCTGGACGTCCTGAAGGTCGGGGAGGCCCTG
>Del_Flaco_(3).I-E_389;size=1;
GGTTCCCGCAAAGACCCTTCCAAGGCCATTCC
>Del_Flaco_(3).I-E_380;size=1;
CGCAGAACCTCACCGAGGTAGAAGGCCCGTTG
>Del_Flaco_(3).I-E_463;size=1;
CTCTCTCGCTCCGGGATTCAAAAGCTCTCTCG
>Del_Flaco_(3).I-E_428;size=1;
AGCCTTCCGTGTTCAAGGCCCACTCCACGATC
>Del_Flaco_(3).I-E_446;size=1;
ACAAGGCAGAGGTAGCCGACGTCCCGGGAATC
>Del_Flaco_(3).I-E_468;size=1;
GGGTTCGATAAGGGGGTCATTGACCGGGTGC
>Del_Flaco_(3).I-E_484;size=1;
GTGGGGTCGTCCTTGAGGATGCGGATGATTAA
>Del_Flaco_(3).I-E_485;size=1;
AAACACAGTCTACCGGGGCCAGCCCGGAGCT
>Del_Flaco_(3).I-E_480;size=1;
ATATACCTAAAACTGCAAGGGCATGGGGGCCG
>Del_Flaco_(3).I-E_483;size=1;
ACTCTACCCTGCCCCCGGTGCGGCTCCACGGA
>Del_Flaco_(3).I-E_562;size=1;
AAATGCCCCCTGGACGATATAAAGCTTACTTC
>Del_Flaco_(3).I-E_496;size=1;
TTTCTAGCGACTTCTGGGTGTGCCCAGATAGG
>Del_Flaco_(3).I-E_486;size=1;
CCTCTGAACCGCGTCGTGCTCCTCGGCGGGGA
>Del_Flaco_(3).I-E_482;size=1;
GAGCGCCTGACCTCCGGCCCGGGCGGGCTCGG
>Del_Flaco_(3).I-E_503;size=1;
AACCCAGCGCCGTGAGCGAGCGCCGCCTGGGA
>Del_Flaco_(3).I-E_505;size=1;
CCCTTTTGGAGCTCCTGGACCGCCTGGGGGC
>Del_Flaco_(3).I-E_502;size=1;
CGCCTGCGCCCCCTCGGCCCCATCGCGTGGGG
>Del_Flaco_(3).I-E_526;size=1;
CTTCCATTTGAGCGGCACCTCGCGCTTGCAA
>Del_Flaco_(3).I-E_516;size=1;
GCCGAGGCCATCGCCCGGGTGAAGGACTTGGT
>Del_Flaco_(3).I-E_524;size=1;
GGCGGCCTCCAGGGAGCGGGCAGCCTGCTCTC
>Del_Flaco_(3).I-E_525;size=1;
AGCATCCGCACCGCCGCCGCGAGGACGGGCCC
>Del_Flaco_(3).I-E_551;size=1;
GCAGGTGGTGGCGGTGTCCCAGGTTTTCCCTC
>Del_Flaco_(3).I-E_552;size=1;
GGTGGTGAGCCACCTGCCTCGCAACGCCAAA
>Del_Flaco_(3).I-E_548;size=1;
CTCATCGTCGCGGCCCCGATTGTATGCCGGGG
>Del_Flaco_(3).I-E_543;size=1;
AGGGCGGCCACGCCCCTGGGAAGGGAGGGCAC
>Del_Flaco_(3).I-E_398;size=1;
CTGGTGCGGGAGAAGCCCCTGGTCGGCGCATT
>Del_Flaco_(3).I-E_404;size=1;
GGGGGCATACCTCTTCGTCCTGAAGGCCAACC
>Del_Flaco_(3).I-E_542;size=1;
CCCAAAAGCTTCTAGGCCCGCATGCCAAAGCC
>Del_Flaco_(3).I-E_549;size=1;
AGAGGCTCCCGCTGGGAGGGAACCCAAATTCC
>Del_Flaco_(3).I-E_568;size=1;
TCCTCAAAGCCGTTGATGCGGTAGGTGAGGTC
>Del_Flaco_(3).I-E_558;size=1;
GCGTCGCTCCAGGGCCAGGCGCAGGTTTTCCA
>Del_Flaco_(3).I-E_564;size=1;
CCCCGGCCCTGGGGGGGGAACCTAGCCGCCATACC
>Del_Flaco_(3).I-E_535;size=1;
GACGGGGCCGATGCGGCGATAGCCTTGCTAAA
>Del_Flaco_(3).I-E_540;size=1;
AAACCGAAACCAGGGAAATCATCAGCGACTAT
>Del_Flaco_(3).I-E_529;size=1;
GTATCAGCGGAAACTCGGGCGGTGGTGGGGGG
>Del_Flaco_(3).I-E_539;size=1;
TCATGCTAGCAAAACGCGTGTCAAGACTCCTC
>Del_Flaco_(3).IIId_1;size=177;
TCCCGGGCCTCCTCATCCGTGAGAAGGCCGAGGCGAACGG
>Del_Flaco_(3).IIId_3;size=149;
GGGGGGCCGTGGCCGGGGTCTGAGCTTTAGCCGTCTTCCTTGCCA
>Del_Flaco_(3).IIId_2;size=147;
CGAGTTCCCGTGCCCTCTTAGTTCCCACCACAATCAT
>Del_Flaco_(3).IIId_4;size=116;
GAGACCCCGGAGAATAAGGCCAAGCGTCTTGGCGCGTTTG
>Del_Flaco_(3).IIId_5;size=115;
TACAATTTGGGCACCTAGTGGGAATCCTACCGGCTTTGCCAAG
>Del_Flaco_(3).IIId_6;size=114;
CGACCACTAACTCCCATACTCACCTCCTACGCCTCCCTA
>Del_Flaco_(3).IIId_7;size=91;
ACGTTGTCTGCCGCCCAAGTGACGGCGGGCACCATCCGTC
>Del_Flaco_(3).IIId_8;size=89;
GCCGCATTACCGCGGGCGCAAGGCCGTCCAGGATTGTCCA
>Del_Flaco_(3).IIId_9;size=88;
GGCTTGGCCCCAGTCCTTGGCGGCTTCACTCGCCATGATGA
>Del_Flaco_(3).IIId_11;size=86;
CAGGAGGTAGAACCCCGGCCCCAGCGGTCCGCTAAGGTACGT
>Del_Flaco_(3).IIId_10;size=83;
CCATGGCTGGCAAGAACGGGACCTACCTCCTTGACGTT
>Del_Flaco_(3).IIId_13;size=82;
TCAATCCCCCACCAGCGCCCAAGGACAACCCTAACCCTCCAAAG
>Del_Flaco_(3).IIId_16;size=82;
CCAAGGATCACGGCCAGAGCCGGAGCGCTCTGCTCCCTCAA
>Del_Flaco_(3).IIId_12;size=81;
TTCATCGCTTAGCACCTCCCCCTCCTCTTCGGTTGAGA
>Del_Flaco_(3).IIId_17;size=79;
GCAACGGCTCACCACCACGGGCACGGGCTCCTCTCCTAGAGCT
>Del_Flaco_(3).IIId_14;size=79;
CCTTTTCCTCCGCGGGTAGTTCAAGAGCCGCATTCAGCG
>Del_Flaco_(3).IIId_15;size=77;
CCACGCTCGCCTCCGCCTCACGGAGGCGAGCATCGCCGAAC
>Del_Flaco_(3).IIId_19;size=73;
CCTGACGGGGACTGGGACTACGTCTTCAAGGACGAGGCGGTGT
>Del_Flaco_(3).IIId_18;size=72;
GCTTGCCGCCCAACCCCCTAGCGAAGCCCCTCCAGAACAA
>Del_Flaco_(3).IIId_23;size=69;
ACTCCACCACCTCCACAAGCACCCACCGGAAGGCGGCCCCCT
>Del_Flaco_(3).IIId_22;size=68;
GGTGATGGCCCCCACAAGCCAGTACCCGCTCCTGTCCAGGAAG
>Del_Flaco_(3).IIId_24;size=67;
AACGAGGATTACGTGCATAGGCAGCTCGCGAAGCGCCCTGATGA
>Del_Flaco_(3).IIId_20;size=67;
CCTCAATGTACGCCCCCAGCTCACCGGGGGCCTCGAGGCCCAA
>Del_Flaco_(3).IIId_21;size=65;
GAAGCCCTCACCCGCAATCGTTTCCATGCCCATCACTCGC
>Del_Flaco_(3).IIId_25;size=58;
GAGATAGTGCTGGAGCTGGTGGACTCGGTATGTCATGAAG
>Del_Flaco_(3).IIId_29;size=57;
GCAGCTCAAGGGCCACGCCCGCTCCGTCGATCCCCACCT
>Del_Flaco_(3).IIId_26;size=57;
GCGCCAAGAAACGCGCCGCACGGGAACCAAGCCGAGT
>Del_Flaco_(3).IIId_27;size=56;
ACGGCACTGGGGGCGTGCTTGGCGAGCGCAGAGACTCG
>Del_Flaco_(3).IIId_28;size=51;
CACCATGCCACCACACCCATAAGCTCCCATGCCGATGGG
>Del_Flaco_(3).IIId_31;size=48;
CAATGGAGAGCTTCGTGGCCCCCTTCTCCCGAAGGCCCAAT
>Del_Flaco_(3).IIId_30;size=47;
TCTGGGTCTGGGCCTTGCCCTTGGTGGCCCGCTTGCCCTT
>Del_Flaco_(3).IIId_32;size=43;
TTACCAGCGCGGTGGGCCATGAGGACACCGCGCGGGTGATGGG
>Del_Flaco_(3).IIId_33;size=40;
TCCCCACCCCTCGGCGAGCCGGAGGAGGGTTTCCCCCGGC
>Del_Flaco_(3).IIId_37;size=39;
AGATCACCACGCGCACACCCTCACGCTTGAGGATGTAC
>Del_Flaco_(3).IIId_34;size=38;
GGGCAGCGGTCGCCAAGCCAAGCCAAGGGGCGAGGTGTGGG
>Del_Flaco_(3).IIId_36;size=38;
CACAGCAGCGTGTCGTCGGAGGCCAGGAGACCCACTTCG
>Del_Flaco_(3).IIId_35;size=38;
GAAGTCATCGGCGGCAAGCTTGAGGAAGTGGGCGTCCTG
>Del_Flaco_(3).IIId_41;size=37;
GTACGAGGGACCAGCGGCCGCAGCAGCGAGGTTGCTGTAGGT
>Del_Flaco_(3).IIId_39;size=36;
GGGTCTTGGGCATCTTCGCTCACCTCCTTTCGTTTTCT
>Del_Flaco_(3).IIId_58;size=36;
AACGAGTTTAGGGAGGGGCCCACCACCGATGGGTGGTGGGT
>Del_Flaco_(3).IIId_42;size=35;
TCACCCAGTGTATCCGCGAGGCCACGGGGCCGAAGTGGGCGG
>Del_Flaco_(3).IIId_50;size=34;
ATAACCCCTAACCCCCCCCAAGGCCCCCAGGCTTGAG
>Del_Flaco_(3).IIId_38;size=34;
GTGGGTACGGGGGATGAGGTCAGGCGCTTCCGTGTCGG
>Del_Flaco_(3).IIId_40;size=34;
CCGAGCGCGTCGTCAATGACGCGCACGACCGCATAGTGT
>Del_Flaco_(3).IIId_48;size=33;
GTACGGGGTTCATCCCCCTCTTGGCCATCTCTGACA
>Del_Flaco_(3).IIId_49;size=32;
CCCAAGCGAATAACCAGAAGCTTCTTCATGGCTTCCCCCTT
>Del_Flaco_(3).IIId_44;size=32;
CGCCCGGACCCCGTTTGAGATTCAGGGCCTCCAGGACCAG
>Del_Flaco_(3).IIId_47;size=32;
CGAACAGCTTCAACCTTCGGTCGGGCGTTAGTATCG
>Del_Flaco_(3).IIId_46;size=32;
AGTATCGCCACGCGCCCGGCGCTCTCTATCTTCCGCGCGTCA
>Del_Flaco_(3).IIId_43;size=31;
GCAGAGCCACCTTAGTGCGCGGCGAGGAATGT
>Del_Flaco_(3).IIId_45;size=31;
TGGGGGAGGCCATCTGCCTGCCGTGGGCTGGGAGGGGCCAGCAG
>Del_Flaco_(3).IIId_51;size=30;
CGATTTCGATCAGCCGACGATTCGTATCGACGTTAA
>Del_Flaco_(3).IIId_53;size=29;
TCCTTGCTGTAGTTGTTATCTGCGCCGAGCCACCCCCT
>Del_Flaco_(3).IIId_54;size=28;
CGTTTGCGGTCCTCCTGCGCGTCTACGGCGAGTTATTTGAC
>Del_Flaco_(3).IIId_52;size=28;
CTGGAAGCGCCAGGCCTGGGAGAGGGGAGGGTCTAGGGCGG
>Del_Flaco_(3).IIId_55;size=28;
CCAGGAAACGCGCCGCACGGGGGTAAGGCCAAGCTCCCGT
>Del_Flaco_(3).IIId_57;size=27;
ATCTATGGCCCGCACGACCTCCTCCACCGGGGCCGTGGAAAG
>Del_Flaco_(3).IIId_56;size=27;
ATTGCGTGTGTGCACGCCTCCCACGACAACGCGCACTCTTGG
>Del_Flaco_(3).IIId_73;size=26;
TGCCGATGTCTTTCCTCCGCCACCGGACCCCCCACCCAT
>Del_Flaco_(3).IIId_62;size=26;
CGAGGGCGGCGATAAGCTCCGGCCCCGTGGGCCCCTCCTTG
>Del_Flaco_(3).IIId_59;size=26;
TTTCAACGACGCGCGCGTCCAATGGGGCGCGCTTCCGGG
>Del_Flaco_(3).IIId_60;size=24;
TCAGGAACGACAGGGAGTTTCGCGTGATGGCGAT
>Del_Flaco_(3).IIId_61;size=24;
CCAGGGCCTGGACCAGGGCCGCGCCAAGGGCCTGG
>Del_Flaco_(3).IIId_68;size=22;
AGGAGCGCTCATCAAGCGTCCGAGGCCGCGGCTCTACA
>Del_Flaco_(3).IIId_63;size=22;
CGTTCATGATGCCCTTTACGATGCCGATGCCGTTCTTTGTTG
>Del_Flaco_(3).IIId_66;size=21;
CAGACGCTGGCCTCCGCCCTCGCCAACCTCCCCGGAGA
>Del_Flaco_(3).IIId_64;size=21;
GATTATCAGGTTCAAACAATGGATTAATGTTGTCAAGTTC
>Del_Flaco_(3).IIId_67;size=20;
CCTAATAATTCCGGTAAGATCGATCTCCAGCATCTC
>Del_Flaco_(3).IIId_65;size=20;
GGACGCGCTGCTTCACCGGGCGGCCTGGGAAGCTAGT
>Del_Flaco_(3).IIId_69;size=19;
CCGATATCCCGGCCCCACTCCTGGTAAGCGCGGCTTAC
>Del_Flaco_(3).IIId_71;size=17;
TTGTAGTGCTCGTCGTAGTCGCCATCCTCATCCTCCTGG
>Del_Flaco_(3).IIId_70;size=17;
TCCATTGTATTGCCCGCTTTCGGGGACGATTGCATTGTCT
>Del_Flaco_(3).IIId_79;size=16;
CGCCAAACCCACCCCACCCCAGCCCAACCCCTCAACCCC
>Del_Flaco_(3).IIId_78;size=16;
CCAAGCTTACGCATGTTTTTGCCCCGCTTTTCCGCGC
>Del_Flaco_(3).IIId_77;size=16;
TCTCAAGGCTCTGAAGCCGTAGCGCTTCCTCCCTCTGTTTTTG
>Del_Flaco_(3).IIId_72;size=16;
CAATCCAGGCCGTCAGGGTAGGAAACTCGGGCGGAACA
>Del_Flaco_(3).IIId_80;size=15;
CGCCGGAGGCGGCCCACGAGCCCTTCGGGGTGGTGCTGTGG
>Del_Flaco_(3).IIId_74;size=15;
ACTTCTTTGCGGGGGTGGGGCGGAGGAGGGCGAGGAGGTTGCG
>Del_Flaco_(3).IIId_81;size=14;
CGGATGCGCCGCCACACCCTGTGGCTGGTCAG
>Del_Flaco_(3).IIId_76;size=14;
CTATGTTGTGTTTCTCGTTGTAGGCGGCGATGAAGA
>Del_Flaco_(3).IIId_75;size=14;
GGCGGTCCTTACTGCGCTCCTCATACGGGGCAGGTGTCCT
>Del_Flaco_(3).IIId_82;size=13;
TCCTTGTAGTGCTTGACCTTCCACATCCCCATCACCTCCA
>Del_Flaco_(3).IIId_85;size=12;
GGTCGGGGAGGTAGTCCTCCCCGGTGGTAATCCCGA
>Del_Flaco_(3).IIId_83;size=12;
TAACTAACTTCGGTTTGGACGCGGTGGCGCAGGTTGATGCCA
>Del_Flaco_(3).IIId_84;size=11;
AGGACCACCGCGTCATCGCCATCGTGGTCACCCCCAAGGAGA
>Del_Flaco_(3).IIId_86;size=10;
TCGACCTCAAAATCCAGCCGGGCGTAAGACACGGCGGTG
>Del_Flaco_(3).IIId_87;size=9;
CGGGGCGCGCGGGCCGGGGCGGGGCGGGGCGCGTGGGGCGGG
>Del_Flaco_(3).IIId_88;size=9;
CACGGTTGCCCCAAAACTCGCTGTTTCCCGTGACGATGTTTA
>Del_Flaco_(3).IIId_89;size=9;
AGGTGGTGGCGCACCACCTGGTATGAGCACCACCCCGAAGG
>Del_Flaco_(3).IIId_94;size=8;
TAAAGGCCATGATGTAGGAGATTAGCAGTTTGCTCTC
>Del_Flaco_(3).IIId_99;size=8;
TCCTCCCCGGTGGTAATCCCGACGTCGCGCCTTTTCCAC
>Del_Flaco_(3).IIId_90;size=8;
TGTTTATAAACCTCTCAGTCAAATCGTAGTCCACGGCGATGTA
>Del_Flaco_(3).IIId_96;size=7;
CGCCCGCTCCGTCGATCCCCACCTCGCCGAATGCAAACCT
>Del_Flaco_(3).IIId_93;size=7;
TGTAAGCGTGGGACACCGCGGTAATTGTCCCGCCGCGCT
>Del_Flaco_(3).IIId_91;size=7;
AGGCCCTCCCCGCCGCATGCGTGGCAGTCCTGCCACCA
>Del_Flaco_(3).IIId_124;size=6;
CTTCTAGGGCGGCAATGAGCTCCGGCCCCGTTAGGGCCTGGGCC
>Del_Flaco_(3).IIId_105;size=6;
GTGGCGGGGGAGGTAATCCTCACCTGTAGTAATGCCTA
>Del_Flaco_(3).IIId_95;size=6;
ACTTCATAGTCGACTTCAAGAGTTCTTGGGTGACTTC
>Del_Flaco_(3).IIId_97;size=6;
GGCTTCAGAGGGAGGTCTACCTGCTGAAGCTTCTACG
>Del_Flaco_(3).IIId_101;size=5;
TCCCAAATCAGGGTCCAGCCGCCAATGCGACCGCGCCTA
>Del_Flaco_(3).IIId_100;size=5;
CAATACTACCTCATCCACGTCCCGAAGCGGGCGCACG
>Del_Flaco_(3).IIId_102;size=4;
AGGATTTTCGCAAGGCCCTCCGTGAGGCCCATGCCCGTAAT
>Del_Flaco_(3).IIId_107;size=4;
CACCTCACTTTCCATCCGTCTGAGGTCTCGAATTCTCTCAC
>Del_Flaco_(3).IIId_112;size=4;
GTAGCCCTTTTCAAGCTCAGCGAAAAAGAGGTCGTCGT
>Del_Flaco_(3).IIId_108;size=4;
CTGTCGCTAACGATGGCCTCGATTAGCTCAGCATGTTCG
>Del_Flaco_(3).IIId_103;size=4;
AAATGCCGAGGGGCGCGAGTGCGGCCTCCATGTCGCCCT
>Del_Flaco_(3).IIId_111;size=4;
ACACGCGCGTTGAGCACACGCGCGCGGATAACACCCAGG
>Del_Flaco_(3).IIId_117;size=3;
ATTCGTTGTTTGCCGTGACGATTTCGATCAAACGCCTTTTCT
>Del_Flaco_(3).IIId_114;size=3;
TCAACCAGGCCCCGTAGTGGAGCCTACGGCCGCTTTCTAC
>Del_Flaco_(3).IIId_167;size=3;
CTAAGACCCCACCAGTTCGGGCGCGATGGTAGCCGTCAGTTCG
>Del_Flaco_(3).IIId_120;size=3;
GGTGTGGCGGGTTACTGACCCCGTCGGCGAGGGGTACGACGA
>Del_Flaco_(3).IIId_115;size=3;
CCACGCCGCGCTCGCTGTATCACTCCTCCTCTAAACA
>Del_Flaco_(3).IIId_122;size=3;
TAATAGGCCGGGGGGATGCCCTCCGCACGCTCCCCGAAGC
>Del_Flaco_(3).IIId_123;size=3;
CCGCACCGTCAACCGCCCCTACCGCCAGGTTCGTAGCAT
>Del_Flaco_(3).IIId_125;size=3;
ACCGCTCTCTTTCGCCGCGGCTTCCTGGAGCCTTTGCCG
>Del_Flaco_(3).IIId_127;size=3;
TACCCGAACCCAGGACGATGGCGCCGTTCAAGTGGCCCGGCGG
>Del_Flaco_(3).IIId_139;size=2;
GCCCCTTGGGGCGCCCCTACGGCTAGCTAGTAGCTCTACCAGG
>Del_Flaco_(3).IIId_216;size=2;
GGAAACTCGGGCGGAACATCCTGCGGCTTCCTGTAGCCAG
>Del_Flaco_(3).IIId_131;size=2;
CTGTAGCCAGCCGGGACCACCTGGGGCTTCTGGGCCT
>Del_Flaco_(3).IIId_170;size=2;
CCACCAGCGCACGGCGGCCGCCTTGTACCCGCTGTTGG
>Del_Flaco_(3).IIId_160;size=2;
CCAGCAGCTGAGGAGAAAAGCCAGCCGCAGAAGAAAAA
>Del_Flaco_(3).IIId_175;size=2;
CGCTCTGCGCCCGCCCCGACGCCGACGCTCCCCATATA
>Del_Flaco_(3).IIId_166;size=2;
CCTCGAACTCTGGGTCCGCCCCGATTTGCCTCACATCCAT
>Del_Flaco_(3).IIId_226;size=1;
ATGCCGTTCCCACCACATCATGCGTCCCATTCCCGT
>Del_Flaco_(3).IIId_252;size=1;
GAACCTCTTCCGCGTCTTGCAGGACCGGGAGAAGTTCAA
>Del_Flaco_(3).IIId_259;size=1;
GAGGAGGAAGTAGCCCTGGATCTTTGGGGGAACGAG
>Del_Flaco_(3).IIId_230;size=1;
ATCTTAGGCAACTTGTAGAGGTAGCGGCCCACGCCAATCTT
>Del_Flaco_(3).IIId_239;size=1;
AGCGTCTGGGGGCACGTCCAGCTGCGCCTTGTCCGGCATTACA
>Del_Flaco_(3).IIId_225;size=1;
CTGGGACGTGCGGAACTCAGCGTCGTCAATCCTGGCGTTGTA
>Del_Flaco_(3).IIId_221;size=1;
CAGCCCCTCCTGCGCGAGGGCGACAACCCGGGCCGTCAGGGTAG
>Del_Flaco_(3).IIId_248;size=1;
TGCGCGCGAAAACTTCGCGCGCAATCTTCTCACCTAGC
>Del_Flaco_(3).IIId_313;size=1;
CCGCCCCGGGCCGCGCCCCCCGGCCCGGCCCGCCCCGCGCACCC
>Del_Flaco_(3).IIId_288;size=1;
CAAAATGTGGTCGGCGAGGCAATCTCCTCTGCGATGGCAGTCA
>Del_Flaco_(3).IIId_294;size=1;
TACGCCCCAACCCACAGGGGGGCAGCAGTAACAG
>Del_Flaco_(3).IIId_208;size=1;
AAAACTCGCTGTTTCCCGTGACGATGTTTATAAACCCCTCAT
>Del_Flaco_(3).IIId_192;size=1;
GTCGCAGCCGTACAGTCGTACGAAGTACGCCGCACGCCCCA
>Del_Flaco_(3).IIId_197;size=1;
TCATCAACGTTCCTGGCGGATACGGCATGACGGCAGATGCTTACA
>Del_Flaco_(3).IIId_186;size=1;
CAGGAGGTAGAACCCCGGCCCCAAGGACAACCCTAACCCTCCAAAG
>Del_Flaco_(4).I-A_1;size=1;
ATCGGCCAGAACAGGCCCTATCGGGACGCTCGGGGGAA
>Del_Flaco_(4).I-A_2;size=1;
GAGGTACAAGACACATGAGCAACAAGAAGAGCATCGCCG
>Del_Flaco_(4).I-A_3;size=1;
TCGTCCTTCCAACCGCGCTCCTTCAGGAGGTTGGTCGC
>Del_Flaco_(4).I-A_4;size=1;
GCATCCACAATATCGCCACGCCAGGAAAGGAACAGG
>Del_Flaco_(4).I-A_5;size=1;
GAAATCGCGTCAAGGTGGTTCAACCCTTCCTCCTCAA
>Del_Flaco_(4).I-E_1;size=102;
GCGAACTCCTCGTGGCGCTTCTCCCAAACGCT
>Del_Flaco_(4).I-E_2;size=95;
CTCCCTCTTCAACTCTGCTAGAGCCCCCATC
>Del_Flaco_(4).I-E_3;size=81;
CACGGCTTCCAAGAAGGCGAGCATAGCATTCA
>Del_Flaco_(4).I-E_4;size=78;
CTAACCTCCATCGGATACAACCAGGTGCGCA
>Del_Flaco_(4).I-E_5;size=77;
CCCCCAGGGCAAGCGCTACCTCATCCAGTGCA
>Del_Flaco_(4).I-E_6;size=66;
CGTGCAAACCCGTTGCTCAAGGACCAATGGGA
>Del_Flaco_(4).I-E_7;size=65;
ACATGATTTCCTGGCATGCCGATTTCGCTCC
>Del_Flaco_(4).I-E_8;size=56;
GAGCGGGGAGCGTCTGCGAAGGCCCGGAGCAA
>Del_Flaco_(4).I-E_9;size=52;
GAGCTATCCGAGTGGTTGGAGCGCCAGGAATC
>Del_Flaco_(4).I-E_10;size=51;
TGCTGGACGTCCTGAAGGTCGGGGAGGCCCTG
>Del_Flaco_(4).I-E_12;size=50;
AGGCGGGCGAGGCAGAACATTTTGCGAGCATT
>Del_Flaco_(4).I-E_11;size=48;
AGGGACCGGACGAGGAACCCCACCCCGGCCA
>Del_Flaco_(4).I-E_15;size=44;
CTCCTGGATCCGGCATACAAGGTCCTTGAGGC
>Del_Flaco_(4).I-E_13;size=44;
GGTGCGCTGAGGGGGGTGGGCACCGTGGTCGA
>Del_Flaco_(4).I-E_14;size=42;
GCAGGTGGTGGCGGTGTCCCAGGTTTTCCCTC
>Del_Flaco_(4).I-E_17;size=40;
CTCGCGTAGAAGCTTCAGCAGGTAGACCTCCC
>Del_Flaco_(4).I-E_16;size=39;
GGCCGCCTCTTGCGCCTGGCTGAGCTGGAGAA
>Del_Flaco_(4).I-E_20;size=38;
GCGACTCTGGAGTCCATGCTCCAGGAAGTGGT
>Del_Flaco_(4).I-E_21;size=37;
GAGGCGGGCCAGCTTTTCCGCCACCTCCCGGC
>Del_Flaco_(4).I-E_19;size=36;
AACGTGTGGGCCTGGCCCGACAAGTACGACCC
>Del_Flaco_(4).I-E_18;size=35;
TGAAGCGTAGTGAAGCAAGAAGGGGGCGCTAC
>Del_Flaco_(4).I-E_26;size=33;
ATGCTCAATGAGATGGTGGCCGAAGGGGTGAT
>Del_Flaco_(4).I-E_23;size=33;
ATAAGGCTTGAGTACCTGCCACAGGAGCTTAG
>Del_Flaco_(4).I-E_24;size=33;
CCCTGGGAACAGAGCTTGTCTACGACGACTAC
>Del_Flaco_(4).I-E_22;size=32;
CACAGCCCGTGGTGCCCGTGTGGGTCTGGGTC
>Del_Flaco_(4).I-E_25;size=31;
ATAGCCCTTGTACGGGCACGTGAGTAAAGCTC
>Del_Flaco_(4).I-E_28;size=31;
TTCAGGTAGTCCCACACGAAGCACTCCCGCCA
>Del_Flaco_(4).I-E_32;size=30;
CTCTTTCCTGGCGAGGGCGATTTGCTCCCAGG
>Del_Flaco_(4).I-E_29;size=30;
TAGCGCCGCCACCAGAATGCTCCCCATCTCCC
>Del_Flaco_(4).I-E_27;size=30;
AGAAACCCGAAGTTCAAAATGCAAATGCGCCC
>Del_Flaco_(4).I-E_33;size=29;
GGCGTGGATATGGGGGTGCCAGCCATTCCGCC
>Del_Flaco_(4).I-E_36;size=28;
GCCCACCTGGAATACGAACGTTACGTCTATC
>Del_Flaco_(4).I-E_31;size=28;
TGATAGCGGTGGGGGAGCCGGAAATGTCCCGCA
>Del_Flaco_(4).I-E_37;size=27;
CGGACGTGGTCTACGTGTGGCCAGGGTACACC
>Del_Flaco_(4).I-E_30;size=27;
TTCATTCAGGAAAAGCTTTCCAGCCTGTTCCC
>Del_Flaco_(4).I-E_35;size=27;
GGATCTTCCCGCCTTGTGCCTGACTAGTCTGC
>Del_Flaco_(4).I-E_45;size=26;
TTAGCTTTCGCAAATAAGCGCGCGGCAAAAGC
>Del_Flaco_(4).I-E_38;size=26;
TTCCGCCGGTCGGTAGGGGAGGCCGTCCTGCC
>Del_Flaco_(4).I-E_34;size=26;
CGTGTTCGTGAACCCGGTTAGAGAAATACTGT
>Del_Flaco_(4).I-E_46;size=25;
GGGCTAGGCATATCCCGCCTCCACGGCTAGCC
>Del_Flaco_(4).I-E_48;size=24;
AAGACGTCCGTGGTGTGGGGAAGCTGGTTGCC
>Del_Flaco_(4).I-E_39;size=24;
GAACCGGCCGCCACGCCTAAGCCGATGTAGTC
>Del_Flaco_(4).I-E_44;size=24;
CTCCGTCCTGACACGGGCACGCATGTCCCTGA
>Del_Flaco_(4).I-E_43;size=23;
TCTTGGCCGCGACGGTGTAGATGTCCAAGCCC
>Del_Flaco_(4).I-E_47;size=23;
GCGAGGCCAGTCCGAAGCAGGAGTCTCCTCA
>Del_Flaco_(4).I-E_62;size=23;
ATGTGGGTTGACCTGGACGAGCGGGGCCAAA
>Del_Flaco_(4).I-E_40;size=23;
CTCTCAAGCGGGACTTCGTCTACACCGATGC
>Del_Flaco_(4).I-E_41;size=23;
CCAGAGGCGGAGGTCTCCCACTCTGGCAGGGC
>Del_Flaco_(4).I-E_42;size=23;
CGCCTCTCCTACGCCGCCGCCTTGGCCAACAT
>Del_Flaco_(4).I-E_50;size=22;
GTACGGCGTGGACCTCTTGAGCCCCTTGGCCT
>Del_Flaco_(4).I-E_49;size=21;
CCCAGGTTGTAGCCATGCTCAGGCGACGGCTT
>Del_Flaco_(4).I-E_51;size=20;
TTTGTCACGGTTCCGGAGGGCGCTGGCATCCA
>Del_Flaco_(4).I-E_55;size=19;
CCCGCGCGCCCCGGCCCGCCCCGCGCCCCCCA
>Del_Flaco_(4).I-E_52;size=19;
ACTCCCACCATCACGGCACCTTCGCTTTCGCC
>Del_Flaco_(4).I-E_59;size=18;
ACGCTGCAGGGCTTGCCGGACCACCTGATCCT
>Del_Flaco_(4).I-E_66;size=18;
AACCGCCTAAGCTCTGCGGCAACCCCCTCAAT
>Del_Flaco_(4).I-E_71;size=18;
CTTTCGCGCCGCTATCTGCTTCCGCGGTTCCA
>Del_Flaco_(4).I-E_61;size=18;
CCCTTCGTGGCCTTCAACTTCGGCCCCGAGCT
>Del_Flaco_(4).I-E_53;size=18;
CCCTGCTGGCCAAGTGGGGCCACCTGGAGCGC
>Del_Flaco_(4).I-E_56;size=18;
AGGGGTATGATTTCGGGGTCCACCTCTGTGGC
>Del_Flaco_(4).I-E_54;size=18;
CTGGAGAGGCTCCGGGACGCCTTCGCCCTCCC
>Del_Flaco_(4).I-E_60;size=18;
AGGGGTTTGCCCACGGGAGGCATGCTACCCAA
>Del_Flaco_(4).I-E_79;size=17;
GCCGGGGCTGTGCCCCTTGACACCTTGCTACA
>Del_Flaco_(4).I-E_69;size=17;
TGCTGGCGGAATTGGGCACTACCACCACGCCC
>Del_Flaco_(4).I-E_58;size=17;
AGACGGGCCTCAGCCGGGAGGAAATCCTGGC
>Del_Flaco_(4).I-E_57;size=17;
CCAGGGACATCGCCCAGAACGAGACGGCAGCC
>Del_Flaco_(4).I-E_67;size=17;
GTGTTCGGCTATGTGGCTACAGAAAAGGCAAC
>Del_Flaco_(4).I-E_65;size=16;
CTAGCAACCGGGGCAGTTGGCACAACGCAGTT
>Del_Flaco_(4).I-E_64;size=16;
CCTAGGGAGGAAGGGGGTGCTGGGAGGGCAGT
>Del_Flaco_(4).I-E_70;size=16;
AGGTAGCAGAAACGCCATAGCGGACCGCTATG
>Del_Flaco_(4).I-E_63;size=16;
AGAGGGAGGGAGGCCGCCTGGCCTCCCTCCTT
>Del_Flaco_(4).I-E_68;size=16;
AACGGTGGTCCTCGGGGCCACCAAGCGGGTCC
>Del_Flaco_(4).I-E_78;size=15;
CTCGGGGTTTATATTCGTTCAGGTTTTTGGGC
>Del_Flaco_(4).I-E_82;size=15;
CTCCTCGTCCGTCTCCTCGTCCGCCCCCGCTT
>Del_Flaco_(4).I-E_72;size=15;
TGGTCTGGGTGGTAGAAGCGACTCCACGGCCC
>Del_Flaco_(4).I-E_73;size=15;
GAAACACCAAAACCAACGCCTGCTCCTACGCC
>Del_Flaco_(4).I-E_83;size=14;
GGGCACGCGGAGTGGGATGAGGAGCTCCGCGC
>Del_Flaco_(4).I-E_95;size=14;
ACACCAGGCAACTTGGCGCCCTGCTTTGGGCC
>Del_Flaco_(4).I-E_86;size=14;
ATGGCCCGGGTGGGGTGGCGTGAGATCACCCG
>Del_Flaco_(4).I-E_74;size=14;
AGCCGGATGGGGTGGCGGTAGAGGCCGTTCC
>Del_Flaco_(4).I-E_77;size=14;
ACGAGGTTGCCGTAGGAGGCCGTGTCGCTCA
>Del_Flaco_(4).I-E_75;size=14;
GGGGTTCCCATGAGGTCCCCATGAGGTTTCCA
>Del_Flaco_(4).I-E_76;size=14;
GATGCCTGGGGATGAGGCGGGCATCTGGAAGC
>Del_Flaco_(4).I-E_87;size=13;
GGTCTCGTACAGCGCGCCCATCCCTGGGCCG
>Del_Flaco_(4).I-E_80;size=13;
AACCCCAATCTGGCCCAGGCCCTTGAAGAGGC
>Del_Flaco_(4).I-E_81;size=13;
CCCAGCGCCACGGAGGACGCGAAGAAGAGGC
>Del_Flaco_(4).I-E_99;size=12;
CTATCGTGGGGGGGAACCTAGCCGCCATACC
>Del_Flaco_(4).I-E_96;size=12;
CCCTGGACTCCGGGTATCCGTCGGTAAGCGGC
>Del_Flaco_(4).I-E_84;size=12;
CTGGACTGCCCTCTTCAGGTCTGGGGATTTGA
>Del_Flaco_(4).I-E_85;size=12;
GCCCGGGAGGTGCGCGATGCGTAGGTGGTGGC
>Del_Flaco_(4).I-E_90;size=11;
AACGATGCTTCCGAGGTCTACGACTGGCTCAA
>Del_Flaco_(4).I-E_92;size=11;
CGGCCCTCAACGCCGCGGCTAGGGGGGAGGAC
>Del_Flaco_(4).I-E_100;size=11;
AGCATCTGGCGAAGCTGGGGGCCGAAGCGGCC
>Del_Flaco_(4).I-E_91;size=11;
GAGGCAGTACGCCATATGCCGTTTCTATAAAC
>Del_Flaco_(4).I-E_93;size=11;
CAGCCCAATCCCCCGGCGGCGCGATAGGGCTC
>Del_Flaco_(4).I-E_94;size=11;
GAAGGCCAGGGAGCTGGCGGAGCAGATCGCAA
>Del_Flaco_(4).I-E_97;size=11;
GCCGAGGAGTATGAAGCGCGCCTAGAGCAGGC
>Del_Flaco_(4).I-E_88;size=11;
GGGGGTCTACGCCGCCGCCGCCGTTCTGCAA
>Del_Flaco_(4).I-E_89;size=11;
CCCAAGGCTGAAGCCGAGCCCAAGGCCAAGCC
>Del_Flaco_(4).I-E_108;size=10;
CCCTCCTGTCCGTCGAAGACCTTTGACGTGCA
>Del_Flaco_(4).I-E_98;size=10;
GCTTGTATCCCCTGATCTGGGCAGGGAGCCTG
>Del_Flaco_(4).I-E_101;size=10;
TCCCCCCGTACGCTCACGGCCACCTCCGCTCG
>Del_Flaco_(4).I-E_102;size=10;
GACGAGCTGGCCGGCCCCGCCATACCCGCCCA
>Del_Flaco_(4).I-E_119;size=9;
AGCTGGCGCCCAGATGGAGTGAGCTGCTGAAC
>Del_Flaco_(4).I-E_115;size=9;
TCCCGCAAAAGGGTCCTTGTCTTCAACCAGTC
>Del_Flaco_(4).I-E_105;size=9;
TGTGGGGCGGGGCCAGCCTGCCCGTCAGGGAC
>Del_Flaco_(4).I-E_116;size=9;
CGAGCCTGATGTAGCGTGGGGGCCAAGCGGCC
>Del_Flaco_(4).I-E_126;size=9;
CGGTCCCTGCCGCTGCCCAGCGAACGGCCCCG
>Del_Flaco_(4).I-E_125;size=9;
CGCATACAGGTCCCACACCCCGTTGTGGGCGA
>Del_Flaco_(4).I-E_106;size=9;
CCGCCCCTCCTGGTCGGTCATTCCCCACCACA
>Del_Flaco_(4).I-E_110;size=9;
CTCCACGCCCTGGTCGAGGAGGTAGCCCCGTT
>Del_Flaco_(4).I-E_111;size=9;
AAACCCCGAAGCATTTAGAGGCATCAACGTTC
>Del_Flaco_(4).I-E_109;size=9;
CGCTACAGCAAGCAAAGCTGTGAATGGAGAGC
>Del_Flaco_(4).I-E_107;size=9;
GAGGGCGTGGTCCCCATCGCCCAAGACCCTGA
>Del_Flaco_(4).I-E_103;size=9;
ACTAGGGCATCCCAGGAAGGAGGCGCAAACC
>Del_Flaco_(4).I-E_104;size=9;
CAAGCCAATGACCCGCACTCAACCAAATGTGC
>Del_Flaco_(4).I-E_118;size=8;
GTCTGCCTGCCGCCCATCTAGCCCTGGTAGGC
>Del_Flaco_(4).I-E_135;size=8;
CGGAAGCTGGAGGCTCTGACGCCTACGCCAGT
>Del_Flaco_(4).I-E_147;size=8;
GAGTGATACAGCGAGCGCGGCGTGGAGGTTGA
>Del_Flaco_(4).I-E_134;size=8;
GGCAGGACGGCTGGGGAGGCCGCTACGGGCCT
>Del_Flaco_(4).I-E_117;size=8;
TGCAGGATGTGGGGCACCCCGCGGGGGAGGC
>Del_Flaco_(4).I-E_143;size=8;
GTCTGGCTTCGCAACCGCGAGCCCGACATAG
>Del_Flaco_(4).I-E_113;size=8;
AACGCCCTTTCCTCATCGCTCCAGGCCGCCAT
>Del_Flaco_(4).I-E_120;size=8;
CGCTCTCACCCCCCTCCCGCTGAGCGGGCGCC
>Del_Flaco_(4).I-E_122;size=8;
CTTCACGCCGTGGCCGTGAGTGAGGCCCAGCA
>Del_Flaco_(4).I-E_121;size=8;
GCCCTCTTGGGGCACCTCCACCTGGTGGCCCA
>Del_Flaco_(4).I-E_123;size=8;
TGGAAGTGGCGCTAGAGGCTCGCTACCTGACCAGTTC
>Del_Flaco_(4).I-E_114;size=8;
CTACGCGGCGCTCGGCGGCCTCTTTGCGGAC
>Del_Flaco_(4).I-E_124;size=8;
CGGCTCCTCCTCGGGAAACCGCTAGTGGGAAG
>Del_Flaco_(4).I-E_127;size=8;
GGGTACGAGCACATGATTGAGGCTAACGATGAC
>Del_Flaco_(4).I-E_112;size=8;
CCGGAGTTGAGCCCTGGTCCAGGAGGAGGAGT
>Del_Flaco_(4).I-E_128;size=7;
CGGCGAGGTGAAGAAGGCGCTCGCCAAGAAGT
>Del_Flaco_(4).I-E_129;size=7;
TCACTCCCGCCGAACACCTGGTATTCCTCGGT
>Del_Flaco_(4).I-E_155;size=7;
GCTTGCGCCCAGCTGGATTAGTCCGAGTATC
>Del_Flaco_(4).I-E_150;size=7;
CGGCCCACCTCATCCAAGGCGGCCATGCGCTC
>Del_Flaco_(4).I-E_132;size=7;
CCTCTGAACCGCGTCGTGCTCCTCGGCGGGGA
>Del_Flaco_(4).I-E_133;size=7;
ACGGCGAAGCAGACGGCGAAGGCGACGAAGGC
>Del_Flaco_(4).I-E_138;size=7;
GGGTGTGAGCGTTTCCACGGTGAGCTGGGTGCC
>Del_Flaco_(4).I-E_137;size=7;
GTGGGCCGTACACTTCTTCTTCGGCATATCCG
>Del_Flaco_(4).I-E_139;size=7;
AGAAGGCTGGGTGATCCCGACCATCTTAGCGA
>Del_Flaco_(4).I-E_136;size=7;
AGGGCCTCGAGGTCCGCCTCTCCCTCCTCACG
>Del_Flaco_(4).I-E_142;size=7;
CTCGCGCTTTAGCTCCGTGGCGAACTCGGCGT
>Del_Flaco_(4).I-E_130;size=7;
GAGGGCGTCGGGGAGTGGCTTCAAGCGACCAA
>Del_Flaco_(4).I-E_141;size=7;
CTCCGCCCCTCGCCCTCCTCAAGGTGGAGTA
>Del_Flaco_(4).I-E_140;size=7;
GAGGGCGCGAAGCGGGAGAAGGATGTCGCTAG
>Del_Flaco_(4).I-E_131;size=7;
GCGGTGAGCTACCAGCTAACCATGACGCAGGT
>Del_Flaco_(4).I-E_145;size=6;
AAGAGTCCCTTCGGCTTTCTCGCGGCCCTGGG
>Del_Flaco_(4).I-E_144;size=6;
TGGGGGAAGTGGTGCAGGAAGCAATAGAGGC
>Del_Flaco_(4).I-E_178;size=6;
CCACCGCCAAATGGGATTTGGTGGACCCCGCC
>Del_Flaco_(4).I-E_148;size=6;
CGCTTGCTCGGCTTCAGAAGCGCGGAGTTCGA
>Del_Flaco_(4).I-E_149;size=6;
GGGCGCCCCCTACGGCTAGCTAGTAGCTCTAC
>Del_Flaco_(4).I-E_152;size=6;
AAATACCGAGTCCATGTGGGCTTCAGCATAGA
>Del_Flaco_(4).I-E_153;size=6;
TCCTCATCGCTCCACCGGGGCTTCCAGAGGGC
>Del_Flaco_(4).I-E_154;size=6;
TGGGCGGAGTTTGAGATCCGCGCCGCCGCCGG
>Del_Flaco_(4).I-E_158;size=6;
AAGGCCCTCCGGTACAACCCCATGGACGTGCT
>Del_Flaco_(4).I-E_146;size=6;
GCGGTGGGGTTTGAGTCGGGCCCGGTCTACGA
>Del_Flaco_(4).I-E_151;size=6;
GGGACCTTCCTCTTTGACGAGGAGGCGGCCC
>Del_Flaco_(4).I-E_156;size=6;
GCGCTTCGCTCCACTCCCTGACCCCGAGTGGG
>Del_Flaco_(4).I-E_165;size=5;
ACCTCCCGGTAAACCCTTCCACCATTCGGGC
>Del_Flaco_(4).I-E_164;size=5;
TTGAGCATGGCCGCCTTGGAACCGGGGGTGA
>Del_Flaco_(4).I-E_159;size=5;
CCTCCCTCCGGAGGCCTACCCGCGGCGTGAGG
>Del_Flaco_(4).I-E_162;size=5;
GTCGGGAACCTCCCAGTAGACATAATGGACAT
>Del_Flaco_(4).I-E_163;size=5;
TTTAGCCGGGCAAGGGGGAAGGAAAAAACCGG
>Del_Flaco_(4).I-E_220;size=5;
CGGGTGGAGGCCGCTTGGGAGGAGGCGCTGGC
>Del_Flaco_(4).I-E_208;size=5;
TTGGCGCGTGAATGCGGCGTTAGCGATGATGG
>Del_Flaco_(4).I-E_186;size=5;
CGGGAGAAGCCCCTTCTGGCCCGGCTCCTCGG
>Del_Flaco_(4).I-E_190;size=5;
AAGTCCAGGGCCCCGGCACTTTCACGGCGACC
>Del_Flaco_(4).I-E_167;size=5;
TGCCTACCAGGTCCTTGGGAGCCTTCCCGGTT
>Del_Flaco_(4).I-E_173;size=5;
GCAATGGTACCATACCCACCATCGGGCTCGGG
>Del_Flaco_(4).I-E_169;size=5;
CTCCTGCGCCTCCTGGCCGCGCAGGACGCCC
>Del_Flaco_(4).I-E_168;size=5;
ACCTCGATGGGGTAGGGCTCAGGGAGGTGCCA
>Del_Flaco_(4).I-E_170;size=5;
TTCCGATGCTCATCGGCAAAACCGGGCGCCGC
>Del_Flaco_(4).I-E_166;size=5;
GCGGTTCTTCTCCCCGATGCTCACCCCATAGG
>Del_Flaco_(4).I-E_161;size=5;
GACATCACCGGGGCAATGATGCCCTACTACTC
>Del_Flaco_(4).I-E_160;size=5;
GTAGGCTCGCTTGACGAGCTTATCGCGTGGGC
>Del_Flaco_(4).I-E_172;size=5;
GAACACGCCGTCGTTCGCGGCGGCGAGGCCAA
>Del_Flaco_(4).I-E_171;size=5;
GCGGCCACATCTGACGCCCTAAAGCGCGCAGC
>Del_Flaco_(4).I-E_180;size=4;
CCGATAGGCCCGCGCTTGGGGTCGTTGCCGCC
>Del_Flaco_(4).I-E_181;size=4;
CCCGTTCCCCCGGTCTGGACGATGCTGGGTTC
>Del_Flaco_(4).I-E_182;size=4;
TCCTTGGGGTCTTCCCCCAGGGCCTGCCACAG
>Del_Flaco_(4).I-E_179;size=4;
AACGTATTGATGCGCCATGACCACAAGATAGC
>Del_Flaco_(4).I-E_224;size=4;
AACTGCACCCGCCAGGGCCAGAGGAGGGGCAC
>Del_Flaco_(4).I-E_195;size=4;
GGGTCCCTGGGCCAAAGGGAGAACTTGAGGCC
>Del_Flaco_(4).I-E_216;size=4;
ATATCCGTGGAGGCCATAAGCAAGACCTCCGG
>Del_Flaco_(4).I-E_207;size=4;
TCCTCGAAGTCGCTGAGCCCGGCGGCCTTAGC
>Del_Flaco_(4).I-E_217;size=4;
AACTTGGCCCCCTCCTCCTGGTAAGGGAAGAG
>Del_Flaco_(4).I-E_188;size=4;
GTCTGCACCCTCCCGGAGGACCTTCGCGACCG
>Del_Flaco_(4).I-E_192;size=4;
GGATGCCCAGGAGGGGTTCCAGGTGGCCCATG
>Del_Flaco_(4).I-E_189;size=4;
TCCTGCAAAACCCTATCCACCGCTTCCAAGC
>Del_Flaco_(4).I-E_187;size=4;
GCGACCCGGCCAGGCCGTTCTACGCCCACCTGC
>Del_Flaco_(4).I-E_184;size=4;
GAAATCGGCATTCTGGCGGGGAACAGGGGAAG
>Del_Flaco_(4).I-E_185;size=4;
GGTTCGGGCCAGTTCGGAGCCGGAAACGACC
>Del_Flaco_(4).I-E_183;size=4;
CATGCCTGATACCCAGGGGGGAGCCATGCCCC
>Del_Flaco_(4).I-E_176;size=4;
CGAGCATCTCAGCGGCGAACTCAGCGGTCGAG
>Del_Flaco_(4).I-E_175;size=4;
CCCTCCCTCGCCCCGCTGGTCCAGGCCATCGT
>Del_Flaco_(4).I-E_177;size=4;
GTGGCCGCCTTGATGAGGGTTTGGGCCTCGAG
>Del_Flaco_(4).I-E_174;size=4;
TCATGCTAGCAAAACGCGTGTCAAGACTCCTC
>Del_Flaco_(4).I-E_209;size=3;
GGAGAAGTCAACTTCGGCGCTCATGGCTATGT
>Del_Flaco_(4).I-E_196;size=3;
GGGGACCGCCGGGTGGGCCTCTGGTTCGAGCG
>Del_Flaco_(4).I-E_194;size=3;
CTGCCCGACGTGTATGTGACGGTTAAAGACGG
>Del_Flaco_(4).I-E_201;size=3;
AAACACAGTCTACCGGGGCCAGCCCGGAGCT
>Del_Flaco_(4).I-E_197;size=3;
CGGGAACTCCTCAACGCCCTGCTTACCCTGGC
>Del_Flaco_(4).I-E_193;size=3;
GCCACCCTGGAACGCTTCCTCACCTCAGCCGA
>Del_Flaco_(4).I-E_210;size=3;
CCACATCTTCCCCGCCGGGATACCAAATGGCA
>Del_Flaco_(4).I-E_249;size=3;
CACTCGTCCCTCTCTGTCGTGGCCTCGTACAC
>Del_Flaco_(4).I-E_205;size=3;
ACTCCTCGCCGAAGGTCTGCACTTGCTCCTCA
>Del_Flaco_(4).I-E_276;size=3;
TCCCGGTGTAGCAAGAGCTTTAGACCCGGATA
>Del_Flaco_(4).I-E_206;size=3;
ACGTGGGCCTCCCGGGAGGGGTCCAGCCGGGC
>Del_Flaco_(4).I-E_203;size=3;
CCGCCACTCCTTGAGGGCCTGGGGCCTCCCCC
>Del_Flaco_(4).I-E_211;size=3;
AAATGCCCCCTGGACGATATAAAGCTTACTTC
>Del_Flaco_(4).I-E_212;size=3;
CGCTTGACCAGGTAGATGGCGTACAGGTGAGC
>Del_Flaco_(4).I-E_284;size=3;
CCCTCCCTGAACAGGGGGCAGGGCCCACCCC
>Del_Flaco_(4).I-E_204;size=3;
GAGGGCGTGGACTCCCTGAAAGTCAGCTTTCC
>Del_Flaco_(4).I-E_215;size=3;
GCGGACCCCGCCTACCTCCAGGCCCTCGCCGA
>Del_Flaco_(4).I-E_213;size=3;
GTCTGGGCGGTGCTCCATGGCGAATACCAGCC
>Del_Flaco_(4).I-E_228;size=3;
ACCGCATCGTCCGCAACGGTATCCAGCATCTC
>Del_Flaco_(4).I-E_229;size=3;
GGTGCCGGGCCCAGGAGTCCGAAGACCAAATG
>Del_Flaco_(4).I-E_214;size=3;
ACCCTCCGGGAGGGCCTTCTCAAGCCCTTCGT
>Del_Flaco_(4).I-E_218;size=3;
CGCTGGCGAATGCGTTAGGGGTGATGCCCACC
>Del_Flaco_(4).I-E_219;size=3;
GCGCTTGAGCCTTACCTGTTGCTTGAAGAAAC
>Del_Flaco_(4).I-E_221;size=3;
ATCGGCGTGGCGAGCCAGGGGCCCGTGAACGA
>Del_Flaco_(4).I-E_222;size=3;
TAAAGGCCCGCCTCAAGCTTGTAAAAGGTGAA
>Del_Flaco_(4).I-E_230;size=3;
CACAAGGACACGGGCCGCCTTGGAACCACTTAC
>Del_Flaco_(4).I-E_199;size=3;
GGTTCGTAATCTCGGGGAACCGGAAGGATAAA
>Del_Flaco_(4).I-E_226;size=3;
CAGGCCCACGAGGAGCTGCCCCGGGTCCAGGA
>Del_Flaco_(4).I-E_200;size=3;
GCCGAGGCCATCGCCCGGGTGAAGGACTTGGT
>Del_Flaco_(4).I-E_202;size=3;
AACCTTCTCCTCCTTCCCCCGGTTCATGGCGT
>Del_Flaco_(4).I-E_227;size=3;
CTGGTGCGGGAGAAGCCCCTGGTCGGCGCATT
>Del_Flaco_(4).I-E_231;size=3;
CCCTTGTGGAGGAGGAGGAAGGGGAAGCCCTC
>Del_Flaco_(4).I-E_232;size=3;
ACGGCAAAGCGGCTACTGCTGGAAATGGTAC
>Del_Flaco_(4).I-E_225;size=3;
AGCCCACGCCGGACCGGAAAGGGTGCGACCCC
>Del_Flaco_(4).I-E_223;size=3;
ATTGCCCTGTCTGAGGAACCGGGCGACGACC
>Del_Flaco_(4).I-E_239;size=2;
AGCCTGCGGTAGGAGGAGGCGATGCGGGAAAG
>Del_Flaco_(4).I-E_237;size=2;
ATGCTGCCGGCGGGCATGGACTGGTAGGTCT
>Del_Flaco_(4).I-E_257;size=2;
ATAAGCTCACTTCCCCCGGAGATGGAGGGGGC
>Del_Flaco_(4).I-E_259;size=2;
CGGACTGGGAAGGCCACCTGCCGGAGGACCTC
>Del_Flaco_(4).I-E_238;size=2;
GGAGCGCTCGAAATACGGGAAGCGATACGACT
>Del_Flaco_(4).I-E_245;size=2;
TGGGCCTCATCCAAGATGAGGGCGTGGAAGGA
>Del_Flaco_(4).I-E_248;size=2;
TTTGCGGTATGCCACCCGGTATAATAAGGGTA
>Del_Flaco_(4).I-E_247;size=2;
CTTTCCCTTTCCCAGGAGGCCCGGAGGTGGCT
>Del_Flaco_(4).I-E_246;size=2;
GGTTCCCGCAAAGACCCTTCCAAGGCCATTCC
>Del_Flaco_(4).I-E_233;size=2;
CTCGGGCCCCGTTAGGGCCTGGGCCAGGTGGC
>Del_Flaco_(4).I-E_236;size=2;
GAGAAGGCCGACGAACTAACCCTCGCGTACCT
>Del_Flaco_(4).I-E_235;size=2;
GCTACAGGAGCTGGAGGAGAAGCTCCGCTCCC
>Del_Flaco_(4).I-E_460;size=2;
GCGTCGCTCCAGGGCAAGGCGCAGGTTTTCCA
>Del_Flaco_(4).I-E_465;size=2;
TCTGCGCCCCTACTTCACCTCTCCAAGGACGT
>Del_Flaco_(4).I-E_418;size=2;
TGGACGTGCCCCCCGAGGGGGTGGGACACCCC
>Del_Flaco_(4).I-E_334;size=2;
CACGGGGTCAGCGCCAGGGAATGGACCACGTA
>Del_Flaco_(4).I-E_332;size=2;
GGGTTCCCCGTCACCGACTGGGCCGAGGGCAGT
>Del_Flaco_(4).I-E_329;size=2;
TGGTCCGCATGGCCCTGCCTACCAGCCCCGCG
>Del_Flaco_(4).I-E_256;size=2;
TAGGCCTCGGCCCCCTCCAGGGTGCGCTCCGCC
>Del_Flaco_(4).I-E_261;size=2;
CTGGAGCCGCGCCTCAGGAAGGCGCAGTCCAG
>Del_Flaco_(4).I-E_264;size=2;
GCCACCAGGTATTTCCTGGGCCCGACCTTCGG
>Del_Flaco_(4).I-E_263;size=2;
GGGTGGAAGTTTGTACCCCAGGGGCCACAGGA
>Del_Flaco_(4).I-E_250;size=2;
GTCGCCAGGGGAATGGCGGAAACCGCCGCCAGC
>Del_Flaco_(4).I-E_251;size=2;
CCTTTCCTTCTCGCCAACCCCGAGTTCCCGCA
>Del_Flaco_(4).I-E_262;size=2;
TAGTGGCAATGGCCGGGGCCGGGAAGACCACC
>Del_Flaco_(4).I-E_272;size=2;
GCTCCCCAGATGGCCTCCACGATTTCCCGTGT
>Del_Flaco_(4).I-E_267;size=2;
GCTGGGGGTGAGGCCGTGAGGGTGGTGTGGCC
>Del_Flaco_(4).I-E_266;size=2;
AACCTCTCCCAGAACACGTCCTGAGCGTTCGC
>Del_Flaco_(4).I-E_292;size=2;
GTTCTGAACGACCACGATAGGAACGTAGCTC
>Del_Flaco_(4).I-E_271;size=2;
GTATCAGCGGAAACTCGGGCGGTGGTGGGGGG
>Del_Flaco_(4).I-E_270;size=2;
TTCCAGGTGGCTTGCGCGGGCTCCACGGGCTC
>Del_Flaco_(4).I-E_269;size=2;
AGGGCGCGGCGCGCATCGCTAAGGCCGCCGGG
>Del_Flaco_(4).I-E_275;size=2;
GAGGGCTTCGTGGTGCGCGCCGACAGGGTCGT
>Del_Flaco_(4).I-E_278;size=2;
GTAGATATCCCACACCCCCCTTTGGACGTGCA
>Del_Flaco_(4).I-E_280;size=2;
CACCCCAAGGTCCACCGCGTTGAAGTGCCCCA
>Del_Flaco_(4).I-E_274;size=2;
TGAACGAAACCGACGTCCCGTGGGGCGGTGCC
>Del_Flaco_(4).I-E_277;size=2;
AGGGCGGCTCTGGACCTGAGCAAGGGGCTGAA
>Del_Flaco_(4).I-E_279;size=2;
GCCTCTCCCGCCGCCTCGCCCCCCGGCCCCTC
>Del_Flaco_(4).I-E_265;size=2;
TGGTTCGAGGTGGTGGAGGGCTGGTTCGTTCA
>Del_Flaco_(4).I-E_286;size=2;
CACGCCCTAAACCCCAAGGGCGCTTTAGCGGC
>Del_Flaco_(4).I-E_288;size=2;
GTTGTGTTCAACGACCTCGTGCGGTCCCTTTC
>Del_Flaco_(4).I-E_242;size=2;
TACGGGTTGGCGCCCAGAGAATACCCGCGAAC
>Del_Flaco_(4).I-E_241;size=2;
GGCCTCCATGTAACGCATGAGGAGAAGGCCCA
>Del_Flaco_(4).I-E_243;size=2;
CTCCGGCCCCGTGGGCCCCTCCTTGTAGTGCT
>Del_Flaco_(4).I-E_282;size=2;
GACAGGCGAGCGTGGGACACCGCGGTAATCGT
>Del_Flaco_(4).I-E_290;size=2;
CTCTCCTCGCGGCCGGGCTCATCGCCCTTCTC
>Del_Flaco_(4).I-E_294;size=2;
TGGTAACCTCCTTTTCTACGGGATTTAATGCA
>Del_Flaco_(4).I-E_291;size=2;
CGGGAGGAGTCCCCGGAAGTGGAGGGCAGGGC
>Del_Flaco_(4).I-E_293;size=2;
CGGGAGCGCCCCCCACCGGGGGAAAGACCAGA
>Del_Flaco_(4).I-E_285;size=2;
AGGGCGGCGATGTACTCCGTGCCCTCCGCCCA
>Del_Flaco_(4).I-E_295;size=2;
TCACCTGAAATGACCCAAAGGGTCCAGCCGCC
>Del_Flaco_(4).I-E_310;size=1;
CCGTGGAACACCGCACTCTCCCAGCGGAACAG
>Del_Flaco_(4).I-E_308;size=1;
ACGTTGGCACGGTTGGCCTCCACTGGAAGGCC
>Del_Flaco_(4).I-E_313;size=1;
AAGGCGGCGGAGGAGGAGCGCTCTGCGCCTGC
>Del_Flaco_(4).I-E_372;size=1;
AGGGGCGGCAAAGGCTCCAGGAAGCCAAGGC
>Del_Flaco_(4).I-E_369;size=1;
GATCCGCTTTGGGAGGCGTGGAGTGAGGCGGT
>Del_Flaco_(4).I-E_306;size=1;
AGGAGGGGGGCACTCCTGGTACCCCCCGGCCC
>Del_Flaco_(4).I-E_319;size=1;
TTTTTCAACCTTGGCGAACCTCTGGCTCCCAA
>Del_Flaco_(4).I-E_335;size=1;
CTCTTTCCTGGCGAGTGGTTGGAGCGCCAGGAATC
>Del_Flaco_(4).I-E_299;size=1;
GAGGTGCGCCGTGCATAACCCCCGCTCCCGCC
>Del_Flaco_(4).I-E_301;size=1;
TCCTCTTGCCCGTGGACAAGGGCAGAGCCCTG
>Del_Flaco_(4).I-E_302;size=1;
AGGCCAAGAGGCTGGCTGACACTACCTCCCTC
>Del_Flaco_(4).I-E_298;size=1;
CTACTTCCGATAGCGTTGACCACCTTAGCGGC
>Del_Flaco_(4).I-E_357;size=1;
CAAAATCATGATCAGCCCCCGGGGGGCTTGAC
>Del_Flaco_(4).I-E_359;size=1;
GTGCGGGCCCAGATCGGGGAAGCCGTGCCCCC
>Del_Flaco_(4).I-E_345;size=1;
CAGGAGGGGGGCCTCTCCCGCAAAGACCTCAT
>Del_Flaco_(4).I-E_351;size=1;
GCCACTCCGGCCAGCACCAGCCCCAGGGCCAC
>Del_Flaco_(4).I-E_354;size=1;
TAGGCGCCCCATGACCGGCCCCGGGGCGTGTA
>Del_Flaco_(4).I-E_356;size=1;
ACGGTGGGGTGGTAGAGGCCGTGGTCCACCCC
>Del_Flaco_(4).I-E_360;size=1;
AATCGTCGGCTGATCGAAATCGTCACGGCAA
>Del_Flaco_(4).I-E_352;size=1;
GGGGGGCGCCCGCCCCCCCTTTTCTCCCTGGA
>Del_Flaco_(4).I-E_365;size=1;
CGGGCACCTCCTCCTTGGGAGAGGGAGCCCGA
>Del_Flaco_(4).I-E_367;size=1;
ACGCCAGGGACGTTCTGCTTGGCCGCACACCTA
>Del_Flaco_(4).I-E_364;size=1;
GCCCGAAAGCAAATCGGCCCGCAGCCCTGCCAAG
>Del_Flaco_(4).I-E_363;size=1;
ACCAGGCCCGTGGGGGGCGTGGGGGCCCGCA
>Del_Flaco_(4).I-E_348;size=1;
GGTTCCACCATCCGTCAGGGCGGGAAGGACGG
>Del_Flaco_(4).I-E_343;size=1;
ATTACGGACGTCTACCTCTCCCCCACGGTGCA
>Del_Flaco_(4).I-E_347;size=1;
TAGCGCCCGTTACGTAAAACCGGGGTGGGAAA
>Del_Flaco_(4).I-E_346;size=1;
AACCCAGCGCCGTGAGCGAGCGCCGCCTGGGA
>Del_Flaco_(4).I-E_395;size=1;
GACGGGGCCGATGCGGCGATAGCCTTGCTAAA
>Del_Flaco_(4).I-E_404;size=1;
GTGAAGGGCGCCCGGCACCTCGGGCTCGCCAA
>Del_Flaco_(4).I-E_394;size=1;
AAACGGCGCAGGTGGAGGCGTTGGATCCCTTC
>Del_Flaco_(4).I-E_399;size=1;
TCCTCCCCGGTGGTAATCCCGACGTCGCGCC
>Del_Flaco_(4).I-E_453;size=1;
GCGGGCCCCCAGGCGCCGGGCCCGGGCGATGC
>Del_Flaco_(4).I-E_450;size=1;
CCCTGGGCGTGGTGGAGCGGATTTAGAGAAAA
>Del_Flaco_(4).I-E_455;size=1;
ACGATTGAGGTGGAGGTCGGGTTCACCAACCC
>Del_Flaco_(4).I-E_424;size=1;
GAGGAGCTTCCCCTCCTTGGGGTCGTCCAGGA
>Del_Flaco_(4).I-E_408;size=1;
GGCACGTCTGCCCAGCATGCGGTCAACCGCTT
>Del_Flaco_(4).I-E_412;size=1;
GGCATCCCCCGGGTAGCGGTACCCGGGGGATT
>Del_Flaco_(4).I-E_426;size=1;
AGGTGGCCTTCAACGGCCGCAGGGAGGCCGAT
>Del_Flaco_(4).I-E_386;size=1;
GCCGCCGCCGCCGAGGTACATCACGGGGTCC
>Del_Flaco_(4).I-E_405;size=1;
GGCGGCCTCCAGGGAGCGGGCAGCCTGCTCTC
>Del_Flaco_(4).I-E_425;size=1;
GACCCGCTCTAGGCCGTCCTTTTGGAAAAAGG
>Del_Flaco_(4).I-E_466;size=1;
GGCAGGGAAGAAGAGATGGGGCGGGCAACTGC
>Del_Flaco_(4).I-E_441;size=1;
CGCATTGGCGGGGCCGGAGCGGGGCGCGTGGG
>Del_Flaco_(4).I-E_445;size=1;
CCCGCAGCGCCTGCACCTGTACCGCCGCACCA
>Del_Flaco_(4).I-E_444;size=1;
TTGTAGGCGTAGTACGACCCGACATCCGCCAT
>Del_Flaco_(4).I-E_328;size=1;
CGTGGTGGCGCCGTACCAGTTGGGCCGGTCCC
>Del_Flaco_(4).I-E_340;size=1;
TGCAGGGGCTAGCGGGGCGGGTGTTGGGGGC
>Del_Flaco_(4).I-E_337;size=1;
TGCTCAGCCACCTCGGTAAAGGGAAGGCTTAG
>Del_Flaco_(4).I-E_321;size=1;
CCATCGGTGAGCGCCTTGCGGAAATCAAAGGC
>Del_Flaco_(4).I-E_463;size=1;
TTGCTCCTCGTTCTTGAGGACGTCGGGGTTGA
>Del_Flaco_(4).I-E_464;size=1;
GACGACCGTGTGCTCGGGGACTTTCGCCCAGT
>Del_Flaco_(4).I-E_468;size=1;
GAAAGCCCCATGCGCGCCCAGGGGGACATGGA
>Del_Flaco_(4).I-E_433;size=1;
AGACCGATTGAGGAACGTGTTTGACAGCAGAT
>Del_Flaco_(4).I-E_437;size=1;
GGCGCCCCCCCGGGGCCCTCGGGGCGGATCCC
>Del_Flaco_(4).I-E_431;size=1;
ACAAGGCAGAGGTAGACGACGTCCCGGGAATC
>Del_Flaco_(4).I-E_432;size=1;
ACGCGGAAGAGGTTCACTATCCGCCCATCGAG
>Del_Flaco_(4).IIId_1;size=565;
CCCGATTTGCCTCACATCCATTCCGCCACCTCCTTCA
>Del_Flaco_(4).IIId_2;size=391;
CGAGTTCCCGTGCCCTCTTAGTTCCCACCACAATCAT
>Del_Flaco_(4).IIId_3;size=356;
ATACTCGTAGGCCGCCGCGATAGCGGCCTCAAGTTCTCCCA
>Del_Flaco_(4).IIId_10;size=292;
CCATTCCGCGTGCCCCTTGAGGACGTAGTCCCAGTCCC
>Del_Flaco_(4).IIId_5;size=260;
CGTTTCCCGTGACGATTTCGATCAAACGCCTTTTCT
>Del_Flaco_(4).IIId_4;size=259;
CAAAATGTGGTCGGCGAGGCAATCTCCTCTGCGATGGCAGTCA
>Del_Flaco_(4).IIId_6;size=245;
GGGGGGCCGTGGCCGGGGTCTGAGCTTTAGCCGTCTTCCTTGCCA
>Del_Flaco_(4).IIId_7;size=235;
ACTCCACCACCTCCACAAGCACCCACCGGAAGGCGGCCCCCT
>Del_Flaco_(4).IIId_8;size=216;
TCCCGGGCCTCCTCATCCGTGAGAAGGCCGAGGCGAACGG
>Del_Flaco_(4).IIId_9;size=208;
CAGGAGGTAGAACCCCGGCCCCAGCGGTCCGCTAAGGTACGT
>Del_Flaco_(4).IIId_12;size=182;
GTCGCAGCCGTACAGTCGTACGAAGTACGCCGCACGCCCCA
>Del_Flaco_(4).IIId_13;size=178;
TCACCCAGTGTATCCGCGAGGCCACGGGGCCGAAGTGGGCGG
>Del_Flaco_(4).IIId_11;size=174;
GAGACCCCGGAGAATAAGGCCAAGCGTCTTGGCGCGTTTG
>Del_Flaco_(4).IIId_14;size=160;
AGGTACGCCGTAGAGGGGGTGCTGCGCTCCGAGCAG
>Del_Flaco_(4).IIId_15;size=157;
CCCAAGCGAATAACCAGAAGCTTCTTCATGGCTTCCCCCTT
>Del_Flaco_(4).IIId_16;size=148;
TACAATTTGGGCACCTAGTGGGAATCCTACCGGCTTTGCCAAG
>Del_Flaco_(4).IIId_17;size=144;
GTACGAAGTACGCCGCACGCCCCATGTGTACGCCCTC
>Del_Flaco_(4).IIId_22;size=136;
GCCGCATTACCGCGGGCGCAAGGCCGTCCAGGATTGTCCA
>Del_Flaco_(4).IIId_18;size=131;
CCTTTTCCTCCGCGGGTAGTTCAAGAGCCGCATTCAGCG
>Del_Flaco_(4).IIId_24;size=129;
ATTGCGTGTGTGCACGCCTCCCACGACAACGCGCACTCTTGG
>Del_Flaco_(4).IIId_21;size=129;
ACGTTGTCTGCCGCCCAAGTGACGGCGGGCACCATCCGTC
>Del_Flaco_(4).IIId_19;size=129;
CCATGGCTGGCAAGAACGGGACCTACCTCCTTGACGTT
>Del_Flaco_(4).IIId_20;size=127;
CCAAGGATCACGGCCAGAGCCGGAGCGCTCTGCTCCCTCAA
>Del_Flaco_(4).IIId_23;size=122;
CCTCAATGTACGCCCCCAGCTCACCGGGGGCCTCGAGGCCCAA
>Del_Flaco_(4).IIId_25;size=119;
CGCCCGGACCCCGTTTGAGATTCAGGGCCTCCAGGACCAG
>Del_Flaco_(4).IIId_27;size=117;
GGTGATGGCCCCCACAAGCCAGTACCCGCTCCTGTCCAGGAAG
>Del_Flaco_(4).IIId_28;size=106;
GAAGCCCTCACCCGCAATCGTTTCCATGCCCATCACTCGC
>Del_Flaco_(4).IIId_30;size=100;
TCCCCACCCCTCGGCGAGCCGGAGGAGGGTTTCCCCCGGC
>Del_Flaco_(4).IIId_29;size=99;
CACCATGCCACCACACCCATAAGCTCCCATGCCGATGGG
>Del_Flaco_(4).IIId_31;size=98;
GCGCCAAGAAACGCGCCGCACGGGAACCAAGCCGAGT
>Del_Flaco_(4).IIId_34;size=96;
CGTTTGCGGTCCTCCTGCGCGTCTACGGCGAGTTATTTGAC
>Del_Flaco_(4).IIId_33;size=91;
TTTCAACGACGCGCGCGTCCAATGGGGCGCGCTTCCGGG
>Del_Flaco_(4).IIId_32;size=90;
TCTGGGTCTGGGCCTTGCCCTTGGTGGCCCGCTTGCCCTT
>Del_Flaco_(4).IIId_35;size=81;
AGATCACCACGCGCACACCCTCACGCTTGAGGATGTAC
>Del_Flaco_(4).IIId_36;size=77;
GTACGGGGTTCATCCCCCTCTTGGCCATCTCTGACA
>Del_Flaco_(4).IIId_37;size=73;
AGGCCCTCCCCGCCGCATGCGTGGCAGTCCTGCCACCA
>Del_Flaco_(4).IIId_38;size=70;
CGATGTCTCTCCTCCGCCACCTCACTTTCCATCCGTCTGAG
>Del_Flaco_(4).IIId_39;size=68;
CCACGCTCGCCTCCGCCTCACGGAGGCGAGCATCGCCGAAC
>Del_Flaco_(4).IIId_40;size=66;
TTACCAGCGCGGTGGGCCATGAGGACACCGCGCGGGTGATGGG
>Del_Flaco_(4).IIId_41;size=60;
ATCTATGGCCCGCACGACCTCCTCCACCGGGGCCGTGGAAAG
>Del_Flaco_(4).IIId_43;size=53;
ATAACCCCTAACCCCCCCCAAGGCCCCCAGGCTTGAG
>Del_Flaco_(4).IIId_46;size=52;
CCAGGAAACGCGCCGCACGGGGGTAAGGCCAAGCTCCCGT
>Del_Flaco_(4).IIId_42;size=52;
CGACCACTAACTCCCATACTCACCTCCTACGCCTCCCTA
>Del_Flaco_(4).IIId_44;size=46;
CGTTCATGATGCCCTTTACGATGCCGATGCCGTTCTTTGTTG
>Del_Flaco_(4).IIId_45;size=46;
CAATGGAGAGCTTCGTGGCCCCCTTCTCCCGAAGGCCCAAT
>Del_Flaco_(4).IIId_49;size=40;
GTGGCGGGGGAGGTAATCCTCACCTGTAGTAATGCCTA
>Del_Flaco_(4).IIId_47;size=40;
CGGATGCGCCGCCACACCCTGTGGCTGGTCAG
>Del_Flaco_(4).IIId_50;size=37;
GGCGGTCCTTACTGCGCTCCTCATACGGGGCAGGTGTCCT
>Del_Flaco_(4).IIId_48;size=37;
TCAGGAACGACAGGGAGTTTCGCGTGATGGCGAT
>Del_Flaco_(4).IIId_51;size=35;
TCCATTGTATTGCCCGCTTTCGGGGACGATTGCATTGTCT
>Del_Flaco_(4).IIId_53;size=29;
CTCAAAATCCAGCCGGGCGTGGGAAATCGCGGTAATCACCCCG
>Del_Flaco_(4).IIId_55;size=27;
CTATGTTGTGTTTCTCGTTGTAGGCGGCGATGAAGA
>Del_Flaco_(4).IIId_52;size=27;
TCCTTGTAGTGCTTGACCTTCCACATCCCCATCACCTCCA
>Del_Flaco_(4).IIId_54;size=24;
GTGGGTACGGGGGATGAGGTCAGGCGCTTCCGTGTCGG
>Del_Flaco_(4).IIId_56;size=23;
ACGGCACTGGGGGCGTGCTTGGCGAGCGCAGAGACTCG
>Del_Flaco_(4).IIId_58;size=20;
CTGGAAGCGCCAGGCCTGGGAGAGGGGAGGGTCTAGGGCGG
>Del_Flaco_(4).IIId_57;size=20;
TTCATCGCTTAGCACCTCCCCCTCCTCTTCGGTTGAGA
>Del_Flaco_(4).IIId_59;size=18;
GAGATAGTGCTGGAGCTGGTGGACTCGGTATGTCATGAAG
>Del_Flaco_(4).IIId_62;size=17;
TCAATCCCCCACCAGCGCCCAAGGACAACCCTAACCCTCCAAAG
>Del_Flaco_(4).IIId_60;size=17;
CACGGTTGCCCCAAAACTCGCTGTTTCCCGTGACGATGTTTA
>Del_Flaco_(4).IIId_64;size=16;
GCAACGGCTCACCACCACGGGCACGGGCTCCTCTCCTAGAGCT
>Del_Flaco_(4).IIId_71;size=16;
TGTTTATAAACCTCTCAGTCAAATCGTAGTCCACGGCGATGTA
>Del_Flaco_(4).IIId_61;size=16;
CCACCGAGGTGAAAGAGGAATAACCCTCTTCTGGACGT
>Del_Flaco_(4).IIId_66;size=15;
CCAAGCTTACGCATGTTTTTGCCCCGCTTTTCCGCGC
>Del_Flaco_(4).IIId_69;size=15;
GGGTCTTGGGCATCTTCGCTCACCTCCTTTCGTTTTCT
>Del_Flaco_(4).IIId_63;size=15;
CTGTCGCTAACGATGGCCTCGATTAGCTCAGCATGTTCG
>Del_Flaco_(4).IIId_65;size=14;
GCTTGCCGCCCAACCCCCTAGCGAAGCCCCTCCAGAACAA
>Del_Flaco_(4).IIId_67;size=13;
GGGCAGCGGTCGCCAAGCCAAGCCAAGGGGCGAGGTGTGGG
>Del_Flaco_(4).IIId_68;size=12;
ACACGCGCGTTGAGCACACGCGCGCGGATAACACCCAGG
>Del_Flaco_(4).IIId_70;size=12;
GGACGCGCTGCTTCACCGGGCGGCCTGGGAAGCTAGT
>Del_Flaco_(4).IIId_74;size=9;
GTACGAGGGACCAGCGGCCGCAGCAGCGAGGTTGCTGTAGGT
>Del_Flaco_(4).IIId_72;size=9;
TCCTTGCTGTAGTTGTTATCTGCGCCGAGCCACCCCCT
>Del_Flaco_(4).IIId_88;size=8;
CCGATATCCCGGCCCCACTCCTGGTAAGCGCGGCTTAC
>Del_Flaco_(4).IIId_80;size=7;
CAGACGCTGGCCTCCGCCCTCGCCAACCTCCCCGGAGA
>Del_Flaco_(4).IIId_97;size=7;
CCTGACGGGGACTGGGACTACGTCTTCAAGGACGAGGAGGTGT
>Del_Flaco_(4).IIId_76;size=6;
TGCACGCTTGGCCTCCTCCAAGACGCCCATCACGAT
>Del_Flaco_(4).IIId_77;size=6;
GGCGATTGGGAAGCAGCCCTTGGCGAGCCACTCCACCAG
>Del_Flaco_(4).IIId_78;size=6;
GGTGTGGCGGGTTACTGACCCCGTCGGCGAGGGGTACGACGA
>Del_Flaco_(4).IIId_85;size=6;
CTGGGACGTGCGGAACTCAGCGTCGTCAATCCTGGCGTTGTA
>Del_Flaco_(4).IIId_84;size=5;
CCAGGGCCTGGACCAGGGCCGCGCCAAGGGCCTGG
>Del_Flaco_(4).IIId_82;size=5;
CCTGTTCCCCGCCAGAATGCCGATTTCCTTGACCTCTAAAG
>Del_Flaco_(4).IIId_94;size=5;
ATATGTTGGCTTGCCCACACATCACCGCCTTGGCCCCCTAAT
>Del_Flaco_(4).IIId_92;size=4;
GGGAATGGCTCATCGGGCACTACCACGCCAAGAGGGAGTA
>Del_Flaco_(4).IIId_93;size=4;
CCTAATAATTCCGGTAAGATCGATCTCCAGCATCTC
>Del_Flaco_(4).IIId_98;size=3;
CTCCAACCTCCCCGGCTTCGGGAGCGCGGAGGGCATCTC
>Del_Flaco_(4).IIId_161;size=2;
TTAATGAGGCCGCCCTTGACCAGGGCATCGAGGAGCGGCTTGG
>Del_Flaco_(4).IIId_160;size=2;
CAATCCAGGCCGTCAGGGTAGGAAACTCGGGCGGAACA
>Del_Flaco_(4).IIId_158;size=2;
ATCAGCCCCCGGGGGGCTTGACAAACGGCATGTGGCCTGG
>Del_Flaco_(4).IIId_141;size=2;
TTCATCGCTTAGCACCTAGTGGGAATCCTACCGGCTTTGCCAAG
>Del_Flaco_(4).IIId_154;size=2;
TGGGGGAGGCCATCTGCCTGCCGTGGGCTGGGAGGGGCCAGCAG
>Del_Flaco_(4).IIId_163;size=2;
GCGCCAAGAAACGCGCCGCACGGGACCTACCTCCTTGACGTT
>Del_Flaco_(4).IIId_217;size=2;
ACTTCTTTGCGGGGGTGGGGCGGAGGAGGGCGAGGAGGTTGCG
>Del_Flaco_(4).IIId_180;size=2;
CTATGGATAGCCCCCCGTGCTGGGGGCTGGGAAGGAGG
>Del_Flaco_(4).IIId_188;size=2;
TGGCTTTACGGGAAGGAGCCAGCGGATGAATACAAA
>Del_Flaco_(4).IIId_116;size=2;
CGAGGGCGGCGATAAGCTCCGGCCCCGTGGGCCCCTCCTTG
>Del_Flaco_(4).IIId_133;size=2;
TTACCTCGTCACGGCTTCCGTAAAATTCGTTGTTTGCCGTGA
>Del_Flaco_(4).IIId_132;size=2;
AGCTTAATCATGGTCCCGCTTCGCCTTTTCCTCGCGCGCG
>Del_Flaco_(4).IIId_257;size=1;
TTCCCACCACGGCAGGGCGGAGAACGCCCGGAGGAGCAAGG
>Del_Flaco_(4).IIId_426;size=1;
CACAGCAGCGTGTCGTCGGAGGCCAGGAGACCCACTTCG
>Del_Flaco_(4).IIId_286;size=1;
TCTCACCCCCCTCCCGCTGAGCGGGCGCCCCGCCTTCC
>Del_Flaco_(4).IIId_301;size=1;
AGGACCACCGCGTCATCGCCATCGTGGTCACCCCCAAGGAGA
>Del_Flaco_(4).IIId_353;size=1;
TTGAGATCCGCTCCGCCGCCGGGCCCATCGCGATCGGCGAAA
>Del_Flaco_(4).IIId_359;size=1;
GGCTTGGCCCCAGTCCTTGGCGGCGTCAAGAGAAATGATGA
>Del_Flaco_(4).IIId_345;size=1;
CTCGGTGGCCTCGCAGAGCCACCTTAGTGCGCGGCGAGGAATG
>Del_Flaco_(4).IIId_366;size=1;
GATTATCAGGTTCAAACAATGGATTAATGTTGTCAAGTTC
>Del_Flaco_(5).I-A_1;size=184;
TAGTCCTTGAGGCCATTCACAAGGATTTCCGCCACGT
>Del_Flaco_(5).I-A_2;size=172;
TCGTCCTTCCAACCGCGCTCCTTCAGGAGGTTGGTCGC
>Del_Flaco_(5).I-A_3;size=171;
GAGGTACAAGACACATGAGCAACAAGAAGAGCATCGCCG
>Del_Flaco_(5).I-A_5;size=156;
AGAGCGAGGAAGACTTCGTTGACCCCCTCATCAGAGCCC
>Del_Flaco_(5).I-A_4;size=156;
GTGATGAGCAAGAAATGAAGCCTACCGCCCCAGAAA
>Del_Flaco_(5).I-A_6;size=154;
GACGCCAGGGACGCGGTGGTCCGGGTTCTCCACGCTG
>Del_Flaco_(5).I-A_7;size=145;
CCCAGTCCCTCCAAATGCTGGTGGAGTTCCGAACCT
>Del_Flaco_(5).I-A_8;size=141;
TAGGCCACATCCAGGGTTATGTCGGAAAGGCCA
>Del_Flaco_(5).I-A_9;size=139;
CAGGGACTGGTTGGCGGCCCTGGCCTGTTCCGCCG
>Del_Flaco_(5).I-A_13;size=132;
ATGCCGTAGCGCTCCCTAAACCTCTTCAGCCTGGCTCCA
>Del_Flaco_(5).I-A_17;size=131;
GAAATCGTGTCAAGGTGGTTCAACCCTTCCTCCTCAA
>Del_Flaco_(5).I-A_10;size=129;
CTCTAGCTCAGCACCAGCCCCTCCTGCGTGAGCGCTT
>Del_Flaco_(5).I-A_12;size=125;
ACGTCTATGCCCAGGACCCCGTTCTCCTTCGTGGCTAC
>Del_Flaco_(5).I-A_15;size=123;
TCCGCTACCTCACGCAGGGCGTCCAGGAGCCTCCC
>Del_Flaco_(5).I-A_18;size=121;
TGGGCGAGGATGTGTGTCTTGCCAGCGCCCGTGGGG
>Del_Flaco_(5).I-A_14;size=121;
GTCTGGAGCCGGCTCAATGACCCCACGGCGCTGGCTC
>Del_Flaco_(5).I-A_11;size=120;
GCTTCCTCGGATGGCTCTCCAGCGTCTACGCAAACGA
>Del_Flaco_(5).I-A_16;size=116;
TCCTCCACCCTTAGTTGGTCAGCGTGGACTTGGAAGGG
>Del_Flaco_(5).I-A_19;size=109;
ATCGGCCAGAACAGGCCCTATCGGGACGCTCGGGGGAA
>Del_Flaco_(5).I-A_22;size=106;
AATACGCTCACCAGGGGATGCATGCCCTGGAGGAGCCC
>Del_Flaco_(5).I-A_21;size=106;
GCATCCACAATATCGCCACGCCAGGAAAGGAACAGG
>Del_Flaco_(5).I-A_23;size=105;
ATGAGCGCGGTCAGATGAGGGAGGACCGCTTCCCCG
>Del_Flaco_(5).I-A_20;size=104;
CCCGCCACCCCTGGGAGGAGTCGGCGTAGCTCACGG
>Del_Flaco_(5).I-A_26;size=103;
TTGCGTAGGTCCGCCACCACCCCAGGGCCAAACTCAG
>Del_Flaco_(5).I-A_27;size=103;
CCGAAGCCTCTGAGCTTGCCAGGGCGGTTTCCGAACGT
>Del_Flaco_(5).I-A_24;size=103;
CAGGTCCGAGTCGGAAAGCTTGCTCTCGGCCAGGCTCTT
>Del_Flaco_(5).I-A_25;size=101;
ACGCTCCCTCCAACCCCGAGGATGCCGCCTACCTTTC
>Del_Flaco_(5).I-A_28;size=97;
ACACCAGGGACCGGGTTTCGGAGGGGCGCTCAAACTCTT
>Del_Flaco_(5).I-A_29;size=96;
TCGGCCCTGTTTGCCCTTTTGGGGGTCCTCGTTACTCTT
>Del_Flaco_(5).I-A_30;size=95;
TCTCCAAGGTTTTCAAGGGAAAAACCAAAGTAAGCA
>Del_Flaco_(5).I-A_31;size=89;
GCTCTCAAAGCGGATAACCTCTCCAGAGTAAACTGGCTT
>Del_Flaco_(5).I-A_32;size=74;
AAGTCAAACTCCGGGTCGGTGTACCACTCGGGGGA
>Del_Flaco_(5).I-A_34;size=73;
ACAAATGTGCTTCTCGCTCCTAGGATGAGATGCGTG
>Del_Flaco_(5).I-A_33;size=71;
TCCATTTCAGGTCTTCAAAAGGTAGCTTCTTCAAAGCCG
>Del_Flaco_(5).I-A_35;size=70;
CCAGGAGATCCTCCTCGCTCACTATGGCCGGGAGATT
>Del_Flaco_(5).I-A_37;size=63;
ACGCCATCCGGCGCTCGTTTAGTTCCTTCCAGGAGGCG
>Del_Flaco_(5).I-A_36;size=60;
TGGCAATGACCACACGGCCCTCAAAATCGGGAGAAG
>Del_Flaco_(5).I-A_39;size=59;
ACGACGCGCTCGGGCCGCTGTTCCGGGCCCTTAACGG
>Del_Flaco_(5).I-A_38;size=54;
CTTGGCTCCTGGCAGCAGCTCTTCAAGGGCAGCGC
>Del_Flaco_(5).I-A_40;size=38;
ACAGGGCAAGGTGGTCCTTCAGAGCCCACAGCAAGGTT
>Del_Flaco_(5).I-A_41;size=35;
TCCTTTGGACAGCGTTGTCGTAGATGACACGGAAGTCCA
>Del_Flaco_(5).I-A_42;size=31;
ACCTTTTTCCCGGTTCTTACGATTCCTACGGGAGGTT
>Del_Flaco_(5).I-A_45;size=29;
TTATGAAGAAAGCAAATAGGTCTTCCCCGGTGACCC
>Del_Flaco_(5).I-A_43;size=27;
ATGCCTATCGTGAGTTTGGTTTAGAGCTTATATACG
>Del_Flaco_(5).I-A_44;size=27;
CCCAGGCCCCGTAGTGGAGCTTCCGGCCGCTTTCTA
>Del_Flaco_(5).I-A_46;size=20;
CTGAACTACCTCGTTCCCCATGGCGACACCTCCATC
>Del_Flaco_(5).I-A_49;size=15;
CTGGTATGCTCGGCAATCAATCGCTTTCCAGAAGGAGG
>Del_Flaco_(5).I-A_47;size=15;
CCGATGTCTGCCATGACCTCAAGTGCGGAGTCCCCGG
>Del_Flaco_(5).I-A_51;size=14;
CCCGTTCCCTCGTCTACGTGAGCGGCATTTGCTTTCC
>Del_Flaco_(5).I-A_48;size=14;
GGGGGCTTCAGCCCCCTCACAAATCTCCAGGGGCCGT
>Del_Flaco_(5).I-A_50;size=13;
CTCTTCTCTCAAGGGACCATAAGCCATTGCTAGACAT
>Del_Flaco_(5).I-A_52;size=12;
ATGATAAGGAAGCATATGAGTATGACTAGGGAAGGAGC
>Del_Flaco_(5).I-A_53;size=12;
CCTGGATATCTCGGTGATGGAAAGGCCCTGCCTCCG
>Del_Flaco_(5).I-A_54;size=11;
TTTGGCCTCCTTCTTATCTTGAATATCTCCATGGGGAG
>Del_Flaco_(5).I-A_56;size=11;
TTTCCTCAGGAAACGGGAGGTGTGCGATGCGGAAGCT
>Del_Flaco_(5).I-A_57;size=9;
TCCCCACTAACACCTACGGCTCTGGCGACCCCACTAA
>Del_Flaco_(5).I-A_55;size=9;
TTGCGGCAGAAGAAGCTCCTCGTGAACCCCAAGCTCACGCC
>Del_Flaco_(5).I-A_58;size=6;
CGAGGCAGGTGGCTCACCACCCACTTCGCAAGGTGGC
>Del_Flaco_(5).I-A_61;size=4;
GTTTCCGCGATGACCTGGTTGACGCCTGAGGAGTCCA
>Del_Flaco_(5).I-A_62;size=4;
TAGCTAAAGCTAAGCCACCTGCCTGAGTTCTAGAGCATG
>Del_Flaco_(5).I-A_65;size=4;
TCTGACTAGACGAGGAAGCGTTATCACTAACCTCTCCCG
>Del_Flaco_(5).I-A_67;size=3;
ACGGGCTCCGCCCCGTAGCGCCTGAGGAGGAGGGCCA
>Del_Flaco_(5).I-A_69;size=3;
CTGTGGGGGCCGAGTGGCGTACCTGGCCCGAGGCGCAG
>Del_Flaco_(5).I-A_70;size=3;
CAACCACGGTCAAAGAGGTTTCTCAGGGCCTATTTCGG
>Del_Flaco_(5).I-A_73;size=3;
CTCCATCACCGTAGACGGTGTGGTCTACAACCCCAGC
>Del_Flaco_(5).I-A_68;size=3;
TTAGTAGACAGAGTCGATTGAATGCGCACCTGGTTGT
>Del_Flaco_(5).I-A_82;size=3;
TTGTCAATGATCTGAATCTCGCCGTCCACGAGCCGGAGA
>Del_Flaco_(5).I-A_81;size=3;
TAGACCTCCGCCCATCGCTCCAGGGCCCGTTCCCGGAG
>Del_Flaco_(5).I-A_74;size=3;
GCGACCTCCACCACCTCACCTTCCTTGTGCCAGTAGGC
>Del_Flaco_(5).I-A_80;size=3;
TTGCGCAACGGGCTACTGGTCAACGGTCTGGTGCTCATG
>Del_Flaco_(5).I-A_83;size=2;
CCACTCCTGGACCGTGGCGCTCCCCAGGTCCCACCAC
>Del_Flaco_(5).I-A_86;size=2;
ACCGCTCTCGCCCTTCACCTGGGGCTCCTGGCCCTG
>Del_Flaco_(5).I-A_98;size=2;
GTGGCTCCGGGCGGGGACGAAGCCCGGCATGGAGGC
>Del_Flaco_(5).I-A_124;size=2;
AGCTTTTCCGCTTCCATCCAGTTCACCCCTATCCTCCTT
>Del_Flaco_(5).I-A_115;size=2;
ATGCCGAGGAGCGTCTGCACGAGGGCCTCGTGGTGCTC
>Del_Flaco_(5).I-A_110;size=2;
ACGATGCGAGCCAGGGCCGCCTCGGCGTAGCGGCGG
>Del_Flaco_(5).I-A_129;size=2;
CGGGCTAGCTCCACCAGCCAGGCCCGCCAGGCCCATA
>Del_Flaco_(5).I-A_155;size=2;
TAGGCCACATCCAGAGTAAACTGGCTT
>Del_Flaco_(5).I-A_151;size=2;
CTTATGAGGATGCTACGAACCTGGCGGTAGGGGCGG
>Del_Flaco_(5).I-A_154;size=2;
TTTCTATGGTGGGCTTCGGCGCCTCCCGGACGACGCCG
>Del_Flaco_(5).I-A_159;size=2;
ATTCTTTCCCAAATCAGGGTCCAGCCGCCAATGCGA
>Del_Flaco_(5).I-A_168;size=2;
CTTCGGGTCGGTCCAACCCTAGGGCCTTCATGCCAACTAT
>Del_Flaco_(5).I-A_183;size=2;
TTTTGCTCACCCCCCACAGGGCCAAGGTAATACAAAG
>Del_Flaco_(5).I-A_161;size=2;
AGCGCCCTCTGCATGGCGCGCGTCTGCTCGTCCATA
>Del_Flaco_(5).I-A_202;size=1;
ATAGCCCTGTCAATCTCCACCACAGTATCGCTAACCCG
>Del_Flaco_(5).I-A_195;size=1;
ACCCAAGACGAGCTCGTCTTCCACCGAGATCACGAG
>Del_Flaco_(5).I-A_200;size=1;
GCTTCCTCGGATGGCTCTCCAGCGCCCGTGGGG
>Del_Flaco_(5).I-A_252;size=1;
CTACCTTGTCGCTAGCATGCTGGCTAGAAAGACGAGTG
>Del_Flaco_(5).I-A_244;size=1;
TCGTGCGGGTCAAGGCCGAGCGCCCCGCCACTCCCGATG
>Del_Flaco_(5).I-A_311;size=1;
CCAAGGGCCTAAGGTGGGGATAAGACCTCTTGGGAAGA
>Del_Flaco_(5).I-A_271;size=1;
TCCATGTATGACCTCACTCCGGGGTTCCGCTTGGCCCA
>Del_Flaco_(5).I-A_310;size=1;
CCCTGCTAACTTGGAAGTCCCGCGGAGCCGGGGACGA
>Del_Flaco_(5).I-A_223;size=1;
CAGGCACGTCAGGATAGGCATCCCCTCCAAGCCCA
>Del_Flaco_(5).I-A_209;size=1;
CGTGGAAGTCCCGAGGGGCCCAAGATGACCCCGTGCGT
>Del_Flaco_(5).I-E_1;size=46;
CTCCCTCTTCAACTCTGCTAGAGCCCCCATC
>Del_Flaco_(5).I-E_2;size=44;
CCGCCACTCCTTGAGGGCCTGGGGCCTCCCCC
>Del_Flaco_(5).I-E_4;size=43;
CGCCTCTCCTACGCCGCCGCCTTGGCCAACAT
>Del_Flaco_(5).I-E_3;size=43;
CGTGTTCGTGAACCCGGTTAGAGAAATACTGT
>Del_Flaco_(5).I-E_5;size=40;
GCGACTCTGGAGTCCATGCTCCAGGAAGTGGT
>Del_Flaco_(5).I-E_6;size=40;
AGCATCTGGCGAAGCTGGGGGCCGAAGCGGCC
>Del_Flaco_(5).I-E_7;size=40;
GCCCACCTGGAATACGAACGTTACGTCTATC
>Del_Flaco_(5).I-E_8;size=39;
CTGGAGAGGCTCCGGGACGCCTTCGCCCTCCC
>Del_Flaco_(5).I-E_11;size=38;
ATGCTCAATGAGATGGTGGCCGAAGGGGTGAT
>Del_Flaco_(5).I-E_9;size=38;
AGGGACCGGACGAGGAACCCCACCCCGGCCA
>Del_Flaco_(5).I-E_12;size=36;
GCGAACTCCTCGTGGCGCTTCTCCCAAACGCT
>Del_Flaco_(5).I-E_10;size=36;
CGGCTCCTCCTCGGGAAACCGCTAGTGGGAAG
>Del_Flaco_(5).I-E_16;size=33;
CTAACCTCCATCGGATACAACCAGGTGCGCA
>Del_Flaco_(5).I-E_14;size=32;
CCAGAGGCGGAGGTCTCCCACTCTGGCAGGGC
>Del_Flaco_(5).I-E_13;size=32;
AGCTGGCGCCCAGATGGAGTGAGCTGCTGAAC
>Del_Flaco_(5).I-E_15;size=31;
TTCCGCCGGTCGGTAGGGGAGGCCGTCCTGCC
>Del_Flaco_(5).I-E_17;size=30;
TAGCGCCGCCACCAGAATGCTCCCCATCTCCC
>Del_Flaco_(5).I-E_18;size=28;
TTTTTCAACCTTGGCGAACCTCTGGCTCCCAA
>Del_Flaco_(5).I-E_19;size=28;
ACTAGGGCATCCCAGGAAGGAGGCGCAAACC
>Del_Flaco_(5).I-E_26;size=27;
TGGGGGAAGTGGTGCAGGAAGCAATAGAGGC
>Del_Flaco_(5).I-E_22;size=27;
TGCTGGCGGAATTGGGCACTACCACCACGCCC
>Del_Flaco_(5).I-E_25;size=26;
CGCTGGCGAATGCGTTAGGGGTGATGCCCACC
>Del_Flaco_(5).I-E_29;size=26;
TCCCCCCGTACGCTCACGGCCACCTCCGCTCG
>Del_Flaco_(5).I-E_31;size=26;
CATGCCTGATACCCAGGGGGGAGCCATGCCCC
>Del_Flaco_(5).I-E_20;size=26;
CTACCCGCCGTCTTGCCTCCGGGGTGGTACGA
>Del_Flaco_(5).I-E_35;size=25;
AAGGCCCTCCGGTACAACCCCATGGACGTGCT
>Del_Flaco_(5).I-E_21;size=25;
CCCTTGTGGAGGAGGAGGAAGGGGAAGCCCTC
>Del_Flaco_(5).I-E_24;size=25;
CGGACGTGGTCTACGTGTGGCCAGGGTACACC
>Del_Flaco_(5).I-E_27;size=24;
AGACGGGCCTCAGCCGGGAGGAAATCCTGGC
>Del_Flaco_(5).I-E_28;size=24;
ACATGATTTCCTGGCATGCCGATTTCGCTCC
>Del_Flaco_(5).I-E_23;size=24;
CGGCGAGGTGAAGAAGGCGCTCGCCAAGAAGT
>Del_Flaco_(5).I-E_33;size=23;
GGGTGGAAGTTTGTACCCCAGGGGCCACAGGA
>Del_Flaco_(5).I-E_32;size=23;
GTTCTCACTAGGGACGAGGCCGTTCAGCAGGC
>Del_Flaco_(5).I-E_39;size=23;
GGTTCGTAATCTCGGGGAACCGGAAGGATAAA
>Del_Flaco_(5).I-E_37;size=23;
GAAATCGGCATTCTGGCGGGGAACAGGGGAAG
>Del_Flaco_(5).I-E_30;size=23;
CGAAGGTTTTCTATAGCGCTCTCGGGAACACC
>Del_Flaco_(5).I-E_38;size=22;
TTGAGCATGGCCGCCTTGGAACCGGGGGTGA
>Del_Flaco_(5).I-E_36;size=22;
CTTTCCCTTTCCCAGGAGGCCCGGAGGTGGCT
>Del_Flaco_(5).I-E_42;size=21;
GGGGTTCCCATGAGGTCCCCATGAGGTTTCCA
>Del_Flaco_(5).I-E_34;size=21;
CTTTCGCGCCGCTATCTGCTTCCGCGGTTCCA
>Del_Flaco_(5).I-E_47;size=20;
GTCGGGAACCTCCCAGTAGACATAATGGACAT
>Del_Flaco_(5).I-E_40;size=20;
ACGGCGAAGCAGACGGCGAAGGCGACGAAGGC
>Del_Flaco_(5).I-E_41;size=20;
GGATTCCTCCTCAAGAACAGGCTTGGGGAAGC
>Del_Flaco_(5).I-E_44;size=19;
GAGGCGGGCCAGCTTTTCCGCCACCTCCCGGC
>Del_Flaco_(5).I-E_48;size=19;
GAGCGGGGAGCGTCTGCGAAGGCCCGGAGCAA
>Del_Flaco_(5).I-E_43;size=19;
CCCTTCGTGGCCTTCAACTTCGGCCCCGAGCT
>Del_Flaco_(5).I-E_46;size=19;
GCGCAGGCAGGGCGGTCCGCCTTTCCCTTGAC
>Del_Flaco_(5).I-E_45;size=19;
CTAGGGAGGAGAAAAAGTCGTCAAGCCGGGAA
>Del_Flaco_(5).I-E_49;size=18;
GGCGTAGGTACCGGCCCCAGGCGGTCCGAACC
>Del_Flaco_(5).I-E_58;size=17;
GGTGCCGGGCCCAGGAGTCCGAAGACCAAATG
>Del_Flaco_(5).I-E_57;size=17;
AACCGCCTAAGCTCTGCGGCAACCCCCTCAAT
>Del_Flaco_(5).I-E_60;size=17;
ACGGCAAAGCGGCTACTGCTGGAAATGGTAC
>Del_Flaco_(5).I-E_62;size=17;
TCACTCCCGCCGAACACCTGGTATTCCTCGGT
>Del_Flaco_(5).I-E_53;size=17;
ATAGCCCTTGTACGGGCACGTGAGTAAAGCTC
>Del_Flaco_(5).I-E_52;size=17;
GGTTTCGTGAGCTACCCCACGAACATCCACA
>Del_Flaco_(5).I-E_50;size=17;
CTCCTCGTCCGTCTCCTCGTCCGCCCCCGCTT
>Del_Flaco_(5).I-E_51;size=17;
TGTTCCGTCTTGGAATGACGGTGGAGGACCA
>Del_Flaco_(5).I-E_55;size=16;
CTCCACGCCCTGGTCGAGGAGGTAGCCCCGTT
>Del_Flaco_(5).I-E_56;size=16;
GGGCACGCGGAGTGGGATGAGGAGCTCCGCGC
>Del_Flaco_(5).I-E_54;size=16;
GGCAGGACGGCTGGGGAGGCCGCTACGGGCCT
>Del_Flaco_(5).I-E_72;size=15;
AGAGGGAGGGAGGCCGCCTGGCCTCCCTCCTT
>Del_Flaco_(5).I-E_79;size=15;
CTCTTTCCTGGCGAGGGCGATTTGCTCCCAGG
>Del_Flaco_(5).I-E_65;size=15;
CCCAAGGCTGAAGCCGAGCCCAAGGCCAAGCC
>Del_Flaco_(5).I-E_68;size=15;
AACAACCCGCTAGCGTCCCTTATGCTCGGGCA
>Del_Flaco_(5).I-E_73;size=15;
CCCTGGACTCCGGGTATCCGTCGGTAAGCGGC
>Del_Flaco_(5).I-E_59;size=15;
GGATCTTCCCGCCTTGTGCCTGACTAGTCTGC
>Del_Flaco_(5).I-E_64;size=15;
CTCCTGCGCCTCCTGGCCGCGCAGGACGCCC
>Del_Flaco_(5).I-E_63;size=15;
TGCTGGACGTCCTGAAGGTCGGGGAGGCCCTG
>Del_Flaco_(5).I-E_61;size=15;
GAGGGCGTGGACTCCCTGAAAGTCAGCTTTCC
>Del_Flaco_(5).I-E_98;size=14;
AACGGTGGTCCTCGGGGCCACCAAGCGGGTCC
>Del_Flaco_(5).I-E_69;size=14;
ATTGCCTCTGTGCCCATAGAAAGGGGATAGGA
>Del_Flaco_(5).I-E_90;size=14;
CCTAGGGAGGAAGGGGGTGCTGGGAGGGCAGT
>Del_Flaco_(5).I-E_86;size=14;
AGCCGGATGGGGTGGCGGTAGAGGCCGTTCC
>Del_Flaco_(5).I-E_83;size=14;
CGGCCCACCTCATCCAAGGCGGCCATGCGCTC
>Del_Flaco_(5).I-E_74;size=14;
CGGGCGTCGGCGTGGGCGGCGATAGCGGCGAT
>Del_Flaco_(5).I-E_67;size=14;
AAGGGCATCCGGCAAAAGGAAGCGGTGAAGGC
>Del_Flaco_(5).I-E_75;size=14;
TCCATGAGCGCCCTCACCGCCGAGGCCCTGGA
>Del_Flaco_(5).I-E_71;size=14;
GCTTGTATCCCCTGATCTGGGCAGGGAGCCTG
>Del_Flaco_(5).I-E_76;size=14;
TTCCAGGTGGCTTGCGCGGGCTCCACGGGCTC
>Del_Flaco_(5).I-E_70;size=14;
AACGCCCTTTCCTCATCGCTCCAGGCCGCCAT
>Del_Flaco_(5).I-E_66;size=14;
GTCTGGATCCTCGCCCGCTCCTCCGTGGTAA
>Del_Flaco_(5).I-E_91;size=13;
GCGAGGCCAGTCCGAAGCAGGAGTCTCCTCA
>Del_Flaco_(5).I-E_144;size=13;
CAAGCCAATGACCCGCACTCAACCAAATGTGC
>Del_Flaco_(5).I-E_82;size=13;
GAGGCAGTACGCCATATGCCGTTTCTATAAAC
>Del_Flaco_(5).I-E_94;size=13;
CCCGGGGACCGGGTGGAGGAGGGGGAGCCCAT
>Del_Flaco_(5).I-E_77;size=13;
CGGTCCCTGCCGCTGCCCAGCGAACGGCCCCG
>Del_Flaco_(5).I-E_78;size=13;
AGGTTATTCCGAAGTATGGAATAACCTACTAC
>Del_Flaco_(5).I-E_84;size=13;
GCGACAAAGCCCGCCCCACGGGGGAGCGGGCC
>Del_Flaco_(5).I-E_81;size=13;
AGGGCCTCGAGGTCCGCCTCTCCCTCCTCACG
>Del_Flaco_(5).I-E_80;size=13;
CGCTCTTTCCTCCCGGCTAAGGGCTTCTAGCT
>Del_Flaco_(5).I-E_145;size=12;
GCACATCCGGTCCTCCTTCGCCCCCAGCACGG
>Del_Flaco_(5).I-E_192;size=12;
CCCAGCGCCTCGGAGGACGCAAAGGAGAAGGT
>Del_Flaco_(5).I-E_102;size=12;
GCCGGGGCTGTGCCCCTTGACACCTTGCTACA
>Del_Flaco_(5).I-E_105;size=12;
CTAGCAACCGGGGCAGTTGGCACAACGCAGTT
>Del_Flaco_(5).I-E_97;size=12;
ATTGCCCTGTCTGAGGAACCGGGCGACGACC
>Del_Flaco_(5).I-E_95;size=12;
TCCTGAGTGTGCGCCGCACGGGGCTCACCCTC
>Del_Flaco_(5).I-E_93;size=12;
GCCGAGGAGTATGAAGCGCGCCTAGAGCAGGC
>Del_Flaco_(5).I-E_92;size=12;
TGATAGCGGTGGGGGAGCCGGAAATGTCCCGCA
>Del_Flaco_(5).I-E_85;size=12;
CTCCTGGATCCGGCATACAAGGTCCTTGAGGC
>Del_Flaco_(5).I-E_88;size=12;
ACTCCCACCATCACGGCACCTTCGCTTTCGCC
>Del_Flaco_(5).I-E_89;size=12;
GAACCGGCCGCCACGCCTAAGCCGATGTAGTC
>Del_Flaco_(5).I-E_87;size=12;
CCCTCCCTGAACAGGGGGCAGGGCCCACCCC
>Del_Flaco_(5).I-E_115;size=11;
TTTATCTGTATTGTTCGGTTCAGTACCGCCCT
>Del_Flaco_(5).I-E_103;size=11;
CCGGGGGGCGATCTATGCCCTGGATGTGGTGG
>Del_Flaco_(5).I-E_107;size=11;
CTCTCCTCGCGGCCGGGCTCATCGCCCTTCTC
>Del_Flaco_(5).I-E_100;size=11;
AACACTAGACGAGGCACGAGAATATGATAGCA
>Del_Flaco_(5).I-E_112;size=11;
TGCCTACCAGGTCCTTGGGAGCCTTCCCGGTT
>Del_Flaco_(5).I-E_96;size=11;
TGGTCTGGGTGGTAGAAGCGACTCCACGGCCC
>Del_Flaco_(5).I-E_99;size=11;
GCTTGCGCCCAGCTGGATTAGTCCGAGTATC
>Del_Flaco_(5).I-E_131;size=10;
CAGCCCAATCCCCCGGCGGCGCGATAGGGCTC
>Del_Flaco_(5).I-E_129;size=10;
ATAAGCTCACTTCCCCCGGAGATGGAGGGGGC
>Del_Flaco_(5).I-E_117;size=10;
CTGGAGCCGCGCCTCAGGAAGGCGCAGTCCAG
>Del_Flaco_(5).I-E_128;size=10;
CACCCTTAGCGATTTGGCTAACTTTGACCGCA
>Del_Flaco_(5).I-E_114;size=10;
ATATCCGTGGAGGCCAGAAGCAAGACCTCCGG
>Del_Flaco_(5).I-E_121;size=10;
GGGACCTTCCTCTTTGACGAGGAGGCGGCCC
>Del_Flaco_(5).I-E_122;size=10;
AAGTCCAGGGCCCCGGCACTTTCACGGCGACC
>Del_Flaco_(5).I-E_119;size=10;
CCACCGCCAAATGGGATTTGGTGGACCCCGCC
>Del_Flaco_(5).I-E_111;size=10;
CACTCGTCCCTCTCTGTCGTGGCCTCGTACAC
>Del_Flaco_(5).I-E_126;size=10;
AGAAGGCTGGGTGATCCCGACCATCTTAGCGA
>Del_Flaco_(5).I-E_104;size=10;
CAGGCCCACGAGGAGCTGCCCCGGGTCCAGGA
>Del_Flaco_(5).I-E_109;size=10;
TCCCGGTGTAGCAAGAGCTTTAGACCCGGATA
>Del_Flaco_(5).I-E_101;size=10;
CTACTTCCGATAGCGTTGACCACCTTAGCGGC
>Del_Flaco_(5).I-E_113;size=10;
CGGCCCTCAACGCCGCGGCTAGGGGGGAGGAC
>Del_Flaco_(5).I-E_110;size=10;
CACGGCTTCCAAGAAGGCGAGCATAGCATTCA
>Del_Flaco_(5).I-E_106;size=10;
CCCTGGCAGGGTGCCCCGCCGCTCCCCTTCCG
>Del_Flaco_(5).I-E_148;size=10;
TCCGGCTAATGTACCCATAAGCCACCAGTCCT
>Del_Flaco_(5).I-E_116;size=10;
CAAAATCATGATCAGCCCCCGGGGGGCTTGAC
>Del_Flaco_(5).I-E_108;size=10;
AAGACGTCCGTGGTGTGGGGAAGCTGGTTGCC
>Del_Flaco_(5).I-E_134;size=9;
TCGCGTCAGGAATCGGCACGGATTGGCACGTG
>Del_Flaco_(5).I-E_147;size=9;
GATAAAGCCCGGCTTCCCCCCGGCCCCATCAA
>Del_Flaco_(5).I-E_137;size=9;
GCCGTCCTGCAAGGCCTGAGGGTCCTCGGCAT
>Del_Flaco_(5).I-E_138;size=9;
ATTCGTTTGGCGAAGTGGCGGAGGGAGGCCCA
>Del_Flaco_(5).I-E_278;size=9;
GTCTGGCTTCGCAACCGCGAGCCCGACATAG
>Del_Flaco_(5).I-E_382;size=9;
CGCGTACAGGCCCCACACCCCGTTGTGGGCGA
>Del_Flaco_(5).I-E_132;size=9;
GCAGGTGGTGGCGGTGTCCCAGGTTTTCCCTC
>Del_Flaco_(5).I-E_133;size=9;
CTCGGGGTTTATATTCGTTCAGGTTTTTGGGC
>Del_Flaco_(5).I-E_139;size=9;
GCCCCTTTTCCGGTCCTGAGGCGCCTGAGGC
>Del_Flaco_(5).I-E_120;size=9;
GCGGGCATCTCCCCCGAGGAGGCGGCGTACC
>Del_Flaco_(5).I-E_118;size=9;
GCCCTCTTGGGGCACCTCCACCTGGTGGCCCA
>Del_Flaco_(5).I-E_124;size=9;
CGGTTCTCCGCAGGCTCATGGCGTTCCCGGAA
>Del_Flaco_(5).I-E_127;size=9;
GTGTTCGGCTATGTGGCTACAGAAAAGGCAAC
>Del_Flaco_(5).I-E_125;size=9;
GGACACGAGCTGTTCGTGGGCAAGGCGTTCTCC
>Del_Flaco_(5).I-E_130;size=9;
CGTGCAAACCCGTTGCTCAAGGACCAATGGGA
>Del_Flaco_(5).I-E_153;size=9;
GTGGTTTCTTCTCTTTCCCGAATGGGGTTGCA
>Del_Flaco_(5).I-E_123;size=9;
GCCTCTCCCGCCGCCTCGCCCCCCGGCCCCTC
>Del_Flaco_(5).I-E_199;size=8;
CGGCCTGGGCTTTTCTCAGCCTGCGGGGCTGG
>Del_Flaco_(5).I-E_189;size=8;
TCGCCAGGGGAATGGCGGAAACCGCCGCCAGC
>Del_Flaco_(5).I-E_165;size=8;
GTACGGCGTGGACCTCTTGAGCCCCTTGGCCT
>Del_Flaco_(5).I-E_183;size=8;
GCCGCCGGGCTCAGCGACTTCGAGGACTTGCC
>Del_Flaco_(5).I-E_157;size=8;
GACCCGCTCTAGGCCGTCCTTTTGGAAAAAGG
>Del_Flaco_(5).I-E_149;size=8;
GATGCCTGGGGATGAGGCGGGCATCTGGAAGC
>Del_Flaco_(5).I-E_146;size=8;
ACCTCCCGGTAAACCCTTCCACCATTCGGGC
>Del_Flaco_(5).I-E_135;size=8;
AGAAACCCGAAGTTCAAAATGCAAATGCGCCC
>Del_Flaco_(5).I-E_143;size=8;
GCCCTTTTCCGATGACCTCTCCCCTGAGGCTC
>Del_Flaco_(5).I-E_141;size=8;
GAGGGGCCCACGGGGCCGGAGCTTATCGCCGC
>Del_Flaco_(5).I-E_142;size=8;
TGGACGTGCCCCCCGAGGGGGTGGGACACCCC
>Del_Flaco_(5).I-E_136;size=8;
GAAGGCCAGGGAGCTGGCGGAGCAGATCGCAA
>Del_Flaco_(5).I-E_140;size=8;
CCGCCCCTCCTGGTCGGTCATTCCCCACCACA
>Del_Flaco_(5).I-E_191;size=7;
TCCCGCAAAAGGGTCCTTGTCTTCAACCAGTC
>Del_Flaco_(5).I-E_190;size=7;
CTCCGGCCCCGTGGGCCCCTCCTTGTAGTGCT
>Del_Flaco_(5).I-E_156;size=7;
CTTCCATTTGAGCGGCACCTCGCGCTTGCAA
>Del_Flaco_(5).I-E_208;size=7;
GGTGCGCTGAGGGGGGTGGGCACCGTGGTCGA
>Del_Flaco_(5).I-E_211;size=7;
AGGAGGGGGGCACTCCTGGTACCCCCCGGCCC
>Del_Flaco_(5).I-E_177;size=7;
GAAGCGGAAAGCGCTCCTCGCGCCCTCTCTAT
>Del_Flaco_(5).I-E_234;size=7;
AACTGCACCCGCCAGGGCCAGAGGAGGGGCAC
>Del_Flaco_(5).I-E_221;size=7;
CCCCCAGGGCAAGCGCTACCTCATCCAGTGCA
>Del_Flaco_(5).I-E_155;size=7;
TGGTCCGCATGGCCCTGCCTACCAGCCCCGCG
>Del_Flaco_(5).I-E_168;size=7;
AAGGCGGGCATCGCCTCCCTGCGGAATTCCCT
>Del_Flaco_(5).I-E_167;size=7;
AAGGCCATCATCAGCGCCAAGGGCACGCTCTC
>Del_Flaco_(5).I-E_159;size=7;
GGGTACGAGCACATGATTGAGGCTAACGATGAC
>Del_Flaco_(5).I-E_166;size=7;
CTCCGTCCTGACACGGGCACGCATGTCCCTGA
>Del_Flaco_(5).I-E_164;size=7;
ACTCCTCGCCGAAGGTCTGCACTTGCTCCTCA
>Del_Flaco_(5).I-E_163;size=7;
CTCCCCAGGGCCTTGGCCCGGACCACGGCCAA
>Del_Flaco_(5).I-E_162;size=7;
GTGGCGGAGGGCGTGGACGTGCTGGTGGCCCA
>Del_Flaco_(5).I-E_161;size=7;
CGGGCCATCTCCTCGGCAAACTGGTTGCGCAC
>Del_Flaco_(5).I-E_160;size=7;
ACGCTGCAGGGCTTGCCGGACCACCTGATCCT
>Del_Flaco_(5).I-E_150;size=7;
GTACGGGCCACGCCCGGACCCACGCCGTGGCC
>Del_Flaco_(5).I-E_152;size=7;
CCGGAGTTGAGCCCTGGTCCAGGAGGAGGAGT
>Del_Flaco_(5).I-E_151;size=7;
TAGGCGCCCCATGACCGGCCCCGGGGCGTGTA
>Del_Flaco_(5).I-E_158;size=7;
GAGGGGGCGGCACCTTGGGCTTGGGTCTGTCC
>Del_Flaco_(5).I-E_154;size=7;
ATCGGCGTGGCGAGCCAGGGGCCCGTGAACGA
>Del_Flaco_(5).I-E_193;size=6;
CTCCTCGCCCCTCGCCCGCTTCCTCCGGGCCA
>Del_Flaco_(5).I-E_265;size=6;
CGGCCGCAGGCTCCACTACGGGGCCTGGTTGA
>Del_Flaco_(5).I-E_201;size=6;
ATACGGGCGCGCGCGCAAAGTCGACCTTGGCC
>Del_Flaco_(5).I-E_227;size=6;
CGGTGCCTTTTCCTTTTCTCAAGAAAGGCTAA
>Del_Flaco_(5).I-E_187;size=6;
GGATGCCCAGGAGGGGTTCCAGGTGGCCCATG
>Del_Flaco_(5).I-E_179;size=6;
CCCTCCTGTCCGTCGAAGACCTTTGACGTGCA
>Del_Flaco_(5).I-E_252;size=6;
GTTCTACCTTCCCTTACCTCGTCACGGTTTCC
>Del_Flaco_(5).I-E_200;size=6;
CTCCTCGTTTGCCGTTCCTGGCTTCGGGCCACC
>Del_Flaco_(5).I-E_231;size=6;
GGTCTCGTACAGCGCGCCCATCCCTGGGCCG
>Del_Flaco_(5).I-E_205;size=6;
TATCACCCGGTTTTCAGCAAGTTCGAGGATTT
>Del_Flaco_(5).I-E_202;size=6;
GAGGGCTGTTCTTTACGCAGGGCTATAGACAA
>Del_Flaco_(5).I-E_212;size=6;
CCAGCACTCCCATCCCGAGCCCACGGTAAAAG
>Del_Flaco_(5).I-E_188;size=6;
GGCTGCCCCAAGTGCGAGACCGCCCAGGCCGT
>Del_Flaco_(5).I-E_259;size=6;
ACGGTGGGGTGATAGAGGCCGTGGTCCACCCC
>Del_Flaco_(5).I-E_262;size=6;
GGGGGTCTACGCCGCCGCCGCCGTTCTGCAA
>Del_Flaco_(5).I-E_214;size=6;
ACCCTCCGGGAGGGCCTTCTCAAGCCCTTCGT
>Del_Flaco_(5).I-E_198;size=6;
ACCAGAAGGGCGGAGGCGGGGGGCAGGCCGAG
>Del_Flaco_(5).I-E_180;size=6;
CCGGTTGCCGTAGTCCCGCCAGGCCCGCATCA
>Del_Flaco_(5).I-E_185;size=6;
CATACCCGCCCGTGAGGAGGGCCAAAATCACC
>Del_Flaco_(5).I-E_169;size=6;
GGCGTGGATATGGGGGTGCCAGCCATTCCGCC
>Del_Flaco_(5).I-E_197;size=6;
CTATCGTGGGGGGGAACCTAGCCGCCATACC
>Del_Flaco_(5).I-E_196;size=6;
CGAGCATCTCAGCGGCGAACTCAGCGGTCGAG
>Del_Flaco_(5).I-E_174;size=6;
GAATACCGCAACCGGGTCTGGGACGTGGCAGG
>Del_Flaco_(5).I-E_175;size=6;
TCCCTCCAAAAACTCCACCAAGAGGTCGTTCG
>Del_Flaco_(5).I-E_176;size=6;
GGTCCAGCCGCCAATACGGCCGCGCCTAATCT
>Del_Flaco_(5).I-E_173;size=6;
GGCCCCGTTCACAGCGTGCGCCGCGTCCTCCC
>Del_Flaco_(5).I-E_170;size=6;
CGCACCATGACCACCGTTAGGGCTAGGGTCAA
>Del_Flaco_(5).I-E_172;size=6;
TAGCGCCCGTTACGTAAAACCGGGGTGGGAAA
>Del_Flaco_(5).I-E_186;size=6;
GCGACCCGGCCAGGCCGTTCTACGCCCACCTGC
>Del_Flaco_(5).I-E_178;size=6;
GAGGACCAGTAACTCTTGGACGGAGGCGAAACC
>Del_Flaco_(5).I-E_195;size=6;
TTGTAGGCGTAGTACGCCCCGACATCCGCCAT
>Del_Flaco_(5).I-E_184;size=6;
GCGGACCCCGCCTACCTCCAGGCCCTCGCCGA
>Del_Flaco_(5).I-E_182;size=6;
GCCCAGTAGACCCCGGGGCTGGCCCGCCAGAG
>Del_Flaco_(5).I-E_181;size=6;
GCCTCACATCTTGAGGGAGTGGCGGCTGGACC
>Del_Flaco_(5).I-E_194;size=6;
TACGGGTTGGCGCCCAGAGAATACCCGCGAAC
>Del_Flaco_(5).I-E_213;size=5;
ATATGGGTAGCACCCCGCAAGCGCGGGTGCCC
>Del_Flaco_(5).I-E_217;size=5;
GGAGAAGTCAACTTCGGCGCTCATGGCTATGT
>Del_Flaco_(5).I-E_218;size=5;
AGGGGAAGAGGCACTTTCCCGAGCGTGGCGTG
>Del_Flaco_(5).I-E_244;size=5;
AAGGAGGATGCCCCGCTAGGCTCCACGAACAA
>Del_Flaco_(5).I-E_266;size=5;
CTGGTGCGGGAGAAGCCCCTGGTCGGCGCATT
>Del_Flaco_(5).I-E_318;size=5;
TTCAGGTAGTCCCACACGAAGCACTCCCGCCA
>Del_Flaco_(5).I-E_248;size=5;
GCGGTTCTTCTCCCCGATGCTCACCCCATAGG
>Del_Flaco_(5).I-E_267;size=5;
CTCGCGTAGAAGCTTCAGCAGGTAGACCTCCC
>Del_Flaco_(5).I-E_269;size=5;
AAGGCGGCGGAGGAGGAGCGCTCTGCGCCTGC
>Del_Flaco_(5).I-E_256;size=5;
GCAATGGTACCATACCCACCATCGGGCTCGGG
>Del_Flaco_(5).I-E_270;size=5;
ATGCCGTTCGCCTCGGCTAGCTTGATTTCCGCC
>Del_Flaco_(5).I-E_271;size=5;
GTACCCTGACCGAGGCCCAGGCCAACGCCCTA
>Del_Flaco_(5).I-E_229;size=5;
AGAGGCTCCCGCTGGGAGGGAACCCAAATTCC
>Del_Flaco_(5).I-E_235;size=5;
TACGACCCAAACAGGACGCTCGCCGACATAATGC
>Del_Flaco_(5).I-E_224;size=5;
GTGGCCTCGAGCTTTGTGGTCGATACGTGCGC
>Del_Flaco_(5).I-E_230;size=5;
GCCGAGGTGTTTTGTGGCGGCAAGGGTTGCCTG
>Del_Flaco_(5).I-E_228;size=5;
CTCTCAAGCGGGACTTCGTCTACACCGATGC
>Del_Flaco_(5).I-E_232;size=5;
AAACCGAAACCAGGGAAATCATCAGCGACTAT
>Del_Flaco_(5).I-E_225;size=5;
TACGCACTCGCGAGTTCGAGGGCCACCTGGC
>Del_Flaco_(5).I-E_220;size=5;
AGGTTCCGGCTTTTGTCCTGCGCCACCTGGCC
>Del_Flaco_(5).I-E_219;size=5;
AACCTCCAAGTCCTTCAAGACAGAGGAGAGGT
>Del_Flaco_(5).I-E_233;size=5;
CCATTCCGTTAGCGGTGTCCATGGGGCTACTT
>Del_Flaco_(5).I-E_222;size=5;
CCCAAGGTGCCGCCCCCTCCTTGGCTATTGGC
>Del_Flaco_(5).I-E_226;size=5;
AAGGTTGCGCCTCCGGGTCCAGGCCAAAGCCC
>Del_Flaco_(5).I-E_204;size=5;
AGGCCAAGAGGCTGGCTGACACTACCTCCCTC
>Del_Flaco_(5).I-E_203;size=5;
CGTCGGCGTCGGGGCAGGCGCAGAGCGCTCCT
>Del_Flaco_(5).I-E_209;size=5;
GAATAGGCGGGTAGCGTATTCGTCAGGGTCTCC
>Del_Flaco_(5).I-E_215;size=5;
GTTGTGTTCAACGACCTCGTGCGGTCCCTTTC
>Del_Flaco_(5).I-E_216;size=5;
AAACCCCCTTGAGCATGTCCATGGATCACCCC
>Del_Flaco_(5).I-E_210;size=5;
TCCCCCTTGGAAAGCAGGGCGGCCCCGACCAG
>Del_Flaco_(5).I-E_207;size=5;
AGGGGGTACCCTCTGGCGGGTGCGGGTGCGCC
>Del_Flaco_(5).I-E_223;size=5;
ATGGCCCGGGTGGGGTGGCGTGAGATCACCCG
>Del_Flaco_(5).I-E_206;size=5;
CTACGCGGCGCTCGGCGGCCTCTTTGCGGAC
>Del_Flaco_(5).I-E_249;size=4;
GGCGAGGTTGGAGGAGGTGGGCAGAATGGAGGT
>Del_Flaco_(5).I-E_245;size=4;
CCTTGAGCCGGCACTAGAGGGATTGGATGAGC
>Del_Flaco_(5).I-E_246;size=4;
GAGGGCCGCTGGAAGGCCATTTCCATACTGAG
>Del_Flaco_(5).I-E_253;size=4;
TGTAGCGGTGCCTGTAGTCGGCGTGTTTCTTC
>Del_Flaco_(5).I-E_286;size=4;
AACCTTCTCCTCCTTCCCCCGGTTCATGGCGT
>Del_Flaco_(5).I-E_250;size=4;
GCCACTCCGGCCAGCACCAGCCCCAGGGCCAC
>Del_Flaco_(5).I-E_299;size=4;
GCTCTGACGCCTACGCCAGTATTGACGTTGAC
>Del_Flaco_(5).I-E_415;size=4;
AAGGCCAGCCTCGGTAGGGGCGGCGTCTACCA
>Del_Flaco_(5).I-E_306;size=4;
ACCTCCCCAGCCCTCTCGTACGCCATCACGAG
>Del_Flaco_(5).I-E_282;size=4;
AAACACAGTCTACCGGGGCCAGCCCGGAGCT
>Del_Flaco_(5).I-E_289;size=4;
ATGTGGGGGGGGAGGTAGTCCTCGCCCGTAGT
>Del_Flaco_(5).I-E_247;size=4;
GTATTAACCGGGCTATAGAGGTTTAGCCTTAG
>Del_Flaco_(5).I-E_303;size=4;
AGGCGGGCGAGGCAGAACATTTTGCGAGCATT
>Del_Flaco_(5).I-E_268;size=4;
AGTTCCAACGCTGTTGTCCGCCCTACCGGGGT
>Del_Flaco_(5).I-E_257;size=4;
CCGAAAGTCCGTTAGCTCTAGACTCTCTCACC
>Del_Flaco_(5).I-E_263;size=4;
AGAGCGGCGGCGGGACGATCAGCGCGATTTCC
>Del_Flaco_(5).I-E_264;size=4;
GTATTTGACCGGTTACTGGACGGCATGGACCGC
>Del_Flaco_(5).I-E_254;size=4;
AGGGCGGCCACGCCCCTGGGAAGGGAGGGCAC
>Del_Flaco_(5).I-E_261;size=4;
TCCTCTTGCCCGTGGACAAGGGCAGAGCCCTG
>Del_Flaco_(5).I-E_260;size=4;
TCTTGGCCGCGACGGTGTAGATGTCCAAGCCC
>Del_Flaco_(5).I-E_255;size=4;
GGAGTCCTTGGAACCCTGGAGCATCCCAGTAA
>Del_Flaco_(5).I-E_258;size=4;
AGGGTTATGCCGTGGACGGCCATGAGCTCATA
>Del_Flaco_(5).I-E_236;size=4;
AACGTGTGGGCCTGGCCCGACAAGTACGACCC
>Del_Flaco_(5).I-E_237;size=4;
TTAGCTTTCGCAAATAAGCGCGCGGCAAAAGC
>Del_Flaco_(5).I-E_240;size=4;
TATCCGGGGACAGGAAGAGAACCCCAGAGCAC
>Del_Flaco_(5).I-E_251;size=4;
GGAACGGCCCTCGCCGCACGCGGCGCTAGTGC
>Del_Flaco_(5).I-E_238;size=4;
TTCAGACGCCGCACCGCCTGAGCGTAGGAGTC
>Del_Flaco_(5).I-E_239;size=4;
CGCGGACCCGGCCATCATTCCCGAGGGAAGGC
>Del_Flaco_(5).I-E_242;size=4;
CTAGGGGCACGCAGGTACAGAGCGCGTCCCAG
>Del_Flaco_(5).I-E_243;size=4;
ACCCCGGGTAGCCTCGGCATACTCCACCCAGC
>Del_Flaco_(5).I-E_241;size=4;
ACACGGCGGTGATCGTCCCGCCGCGTTCTTCT
>Del_Flaco_(5).I-E_273;size=3;
AATCGTCGGCTGATCGAAATCGTCACGGCAA
>Del_Flaco_(5).I-E_283;size=3;
GAGGCGGCCAAGGCCTCCCTGACCCGGCCCACC
>Del_Flaco_(5).I-E_290;size=3;
AACGTATTGATGCGCCATGACCACAAGATAGC
>Del_Flaco_(5).I-E_291;size=3;
AAGCGCCCCTCCACAGGCTCCTGGGTCTCGCG
>Del_Flaco_(5).I-E_275;size=3;
CTCCGGCCCCGTTAGGGCCTGGGCCAGGTGGC
>Del_Flaco_(5).I-E_400;size=3;
GTGGTGGGGGTGGGGGGCGAGAGGGACAGCCCG
>Del_Flaco_(5).I-E_274;size=3;
CCCGCGCGCCCCGGCCCGCCCCGCGCCCCCCA
>Del_Flaco_(5).I-E_276;size=3;
ATTACGGACGTCTACCTCTCCCCCACGGTGCA
>Del_Flaco_(5).I-E_272;size=3;
ATGGTGGTGGCGATGCGGAAGACAGGGGTGTC
>Del_Flaco_(5).I-E_292;size=3;
CTACCAGGTGGTGGACATGGACGCCTGGTCTG
>Del_Flaco_(5).I-E_395;size=3;
GAAGCGTTTGACTTCCTTGCGCCCGAGGAGCG
>Del_Flaco_(5).I-E_288;size=3;
CTGTGGGGCCAGCAATGGTTCAGGGCCTTCGT
>Del_Flaco_(5).I-E_287;size=3;
GCCACCAGGTATTTCCTGGGCCCGACCTTCGG
>Del_Flaco_(5).I-E_391;size=3;
TGGGCGGAGTTTGAGATCCGCGCCGCCGCCGG
>Del_Flaco_(5).I-E_385;size=3;
AGGGGTATGATTTCGGGGTCCACCTCTGTGGC
>Del_Flaco_(5).I-E_293;size=3;
AGGGGCGGCAAAGGCTCCAGGAAGCCAAGGC
>Del_Flaco_(5).I-E_294;size=3;
GTATCAGCGGAAACTCGGGCGGTGGTGGGGGG
>Del_Flaco_(5).I-E_380;size=3;
GCGCGACGTCGGGATTACCACCGGGGAGGACT
>Del_Flaco_(5).I-E_284;size=3;
GGCTTCCAGGCTGAGCCGGAGATACCCGACA
>Del_Flaco_(5).I-E_285;size=3;
CCGGGGAGTTGTACGTCGCCCTGTCGTGGAGG
>Del_Flaco_(5).I-E_307;size=3;
GGGTTCGATAAGGGGGTCATTGACCGGGTGC
>Del_Flaco_(5).I-E_300;size=3;
AACGGCTGGAACATGCCGAGGCCGACGATTTC
>Del_Flaco_(5).I-E_298;size=3;
GGGGACCGCCGGGTGGGCCTCTGGTTCGAGCG
>Del_Flaco_(5).I-E_316;size=3;
GACTGCCCAGGGGGCTGGCGCCTCCGCTACCG
>Del_Flaco_(5).I-E_314;size=3;
GTGCGGGCCCAGATCGGGGAAGCCGTGCCCCC
>Del_Flaco_(5).I-E_315;size=3;
CGGGAGAAGCCCCTTCTGGCCCGGCTCCTCGG
>Del_Flaco_(5).I-E_302;size=3;
CCCTGCCCAGCCCACGGGCAGGGCGAACACAG
>Del_Flaco_(5).I-E_305;size=3;
CGCAGGCACCTCTCGGGTAAGCCCCTGAGGGA
>Del_Flaco_(5).I-E_304;size=3;
CGCGGGCCTATCGGCTTCATCCTCAGGCTCGC
>Del_Flaco_(5).I-E_296;size=3;
AGGGAACGCTCCAAGAAAAAGTGAACCAGGTC
>Del_Flaco_(5).I-E_297;size=3;
GTAGGCTCGCTTGACGAGCTTATCGCGTGGGC
>Del_Flaco_(5).I-E_301;size=3;
TCCCAGAACACCGCCCTCCTCGCCAATAGCCA
>Del_Flaco_(5).I-E_277;size=3;
GTATATGGCATCGGGACCCCCAGAACGAGGGT
>Del_Flaco_(5).I-E_295;size=3;
GAGCGCCGTGGCCGCACCTCCTCCTTCGGCTA
>Del_Flaco_(5).I-E_311;size=3;
ACCGGCGAGCGGTGGGTGCCTTGGGTCATCGC
>Del_Flaco_(5).I-E_279;size=3;
ACGCTGAGCGGGTCGGCGGCGATGTCCACGGC
>Del_Flaco_(5).I-E_280;size=3;
GGGTGGGGCTCCAGGGTGGGACCATTCCCCTC
>Del_Flaco_(5).I-E_281;size=3;
CCCCCGAGCGTTTCCCCGTAGGCGAAAAGCTC
>Del_Flaco_(5).I-E_312;size=3;
TAAAGGCCCGCCTCAAGCTTGTAAAAGGTGAA
>Del_Flaco_(5).I-E_309;size=3;
CTGGGCGCTTATCCCGATGTGGGCCTCATCAA
>Del_Flaco_(5).I-E_308;size=3;
GGCATCCCCCGGGTAGCGGTACCCGGGGGATT
>Del_Flaco_(5).I-E_310;size=3;
TAAACGTAGGCCGCCCTGGTTCTCGGGTCAGC
>Del_Flaco_(5).I-E_317;size=3;
CACAGCCCGTGGTGCCCGTGTGGGTCTGGGTC
>Del_Flaco_(5).I-E_313;size=3;
AACCCAGCGCCGTGAGCGAGCGCCGCCTGGGA
>Del_Flaco_(5).I-E_358;size=2;
TGGGCGGTGGCCACCCGCCTGAGCCCCGCGGC
>Del_Flaco_(5).I-E_369;size=2;
CATGGAGACCAGAAAGGCCCGGAGGGCCGCCA
>Del_Flaco_(5).I-E_368;size=2;
GTGGGGTCGTCCTTGAGGATGCGGATGATTAA
>Del_Flaco_(5).I-E_359;size=2;
GCTGGGGGTGAGGCCGTGAGGGTGGTGTGGCC
>Del_Flaco_(5).I-E_360;size=2;
GCCACCCTGGAACGCTTCCTCACCTCAGCCGA
>Del_Flaco_(5).I-E_362;size=2;
GGGCGCTCGGCAAACCCATCTCCTAGGGCATC
>Del_Flaco_(5).I-E_320;size=2;
GAACCCCGGTCAGTGCCGGGGGCGATTGCCAC
>Del_Flaco_(5).I-E_329;size=2;
TGCGGGGGCTGGCGGGGCGGGTGTTGGGGGCG
>Del_Flaco_(5).I-E_324;size=2;
TCAACCCCGTGATGGAGAACGAGGCTCGTGGG
>Del_Flaco_(5).I-E_319;size=2;
GGGCTAGGCATATCCCGCCTCCACGGCTAGCC
>Del_Flaco_(5).I-E_328;size=2;
GTGACATCCCTCCTGGAGGGAGAGTTGTAGAC
>Del_Flaco_(5).I-E_361;size=2;
GTCTGCCTGCCGCCCATCTAGCCCTGGTAGGC
>Del_Flaco_(5).I-E_330;size=2;
GCCGAGGCCATCGCCCGGGTGAAGGACTTGGT
>Del_Flaco_(5).I-E_327;size=2;
CACGCCCTAAACCCCAAGGGCGCTTTAGCGGC
>Del_Flaco_(5).I-E_356;size=2;
GTCTGCACCCTCCCGGAGGACCTTCGCGACCG
>Del_Flaco_(5).I-E_355;size=2;
CACAAGGACACGGGCCGCCTTGGAACCACTTAC
>Del_Flaco_(5).I-E_351;size=2;
CCCGGCTCCCACTCCGCTCCACCAGTTCCCGA
>Del_Flaco_(5).I-E_357;size=2;
GAGAGCCGGGCCCTGGCGGAGGCCCTGGTGGA
>Del_Flaco_(5).I-E_513;size=2;
TCCTCATCGCTCCACCGGGGCTTCCAGAGGAC
>Del_Flaco_(5).I-E_596;size=2;
GGCAGTTTTAGATGACCTCACCCTTGGCGGTTC
>Del_Flaco_(5).I-E_534;size=2;
GGCACGTCTGCCCAGAATGCGGTCAACCGCTT
>Del_Flaco_(5).I-E_347;size=2;
CTCTCTCGCTCCGGGATTCAAAAGCTCTCTCG
>Del_Flaco_(5).I-E_367;size=2;
AGGCTTATCGGCCCCTTGCGCTTCAGGGCGTT
>Del_Flaco_(5).I-E_366;size=2;
TTCCGATGCTCATCGGCAAAACCGGGCGCCGC
>Del_Flaco_(5).I-E_370;size=2;
CGCATTGGCGGGGCCGGAGCGGGGCGCGTGGG
>Del_Flaco_(5).I-E_349;size=2;
AACCTGTTTTGAACGAAGGGCCTGGCTCGTCC
>Del_Flaco_(5).I-E_346;size=2;
GCGGCCCGTGTCCTTGTGCTTTACCTGCTGGC
>Del_Flaco_(5).I-E_345;size=2;
CTCCTTGAGGTAGGCGTTGAGAGCGTTGAGGT
>Del_Flaco_(5).I-E_350;size=2;
GGGTTCCCCGTCACCGACTGGGCCGAGGGCGG
>Del_Flaco_(5).I-E_384;size=2;
GGCGCCGCCCTCTGGCTCAAGGGCAAGGTCA
>Del_Flaco_(5).I-E_383;size=2;
CCGCACCTGGCACGCATCATCTTAAGCCCGAA
>Del_Flaco_(5).I-E_378;size=2;
AAATGCCCCCTGGACGATATAAAGCTTACTTC
>Del_Flaco_(5).I-E_381;size=2;
TGTGTGCCAGCCACATGAGGAGAAGAAGGAAGG
>Del_Flaco_(5).I-E_412;size=2;
CGAAGGCGGAGGGGGGCCACCTGGCCCAGGCC
>Del_Flaco_(5).I-E_411;size=2;
TACGGGGAAAAGAGCCCCTTCAAGAAGTGAGG
>Del_Flaco_(5).I-E_416;size=2;
ATGTCGTTGATGTCCCTGTGAAGGTTGTCCTC
>Del_Flaco_(5).I-E_396;size=2;
CCACCGCCAGGTTAACCGGCGGCCCGCCCCTGA
>Del_Flaco_(5).I-E_389;size=2;
GACAGGCGAGCGTGGGACACCGCGGTAATCGT
>Del_Flaco_(5).I-E_386;size=2;
CGCTGCAGCAGCTCTGCCGCTCAGGATACGCC
>Del_Flaco_(5).I-E_397;size=2;
CTTCAGGGCGCTCCCAAACCCGCCGACGATGAT
>Del_Flaco_(5).I-E_372;size=2;
GGTATAAAGCGGGTCATCCTGACGGGGGGCGG
>Del_Flaco_(5).I-E_377;size=2;
AGACTCGGGAACGGGCTTGAGCCGCATGAAGC
>Del_Flaco_(5).I-E_376;size=2;
AGAGTTTAATCCGGTGAGCCTTTGCATTGCGG
>Del_Flaco_(5).I-E_413;size=2;
GCCGCCGAGGACAGGGTGCGTAGCGCCCTCCC
>Del_Flaco_(5).I-E_337;size=2;
TAGACCCGCTTGCTGGGGATGAAGCCGCGGTA
>Del_Flaco_(5).I-E_371;size=2;
CGGTTTTTCGGCTTGACCCGTCCGGTAGACT
>Del_Flaco_(5).I-E_407;size=2;
ACTTGGCGCTATTGGGAAACGGATGAACGGCC
>Del_Flaco_(5).I-E_334;size=2;
TACGGGGACGACTTCTTTTTCTTCTCCTTGC
>Del_Flaco_(5).I-E_344;size=2;
GAAGGCTCGCGCGACTTCTGGGTGTGCCCAGA
>Del_Flaco_(5).I-E_340;size=2;
GGAAGCTAGGCGCTTCTTCTCTTCCTCTGTCC
>Del_Flaco_(5).I-E_322;size=2;
GGAGCGCTCGAAATACGGGAAGCGATACGACT
>Del_Flaco_(5).I-E_421;size=2;
GTCAGGCGCCTCTTCGAGCGCTTCTCCACGCC
>Del_Flaco_(5).I-E_422;size=2;
GCGGTTCCCGGACCAGGGCACGGTTGCACTAT
>Del_Flaco_(5).I-E_423;size=2;
ATGCTGCCGGCGGGCATGGACTGGTAGGTCT
>Del_Flaco_(5).I-E_419;size=2;
GGCCGCCTCTTGCGCCTGGCTGAGCTGGAGAA
>Del_Flaco_(5).I-E_408;size=2;
GTGGGCGACGAGTACGCCCGCGTCCTTGTCCA
>Del_Flaco_(5).I-E_404;size=2;
TCATGCTAGCAAAACGCGTGTCAAGACTCCTC
>Del_Flaco_(5).I-E_399;size=2;
CGAACGCCGACGCCATATCCCAGGCGGCGCTC
>Del_Flaco_(5).I-E_442;size=1;
AACCGCCTAAGCTCTGCGCCGCCGCCGG
>Del_Flaco_(5).I-E_445;size=1;
GACATCACCGGGGCAATGATGCCCTACTACTC
>Del_Flaco_(5).I-E_441;size=1;
AGCGTCCTCGCCACCCCGCCCTCGGCCCAGTC
>Del_Flaco_(5).I-E_439;size=1;
CGCCCCCGATGGCGTCCAAACCCCAGCGCCAA
>Del_Flaco_(5).I-E_506;size=1;
AAATACCGAGTCCATGTGGGCTTCAGCATAGA
>Del_Flaco_(5).I-E_437;size=1;
GCTACAGGAGCTGGAGGAGAAGCTCCGCTCCC
>Del_Flaco_(5).I-E_440;size=1;
CCCTCCGTCCCGAGGTCCACGATGACCACGAT
>Del_Flaco_(5).I-E_462;size=1;
GACGGGGAGCAGTTTGCGCCGGTTGCGAACGA
>Del_Flaco_(5).I-E_463;size=1;
TGTGCGGCCCCACATTTTGACGCGAGTCTAT
>Del_Flaco_(5).I-E_469;size=1;
GAGGGCTTCGTGGTGCGCGCCGACAGGGTCGT
>Del_Flaco_(5).I-E_466;size=1;
GCCAACTGGGATGTCGCGCGCGTCGCCGTTGA
>Del_Flaco_(5).I-E_470;size=1;
GGGGAGAGCAAGCCCGTGGGCTCCCCCTTGCC
>Del_Flaco_(5).I-E_433;size=1;
TGTGGGGCGGGGCCAGCCTGCCCGTCAGGGAC
>Del_Flaco_(5).I-E_435;size=1;
CTCCTCACCCCCTCCTGCTCCACCCAGTACCC
>Del_Flaco_(5).I-E_432;size=1;
GGGGGGCGCCCGCCCCCCCTTTTCTCCCTGGA
>Del_Flaco_(5).I-E_447;size=1;
GCGCGGCGCTCCTCCTCCAGGAACGCCGGGTC
>Del_Flaco_(5).I-E_431;size=1;
CACCCCAAGGTCCACCGCGTTGAAGTGCCCCA
>Del_Flaco_(5).I-E_483;size=1;
TAGGGGGCCGCCAGCTCAATCACGGCTACCCC
>Del_Flaco_(5).I-E_492;size=1;
GCCGCTCCCGGTGAGCCCGGCGGCACCCGCTT
>Del_Flaco_(5).I-E_476;size=1;
GGACCACTAAGGTCTACGGCACGCACGACAC
>Del_Flaco_(5).I-E_475;size=1;
ACGACGGCCTGGTGGGTACTGGAATGGCTCAG
>Del_Flaco_(5).I-E_489;size=1;
TCCGTGCCCGACAGGGCCACGGAAAATGGCGG
>Del_Flaco_(5).I-E_485;size=1;
CGCTCGGGGTCGGCGAACTCCACCCGGGTTAG
>Del_Flaco_(5).I-E_494;size=1;
GCCCCTGTTCGAGTCCGGCTTCCTCGAATACA
>Del_Flaco_(5).I-E_493;size=1;
AAGGGCGGCAAAGGCTCCAGGAAGCGGCGAAA
>Del_Flaco_(5).I-E_472;size=1;
CCGGTTGCCGTAGTCCCGCCACGACCAACGACATCCTC
>Del_Flaco_(5).I-E_517;size=1;
CGCCTGCGCCCCCTCGGCCCCATCGCGTGGGG
>Del_Flaco_(5).I-E_508;size=1;
GTTATCCCCTCCCAGCGGGAAAGGCAATAGGC
>Del_Flaco_(5).I-E_497;size=1;
GAGGGCGCGAAGCGGGAGAAGGATGTCGCTAG
>Del_Flaco_(5).I-E_507;size=1;
AAACCCCGAAGCATTTAGAGGCATCAACGTTC
>Del_Flaco_(5).I-E_481;size=1;
GAACACGCCGTCGTTCGCGGCGGCGAGGCCAAG
>Del_Flaco_(5).I-E_477;size=1;
GCCCTCAAGCGCCCCGAGGGGGTGAACCCCAT
>Del_Flaco_(5).I-E_510;size=1;
TTTAGCCGGGCAAGGGGGAAGGAAAAAACCGG
>Del_Flaco_(5).I-E_512;size=1;
GGCGCCCCCCCGGGGCCCTCGGGGCGGATCCC
>Del_Flaco_(5).I-E_521;size=1;
ATGGACCGCGTGTCAACGGGTTGGAGCCCAAGC
>Del_Flaco_(5).I-E_533;size=1;
CCCACGGGGACCCGCAGGTCTGGATCCCGGAG
>Del_Flaco_(5).I-E_565;size=1;
TTGGGCTCCCCGGAAAACCTTGTGGTACTCCC
>Del_Flaco_(5).I-E_524;size=1;
GAGGAAGCATGGGAAAGATTGTCGTGCCCGGC
>Del_Flaco_(5).I-E_592;size=1;
GTCATTCACGCCGGGCGGCACCGCGTGTGGGG
>Del_Flaco_(5).I-E_611;size=1;
CGGGGCGGATCTCTCCGGATGTGGGCATCTGG
>Del_Flaco_(5).I-E_599;size=1;
AATACCTGGCTCCGGTGGGGGATGCCCATCTG
>Del_Flaco_(5).I-E_600;size=1;
ACCGCCCCCGAGGGGTGGTACGCCAAGGGGGC
>Del_Flaco_(5).I-E_561;size=1;
CCCTGCGCCTTCCGCCAGGTGGGCATGGACCC
>Del_Flaco_(5).I-E_553;size=1;
GCCCTGGAGAAGGGGCAAACCCACGTGGTCAA
>Del_Flaco_(5).I-E_548;size=1;
GAAGCCGACAAGCTAACCCCGAGCGTCATTGA
>Del_Flaco_(5).I-E_550;size=1;
AACGATGCTTCCGAGGTCTACGACTGGCTCAA
>Del_Flaco_(5).I-E_549;size=1;
GGACGCTCCGGGAAAATCGCCACCGCCACCCG
>Del_Flaco_(5).I-E_547;size=1;
GCGATAACCGACAACGCCGCGCCTCCCCCCAA
>Del_Flaco_(5).I-E_562;size=1;
CTCCACGACCTGGTCCATGACCACGGGGCGCT
>Del_Flaco_(5).I-E_543;size=1;
CCCCCGCACCGGCGACGGGCGAAGGCGGCTTT
>Del_Flaco_(5).I-E_545;size=1;
GAGGTGCGCCGTGCATAACCCCCGCTCCCGCC
>Del_Flaco_(5).I-E_612;size=1;
GCCAGGATGAGGCGCTTGGCACGGCGGGGCTA
>Del_Flaco_(5).I-E_581;size=1;
GGCGGGGGCGAGCTGAGAAGAAGTGTGCGGCC
>Del_Flaco_(5).I-E_455;size=1;
CCCAGTGGCCGCCCGGTCCATCTCCGAGGCCC
>Del_Flaco_(5).I-E_586;size=1;
GAAAGCGGCATCCCCAACGCAGAGGCGGCGGC
>Del_Flaco_(5).I-E_587;size=1;
CTCATCGTCGCGGCCCCGATTGTATGCCGGGG
>Del_Flaco_(5).I-E_449;size=1;
GGCAGGGAAGAAGAGATGGGGCGGGCAACTGC
>Del_Flaco_(5).I-E_467;size=1;
CGGGGAGGGGCAGGCACCTCTTCGTGCTACCC
>Del_Flaco_(5).I-E_456;size=1;
GGTTCGAGGTGGTGGAGGGCTGGTTCGTTCAC
>Del_Flaco_(5).I-E_458;size=1;
GGCGGCAATATCCCTGGGCGATATCCCCGCCC
>Del_Flaco_(5).I-E_578;size=1;
GAGGGCGTCGGGGAGTGGCTTCAAGCGACCAA
>Del_Flaco_(5).I-E_574;size=1;
CCATCGGTGAGCGCCTTGCGGAAATCAAAGGC
>Del_Flaco_(5).I-E_575;size=1;
GAAACACCAAAACCAACGCCTGCTCCTACGCC
>Del_Flaco_(5).I-E_608;size=1;
GAGAAGGTTGAGAAGGCGGCGGAGGAGGAGCG
>Del_Flaco_(5).I-E_590;size=1;
AAACGGCGCAGGTGGAGGCGTTGGATCCCTTC
>Del_Flaco_(5).I-E_568;size=1;
CTCCTCTCCGGGGCGAAGCCGCCCTCGAAGGT
>Del_Flaco_(5).I-E_567;size=1;
CCGTCCCTGATGACCTCGAACTCTGGGTCCGC
>Del_Flaco_(5).I-E_577;size=1;
AGCCCACGCCGGACCGGAAAGGGTGCGACCCC
>Del_Flaco_(5).I-E_572;size=1;
GGGTTGCCCTCTTCATCGGTGGCAGAGCCGAG
>Del_Flaco_(5).IIId_1;size=355;
GATTATCAGGTTCAAACAATGGATTAATGTTGTCAAGTTC
>Del_Flaco_(5).IIId_2;size=229;
CGAGTTCCCGTGCCCTCTTAGTTCCCACCACAATCAT
>Del_Flaco_(5).IIId_3;size=218;
TCCCGGGCCTCCTCATCCGTGAGAAGGCCGAGGCGAACGG
>Del_Flaco_(5).IIId_5;size=205;
AGGACCACCGCGTCATCGCCATCGTGGTCACCCCCAAGGAGA
>Del_Flaco_(5).IIId_4;size=192;
CGACCACTAACTCCCATACTCACCTCCTACGCCTCCCTA
>Del_Flaco_(5).IIId_14;size=178;
CCATTCCGCGTGCCCCTTGAGGACGTAGTCCCAGTCCC
>Del_Flaco_(5).IIId_6;size=158;
GCAACGGCTCACCACCACGGGCACGGGCTCCTCTCCTAGAGCT
>Del_Flaco_(5).IIId_7;size=142;
ACTCCACCACCTCCACAAGCACCCACCGGAAGGCGGCCCCCT
>Del_Flaco_(5).IIId_8;size=133;
TACAATTTGGGCACCTAGTGGGAATCCTACCGGCTTTGCCAAG
>Del_Flaco_(5).IIId_9;size=126;
ACGTTGTCTGCCGCCCAAGTGACGGCGGGCACCATCCGTC
>Del_Flaco_(5).IIId_10;size=122;
GGTGATGGCCCCCACAAGCCAGTACCCGCTCCTGTCCAGGAAG
>Del_Flaco_(5).IIId_11;size=119;
CCATGGCTGGCAAGAACGGGACCTACCTCCTTGACGTT
>Del_Flaco_(5).IIId_12;size=114;
CAGGAGGTAGAACCCCGGCCCCAGCGGTCCGCTAAGGTACGT
>Del_Flaco_(5).IIId_15;size=107;
ATTGCGTGTGTGCACGCCTCCCACGACAACGCGCACTCTTGG
>Del_Flaco_(5).IIId_13;size=107;
GGGGGGCCGTGGCCGGGGTCTGAGCTTTAGCCGTCTTCCTTGCCA
>Del_Flaco_(5).IIId_17;size=103;
CCAAGGATCACGGCCAGAGCCGGAGCGCTCTGCTCCCTCAA
>Del_Flaco_(5).IIId_18;size=102;
TTCATCGCTTAGCACCTCCCCCTCCTCTTCGGTTGAGA
>Del_Flaco_(5).IIId_16;size=100;
GCTTGCCGCCCAACCCCCTAGCGAAGCCCCTCCAGAACAA
>Del_Flaco_(5).IIId_19;size=96;
ACGGCACTGGGGGCGTGCTTGGCGAGCGCAGAGACTCG
>Del_Flaco_(5).IIId_21;size=94;
CCCAAGCGAATAACCAGAAGCTTCTTCATGGCTTCCCCCTT
>Del_Flaco_(5).IIId_20;size=91;
ATTCGTTGTTTGCCGTGACGATTTCGATCAAACGCCTTTTCT
>Del_Flaco_(5).IIId_22;size=86;
CTGGAAGCGCCAGGCCTGGGAGAGGGGAGGGTCTAGGGCGG
>Del_Flaco_(5).IIId_23;size=84;
CCTTTTCCTCCGCGGGTAGTTCAAGAGCCGCATTCAGCG
>Del_Flaco_(5).IIId_26;size=83;
GAGATAGTGCTGGAGCTGGTGGACTCGGTATGTCATGAAG
>Del_Flaco_(5).IIId_28;size=83;
GAGACCCCGGAGAATAAGGCCAAGCGTCTTGGCGCGTTTG
>Del_Flaco_(5).IIId_24;size=83;
CCTCAATGTACGCCCCCAGCTCACCGGGGGCCTCGAGGCCCAA
>Del_Flaco_(5).IIId_25;size=83;
TCACCCAGTGTATCCGCGAGGCCACGGGGCCGAAGTGGGCGG
>Del_Flaco_(5).IIId_29;size=77;
TTTCAACGACGCGCGCGTCCAATGGGGCGCGCTTCCGGG
>Del_Flaco_(5).IIId_30;size=77;
GCGCCAAGAAACGCGCCGCACGGGAACCAAGCCGAGT
>Del_Flaco_(5).IIId_31;size=73;
TCCCCACCCCTCGGCGAGCCGGAGGAGGGTTTCCCCCGGC
>Del_Flaco_(5).IIId_33;size=70;
ATCTATGGCCCGCACGACCTCCTCCACCGGGGCCGTGGAAAG
>Del_Flaco_(5).IIId_32;size=69;
CCGATATCCCGGCCCCACTCCTGGTAAGCGCGGCTTAC
>Del_Flaco_(5).IIId_34;size=65;
GCCGCATTACCGCGGGCGCAAGGCCGTCCAGGATTGTCCA
>Del_Flaco_(5).IIId_36;size=63;
GAAGCCCTCACCCGCAATCGTTTCCATGCCCATCACTCGC
>Del_Flaco_(5).IIId_39;size=62;
GTAGCCCTTTTCAAGCTCAGCGAAAAAGAGGTCGTCGT
>Del_Flaco_(5).IIId_35;size=60;
CGTTTGCGGTCCTCCTGCGCGTCTACGGCGAGTTATTTGAC
>Del_Flaco_(5).IIId_38;size=59;
CGCCCGGACCCCGTTTGAGATTCAGGGCCTCCAGGACCAG
>Del_Flaco_(5).IIId_37;size=59;
TCAATCCCCCACCAGCGCCCAAGGACAACCCTAACCCTCCAAAG
>Del_Flaco_(5).IIId_41;size=56;
CACCATGCCACCACACCCATAAGCTCCCATGCCGATGGG
>Del_Flaco_(5).IIId_42;size=54;
TTACCAGCGCGGTGGGCCATGAGGACACCGCGCGGGTGATGGG
>Del_Flaco_(5).IIId_40;size=54;
GTACGGGGTTCATCCCCCTCTTGGCCATCTCTGACA
>Del_Flaco_(5).IIId_47;size=50;
TCTGGGTCTGGGCCTTGCCCTTGGTGGCCCGCTTGCCCTT
>Del_Flaco_(5).IIId_46;size=49;
AGATCACCACGCGCACACCCTCACGCTTGAGGATGTAC
>Del_Flaco_(5).IIId_43;size=49;
CCTTCTCTCACCTCGTCACGGTTGCCGTAGAACCAGT
>Del_Flaco_(5).IIId_49;size=48;
GGGTCTTGGGCATCTTCGCTCACCTCCTTTCGTTTTCT
>Del_Flaco_(5).IIId_51;size=46;
CTGGCGCTTCCCGTATTTCCCCTCCCTCGCGGGCCCGTTGA
>Del_Flaco_(5).IIId_67;size=45;
TTGTAGTGCTCGTCGTAGTCGCCATCCTCATCCTCCTGG
>Del_Flaco_(5).IIId_48;size=45;
CGTAGATGTAAACGCCTCCGTCATCGTCCTCCACGACGT
>Del_Flaco_(5).IIId_45;size=44;
CACAGCAGCGTGTCGTCGGAGGCCAGGAGACCCACTTCG
>Del_Flaco_(5).IIId_44;size=44;
TCCTCCCCGGTGGTAATCCCGACGTCGCGCCTTTTCCAC
>Del_Flaco_(5).IIId_57;size=40;
GGCAGCCGCGATGAGCTTGGCGGTGTTCCGCACGAGCTCA
>Del_Flaco_(5).IIId_53;size=40;
CAATGGAGAGCTTCGTGGCCCCCTTCTCCCGAAGGCCCAAT
>Del_Flaco_(5).IIId_50;size=40;
CAATCCAGGCCGTCAGGGTAGGAAACTCGGGCGGAACA
>Del_Flaco_(5).IIId_52;size=40;
CTGTCGCTAACGATGGCCTCGATTAGCTCAGCATGTTCG
>Del_Flaco_(5).IIId_59;size=34;
TCTTTCGCCTTGGCTTCCATGAGCTTTTTCCGCCCCTCTTCGA
>Del_Flaco_(5).IIId_55;size=34;
ATAACCCCTAACCCCCCCCAAGGCCCCCAGGCTTGAG
>Del_Flaco_(5).IIId_54;size=33;
CCTAATAATTCCGGTAAGATCGATCTCCAGCATCTC
>Del_Flaco_(5).IIId_65;size=33;
AGCGTCTGGGGGCACGTCCAGCTGCGCCTTGTCCGGCATTACA
>Del_Flaco_(5).IIId_56;size=33;
TGGGGGAGGCCATCTGCCTGCCGTGGGCTGGGAGGGGCCAGCAG
>Del_Flaco_(5).IIId_61;size=33;
CCAGGAAACGCGCCGCACGGGGGTAAGGCCAAGCTCCCGT
>Del_Flaco_(5).IIId_63;size=32;
CACGTACTTTGCGAACTCCTCTACGCGCATGTCCTTCAATGC
>Del_Flaco_(5).IIId_58;size=32;
TGGCTTTACGGGAAGGAGCCAGCGGATGAATACAAA
>Del_Flaco_(5).IIId_68;size=31;
CCAGGGCCTGGACCAGGGCCGCGCCAAGGGCCTGG
>Del_Flaco_(5).IIId_62;size=30;
CGGATGCGCCGCCACACCCTGTGGCTGGTCAG
>Del_Flaco_(5).IIId_64;size=29;
AGGCCCTCCCCGCCGCATGCGTGGCAGTCCTGCCACCA
>Del_Flaco_(5).IIId_76;size=28;
CCTCGAACTCTGGGTCCGCCCCGATTTGCCTCACATCCAT
>Del_Flaco_(5).IIId_75;size=28;
TGCTATTATGCACATTATGCTTCCACCTCCTCTATCCTGCCG
>Del_Flaco_(5).IIId_70;size=28;
GTTCCCGCGGCGGCGCTCGTCGTGTTCTTTTTCTAGTAG
>Del_Flaco_(5).IIId_69;size=28;
CTAAGACCCTACCAGTTCGGGCGCGATGGTAGCCGTCAGTTCG
>Del_Flaco_(5).IIId_66;size=28;
CTGGGACGTGCGGAACTCAGCGTCGTCAATCCTGGCGTTGTA
>Del_Flaco_(5).IIId_93;size=27;
CCTCATCCTCCTGGGTGTTATCCGCGCGCGTGTGCTCAAGAAG
>Del_Flaco_(5).IIId_73;size=27;
CTCGACAGGTTCCAGCACCACGACCCTCCTGTCAAGCTT
>Del_Flaco_(5).IIId_71;size=27;
GGCGGTCCTTACTGCGCTCCTCATACGGGGCAGGTGTCCT
>Del_Flaco_(5).IIId_82;size=26;
CCCGCTTTGAGGGCGGCAATAAGCTCCGCCCCTGTGGGCCCC
>Del_Flaco_(5).IIId_74;size=25;
CCACGCTCGCCTCCGCCTCACGGAGGCGAGCATCGCCGAAC
>Del_Flaco_(5).IIId_78;size=24;
GGCTTGGCCCCAGTCCTTGGCGGCTTCACTCGCCATGATGA
>Del_Flaco_(5).IIId_79;size=24;
GTGGCGGGGGAGGTAATCCTCACCTGTAGTAATGCCTA
>Del_Flaco_(5).IIId_77;size=24;
CCAAGCTTACGCATGTTTTTGCCCCGCTTTTCCGCGC
>Del_Flaco_(5).IIId_72;size=24;
CCCAAAGGTCATCGTTTCGTGGATGCCCGTCTTCCT
>Del_Flaco_(5).IIId_80;size=24;
CGGTGCAGGCGCGGGCAGCTCTGTTTGAGTACCTGCAACTC
>Del_Flaco_(5).IIId_87;size=23;
TACCCTCTGGGGAAGTCGGAATCGACGGGGCGGGCGTGGCCC
>Del_Flaco_(5).IIId_81;size=22;
AAGATTGAGCCGGTCAACGCCCCCTGGCTCATCGAGCCCG
>Del_Flaco_(5).IIId_86;size=22;
CCCTCTCCAGGCCCCAGCGCACCTGGCGCCGGGCCGTGTCAA
>Del_Flaco_(5).IIId_85;size=21;
GGGCAGCGGTCGCCAAGCCAAGCCAAGGGGCGAGGTGTGGG
>Del_Flaco_(5).IIId_83;size=21;
TAACTAACTTCGGTTTGGACGCGGTGGCGCAGGTTGATGCCA
>Del_Flaco_(5).IIId_84;size=21;
CGTTCATGATGCCCTTTACGATGCCGATGCCGTTCTTTGTTG
>Del_Flaco_(5).IIId_94;size=20;
CCACGCCGCGCTCGCTGTATCACTCCTCCTCTAAACA
>Del_Flaco_(5).IIId_99;size=19;
ACTTCTTTGCGGGGGTGGGGCGGAGGAGGGCGAGGAGGTTGCG
>Del_Flaco_(5).IIId_90;size=19;
CACGGTTGCCCCAAAACTCGCTGTTTCCCGTGACGATGTTTA
>Del_Flaco_(5).IIId_88;size=19;
CTATGTTGTGTTTCTCGTTGTAGGCGGCGATGAAGA
>Del_Flaco_(5).IIId_89;size=19;
AGGAGCGCTCATCAAGCGTCCGAGGCCGCGGCTCTACA
>Del_Flaco_(5).IIId_97;size=18;
AGCTGGAGCCGTCGGCCACGACGAGGGCGATGTTTCCGTTCTCG
>Del_Flaco_(5).IIId_98;size=18;
GGACGCGCTGCTTCACCGGGCGGCCTGGGAAGCTAGT
>Del_Flaco_(5).IIId_95;size=18;
GTGGGTACGGGGGATGAGGTCAGGCGCTTCCGTGTCGG
>Del_Flaco_(5).IIId_91;size=18;
TCAGGAACGACAGGGAGTTTCGCGTGATGGCGAT
>Del_Flaco_(5).IIId_92;size=18;
TCCCAAATCAGGGTCCAGCCGCCAATGCGACCGCGCCTA
>Del_Flaco_(5).IIId_102;size=17;
CGCCCGCTCCGTCGATCCCCACCTCGCCGAATGCAAACCT
>Del_Flaco_(5).IIId_101;size=17;
GTTAGTCCGTTTGGGCGGGCCATCTCCTCGATGAGCGG
>Del_Flaco_(5).IIId_100;size=15;
TACCGAGGCCAGGAACTCATGGCAACCGGTATCAGGACCA
>Del_Flaco_(5).IIId_104;size=13;
TCGACATCATGCCGCCTGAGCTTACGGCGTGGCTTCTTG
>Del_Flaco_(5).IIId_106;size=13;
GTACGAGGGACCAGCGGCCGCAGCAGCGAGGTTGCTGTAGGT
>Del_Flaco_(5).IIId_103;size=13;
CAGACGCTGGCCTCCGCCCTCGCCAACCTCCCCGGAGA
>Del_Flaco_(5).IIId_107;size=12;
TCCTTGCTGTAGTTGTTATCTGCGCCGAGCCACCCCCT
>Del_Flaco_(5).IIId_105;size=12;
GGCCCGGCTCGGGGAGCTTTACGGGATCAAGGTGGTGGA
>Del_Flaco_(5).IIId_116;size=11;
CTATGGATAGCCCCCCGTGCTGGGGGCTGGGAAGGAGG
>Del_Flaco_(5).IIId_108;size=10;
TCCTTGTAGTGCTTGACCTTCCACATCCCCATCACCTCCA
>Del_Flaco_(5).IIId_112;size=9;
CGTTGATGTCCCTGTGGAGGTTGTCCTCCGTTGGGACGATGA
>Del_Flaco_(5).IIId_114;size=9;
TGTCTTTCCTCCGCCACCGGACCCCCCACCCATCGGTGGTGG
>Del_Flaco_(5).IIId_110;size=9;
CCTCAAGCTCGGGCGGCAAGTCTTCACCTGAAATGACCCAAA
>Del_Flaco_(5).IIId_109;size=9;
GGCTTCAGAGGGAGGTCTACCTGCTGAAGCTTCTACG
>Del_Flaco_(5).IIId_111;size=8;
TCTCAAGGCTCTGAAGCCGTAGCGCTTCCTCCCTCTGTTTTTG
>Del_Flaco_(5).IIId_118;size=8;
GGTGTGGCGGGTTACTGACCCCGTCGGCGAGGGGTACGACGA
>Del_Flaco_(5).IIId_117;size=8;
CATGCGTCCCATTCCCGTCTTTGCCCGCCATGCCGGTTATGA
>Del_Flaco_(5).IIId_517;size=7;
CCTGACGGGGACTGGGACTACGTCTTCAAGAACGAGGCGGTGT
>Del_Flaco_(5).IIId_124;size=7;
GCGCCCGCCTCTTTCCACCTCCACGCCGCACTCTACG
>Del_Flaco_(5).IIId_125;size=6;
CCAGTCCTGATGGTAATAGTGCGCGTAATGGCGTCAA
>Del_Flaco_(5).IIId_119;size=6;
TCCATTGTATTGCCCGCTTTCGGGGACGATTGCATTGTCT
>Del_Flaco_(5).IIId_195;size=5;
CGTAGAACCAGTCGTTTCCCGTGACGATGTTGATAAA
>Del_Flaco_(5).IIId_122;size=5;
TACGCCCCAACCCACAGGGGGGCAGCAGTAACAG
>Del_Flaco_(5).IIId_123;size=5;
AGAGAGCGCCGGGCGCGTGGCGATACTAACGCCCGACCGA
>Del_Flaco_(5).IIId_121;size=5;
TTGGATTGGCAAAAAGGAGGATGGGAAGCCACGAGAGGTCCG
>Del_Flaco_(5).IIId_134;size=4;
CCGCACCGTCAACCGCCCCTACCGCCAGGTTCGTAGCAT
>Del_Flaco_(5).IIId_129;size=4;
CAATACTACCTCATCCACGTCCCGAAGCGGGCGCACG
>Del_Flaco_(5).IIId_130;size=4;
GGTCGCCAGTAGCACAGCATCCGCGGCCCACCTAGGCATTTCA
>Del_Flaco_(5).IIId_127;size=4;
ATGCCGTTCCCACCACATCATGCGTCCCATTCCCGT
>Del_Flaco_(5).IIId_139;size=4;
TGTTTATAAACCTCTCAGTCAAATCGTAGTCCACGGCGATGTA
>Del_Flaco_(5).IIId_136;size=3;
GCCCCTTGGGGCGCCCCTACGGCTAGCTAGTAGCTCTACCAGG
>Del_Flaco_(5).IIId_229;size=3;
CTTCTAGGGCGGCAATGAGCTCCGGCCCCGTTAGGGCCTGGGCC
>Del_Flaco_(5).IIId_141;size=3;
CCGCCCCGGGCCGCGCCCCCCGGCCCGGCCCGCCCCGCGCACCC
>Del_Flaco_(5).IIId_143;size=3;
TACCCGAACCCAGGACGATGGCGCCGTTCAAGTGGCCCGGCGG
>Del_Flaco_(5).IIId_133;size=3;
TGCCCACAGGCACTCCACGCGCCTCACGTGTTTGAG
>Del_Flaco_(5).IIId_131;size=3;
CATCGGTGGTGCTCCCTTCTCTAACCTCGTCACGGTTGC
>Del_Flaco_(5).IIId_132;size=3;
GGAAACTCGGGCGGAACATCCTGCGGCTTCCTGTAGCCAG
>Del_Flaco_(5).IIId_162;size=2;
ACTTCATAGTCGACTTCAAGAGTTCTTGGGTGACTTC
>Del_Flaco_(5).IIId_166;size=2;
TAGAGAGCGTGCCCTTGGCGCTGATGATGGCCTTCT
>Del_Flaco_(5).IIId_180;size=2;
AAATGCCGAGGGGCGCGAGTGCGGCCTCCATGTCGCCCT
>Del_Flaco_(5).IIId_147;size=2;
AGAGGTGAAGACCCTCAGGTACGGAGAGGAGAACGCTCC
>Del_Flaco_(5).IIId_148;size=2;
GACAGGGTCGTCCGCACCACGAGGTTTGCATTCGGCGAGG
>Del_Flaco_(5).IIId_217;size=2;
CTGTAGCCAGTCGGGACCACCTGGGGCTTCTGGGCCT
>Del_Flaco_(5).IIId_211;size=2;
GTAGCGGTATGGGGCCTATATTGCTATGGGATTTTTA
>Del_Flaco_(5).IIId_210;size=2;
CGTTTGCGGTCCTCCTGCGCGTCCAATGGGGCGCGCTTCCGGG
>Del_Flaco_(5).IIId_228;size=2;
TCTTTCGCCTTGGCTTCCATGAGCACCCACCGGAAGGCGGCCCCCT
>Del_Flaco_(5).IIId_242;size=2;
AGCTTAATCATGGTCCCGCTTCGCCTTTTCCTCGCGCGCG
>Del_Flaco_(5).IIId_239;size=2;
CCTCAAAATCCAGCCGGGCGTAAGACACGGCGGTGATC
>Del_Flaco_(5).IIId_309;size=1;
ATCTTAGGCAACTCGTAGAGGTAGCGGCCCACGCCAAACTT
>Del_Flaco_(5).IIId_290;size=1;
CACCTCACTTTCCATCCGTCTGAGGTCTCGAATTCTCTCAC
>Del_Flaco_(5).IIId_279;size=1;
CCTAGAAGAAGGGCGGCAATGAGCTCCGGCCCCGTCAGGCGG
>Del_Flaco_(5).IIId_348;size=1;
GAACGCCCATTGGCTGTGCCCAACCATCCCCCCAAGCTCTCTG
>Del_Flaco_(5).IIId_355;size=1;
CGGCGACGCGCACATCGGCCTGGTACGCGATGTGGTCT
>Del_Flaco_(5).IIId_267;size=1;
GAGGAGGAAGTAGCCCTGGATCTTTGGGGGAACGAG
>Del_Flaco_(5).IIId_494;size=1;
AGGATAGCGCATGCGGCCAAGTCTGTGAGGGGCGCCCT
>Del_Flaco_(5).IIId_427;size=1;
AACGTCAATACTGGCGTAGGCGTCAGAGCCTTCAGCTTCC
>Del_Flaco_(5).IIId_441;size=1;
GGACTGGGACAACCTCATCGGCGGCCTCATTGACGTGG
>Del_Flaco_(5).IIId_440;size=1;
CAAACTGCTCAGGAGGTAAGCGCATGAACCCGAACTTTGAGG
>Del_Flaco_(5).IIId_513;size=1;
AAAGGTGAAGAGCCCGAGGTCCTCCACCTCGCCGCTTTTGA
>Del_Flaco_(5).IIId_411;size=1;
CCGAGCGCGTCGTCGATGACGCGCACGACCGCATAGTGTTCTG
>Del_Flaco_(5).IIId_460;size=1;
GGCCGGGGAGATGCCCTCCGCACCCCTCCCGAAGCCGGGGAGGT
>El_Tatio_(1).I-C_1;size=28719;
AACATCCGCTGGATTAGGGGGAGGTGGTTCAGGA
>El_Tatio_(1).I-C_2;size=21805;
AACTTGGCCGCGAAATACTCGCGGTAGAGGGCTATGAC
>El_Tatio_(1).I-C_5;size=19478;
TGGTCCACGCTGTGCATTGTGCTAAAGCTTTGATTGAG
>El_Tatio_(1).I-C_3;size=19246;
ATGGTACCCTATCGGGTTAGCCCAGTCAAGCCCCAT
>El_Tatio_(1).I-C_4;size=18996;
ACGATGTGCCCCCGGGTAGCAGGTTTGCCCAAGAGGC
>El_Tatio_(1).I-C_6;size=15955;
GTGACGCCTTCGCGCTCCCTGGCGGTGTCCTCGGGAG
>El_Tatio_(1).I-C_8;size=12012;
ATCACGGGGCCAATGTTCTCGGCGATGCCGATGTAG
>El_Tatio_(1).I-C_7;size=11930;
CTCCTCCCCTCCGAGCGCAAGTTTCCGTACAAGCGCTA
>El_Tatio_(1).I-C_10;size=10773;
ATGGCCCGCTTTTTGATGCGCTCCATTCTACGCCTG
>El_Tatio_(1).I-C_11;size=10585;
TGGGAGTGGTTAAAGGAGGTGCTGGGATGAGGCCGCAT
>El_Tatio_(1).I-C_9;size=10503;
GGCTCCTCCAGGACCACCAAATAGGGGATGCGGTT
>El_Tatio_(1).I-C_12;size=9457;
CTGGTGCACTCGGCTTTGGGCGTAGGTCCCCGTCCCCC
>El_Tatio_(1).I-C_13;size=7884;
TTGGGGGAGGGGAAGGAGCCATGAGGGTCCTGGCCCGGG
>El_Tatio_(1).I-C_14;size=7321;
CAGGACGCGATACTGCTCGGTGGTGGGCGGCACCTGGG
>El_Tatio_(1).I-C_15;size=7286;
ATCATCCCGCACCTCCTAGCTATATGCTACCCCGTGCAT
>El_Tatio_(1).I-C_16;size=6715;
GTTGTGGGGGGAACCCTGATCTGGGTGGGCCTCCTCC
>El_Tatio_(1).I-C_17;size=6501;
TGGTCCAGGGCGTAGACCACCTCGGCCTCGGTCTCC
>El_Tatio_(1).I-C_20;size=5797;
CTCATCGGGGTAGACGGCGAACTCCCGCTCCACCAGGAG
>El_Tatio_(1).I-C_19;size=5716;
CACTCAAAGTAGGTTGTGGGGGAAACTGACGAGCCG
>El_Tatio_(1).I-C_18;size=5679;
ATTCACAATGCCAAACAGGCGCCTCAGCTCCTCGGCAAC
>El_Tatio_(1).I-C_21;size=5392;
GCGAACGAGCAGGAGTTTATCGCCGCGCTGGGGCGGTTG
>El_Tatio_(1).I-C_22;size=5123;
CTGCTGACCCTCACGGACTGGGAGGTCCAACCCCTC
>El_Tatio_(1).I-C_23;size=4927;
TACGAGGTGGCCGAGGTGAACGGGACGCGGGCGGA
>El_Tatio_(1).I-C_25;size=4639;
GGCACCAGCCCCATGCACTGCCAGCGCCGGATGCGCGCC
>El_Tatio_(1).I-C_24;size=4277;
CGGGTCCGGTTCTCCGGGATCCAGACCTGCGGGTCCCCCTG
>El_Tatio_(1).I-C_26;size=3565;
CAGGACGCCCCGGCGGCCCCCTCCCCTACCCCTCAGC
>El_Tatio_(1).I-C_27;size=3532;
CGCCCGAAGGTGACCTCCACCGAACGGGCATAGGCCAC
>El_Tatio_(1).I-C_28;size=3396;
ACCCCACGGCCCGGGCGGTTCGGAAGGTCCAGGTCTGTTG
>El_Tatio_(1).I-C_29;size=3199;
AGGTCATTCCCCGCAAGCCACTTGATGGCCTTCCAG
>El_Tatio_(1).I-C_30;size=2940;
CCGGCGAAGGCGATGGCCGTGTTGATCCCGGCGAGG
>El_Tatio_(1).I-C_31;size=2717;
GGGAGGGGATGGACTAGGCGCGTGGCCGCCCTCGTGGAGG
>El_Tatio_(1).I-C_32;size=2687;
TTGGGAAGGTTTTCCGGGCTAATGAGTTTAGGGTCT
>El_Tatio_(1).I-C_33;size=2653;
ACCAGGTGGTGAACGAGGTTCACCAGGGGTGGTGAACGG
>El_Tatio_(1).I-C_34;size=2399;
ATGGTGGGGGACCTCCGCTATGGCGAGGGCGACCCGCTC
>El_Tatio_(1).I-C_35;size=2305;
CGCATCCTCATCGTGGGCAAGTCCGGGTCAGGGAAG
>El_Tatio_(1).I-C_36;size=2293;
GGCTGGATTTGGGACGGCATCGCCTCGGTGTTTGACA
>El_Tatio_(1).I-C_37;size=1837;
ACCTACCCCGCGGCCCGCTTCTACTTCCCGGGCGGGG
>El_Tatio_(1).I-C_38;size=1507;
CGCCAGCACGGCGTCCCCACCAAGGCGGGCGTTGGGAG
>El_Tatio_(1).I-C_41;size=1504;
GTAGGGGTGGGCCGCCAGCACCAGGCCCGGGGTCG
>El_Tatio_(1).I-C_39;size=1427;
AATCCTCCGAACCGCGCTCATGGCGCTTTCGGAGA
>El_Tatio_(1).I-C_40;size=1410;
AGCGCATCGTGCCAGTCCCGGGGCTCCCTAGCCGGGT
>El_Tatio_(1).I-C_42;size=1118;
CCGGCGAAGGTACCAAGGTTGGCAATGTCTATGCTT
>El_Tatio_(1).I-C_43;size=1042;
TCCACCACACGGCGGGGCCTGTGAATCAGACCCC
>El_Tatio_(1).I-C_44;size=874;
TGTTGAAGAGGGAGGAGGTCTTGAGGGGCGGGCGGGCGC
>El_Tatio_(1).I-C_45;size=804;
CCGCTTGGGGTACTATGTGGGGAGCCTTATACCACCC
>El_Tatio_(1).I-C_46;size=719;
CAGTCCTCGGCCTCGGTCCCGGGCTCCACGCCCAT
>El_Tatio_(1).I-C_47;size=650;
CCGGCGGCGGCCTCGCCTGGGGTTCGGGGCACGGG
>El_Tatio_(1).I-C_53;size=645;
AGAGGTCCACCCGCCACCTCGAGGCCCAGCCCCCA
>El_Tatio_(1).I-C_55;size=461;
CTGTGAACATCCCGGAAGTTATTTGGTACCCGACTG
>El_Tatio_(1).I-C_60;size=352;
TTGAGCGGTTTGCAAGGTGCTCTATGAGGTCCACGGC
>El_Tatio_(1).I-C_64;size=292;
GGACCAAGACGCTTCGCATCGACCCAGCCCTTGT
>El_Tatio_(1).I-C_65;size=280;
CAGGAATTCCTCGGGGGCGTCCTCACCCATAAGCCC
>El_Tatio_(1).I-C_76;size=213;
TCGGTGGGCTCACCGTGGCGATACCAGTAGAGGAGGGTG
>El_Tatio_(1).I-C_93;size=130;
CGCATGGATGGCGATAGGATATCGCTGGAAATCCA
>El_Tatio_(1).I-C_116;size=71;
TGAGAAATTCCATCGGCTAGCTGCCCTGACGCCA
>El_Tatio_(1).I-C_118;size=69;
TAGCAATACGGCGCGCTGAACTAGAGGTAAGTTTAG
>El_Tatio_(1).I-C_141;size=55;
CGGCGTCGCACGACGGCAAGTTCCTGCGTGGTCAC
>El_Tatio_(1).I-C_156;size=50;
TGGACAGGGGCGTGGAGCAGGGGTTGCGTAGGTACATC
>El_Tatio_(1).I-C_166;size=48;
CAGCGCTTGATATGCCGTTTTGACCAATCCCCTTAC
>El_Tatio_(1).I-C_176;size=41;
ATTGACAAAATTGACAACGAGTTTCTGTCCCTC
>El_Tatio_(1).I-C_181;size=39;
CACTATGCATATATCGGCAACGGCTCCAACAATC
>El_Tatio_(1).I-C_190;size=37;
AGGACAGTAATGCGGGTCAGTGCGATGCCCATCG
>El_Tatio_(1).I-C_207;size=36;
TCACTGTGCACCTCCTGATTGTTTTTCTTTACTT
>El_Tatio_(1).I-C_221;size=32;
TAATGGAGGCTGGCTGGGTGAGCATGCCAGCCAG
>El_Tatio_(1).I-C_214;size=32;
TTGGGGATTTTGGGGGAAATTTTCGAAGGAGTTT
>El_Tatio_(1).I-C_416;size=30;
AGCTCCTGCTGGATGGCTTCAGTCATCTGGTCGT
>El_Tatio_(1).I-C_242;size=29;
CTATCGGCTCATCGCCCTCCCTGTCTTTGCTCATC
>El_Tatio_(1).I-C_251;size=27;
AATGGAGCACATACCTTAAAGGGCTGAAGGTTTAC
>El_Tatio_(1).I-C_290;size=26;
ACCGCGTACCTCCCACGGCCAGCACCACCAGCAC
>El_Tatio_(1).I-C_320;size=23;
ACGAGCTCTCCTGCGGGATTTCCTGCGGGATTTC
>El_Tatio_(1).I-C_318;size=22;
CACGCTTTGGTTTTGGTAACGCGTAGTATCCATGATG
>El_Tatio_(1).I-C_332;size=20;
AGTTTCTCCAGGATGTACATTCCCACAGAGTCATT
>El_Tatio_(1).I-C_359;size=19;
ACGAGGGCGCTCACGTGGCAGGCGGAGCGTATCGC
>El_Tatio_(1).I-C_411;size=18;
TATATCACCGAAGGGATACCCGACTGCCTCTCCG
>El_Tatio_(1).I-C_455;size=17;
CCTGCCCCCCCGAACGTAGGTGTACCCGTCCCAA
>El_Tatio_(1).I-C_446;size=16;
CATACGCATTCGTGCTCAGAAATATCAATGCCACCC
>El_Tatio_(1).I-C_451;size=16;
AGCCAACAAGTGTTTGTGGTCTCGGACGTCTATC
>El_Tatio_(1).I-C_523;size=14;
CTTTCTGCGCAAGACGCGCAAATTAACACCACTTC
>El_Tatio_(1).I-C_481;size=14;
ACGCCAGGCGATGGTCAGCGAACTGGAGCGTCTG
>El_Tatio_(1).I-C_475;size=14;
CTGAGCGGCTCAAGCAGTTGGTTCGTGAGGTTGTA
>El_Tatio_(1).I-C_641;size=13;
TCCGACATCTGGGCACACACTTCGCGAACATTGA
>El_Tatio_(1).I-C_558;size=13;
TCGGTTGGCGAACGATATGTATTCCGCCACGATAA
>El_Tatio_(1).I-C_495;size=13;
CTGGGCCTTCTCTCGCCAGAGGAGGCGGTGGAGG
>El_Tatio_(1).I-C_608;size=11;
TGGAGCGCAACAACAAGCAAGAAACACACACAACC
>El_Tatio_(1).I-C_585;size=11;
CAGGCGTACAGCGGCAGGCAGCGGGTGAAGGTGGGC
>El_Tatio_(1).I-C_587;size=11;
GAGTGGAATTTGACTACTGTTGGGCTGAATACTG
>El_Tatio_(1).I-C_695;size=10;
ATGCCGGCAAGGCGCGCTGCTTCCGTGATGGTATG
>El_Tatio_(1).I-C_648;size=10;
CTTCCATGCCCTCCAACGAGCTATTGAGGCACTGG
>El_Tatio_(1).I-C_663;size=10;
CACAATGCGGGCATAAATGCGGTCAATGAGGCT
>El_Tatio_(1).I-C_769;size=9;
GTCTAAATCCTCTGGGCGCCATAGATATGCCTCTACG
>El_Tatio_(1).I-C_767;size=9;
GCCTTAGAAGAGGATATCAAGCGGATATTTGGAGA
>El_Tatio_(1).I-C_683;size=9;
CAGCAGGGAGCGGGCCTCGCGGTTTAGCTCCCTGATCCGG
>El_Tatio_(1).I-C_688;size=9;
AGTTAGGGCGGGCGGCGGCTGCTCTGGGACCGGGAT
>El_Tatio_(1).I-C_723;size=9;
AACAACTTAGCCTACTGCATGCGGTCGTTACTATC
>El_Tatio_(1).I-C_948;size=8;
CCGCAGGCGCCCCGTGAATTCCTTTTTGCTCAATA
>El_Tatio_(1).I-C_813;size=8;
ATGGATTATCTCACGAAAGAGAGGGGACTAAGCGAG
>El_Tatio_(1).I-C_970;size=8;
CTCTCTTTCGTGAGATAATCCCTGACCTCCGCTG
>El_Tatio_(1).I-C_1182;size=8;
GGCCCGGAATGCATCAAGCAGATGCTCTAAATCGC
>El_Tatio_(1).I-C_1330;size=8;
CCCGTAGGTGTGAGCCAACCACATGAGGAGGAGCAG
>El_Tatio_(1).I-C_847;size=8;
GCGTGCACCAGCGCTTCCCGTCCCATACCATCCA
>El_Tatio_(1).I-C_785;size=8;
CTGGGGAGGGAAAGATGAAGGCGAAGGATTTTTGG
>El_Tatio_(1).I-C_795;size=8;
CGCTATCGCGTTGGCAACAGCCAATTGATAGCGCACGA
>El_Tatio_(1).I-C_866;size=7;
CTCAACGACGCCGCCTCCTCCTGGGAGTTCACCTG
>El_Tatio_(1).I-C_1075;size=7;
GTGGAGGTCCAGGCCTGGAGGCACCTCGCCGAGCGC
>El_Tatio_(1).I-C_846;size=7;
GGTCACACGCAGGAAGGATGGCTTATTCATTTTG
>El_Tatio_(1).I-C_806;size=7;
CCGCTCGGTGCATATCGCTGCACCGTATCCCCTGG
>El_Tatio_(1).I-C_811;size=7;
AGCGACTTCATCAGCACCTCCCGGCTTGCCCCTT
>El_Tatio_(1).I-C_993;size=6;
CGCTTCACTGTTGGTCAGTATCTGGTCCAGTAAC
>El_Tatio_(1).I-C_1108;size=6;
ACCCTGTCTCCGAAGATACCGTTGCCGGGCTCGA
>El_Tatio_(1).I-C_957;size=6;
CGCGTCCTCCGGGACGAGGAGCTCTGCGCCCGG
>El_Tatio_(1).I-C_1357;size=6;
TAACACGAATCCATTTGGAGCATCATTTCAATTTGG
>El_Tatio_(1).I-C_1682;size=5;
TTCAGTCGGTTCGCTCAAACTATCAAGTCCATGCTG
>El_Tatio_(1).I-C_1267;size=5;
TTCGCCTTCCCCAGGCGCATCGATGCGGAATGCAA
>El_Tatio_(1).I-C_1254;size=5;
CTCTGCGGGCAGGAGTTCGTCTGGTAGCAGCCCCT
>El_Tatio_(1).I-C_1206;size=5;
TTCCGCGCTCCTTCCCGAATGCGGTCTGGGGAAT
>El_Tatio_(1).I-C_2000;size=5;
GGCGTCTAACCCCGTTTGAGTTGCATCCGGCGGCGTTGA
>El_Tatio_(1).I-C_1166;size=5;
TCAAAGGGTGGCGGATTTACTCGCTCGGCTCCAG
>El_Tatio_(1).I-C_1156;size=5;
TCCTTCTCCCCCGAACCGTCCGAGCTGGCCCACCGG
>El_Tatio_(1).I-C_1176;size=5;
CTCTTTCAAGAGCTCGGCCTCCCTGTGGTGGAGACCACGC
>El_Tatio_(1).I-C_1118;size=5;
GGGTGCAAGAATCGCATTCTCTTCTCCTGGCCAAG
>El_Tatio_(1).I-C_1012;size=5;
CCCATGTGTACGGACATTCCCACGTTTTCAAGTGCAACGT
>El_Tatio_(1).I-C_1015;size=5;
CGCTCACCCCGCCTATAAGCGGTAGGCCCCCGGTT
>El_Tatio_(1).I-C_1047;size=5;
AGGATAAGGTTGTGCTGCTCGGCTTCGCGTTCAACAA
>El_Tatio_(1).I-C_1144;size=5;
GTGGCAGCCAGATAGACGATAACGACATACGATATA
>El_Tatio_(1).I-C_1054;size=5;
AATCTCTGCAATTTTCACGCCTGCCCGGCGGGCAAG
>El_Tatio_(1).I-C_1287;size=4;
CGAAGCCTATACAGAGATAGGTTGGGGCGTTGAG
>El_Tatio_(1).I-C_1724;size=4;
GCGTTCAACAACCCAAACCTTGCCGCGCCCGAGT
>El_Tatio_(1).I-C_1704;size=4;
GAACTTCTGTAGCCACCCCTCATCCATCCTTGGCA
>El_Tatio_(1).I-C_1815;size=4;
CGTCATGGGCTCGTCCCCGCCCGAGGTCGCGCTCAG
>El_Tatio_(1).I-C_2055;size=4;
GCCCGCAGGATTTTGGCCTCACTCCCCATCTTCTA
>El_Tatio_(1).I-C_1913;size=4;
CTGGAAGCCCTCGTCCACATCCGGGATGAGCTG
>El_Tatio_(1).I-C_1232;size=4;
CGGTTGGTCGCGCCCCAGACTGCAGAGGCTATG
>El_Tatio_(1).I-C_1249;size=4;
CGGGGGAAACGAAAAACCCCGGGGGATTAGGCCGG
>El_Tatio_(1).I-C_1396;size=4;
TTCAGAATGCCTGTGATTCGGCTGTACACGCTGAC
>El_Tatio_(1).I-C_1392;size=4;
AGGTCTACCGGGTTAAGAGCCTTGGCGAGGAGGATGG
>El_Tatio_(1).I-C_1246;size=4;
CACGGGGCAGCCCGAACTGGAGAAGCGATTGACCA
>El_Tatio_(1).I-C_1286;size=4;
TCCAGTTCGCGAGGCTCCGGGTCCCGTCCCAGGAC
>El_Tatio_(1).I-C_1212;size=4;
CTCGGTAGTTGAGGTGGCGCGTGTGGTGTGTCGGTC
>El_Tatio_(1).I-C_1338;size=4;
GTGGTACTCGAGCGACAAAGAGTCCATGCCCTGC
>El_Tatio_(1).I-C_1505;size=3;
CGGGCCCGCTCCCACGCTTCCCCCTCCCGCTGTATCTC
>El_Tatio_(1).I-C_1911;size=3;
TTTGCGCATCATTTCACCTCTTTTGTGCTTATTG
>El_Tatio_(1).I-C_1739;size=3;
AATCATGGCAATCATCGCCTCTCTCAACGCCTG
>El_Tatio_(1).I-C_1752;size=3;
GAGAAGCAGGGACACGAGGTCATGCTCTACCTTCCC
>El_Tatio_(1).I-C_2196;size=3;
TGCGAAGGCGTCAGTCCCTTGGCAAGCCCGAAGCCC
>El_Tatio_(1).I-C_1777;size=3;
GCACTGCTTGACCAGATTCTGACCAACAGCAGTG
>El_Tatio_(1).I-C_1821;size=3;
TTTCCCTCCTCTTTTGGAGTTTCGCCGATAGTGAAA
>El_Tatio_(1).I-C_1414;size=3;
CGCGTTGTCTAGCGCGGCGAACTCCACCGGCACA
>El_Tatio_(1).I-C_2361;size=3;
TTCAGTCTGTATTATATCATAGACTAGGCAAAAAA
>El_Tatio_(1).I-C_1625;size=3;
TCCAGCTCAGCCAGGCGCAAGAGGCGGCCCTTGTCCAG
>El_Tatio_(1).I-C_1438;size=3;
CTGGGCCTTGGCAGCCGCCTTTGAGGACCTGGAAGT
>El_Tatio_(1).I-C_1490;size=3;
CACCGCTGGACCTTCACCGGCTCCGCCCCGTAGCGCC
>El_Tatio_(1).I-C_1705;size=3;
CATTTTTGAATTGATGGGTATTACGCCAAC
>El_Tatio_(1).I-C_1594;size=3;
TGGGGGCATGCCATGGAAAATCATCCCGTGAAGG
>El_Tatio_(1).I-C_1449;size=3;
CTCATCGCTCCAGGCCGCCATGGGGGCGAGGGTGTTCCT
>El_Tatio_(1).I-C_1496;size=3;
TCTTTGCGCCGAACATGGACTGATACCAAGCGAAG
>El_Tatio_(1).I-C_2073;size=3;
TAGAGCAAAAGACAACTCTAGCGCAGCCGCGGGC
>El_Tatio_(1).I-C_1502;size=3;
GGCATGGACGGCGTGCACGGCATCGCTCCTCAGGATCGC
>El_Tatio_(1).I-C_2285;size=2;
CAGTACCTGTCCCCCACCGCCTTGCGACCCTCAAGGGTC
>El_Tatio_(1).I-C_2349;size=2;
ATCTTGGGCAGCCACTTTTCGGTGGCGGCCTTCTGTGG
>El_Tatio_(1).I-C_2125;size=2;
CCAAGGGGGATTTCCGGGACATGGGCTGACTGGTCGG
>El_Tatio_(1).I-C_2370;size=2;
CAATTGATTGCTTGTTTCACGAGGTACCCGTACAGAC
>El_Tatio_(1).I-C_2230;size=2;
TTGGTGTACATCACCGTGCAGAGGCCGCCAGAAGCCG
>El_Tatio_(1).I-C_2405;size=2;
TCCGCCAGATCGCGGAATGCTGGTGTATTCAATT
>El_Tatio_(1).I-C_1934;size=2;
AAGACGGTGGCCACGCTGTCGTCCACCCCGCCCGCGTCCCG
>El_Tatio_(1).I-C_2296;size=2;
CACTATCTGCCTGAATGCATTTCCTATGGAGATGG
>El_Tatio_(1).I-C_2245;size=2;
GCGATTGAGGGGGATACGCTGACCGACAATCTGCAC
>El_Tatio_(1).I-C_3806;size=2;
ACGGTCCGCTGGCGCTAATTGATGCCGATACGCCGGTTATTGTT
>El_Tatio_(1).I-C_3184;size=2;
AGCAGGACCACCACGAGAAGAAGCGCCAAGAGCCC
>El_Tatio_(1).I-C_1767;size=2;
CGCCCCCCGATCCGGGAACAGCACCCTGGGCACC
>El_Tatio_(1).I-C_2124;size=2;
TCTGTCCGTATTGGCTGAATCATATGCTTGTTGAA
>El_Tatio_(1).I-C_2133;size=2;
CCTGGGCAGCAGTAGATACCGACCAGCCCGTGCGCAT
>El_Tatio_(1).I-C_2425;size=2;
CATGCAGCGTTCAGCTTGCTCGCATCGACCATTAA
>El_Tatio_(1).I-C_1928;size=2;
TCATCGGGGACCGAACCAGGATTATTGCGCTGCCC
>El_Tatio_(1).I-C_2045;size=2;
CATACCGCCTTTGCCAGAGCGCGAAGTGGAGACCA
>El_Tatio_(1).I-C_1890;size=2;
TACAACAAGATGAGGCGCTCGCCCAGATTTCGCG
>El_Tatio_(1).I-C_1933;size=2;
GAGCGCCGGTGACCTCCAGTGGTTCCCATTTGAAT
>El_Tatio_(1).I-C_1995;size=2;
CACCTCCACCCACACGGCCACCTCGGGCCCCCGGGGAT
>El_Tatio_(1).I-C_2347;size=2;
ACCATTCCTTTCCACCGCCCTACGCTGCCGGAAGG
>El_Tatio_(1).I-C_1962;size=2;
GCCACGGCGGCTAAGCTGGAGCAGCAGCGTCGAG
>El_Tatio_(1).I-C_2040;size=2;
CTGCCCGCCCTGGCCCTCAGCGCCGCCGCGGTCAT
>El_Tatio_(1).I-C_1817;size=2;
CAGAACCAGGGGTTCCCCCACCCCCACCGCGCGCCG
>El_Tatio_(1).I-C_1747;size=2;
TCTAGTGCCTCGGTGTATTCGCGTAGCTGCTGTGCTC
>El_Tatio_(1).I-C_2280;size=2;
ACGGCGAAGACCTTGGAGCTCACGTGCTTGGTCCAC
>El_Tatio_(1).I-C_1943;size=2;
CAAATAGAGCATGACGATTTCCGCGAAATTCTCGA
>El_Tatio_(1).I-C_1756;size=2;
AGCAGGGCCTCCACTCGCGCTCGGCCCCCTG
>El_Tatio_(1).I-C_2380;size=2;
CGGATCTCCCAGGCAGTTCTGCAGATCTTCATATG
>El_Tatio_(1).I-C_2307;size=2;
AAATCCGCGGGCGCCAGCCCGCTAATCCGCCCG
>El_Tatio_(1).I-C_2017;size=2;
TCGGGGGGTTTTATTATCATGTGCATCATCAGAGAA
>El_Tatio_(1).I-C_1904;size=2;
ATGTTTGGAGTCGGAAAGCTTTCGCCGGAATAAAGAAA
>El_Tatio_(1).I-C_3923;size=1;
TCAATCTGCTTATAGAAATTGTCAGCTAGCGATTG
>El_Tatio_(1).I-C_3984;size=1;
CGGAATGCGGGAAGGCAAACGCGGTGGTAGTGGAG
>El_Tatio_(1).I-C_3128;size=1;
AGAGCTCGCGTAAGCTCCTGCTGGATGGCTTCGGTC
>El_Tatio_(1).I-C_2550;size=1;
ATTCAGAGTGCGGGTAAGGTTGCAGAATCATTCGTG
>El_Tatio_(1).I-C_4083;size=1;
GTGAATTTCTCTGCGAATTCCTCAATATCTTTGCG
>El_Tatio_(1).I-C_3600;size=1;
CACGCGCAGAGGCGTGAACGAATACTGCCCGTATGAG
>El_Tatio_(1).I-C_3359;size=1;
CTCATCGGGGTAGACGGCGCCTCAGCTCCTCGGCAAC
>El_Tatio_(1).I-C_3825;size=1;
CACATGCTCTTGGCGAGGGGGGTGGGGGTGTAGTGGG
>El_Tatio_(1).I-C_2992;size=1;
CACACTTCCACGCGCTTACAATAGCGTGAGAGATG
>El_Tatio_(1).I-C_3871;size=1;
TTGATAAAATTCTCCACCAGCCCCTGGATGCAGGGG
>El_Tatio_(1).I-C_4571;size=1;
AACATCCGCTGGATTAGGGCGAGGGCGACCCGCTC
>El_Tatio_(1).I-C_3717;size=1;
CAGATTCCCTCATCATCTCCTGTGATAATCGGCTTG
>El_Tatio_(1).I-C_2966;size=1;
TCAAATCGCTCACTAAGAGCCTTATAGTCCGCCACGGAC
>El_Tatio_(1).I-C_3850;size=1;
ATTCTGCGGCTCGGAAATTTGCACCCGGATTGGGG
>El_Tatio_(1).I-C_4506;size=1;
ACTGAATCGCTCAAAGAGAGATTATGGCGACTG
>El_Tatio_(1).I-C_3627;size=1;
GGCAGATCCGGGAGTGGGAGCGGGAAGTGAAGCGCCTG
>El_Tatio_(1).I-C_3714;size=1;
GCGGAATGGATAGACCTGGAACCGCCCGGAAGTC
>El_Tatio_(1).I-C_3744;size=1;
GTGGCAAGGCGAACGAGACCGCATTGAGCCTCTG
>El_Tatio_(1).I-C_3775;size=1;
AAGACCTGGACGACCAAACTAGCAACCGGACCGGCAAT
>El_Tatio_(1).I-C_3623;size=1;
TGTGTGGCGTACCACCTTGTTGGCTAGAGGTAGGCA
>El_Tatio_(1).I-C_3308;size=1;
TCTCGCGCTCCTGTATCGCGATTTCCTCTCTGGCTC
>El_Tatio_(1).I-C_4543;size=1;
GTGACGCCTTCGCGCTCCCTGATCTGGGTGGGCCTCCTCC
>El_Tatio_(1).I-C_4488;size=1;
ATGCTGGAGGCCACCTTGTTCATCACGGGGCCAATGTTCTC
>El_Tatio_(1).I-C_4303;size=1;
ATGGTACCCTATCGGGTTAGCCCAGCTCCTCGGCAAC
>El_Tatio_(1).I-C_4337;size=1;
TGCATGGGCTGAGGAGGCAGGCTTGAACACGCCG
>El_Tatio_(1).I-C_4310;size=1;
TCATAGCGGGGGTCGTGGAGCCACCGCTCCACCGT
>El_Tatio_(1).I-C_4490;size=1;
GACGAAGTCTACGGCGAGAACAACATAGAGCCCGG
>El_Tatio_(1).I-C_3376;size=1;
AAGCTCCTCATCAAGCGCTTGGAGCGCTAGGCTGAG
>El_Tatio_(1).I-C_4230;size=1;
CGGTCTCCCTAGCCAAAACCGGCCCCCAAAATCTTGG
>El_Tatio_(1).I-C_4616;size=1;
TCGAGTATCGTGCGATCCGCCTCTTTGCGCACC
>El_Tatio_(1).I-C_4590;size=1;
GCCAATAAGTCCACCTCGGCCTCGGTCTCC
>El_Tatio_(1).I-C_4595;size=1;
CTGTGAACATCCCGGAGGTGCTGGGATGAGGCCGCAT
>El_Tatio_(1).I-C_3829;size=1;
ACGCCTTCTCTGCGCGAACGACTGTGGCGATATT
>El_Tatio_(1).I-C_3705;size=1;
CCGGACGTGGAGGTGCAGCCCAGCCCGGATGTATA
>El_Tatio_(1).I-C_3640;size=1;
ATACCACGCCATGCCGCGTCGCAGATTGCCAATAGA
>El_Tatio_(1).I-C_3466;size=1;
TGTCTCTGCGCCGGATACCTTGCCCACTACGCCTG
>El_Tatio_(1).I-C_3040;size=1;
CGCACCTGGGGGAGGGACTCCAGCCAGGCGTAGTAGTTG
>El_Tatio_(1).I-C_4184;size=1;
CTAATGGAATAGGAGATGAGAAGTCGCCATTTGG
>El_Tatio_(1).I-C_2835;size=1;
ATCGCCCGCGTTGGCAATATATGCATAGTGTGCCT
>El_Tatio_(1).I-C_2577;size=1;
TTTTTTCCATGTTGGGGCTTCTCCGATAAATGCGC
>El_Tatio_(1).I-C_3014;size=1;
CGCGCCGGAGGGCCATCGGGATATCCCCCTCCTC
>El_Tatio_(1).I-C_2539;size=1;
CTCCACTGTTCGTCTCCGTAACTCTCCATAATCTCCT
>El_Tatio_(1).I-C_4414;size=1;
TTGGGGGAGGGGAAGGACCCTCATGGCTCGGG
>El_Tatio_(1).I-C_3137;size=1;
GGGCGGGCATGGAGAATCATGTGGTAATCGCCTG
>El_Tatio_(1).I-C_3179;size=1;
ACTTTGCCGGAGGTTCGGGGTAGCATGGAGTGAGCCC
>El_Tatio_(1).I-C_4063;size=1;
ATATCGGTCCACCATGACACTCCCACGGCCTCGAGGC
>El_Tatio_(1).I-C_2793;size=1;
CTGGTGCACTCGGCTTTGGGCGTGTTGATCCCGGCGAGG
>El_Tatio_(1).I-C_2887;size=1;
GCGGGCGGGATAGAACGAGAGCAGTCGGCGATTGAGG
>El_Tatio_(1).I-C_3072;size=1;
TTCGGCGGTGGCGCCTCTCTCCTGCTAGCGAAGGAG
>El_Tatio_(1).I-C_3157;size=1;
AGCTGTGGTAGGGTCACCGAATACGAACGGGGGGA
>El_Tatio_(1).I-C_2779;size=1;
CATTCGGGTTTCCACGTGCTTGCACCAGGTATGCC
>El_Tatio_(1).I-C_3488;size=1;
CTTCCCACCATGACGAGCATAATAGCCTAAGCATA
>El_Tatio_(1).I-C_3617;size=1;
AAGGTCAGACCCTTAATCCGAATCGAGGGCTCCA
>El_Tatio_(1).I-C_3066;size=1;
CTCATCGGGGTAGACGGCGATGCCGATGTAG
>El_Tatio_(1).I-C_3174;size=1;
GCACAGCTTTCGGACGGTGGTGGGCGGCACCTGGG
>El_Tatio_(1).I-C_3929;size=1;
CTGCCGTAAGCAGGCGGGTTCGCGTTGCGGTAGAGC
>El_Tatio_(1).I-C_4511;size=1;
CGCCTCACGGAACCCCGGGAAGTCCAGGCCCTGGCGG
>El_Tatio_(1).I-C_4262;size=1;
GGGATATCGATGCCATCGTCTTCTGCGAATCGCGC
>El_Tatio_(1).I-C_4247;size=1;
CGCCTAACTCGTGAATCGCCGTCGTCATGAGCACC
>El_Tatio_(1).I-C_2940;size=1;
CATCGTCATTCGCACAAAGGCGCCGCGAATGCTAG
>El_Tatio_(1).I-C_2907;size=1;
CTTCAGCGCTTGCGCTGTGGGCCTCGGTGGAGC
>El_Tatio_(1).I-C_3098;size=1;
TCGGCGCGAATCGTAGTATATCCCGGGCGCCCAGG
>El_Tatio_(1).I-C_3816;size=1;
AACATATCGGTCGCCCGCTACCATAAACACAGCCGG
>El_Tatio_(1).I-C_3902;size=1;
CGTGGTAATGCGCGTGGCGGATCAGCAGATAGTC
>El_Tatio_(1).I-C_3163;size=1;
ATCGCCCACCTGTATGGAGGCCCAGCCGTCCATC
>El_Tatio_(1).I-C_3404;size=1;
AGAAGCGGACCCAGCAAAACCCTGGGGGCCTCACC
>El_Tatio_(1).I-C_3392;size=1;
TGGTCCACGCTGTGCATTGTGCTCCATTCTACGCCTG
>El_Tatio_(1).I-C_3423;size=1;
CTACGCGCACCGCCCTAAGCGCCCCGGCACGGATTT
>El_Tatio_(1).I-C_4370;size=1;
TGCGCAATCCTTCACAAGTTTTTCGCGTGGTGAA
>El_Tatio_(1).I-C_3375;size=1;
ATGCGATGGACTTCCACTGGCATCAGCCCCTCCTA
>El_Tatio_(1).I-C_3471;size=1;
TCGAAGACCATGAGCGGGGAGTTGGGGTGCGAGATCGG
>El_Tatio_(1).I-C_4431;size=1;
ACCCCACGGCCCGGGCGGTTGTGGGGGAAACTGACGAGCCG
>El_Tatio_(1).I-C_3467;size=1;
CCGCTGGGGATGGGGCCTGGCCTCCGGCCTCCCTCG
>El_Tatio_(1).I-C_3395;size=1;
ACCCGTCCCCATAACGCGCCAACAACAGCCCAGAAT
>El_Tatio_(1).I-C_3498;size=1;
CTCTGCGATGCGCTTTTCGCGTGATAGGTCTGCGA
>El_Tatio_(1).I-C_3817;size=1;
ATTTGGGGAAGCAACTTTCCGGTGGAAAACTTCTG
>El_Tatio_(1).I-C_2995;size=1;
ATCACGGGGCCAATGTTCTCGGCGGTGTCCTCGGGAG
>El_Tatio_(1).I-C_2722;size=1;
AATATGGAAAACCTGTCCGCATCTGTCCGCATTGG
>El_Tatio_(1).I-C_2629;size=1;
GACCACCAGGTCATACACAACCCGATAATCGTCAA
>El_Tatio_(1).I-C_2601;size=1;
TTATCTGAGATGGCGTAATCGTAGCGGTTCATCTG
>El_Tatio_(1).I-C_3740;size=1;
CCATATCGGTAGAGACTCCTCCAGAATCACTCCA
>El_Tatio_(1).I-C_3258;size=1;
CTGCTGACCCTCACGGACTGGGAGGTGGTTCAGGA
>El_Tatio_(1).I-C_3239;size=1;
GGCATGGGCTGCTCCTTGCTTTGCCCCGAGAAGC
>El_Tatio_(1).I-C_3266;size=1;
TGGTCCACGCTGTGCATTGTGCTGGGATGAGGCCGCAT
>El_Tatio_(1).I-C_2713;size=1;
GTAATATTCCTCTCCAGGAAGCTCGGAGATTTCCT
>El_Tatio_(1).I-C_2867;size=1;
ACGATTCGTTCGGCTCGTGTTGTTGGAATTTCAA
>El_Tatio_(1).I-E_1;size=777;
TGTTCTGGGGCCAACCCACCGAAGCTTTTGCC
>El_Tatio_(1).I-E_2;size=734;
GAGATGGGGGTGTGCACAGGTTCGGGCAACTCA
>El_Tatio_(1).I-E_3;size=709;
ATTTTCAAGCGTTGGCATACAAAACCTCCACC
>El_Tatio_(1).I-E_5;size=661;
ACGCTTTGGGCATAAGCTCCTGGACTTCGCGC
>El_Tatio_(1).I-E_4;size=660;
GGTGTAGTAGCCTAAGGGTGGGAGGTGATGAG
>El_Tatio_(1).I-E_6;size=647;
CCTTCTGAGCTAAAAAAGCCCTCCCTGAACAG
>El_Tatio_(1).I-E_7;size=585;
GTGCGCAGTCCAGGTCATGACCTCATCCAACC
>El_Tatio_(1).I-E_9;size=546;
GTGTTGCGGCTATGCACCTGGCCCGCAATGGA
>El_Tatio_(1).I-E_8;size=541;
CTTTCCCTTTCCCAGGAGGCCCGGAGGTGGCTC
>El_Tatio_(1).I-E_13;size=497;
TGGTCCTCAGCCCACGGGAGCTCAGGCTGGAA
>El_Tatio_(1).I-E_10;size=496;
GGAGGTCGGTAATGGACTGGGAGGAGGTTCTT
>El_Tatio_(1).I-E_12;size=495;
GGTTTTGTGATGGCCTTTACGTGGCCTGATTGC
>El_Tatio_(1).I-E_11;size=490;
GCGTGCATGGACATTTCAATGGACTGGGACGAG
>El_Tatio_(1).I-E_14;size=488;
TAGCGAGAGGACCAGGGCCAGGCGGGCCGCCAAC
>El_Tatio_(1).I-E_16;size=462;
AGGCAGAGCTAGAGCGGAAGCGGATAGAGGCC
>El_Tatio_(1).I-E_20;size=460;
ATTGCCGTTCTCGACGCCGAGCCCTCCTACGACC
>El_Tatio_(1).I-E_15;size=456;
TCAAGAACTGGCCCGAAAAGTTAGGACATTTGC
>El_Tatio_(1).I-E_17;size=454;
GTATTTTACCCTCCCCGGTTAGAGACTTGTAGA
>El_Tatio_(1).I-E_19;size=446;
TGGTCTGCTGAGGCACAAGTACAACGGGGGTT
>El_Tatio_(1).I-E_18;size=446;
AGGGCGCCCCACCGTCTGCTTCATCCCCCTCC
>El_Tatio_(1).I-E_22;size=427;
AACACGGTGGTCTCGGCCTTGCAGGAGGAGGT
>El_Tatio_(1).I-E_23;size=423;
AAGGCGGCGGAGCGGGGTCCGTCCCCCCACCTC
>El_Tatio_(1).I-E_21;size=420;
GTGCGGCACCCCTCGGGGGACACCGCCTCCAC
>El_Tatio_(1).I-E_26;size=410;
ACCTCCCTGGCTTACGCCCCCCTCGCCCTAGCC
>El_Tatio_(1).I-E_27;size=407;
ACAGGGCACCCATTACCGCCTTGAGGGTCATC
>El_Tatio_(1).I-E_24;size=405;
GTTTCGCTGCCCTGGCCCCCCGCGGATATGACC
>El_Tatio_(1).I-E_25;size=404;
GGCCTATGTCACGCTAAGGGTGCCCTAAGGAGG
>El_Tatio_(1).I-E_29;size=395;
CTTGACGAGCGCACGGCTTTGGCCGCTGTCCCC
>El_Tatio_(1).I-E_30;size=380;
AAGAACTGGCGGCAATACCCGCGCCAGATGTT
>El_Tatio_(1).I-E_28;size=380;
TATCCTGCCTGCATGACCGCCTACGAGAAAGG
>El_Tatio_(1).I-E_33;size=355;
CAGCTGAACACCTTGCGGGAGGCCCTGGGGACCGT
>El_Tatio_(1).I-E_32;size=349;
TAGGCCCCCAGCACCCCCACGCTCACGCTCAC
>El_Tatio_(1).I-E_31;size=349;
CACACAAAGGGAGGCAAGATGGGCCCCAAACC
>El_Tatio_(1).I-E_34;size=329;
GAGGGTCGCTTGCCTGGTCAGCCCACGCACC
>El_Tatio_(1).I-E_35;size=327;
GACTCAAGAAAGGCGGTATAGGCCGCATACACC
>El_Tatio_(1).I-E_36;size=320;
GAAACGGCGTGCCGGAAAATCCTGCCCTGGC
>El_Tatio_(1).I-E_38;size=319;
AGGGCATTTTGGGCCACATTCACCATGAACGC
>El_Tatio_(1).I-E_37;size=316;
GCCACCGGGATAGCGAAAATCCGCCCCGGCGA
>El_Tatio_(1).I-E_40;size=307;
TGACCTTCGTGGAGCCCGCCGGCGTGACCGGCA
>El_Tatio_(1).I-E_39;size=306;
GGAGCGGAGTTGCCCGCAAAGCCCCTCGCCCC
>El_Tatio_(1).I-E_41;size=304;
GTAACTCAGCCCCATCCGGGCCAGCTCCATCA
>El_Tatio_(1).I-E_42;size=292;
ATTTTTGCTGTGCCCTACAAGATTTTCAGGGA
>El_Tatio_(1).I-E_46;size=276;
AGAGGGAGGCCATCAACCTGCGCAAGCAGATT
>El_Tatio_(1).I-E_43;size=276;
GACCTTGCTGAGCTTGGGAGCGATACCGCCATC
>El_Tatio_(1).I-E_44;size=269;
CGGGCCTTCTACGCCCTGCAGGAGAAGGCCGG
>El_Tatio_(1).I-E_45;size=269;
GATACAAAACTGCGGGGGCTTCTTGCCAGAC
>El_Tatio_(1).I-E_47;size=264;
TGGGTCGTCCAGCTATACCCCAGAACACGCTCAA
>El_Tatio_(1).I-E_48;size=260;
AGTTATGCGCTGGTTGTCAAGGGCCTGGAAGC
>El_Tatio_(1).I-E_49;size=259;
CGCCTCTATCTGGCCGCTGAACTTGTCCACGTC
>El_Tatio_(1).I-E_50;size=253;
ACGTAATAGGGCACCGTCAATAAGGGCCAAA
>El_Tatio_(1).I-E_52;size=237;
AAAAGATGCGCACCGCTCGGCGGCGGCGGGCG
>El_Tatio_(1).I-E_51;size=236;
ATAGAGGATGGCGAAGCCCTCAAGGCCATCCGT
>El_Tatio_(1).I-E_54;size=228;
GTTATGCGGGCCTCCTTGGGGGCCTCCCGCCC
>El_Tatio_(1).I-E_53;size=228;
CGCTTCGGGCCGCCGTGGAGATAGACCTCCACA
>El_Tatio_(1).I-E_57;size=217;
CGTTAATGAGCTCCTCGGCCTTAGCCACGGCA
>El_Tatio_(1).I-E_58;size=215;
CCCGCCGCCTTCGCCCGTGGCGTGGTGCGCCT
>El_Tatio_(1).I-E_59;size=213;
GACGGTGGCTGGGTAAAGGGCTAGGTAGTCAA
>El_Tatio_(1).I-E_55;size=213;
AGGCTGCACCCGTCTTCCGCGTAGGCTGGCTT
>El_Tatio_(1).I-E_56;size=213;
AGAGCAACCGGAGGCGAAGATGTGCGGATTTGC
>El_Tatio_(1).I-E_75;size=201;
CTATGGCCCGTCGTTAAGGGAGTCGTCGGGGA
>El_Tatio_(1).I-E_61;size=194;
GGATCGGGGTAGAGGTACTCGTAGACGGGGGC
>El_Tatio_(1).I-E_60;size=192;
CCGGGCGGCGGGGGGCCCGGAGAAGCGGGAAGC
>El_Tatio_(1).I-E_93;size=189;
GCATCCCCATCCTACTGTAGCGCACCGAAAGG
>El_Tatio_(1).I-E_69;size=186;
AGGGGATTATCGCCGTTGCGCTTGCACCACTC
>El_Tatio_(1).I-E_63;size=183;
CCATTTGTGCCGTGGGAGCAGCCATTCAGCTAC
>El_Tatio_(1).I-E_65;size=182;
GGAACGCGGCCTTGACGTCCGACGGCGTGTAC
>El_Tatio_(1).I-E_64;size=181;
TTCCTCCGGTAGAGTTCGCGGGCGGTGAAGC
>El_Tatio_(1).I-E_62;size=181;
GTGTTAGAAGCCCCGTCCAGGTTGGACACCCC
>El_Tatio_(1).I-E_66;size=175;
TACGCCTTGCCCCAGCGCCCCTCGGCCACGTA
>El_Tatio_(1).I-E_67;size=175;
CCCCGTTGCGCGCGCGGCGGCTCCTACCTGC
>El_Tatio_(1).I-E_68;size=172;
CGGAGGGGGTCCGCGCTAACGCTCCACATCCC
>El_Tatio_(1).I-E_72;size=166;
ACAAAAACTACTCGCCCCTCTCCAAAATGTCC
>El_Tatio_(1).I-E_71;size=165;
GACGGAAACGGAGGCCGGGACCCCGCCAAGAG
>El_Tatio_(1).I-E_70;size=164;
AACGGCCCAGCCTCGGGCCCGAAGGCCGACTC
>El_Tatio_(1).I-E_81;size=161;
ACGGGGCCAGCATCCCCCTGGGGCGGGGCATC
>El_Tatio_(1).I-E_73;size=158;
GCCTGCACCTCCTCCGGGTTTTGGAGGCGCAG
>El_Tatio_(1).I-E_74;size=156;
ACTTGTCAAGCCCCGCTCCCTTCTGCTTCTCGC
>El_Tatio_(1).I-E_77;size=155;
CGTGCGTCAAGGGTGGAGCCTGTCTTGCCCCA
>El_Tatio_(1).I-E_76;size=152;
GTGGCGGTACCCAGGGCATCCGTTCCCAGGTC
>El_Tatio_(1).I-E_78;size=151;
GAGGTGAGGGGCCTCGAGGTGGAGGACCCCAC
>El_Tatio_(1).I-E_82;size=147;
TCGGGAAGGTTTTGGGCCCCGTAGGGGTACTCC
>El_Tatio_(1).I-E_80;size=147;
CCGGCCTCCCTTGTCCAGATGGCGCGCCCAGG
>El_Tatio_(1).I-E_79;size=146;
AGGGGGCCCAGCACCTCCTTGTAGCCGTGGGC
>El_Tatio_(1).I-E_83;size=142;
TCCACCAGGGTATCCACCCGGTTCAGGACCAAC
>El_Tatio_(1).I-E_84;size=141;
ATATCTCCCCCCAAAGGCAGAACCACCTGCTC
>El_Tatio_(1).I-E_85;size=137;
TCATCCCGTCCTGTGCACTCCCGAAGCTGGAG
>El_Tatio_(1).I-E_87;size=135;
AAAATGGCCAGCGGCGCGCGGCTTACACGCTC
>El_Tatio_(1).I-E_86;size=134;
TAGCGCTGCTGGTCAATGGTGAGCGTCCGTTG
>El_Tatio_(1).I-E_91;size=130;
GAGGGCCAAGGCTGCCCCAAGTGCGAGACGATGC
>El_Tatio_(1).I-E_88;size=129;
CCCAACCCCCCCCTCTGGGGAGAGATCCAAA
>El_Tatio_(1).I-E_89;size=129;
ATTGCCGATAAAGGAGGTAGCCTTTACGTTTCC
>El_Tatio_(1).I-E_94;size=126;
GTGGGCCCCCAGTACGATCCTTCCGCCCGGGC
>El_Tatio_(1).I-E_90;size=125;
TACTACTTCTGGCGGAAGGACGTTGAGGATTTC
>El_Tatio_(1).I-E_95;size=124;
GACATTTTGGGCATCAAATCCCCATCCCGCGTC
>El_Tatio_(1).I-E_92;size=122;
GTGCGCCGCAACCCGCACTGGCGGGAGAAGGT
>El_Tatio_(1).I-E_99;size=120;
AGGAGGCGCGGGGCCGGGTCGGTGGCGGCCTT
>El_Tatio_(1).I-E_98;size=119;
TGGGCCATCACCGAGTGGGCTACCAAGGGCGAC
>El_Tatio_(1).I-E_96;size=119;
GATGCGGGCCTTCACATCGTCCAGCCGAAGGC
>El_Tatio_(1).I-E_97;size=114;
ACCACTGCCCGGCCTCCGGTTTTGCGAACGGG
>El_Tatio_(1).I-E_100;size=113;
TGGTTAACCTGGTCTGAGTTCCTCAAGTGGCT
>El_Tatio_(1).I-E_106;size=111;
CCCGGGCCGAGGGGCCTGGTGGGATGGCCTTC
>El_Tatio_(1).I-E_105;size=109;
GGTTTCGGCCTCCACGCCGTAGGCTACGACCCT
>El_Tatio_(1).I-E_103;size=104;
AACGTATCCCAATCGCGAACATCAGAGCCATCC
>El_Tatio_(1).I-E_108;size=104;
GTGGACCGCGGCCACTGGGAGGTGGGGCGCAA
>El_Tatio_(1).I-E_102;size=103;
GCGCTCGATGGTCCCCTGGTCGGGCCTCATGG
>El_Tatio_(1).I-E_104;size=102;
GCAGGTGGTGGCGGTGTCCCAGGTTTTCCCTC
>El_Tatio_(1).I-E_101;size=101;
TCATCGCTCCAATCGCCGCCGCGGAGTTGCAC
>El_Tatio_(1).I-E_109;size=101;
GTGCTCCTGGAGCCGAGCCTCAAGTTCTGGCG
>El_Tatio_(1).I-E_116;size=100;
TCCGGGCTGGTAATAACTGCTGCGAGGTACCT
>El_Tatio_(1).I-E_129;size=99;
CCGGCTATGCGCGCCGATGCCATGCTGGCGCG
>El_Tatio_(1).I-E_146;size=97;
ACCTTCGGGGGCTTCGCCTCTGGTCCCGGTCCCC
>El_Tatio_(1).I-E_111;size=97;
ACCCAAGTGGCCCCCGAGGGCACCAAGAACTC
>El_Tatio_(1).I-E_115;size=96;
TACACGGCCCCGTGGGGGTAGAGGCGGCAGAA
>El_Tatio_(1).I-E_107;size=96;
GAGGTCGAGACGATGCAGGAAAAAGAGGTTC
>El_Tatio_(1).I-E_113;size=95;
TGCTGGGGACCGCAAAGGATGAGGTGGAGAGG
>El_Tatio_(1).I-E_114;size=95;
GCATTACTTCTTCTTGCGCTTGGGCTTAGCTT
>El_Tatio_(1).I-E_110;size=94;
GAAGGCCGCGAGGCTGCCGTGCATGAAGCGCG
>El_Tatio_(1).I-E_125;size=92;
TACAGCATGCTTCCCCATAAATCGCTTTGGGT
>El_Tatio_(1).I-E_112;size=91;
CCCTCTCTGAGATGGTCGTGCCTGGGGATGGC
>El_Tatio_(1).I-E_127;size=90;
AAGGCGGATGCCTCCGTAGTGCTTCCACTCGT
>El_Tatio_(1).I-E_117;size=90;
AACCCAGAGGAACCAAGTGGCCGGATTCATCT
>El_Tatio_(1).I-E_119;size=89;
TCCCAGCCGCCCACATTCAGGAAGCCTTTGAC
>El_Tatio_(1).I-E_118;size=89;
TTCATCGCTGGGATAGGCCACAAGCCCGATAGG
>El_Tatio_(1).I-E_122;size=88;
CTGGCTTGGGGGGCTGAGACGGGGGCGGACTA
>El_Tatio_(1).I-E_120;size=88;
GGTGGCTTCCGCGCTTCGGCCGGGGGGAAGGA
>El_Tatio_(1).I-E_151;size=87;
GTCCCGAATGATCACGACGGGGATGTAATCCCC
>El_Tatio_(1).I-E_123;size=86;
GCCCTGAAGGAGTTCCTCCAGGGGCCCACCC
>El_Tatio_(1).I-E_131;size=85;
AGGCCAAACATTGGGGAAGGGCTTTTGAGGC
>El_Tatio_(1).I-E_128;size=85;
ATCTGGGCCCAGAGGGGGGTGTCTCCAGCGCTC
>El_Tatio_(1).I-E_126;size=85;
AGGAGGTCTATGCGGGCCCGGTACCTGTACGC
>El_Tatio_(1).I-E_121;size=85;
CTATTTATTCCTAGACCGGGCCTGTCGGAGGT
>El_Tatio_(1).I-E_124;size=85;
AGGCAACCGGAGAAGAGCCCCCCACTCCACCT
>El_Tatio_(1).I-E_134;size=82;
TCCTCCAGCGAACGCACCACGTAAACCTCGGC
>El_Tatio_(1).I-E_130;size=82;
GCCCTGGACGAGGAGGGGGGGTAGTCTGATACCA
>El_Tatio_(1).I-E_132;size=80;
TTAGCGCAAGCCCCCTTCGGTTTGAGGAGGCCC
>El_Tatio_(1).I-E_143;size=80;
CTAGAGCCGATAGCGTTGACGACCTTAGCGGC
>El_Tatio_(1).I-E_135;size=80;
GGGGTAAGGTGCCGGGATGGGCTCAGGAGTTTG
>El_Tatio_(1).I-E_141;size=78;
GTCTTCAAACGCTCACCATACGGGCGCACACTC
>El_Tatio_(1).I-E_133;size=78;
AGGATGGGCTGAGCCTGCCCCTGGGAAGAGGA
>El_Tatio_(1).I-E_136;size=78;
CGCGTGCCTCGCATGGAGGGGCTGGCGGAAGAT
>El_Tatio_(1).I-E_138;size=77;
GCGAGACCCCCCAAGACCCAGGAAGGCACTTCTA
>El_Tatio_(1).I-E_137;size=76;
GCCACACTGGAGGGGACCCTGAAGGGCCTGAT
>El_Tatio_(1).I-E_140;size=76;
AATCGCCTCCGCCTCTTTCAGGCCCAGGTCCC
>El_Tatio_(1).I-E_142;size=75;
ATTTATGCCCCAAAGCTTTACAGGAAGACCTA
>El_Tatio_(1).I-E_139;size=74;
GTCAAGGTTTTTGATCAGCATCCCCGCGGGCA
>El_Tatio_(1).I-E_145;size=74;
ATAGCCCCCTTTGACGATTTCCAGCCTCAGGACC
>El_Tatio_(1).I-E_144;size=74;
GCGTCCCCCCCGATATCGCCACAGCGTTAGC
>El_Tatio_(1).I-E_167;size=72;
AGGCGCGAAAGCGCAATTTCGCGCGGGCGGGGCC
>El_Tatio_(1).I-E_159;size=71;
GCGAGCGGGTGGTCTGGCGGGATGGGCATGGC
>El_Tatio_(1).I-E_150;size=71;
TGGAGGGGGCCCGTTTCCTTCTGAGCCGGGAG
>El_Tatio_(1).I-E_147;size=71;
GTCAAGGTGGCAGTTCTGGCCCTCCCTAGCGGG
>El_Tatio_(1).I-E_149;size=70;
ATCATGGTCCACCCTGTGGAAGATCGACCTCTC
>El_Tatio_(1).I-E_148;size=69;
ATCTTAATCCCCCGCTGGGCTGTGGAGAACCTAC
>El_Tatio_(1).I-E_152;size=67;
GCATGCGGCCATCCAGGACGACTTTCCGTTTC
>El_Tatio_(1).I-E_153;size=67;
GCCCCGGAAGACTTCTCTGAGCTTCCGCCGGC
>El_Tatio_(1).I-E_157;size=66;
GCCAAAATCCCACAAAGGGACCTGGAGGTGGC
>El_Tatio_(1).I-E_156;size=65;
CGAAGTCCTTTGCCGGCACCCGCACGGGAGGC
>El_Tatio_(1).I-E_248;size=65;
CAGGGGCAGAACGTTTTGGTCATGGGGCGCC
>El_Tatio_(1).I-E_154;size=64;
GATCTGAACCGTGCAGGGGCCCTCTCCCGCTTC
>El_Tatio_(1).I-E_158;size=64;
ATTCAGCACATCCTCCGCTTGGCCGAGGAGCG
>El_Tatio_(1).I-E_163;size=63;
GCCCCGACCTCAATGATCTCGTTGGTGGCGCTC
>El_Tatio_(1).I-E_155;size=62;
CGGCCCCCTAGTGCGTAGTTTATCACTCCTACAA
>El_Tatio_(1).I-E_162;size=62;
CGGGCAAAGGTCAGGCCGGCCAGCGTATCGCC
>El_Tatio_(1).I-E_160;size=61;
CTCGCTAGGTTTGGTCTGATGCCTGAGGCATACA
>El_Tatio_(1).I-E_171;size=58;
CTAGTCTCACTTACCCAACGCATGGCCTCCGC
>El_Tatio_(1).I-E_164;size=58;
AAGACACTGGGCGCAATCATGTGGGAACTCAT
>El_Tatio_(1).I-E_232;size=57;
GCCCGACCTTTCGCGTAAGCGTTCATGCACGG
>El_Tatio_(1).I-E_172;size=56;
ACCCCGGAAAACGCCCATTTCCGCATTCTGGC
>El_Tatio_(1).I-E_173;size=56;
GGGTCTCGACCTCCGAGTGGCTGAGGAGATGG
>El_Tatio_(1).I-E_169;size=56;
CATTCCAAACTTTCCGGTTGCAGGCGCAGATG
>El_Tatio_(1).I-E_165;size=56;
CGCATCCGCGTAGAGTTGACCAGACACGAAC
>El_Tatio_(1).I-E_170;size=56;
GACCATCCTCATCCAGGACATTACGCGGGAGGC
>El_Tatio_(1).I-E_176;size=55;
TGCGGCCCAGGACGTCCAAGGCGTGGGGGAGGC
>El_Tatio_(1).I-E_197;size=55;
CTCTGCAAGGCGTGCGACTGTAGCGAGGCGTGCC
>El_Tatio_(1).I-E_168;size=55;
CCCCATCCGTGGTGAAGCGGCCCTAGAGTGGGC
>El_Tatio_(1).I-E_175;size=55;
AACGGAACCGTCATCAAAAGCCGCGGCCAGGA
>El_Tatio_(1).I-E_166;size=55;
GAGGGATCCTAACCCCTTTGACTACCCCCCCT
>El_Tatio_(1).I-E_174;size=55;
TGCGGTTGCAGGGCAAAAGACCGTCTCTAAGGC
>El_Tatio_(1).I-E_178;size=54;
CCGGGGGTGCGGGCCTCATCATGATAGATCTT
>El_Tatio_(1).I-E_184;size=53;
CCGAAGTTGGCATAGACGGGGCGGCCTGCTGC
>El_Tatio_(1).I-E_188;size=53;
GAGTTTTTGGACGCCCTGGAGGCCGTCACTGT
>El_Tatio_(1).I-E_192;size=53;
ACGCTCAAGCCCGCGGACCTCCACGATTACGC
>El_Tatio_(1).I-E_181;size=53;
AGGGGACCATCCGGGGCTACAGCGCCCACCTC
>El_Tatio_(1).I-E_179;size=53;
GAGGTTAATCAACGCCCGCTTCTTCCCCCAGG
>El_Tatio_(1).I-E_189;size=52;
GCGGACGCTTCCCGGTACGGAGCCATGGAAAACC
>El_Tatio_(1).I-E_180;size=52;
GGGCCGTGGTCCCTTATCTCCCGGCTCAGGCTC
>El_Tatio_(1).I-E_185;size=52;
CCACACCTCATCCGGCTTTTGGACCAAGTCGG
>El_Tatio_(1).I-E_177;size=52;
CCGTTTAAGTCCCAGTATCGGGCCATGCCCCC
>El_Tatio_(1).I-E_182;size=51;
ATTCTGGCCGAGACCCTATGGCCCCACCGCGGC
>El_Tatio_(1).I-E_257;size=51;
TACGGTGGTGGGATCCAGGACGTACGAGGCTC
>El_Tatio_(1).I-E_194;size=51;
ACCGCCGTTAAACCGAAGTGGGTCGTCCAGC
>El_Tatio_(1).I-E_183;size=51;
GAGCGGCGCAGGCGGCCCGTGTCCGAGAGGGTC
>El_Tatio_(1).I-E_186;size=51;
GATCAGGCCGCCTAGGAAGAGCAGCCACCACC
>El_Tatio_(1).I-E_190;size=50;
CCCTGGCGCCAGGGGGGCTGACCCAGGTGGC
>El_Tatio_(1).I-E_208;size=50;
GGCAGGTTAATCGTGCGAGGCACGGGGGAGGCC
>El_Tatio_(1).I-E_204;size=50;
AGAGGCCGGGGGTACAATGTGCCCCCCCCCGGC
>El_Tatio_(1).I-E_203;size=49;
ACCTGGATGCCCTCCCCGGACAACCCGGTGCCCC
>El_Tatio_(1).I-E_193;size=49;
CATTGCGGGGAAGGGCGGTGCGCAAGGCGGTTC
>El_Tatio_(1).I-E_195;size=49;
TCGTCTATGTAGAGGCGTCCGAACCTCGAGGC
>El_Tatio_(1).I-E_187;size=49;
CTGGCGGAGCTTTGCATGGCCCCCAGCGGAGA
>El_Tatio_(1).I-E_198;size=48;
CATTCTACGCGCAAGGCCTGACCAAGGAGGAC
>El_Tatio_(1).I-E_196;size=48;
CTCATCTCTCTCACCCAGCGCATGGCTTCCGC
>El_Tatio_(1).I-E_199;size=48;
TAGAGCCCACGAATACGGCTCCGGGACGTGAAGC
>El_Tatio_(1).I-E_227;size=46;
AGGCCTCCACGGGGCGTCATGAGCCGCCTGGC
>El_Tatio_(1).I-E_205;size=46;
CCGTCAAGCCAACGCCCGTGGCAACCAAATGA
>El_Tatio_(1).I-E_200;size=46;
AGGACGCGGTTGCGGATGCTGTGCGTGTGGGG
>El_Tatio_(1).I-E_201;size=46;
GGCAAAGGCGTACTTACGTTTTTGCTCGGCTC
>El_Tatio_(1).I-E_209;size=45;
TTATTGTCTACGGCGTTATGCCCGGTCCCGGC
>El_Tatio_(1).I-E_215;size=45;
GAGGAAGCGAGGGTTTGACGCAAGGCGACAGT
>El_Tatio_(1).I-E_207;size=45;
AGATTTCCCGGCCGGGGCCCCTGCCCCTTCAC
>El_Tatio_(1).I-E_202;size=45;
CTAGGAGGCAGGTTCCCCGTTCCCACGGAGGC
>El_Tatio_(1).I-E_214;size=44;
AGGGCGAACTGGAGGCCAATATCCCTCCAGAG
>El_Tatio_(1).I-E_211;size=44;
CCTAGCCGAAGCACGAACCGCAATAGTCGCAT
>El_Tatio_(1).I-E_206;size=44;
GGGGACCCCCGGAAGCCCTTTCTTGCGCATCTC
>El_Tatio_(1).I-E_213;size=43;
GGCATGGAGGGCCCGGTTTTGCCGGGCCCAAGT
>El_Tatio_(1).I-E_210;size=43;
CGTGTTCACGGGGAAGGGTCTCCGGGGCCTGC
>El_Tatio_(1).I-E_216;size=43;
CTCCCCGCGGGTCCTACCCAAAACCTGGGGAT
>El_Tatio_(1).I-E_212;size=43;
AGGTTCTTTTGCAAAGGCTGGTGGCCCTTACGG
>El_Tatio_(1).I-E_220;size=41;
GGATCCACGTTGCGCTACTACCCGGGTTGCCCC
>El_Tatio_(1).I-E_218;size=41;
TACTCTTCCGAGTCGGGGCCCCAACGGATCTCC
>El_Tatio_(1).I-E_235;size=41;
GCCTACCGGCAGACTTGGGGCGTGGATCCACGC
>El_Tatio_(1).I-E_228;size=40;
TTCACCGCCCTTGATAGAAAAGAGGACTCTCC
>El_Tatio_(1).I-E_219;size=40;
CTAGGACCGAAGCCCAAGCCCCCGAGCGCAAGC
>El_Tatio_(1).I-E_217;size=40;
TAATGCCTTACGCAACCCTGGAGGACCTGACCC
>El_Tatio_(1).I-E_224;size=40;
CCTGTGGAGGCTTGGAAGGCGGCTTTGGGGAC
>El_Tatio_(1).I-E_231;size=39;
TTGCTATACTCCCCAGGCTCCCCGTAGGTGTGGGC
>El_Tatio_(1).I-E_317;size=39;
TAGGCCAACTTTTGCGCCTCGAGGCGCCCGAT
>El_Tatio_(1).I-E_229;size=39;
CACCACCTCTACGATCCCGGGGGCTTCCCCAAC
>El_Tatio_(1).I-E_223;size=39;
ATGCGCAGGAGCTTGACCTCGCGGCTTGCCAA
>El_Tatio_(1).I-E_221;size=39;
GCGCCCACGGTCTCGCCAAACGCCAGCACGTCC
>El_Tatio_(1).I-E_225;size=39;
GACTCGGCATCCGTTCCCCCTCGCGGGTGTTC
>El_Tatio_(1).I-E_226;size=39;
CTGTCTAGACGTGCGGGGCTGGACCGGGGAGA
>El_Tatio_(1).I-E_238;size=38;
GCGTTATAGGGAGGCACGGCCCCTAGGACGGT
>El_Tatio_(1).I-E_222;size=38;
CCAAGGTGGGAGGAGGAGCGTCCCGGGACGAGC
>El_Tatio_(1).I-E_246;size=38;
TCGGAGCCCTGGGGGGCCTTAATCCGCCCACG
>El_Tatio_(1).I-E_236;size=37;
GGGAGAGGCGGGCCTGGAAGGAGCCCCCTCCC
>El_Tatio_(1).I-E_242;size=37;
GTAGCTCCTTAGGTCCGTGCCATAGGCGGGGT
>El_Tatio_(1).I-E_237;size=37;
AGTTCGGGACTGCGGGGAGTATCGGGAAGCCCT
>El_Tatio_(1).I-E_233;size=37;
GAACTGGTGCAGGCCGTGAAGAGGCTGCACCC
>El_Tatio_(1).I-E_241;size=36;
ATACCTATGACAAGTGCGACCTGGCTTCCTTGC
>El_Tatio_(1).I-E_230;size=36;
TAGCCATACGTACCGCCGTTCCCGGAAAGCAC
>El_Tatio_(1).I-E_260;size=36;
CCCTCCCTCCACATCGGGGCAGAACTCGCCCCA
>El_Tatio_(1).I-E_302;size=35;
GCGGGCCTGGAGCCCTACCCATGGCAGGTGAA
>El_Tatio_(1).I-E_251;size=35;
CCTTGGCCTCCTCAATAATGCGCGCTACCGCC
>El_Tatio_(1).I-E_234;size=35;
TCCTGGGCGCTCTTGCGGGGGCTCCTGGGGTC
>El_Tatio_(1).I-E_239;size=35;
TAGAGTGGGCGATAAGGGGTATCATGGCCCTCC
>El_Tatio_(1).I-E_243;size=35;
CCACTCGGGCCGGCGCAAAATGGCAGAGAGGA
>El_Tatio_(1).I-E_247;size=34;
GTGCTGGTCCAGGGGATGGAGGTCTTCCGCAC
>El_Tatio_(1).I-E_244;size=34;
GAGTTCGCCTCCCTGGAGTGGGTGCGTTCGGC
>El_Tatio_(1).I-E_250;size=34;
ATGAAGGGCCACTCCGGGCTTGAGAGCGCCTCC
>El_Tatio_(1).I-E_263;size=33;
ACAGGTCAAGGGCTGCCGCCGGGAGAAGAACA
>El_Tatio_(1).I-E_270;size=33;
TTCGTTGTGCGCCGCACCCTCTACGGGGACACC
>El_Tatio_(1).I-E_256;size=33;
AGAGGACGCCTTGCCCTCGGGTCCAATGGACGCC
>El_Tatio_(1).I-E_265;size=33;
CGCTCCACAAGCTCTTCCCGCCCCTCGCCTGCC
>El_Tatio_(1).I-E_330;size=33;
CTCCAGCCCGCTCCTCTCGGCAAGCTCCCGCA
>El_Tatio_(1).I-E_249;size=33;
ACCACCCCTTCCCAAAGGGGGTGGATATGCTA
>El_Tatio_(1).I-E_240;size=33;
CCCAGCTGGAAGCGGCCCGCTTGGCCCAAGAGC
>El_Tatio_(1).I-E_245;size=33;
GTGGCTCCGTCGTGGTGGAGTGGGACCTCGAGC
>El_Tatio_(1).I-E_262;size=33;
TGTTCCCCGCTACCGGGCCAACGGGGTCTTCAT
>El_Tatio_(1).I-E_287;size=33;
GTCCATCAGGGAACGCCTCGTAAGCCTGCTGGG
>El_Tatio_(1).I-E_254;size=33;
GCCAAGGAGGTGTAGGTGTGGCGGAGCCCGTGA
>El_Tatio_(1).I-E_264;size=32;
ACACAAGAAGCACAGACTGCCTTCGCCGAGCA
>El_Tatio_(1).I-E_258;size=32;
CCTCATCTCTGCGGTCTCAGCGCTCGCACCCTA
>El_Tatio_(1).I-E_252;size=32;
TCCATCCGATCCAGCCGCACAGCTAACACCTC
>El_Tatio_(1).I-E_275;size=31;
AGCCCCCAAACCCGCCGCGATCCCAGCGATAA
>El_Tatio_(1).I-E_338;size=31;
TTGCAAGGTCTTTTGAGCGAGTTCCCCCAGTA
>El_Tatio_(1).I-E_268;size=31;
ACCAGAACCTCCCGCTCCCCGCCCTCTAACGA
>El_Tatio_(1).I-E_261;size=31;
GTCTCCGCCGCGCTCACGCCCTCCCGGGTTCCC
>El_Tatio_(1).I-E_253;size=31;
CCCCTGACCCCTCCCGTGGGGTCCAGGACGGC
>El_Tatio_(1).I-E_255;size=31;
AGCTTCGGCGCATCATGGCGGTCATAAACCGC
>El_Tatio_(1).I-E_267;size=31;
CAGGATGACCAGGACAGCGATGGGGGTGAGGGC
>El_Tatio_(1).I-E_259;size=31;
GGATCCACGAACGCCCATGGAGCCACGATTGGA
>El_Tatio_(1).I-E_269;size=31;
GATTTCTGGGGGGCATACATGGAGGGCTTGA
>El_Tatio_(1).I-E_282;size=30;
CGGGCTAACATGGCATCGCTGCGCATTACGGG
>El_Tatio_(1).I-E_266;size=30;
CTATCACACCCTTTATGGCTATGTGTGGGCCC
>El_Tatio_(1).I-E_278;size=30;
CGTCATGATTCCCCCCATGGCTTAGTGGGTTGC
>El_Tatio_(1).I-E_407;size=29;
CAGACGGTGGGGCGTCCTCTTCAGCCTGTGTCC
>El_Tatio_(1).I-E_289;size=29;
CTTTAGCCTCTCCTGGACCTGGGGGGACATGC
>El_Tatio_(1).I-E_272;size=29;
GTTTTTGTCGAAAGCCACGTACCCGGCGTAAA
>El_Tatio_(1).I-E_274;size=29;
GTATCCCGCAAGAACAAAAACTTTGTCCTCTCC
>El_Tatio_(1).I-E_284;size=29;
CACGCGCAACACTACTCCGTTGCCGAGCTCGA
>El_Tatio_(1).I-E_277;size=28;
GAACTCAGCAAGGTACCGCGCCTCCGCTGTGC
>El_Tatio_(1).I-E_279;size=28;
CTAGCCATGGGCTGGCCTCTCTCACCCCTTCTCC
>El_Tatio_(1).I-E_292;size=28;
AGACCATGTCAGAGCCGCCCCCCGTAGAGCCC
>El_Tatio_(1).I-E_375;size=28;
GTCACCATTCAGTTCCAGGACATGGACCAGC
>El_Tatio_(1).I-E_273;size=28;
GTTTTTGGCAATGTCGGGATCTAGATGTAACG
>El_Tatio_(1).I-E_276;size=28;
TAGCGGGCGAGGACGCCCAACATGAGCATTAGC
>El_Tatio_(1).I-E_293;size=28;
AGAAAAGCGACCTCGAGGCCCAAGAAGTCCAA
>El_Tatio_(1).I-E_280;size=28;
CATTTCCAGGTCCGTTTCCGCTCGGCGCAGGA
>El_Tatio_(1).I-E_281;size=28;
CCCTACCTGCGCTTCCGCCTTCCCGGAGGCCC
>El_Tatio_(1).I-E_288;size=28;
ATGGAGATGATTCCGCTTTTCCGACCCCATCC
>El_Tatio_(1).I-E_283;size=27;
GCCTGGGGGAAGGCCTCCAGGGCCTCCCGGAT
>El_Tatio_(1).I-E_286;size=27;
GACCAGATCCTCGAGGCCCCCCGTGAACCCGG
>El_Tatio_(1).I-E_291;size=27;
GACAGCCCGCCCCGTCAGGGCTTCTATGACCT
>El_Tatio_(1).I-E_285;size=27;
GTATGGGAGGAGGGGCAGGATCCGGGCCATAG
>El_Tatio_(1).I-E_306;size=26;
ACGGATGCGGGCCGGGTAGTTCCGAAACTCGA
>El_Tatio_(1).I-E_290;size=26;
CCGGCCCTCCACGAAAACCCCGCGCCCGGCGC
>El_Tatio_(1).I-E_419;size=26;
CGCAGCCCGTGGTGCCCGTGTGGGTCTGGGTC
>El_Tatio_(1).I-E_321;size=26;
TGCCCCAAGGTCAGCCCCGCCCCAGGGGAGCG
>El_Tatio_(1).I-E_303;size=25;
GGTTTCGGCCTCCTCACCGTAGACCGTAACGC
>El_Tatio_(1).I-E_301;size=25;
TCGCCAGCATAGTTGATGACAAGGGTAGATGG
>El_Tatio_(1).I-E_295;size=25;
CTCCACAATGGCCCCATTGCGAAGCTGGAGGC
>El_Tatio_(1).I-E_294;size=25;
AGTTTGAAGCGCCACTGCCCAGCACGCCCCACC
>El_Tatio_(1).I-E_296;size=25;
CACCTGAACCTCATGGCCCAGAGAGCGGAGCGC
>El_Tatio_(1).I-E_297;size=25;
CTGCAGAATGGCCAGACCTTGCGGGGAATACC
>El_Tatio_(1).I-E_307;size=25;
CGGACGGCATCGTGAACGGCTGGGGGGAGAGC
>El_Tatio_(1).I-E_322;size=24;
TCCGGATGGTCCTGGCGAAGAATCCGGCCTGCC
>El_Tatio_(1).I-E_323;size=24;
AGGAGCCCCCCCAGGATGGATTTGGATACGCCC
>El_Tatio_(1).I-E_299;size=24;
CTCCCCGGCGTACTCCTCAGCGGCCTGATGGA
>El_Tatio_(1).I-E_304;size=24;
CCCTTCCCAAGGCCCCCATTGCCAAGGCCGTGC
>El_Tatio_(1).I-E_327;size=24;
GACGCGGGCCTGGAACTGATTCAGGCCCAACC
>El_Tatio_(1).I-E_325;size=24;
CGATGGGGTCCAGGTAGTTTGCCTCTATGAACC
>El_Tatio_(1).I-E_425;size=24;
TACGCGTTCGTCCTCTTCGCACTCGGCGGCAAC
>El_Tatio_(1).I-E_316;size=24;
GTGGGCGGGGTGTGGCAGCGGTGCCAGATCAA
>El_Tatio_(1).I-E_318;size=24;
CTATTTGCAGACCAACCCAAACCATCTGAACC
>El_Tatio_(1).I-E_308;size=24;
GTTCGCCCGTTTCCGGAATGCCTGGTCTAAGA
>El_Tatio_(1).I-E_305;size=24;
TCAAATCCCTTAGTCCTCTTGGCGAAATACAC
>El_Tatio_(1).I-E_298;size=24;
CGGGGCCCCGGCCCATCCCTGCATAGCTTATC
>El_Tatio_(1).I-E_313;size=24;
GCTCAGGGGCGGTATGCCTGCCGGGTGGAGGC
>El_Tatio_(1).I-E_311;size=24;
TACGTCGGGGTCCGCCACGTAGCGGGAGAGAAG
>El_Tatio_(1).I-E_324;size=24;
CCCTCCGGGGCCACCGGAATACGCACCGGGTC
>El_Tatio_(1).I-E_355;size=23;
GAGGGGGCACGGTATGGAGGACGCAGGAAAGAA
>El_Tatio_(1).I-E_331;size=23;
CCCTGGCATTGATGTTGTTATGTCAAGCGGAC
>El_Tatio_(1).I-E_335;size=23;
CTCCCGGAGGAGGTCGTAGGCGAGAAGGCCGTC
>El_Tatio_(1).I-E_310;size=23;
GGGTAAACGTAGTATCCCCGCGTGAGACCCACC
>El_Tatio_(1).I-E_320;size=23;
GTGGCACTGGAGCGCCTCAGGCAATGCGAGA
>El_Tatio_(1).I-E_312;size=23;
GTACTCTTGCCGGAACATGAGCTCTCCAAGGGC
>El_Tatio_(1).I-E_314;size=23;
GGATATAGATCGGAGCGAACCACCACCCCGGTA
>El_Tatio_(1).I-E_319;size=23;
GACTCTTTGCGGCAGGCGGTGGAGGCGGCCAGC
>El_Tatio_(1).I-E_309;size=23;
CGGTATGTCCCTCCTGGAGATTTGGGGCCTGA
>El_Tatio_(1).I-E_329;size=23;
GCCCCGTATGTCCACCCCGTCCATGATGCGAAC
>El_Tatio_(1).I-E_334;size=22;
AGTTGACGGTACTCCTCCCGCATGGCTTCATC
>El_Tatio_(1).I-E_326;size=22;
GCGCGTTTTGTACTGCACAAAAACCTTGTACCC
>El_Tatio_(1).I-E_328;size=22;
GCTTTGTAGCCTTTTCCCTAAGCTTCTCCAGCAC
>El_Tatio_(1).I-E_336;size=22;
TTGGGGAGCGTCTTCGGGCAGCACAACCCGGT
>El_Tatio_(1).I-E_361;size=21;
GTGGCCCGCAGAGAAGCAGGGCCAGCCCTGGA
>El_Tatio_(1).I-E_345;size=21;
CGCAGGGTGTGGGGACCTTACCAGAACATCATC
>El_Tatio_(1).I-E_356;size=21;
AGGCCCTTCCCACGCCTCACGCCGCACCCACC
>El_Tatio_(1).I-E_362;size=21;
GCGGCAAAGAGGCTGAAACAGCGGAGCGACTT
>El_Tatio_(1).I-E_369;size=21;
TACGGGAACCTTCGGGACGCTTTGGTAGCCCTC
>El_Tatio_(1).I-E_342;size=21;
TGCGGCAAGCTGCTGCTACCGGGGGTGGTGGTGC
>El_Tatio_(1).I-E_339;size=21;
GGCAGGTGCGGCCTGGAGAGACCGAACCAAAAA
>El_Tatio_(1).I-E_337;size=21;
GCGAGGGCCCTAACACCCGGTTGAATCGCCTC
>El_Tatio_(1).I-E_332;size=21;
TTCTCGGCGACACTGAGGACTACGGATTAGGG
>El_Tatio_(1).I-E_333;size=21;
ACTCATTATCGGGCACGGCGGGAGCGTGAGCC
>El_Tatio_(1).I-E_360;size=20;
GTTTGAGTCAAAGGGTCCCATTGACGGACCCA
>El_Tatio_(1).I-E_351;size=20;
GAACGCATGAGGTTCTCGTGCTGGAGGGATTC
>El_Tatio_(1).I-E_420;size=20;
CCGGTTTTCCCGCTCCATCACGCGCCCTCCTCC
>El_Tatio_(1).I-E_366;size=20;
GTACCCGCGCCCAAACCGAGGGTGGATATGTC
>El_Tatio_(1).I-E_368;size=20;
TCCGTTGAACTCGTACATGGAGCGGTGGAAAGC
>El_Tatio_(1).I-E_347;size=20;
CAGCCGTGACCTCTCGCCCGAAGAGGCTCGCC
>El_Tatio_(1).I-E_359;size=20;
GATCTCCTACCCCTGGGCGATCTTAGTGCAGTAC
>El_Tatio_(1).I-E_341;size=20;
ACAAACCAATGCTCGGCCTCCGATAGGAGGA
>El_Tatio_(1).I-E_352;size=20;
AACGGGGCGGGGTGGCTAGCTACGGAGGTTGGG
>El_Tatio_(1).I-E_343;size=20;
TGTGGAGCTGGCATAGAGGCGATAACGCCCAA
>El_Tatio_(1).I-E_354;size=20;
AACGTAATGCCACGCCAGATAGCCATAGCCCC
>El_Tatio_(1).I-E_353;size=20;
CAGGGCGTGGGCATCGCCCTCGGGGTGGCCACG
>El_Tatio_(1).I-E_350;size=20;
AATCTCCGTGTACCCACTCCACTGCCCATCAA
>El_Tatio_(1).I-E_344;size=20;
AAGCGCTCTCGGAGGTAGACCATGCTCCGGCTC
>El_Tatio_(1).I-E_357;size=20;
GGTTTCCTGGGGTCCCCCTTGCCGATGCTGCC
>El_Tatio_(1).I-E_358;size=19;
GTGAGGGCGCCGTTGGGGAAGCCCCCGGGATC
>El_Tatio_(1).I-E_376;size=19;
AAAGCCCAAAGCCACCCCGAGGGTAACAGAGG
>El_Tatio_(1).I-E_457;size=19;
GTTAACCTCAACGCTGCCCGCAGGTGCGCCTTG
>El_Tatio_(1).I-E_389;size=19;
TTAATCTCCTCTGGGTCCATGCCAAAGAGGGC
>El_Tatio_(1).I-E_370;size=19;
GGGGCGGGGCGCAGGACGATCACGGCCCGGGC
>El_Tatio_(1).I-E_364;size=19;
AGGGCCCGCGAAAGATTGGAGAGGCAAAAAGC
>El_Tatio_(1).I-E_349;size=19;
GATGAGGAGGGCCAATCGGGACATGGCCTAGCCC
>El_Tatio_(1).I-E_365;size=19;
CCTTGACGCCCCCCTCGGCGTCAATCGCCCCGG
>El_Tatio_(1).I-E_409;size=19;
CGGGAGGCGTGCTTCTGGGAAATCTGCTCCCC
>El_Tatio_(1).I-E_390;size=18;
TTCACCCACGTTCACCTGGACCCCGTGGCCCA
>El_Tatio_(1).I-E_411;size=18;
GCGGCGACCCAGGGCTTGGGCCGCTTCGAGGC
>El_Tatio_(1).I-E_371;size=18;
ATCACGGACGGGGAGCTTAGGGCCGCGGTGGA
>El_Tatio_(1).I-E_372;size=18;
TTTTGAGCGGCGGACGCTATGAGGTGGGCCTA
>El_Tatio_(1).I-E_363;size=18;
CCACCCCGCGACCTGCTGGAGATGGTCAATCAC
>El_Tatio_(1).I-E_367;size=18;
CATGTCCAGGGGCCACGAGGCCGGCAATGAGC
>El_Tatio_(1).I-E_388;size=17;
CCCCCCCAGCACTACCCGAACATGCGGGCTCT
>El_Tatio_(1).I-E_381;size=17;
GTCAGCCACACCCTCAACGACCACACGCACGG
>El_Tatio_(1).I-E_392;size=17;
CGTCAAGGTGGTGAGAAGAAAGGCCCCTCATA
>El_Tatio_(1).I-E_373;size=17;
GCTTCCTCAGGGTCCGTCCGTTTGAGCCAGCTA
>El_Tatio_(1).I-E_391;size=17;
ATGATGCGCATGCCGGTTGCGCTGTCTACCAT
>El_Tatio_(1).I-E_380;size=17;
CCCGCAATCTCCGCTGGGAAAGCGTTCCGTGGC
>El_Tatio_(1).I-E_393;size=17;
CCTAAAAGCCCCGCGGGCGGCCTCGAGCTCCA
>El_Tatio_(1).I-E_374;size=17;
CGCTCCGCCGAGGACACCGCCCCGGCCAAGGA
>El_Tatio_(1).I-E_379;size=17;
GTGGCCACGTTGAATGATGCGGATGGTTTTATC
>El_Tatio_(1).I-E_378;size=17;
GGGCACGTCCACCAGTTCCTTCTTCTGCTCCTCC
>El_Tatio_(1).I-E_400;size=17;
AGATCCCGAATCTCGAGTTGTCTAGACGTGCG
>El_Tatio_(1).I-E_395;size=17;
TGCGGCAAACGTAACTGCCGCTGTTCCATTGGA
>El_Tatio_(1).I-E_399;size=17;
CTCCCCTTCACGGGCGTACATGGGCCGACCACCC
>El_Tatio_(1).I-E_383;size=17;
CCGCGCCGGGGTGCGTGCGATTCTAGAGGTGC
>El_Tatio_(1).I-E_423;size=16;
GCAGACCATTCCTGGGGAGGGATCGCCTTCTT
>El_Tatio_(1).I-E_406;size=16;
CAGCGGTCTTTGAGCCTGGCTACTATGAAAGC
>El_Tatio_(1).I-E_410;size=16;
CTCCAGGGAGTGAGCATCCGCGACTACCTGAC
>El_Tatio_(1).I-E_412;size=16;
AGGGGCTCGAGGCCTAGGCGCTTCTTGGCCTC
>El_Tatio_(1).I-E_385;size=16;
ACGGCGGATTCTCAAAAGGCGGGAGTCCACCC
>El_Tatio_(1).I-E_394;size=16;
GACACTCATAATAGCGGCGCTCCTCTCTCTTGC
>El_Tatio_(1).I-E_384;size=16;
TTCCACTAGGGCCGCGAGGCGGCCCGCCACCCC
>El_Tatio_(1).I-E_386;size=16;
TTCAGCCTCAGGTCCAGGCCTGCCTCCTGAAG
>El_Tatio_(1).I-E_398;size=16;
TTCGTGATGATGTAGTGGTGTTGCGGAATCCC
>El_Tatio_(1).I-E_403;size=16;
GTGCGGAGTGGTACCCGCACCATGGGGGGCAA
>El_Tatio_(1).I-E_382;size=16;
CTACGAGGCGAAAAGCCCCTTGGATGGGGAGC
>El_Tatio_(1).I-E_401;size=16;
TCAGCCCACTGGGGCTTTAGGGGAGGCTGGAA
>El_Tatio_(1).I-E_408;size=16;
GAGGCGTGGGCGGAGGGCACGGAATACGTCGC
>El_Tatio_(1).I-E_404;size=16;
GAGGTGGGGCGGGGAGAGAAGAGGATGGGCTG
>El_Tatio_(1).I-E_415;size=15;
CTACGCGAGGAGCGGGCGGCGGAGCGGAGTGCC
>El_Tatio_(1).I-E_519;size=15;
GAAGCGGAGGGCCGCATTTCGGGCGATGCGGC
>El_Tatio_(1).I-E_405;size=15;
GAGGGCAATCATGGGGCTTGTAGCGGTCCTCTG
>El_Tatio_(1).I-E_402;size=15;
CCCCCATCGTGTCTATGAGGACCAAATGGGGG
>El_Tatio_(1).I-E_424;size=15;
TAATGCCAAAGCCCATCCTGCCGGACGTTTGG
>El_Tatio_(1).I-E_418;size=15;
GTTCGCAAAGGGCCGGGTGACCCCCAAACCGA
>El_Tatio_(1).I-E_431;size=14;
GGCCTCGTCCGAGAAGGCGGATATAACTGCCGC
>El_Tatio_(1).I-E_428;size=14;
GTAAATGAAAAAGCTCGCCCCGGAGGAACGAG
>El_Tatio_(1).I-E_439;size=14;
AGATCATCCGGGCGATGGAGGGCCGCTTCCGGC
>El_Tatio_(1).I-E_472;size=14;
TCCGCCCTGTCCCAGGGGGGTGGAACCCACCAG
>El_Tatio_(1).I-E_445;size=14;
GCAACGCTCCTAGCGATGAGCCTCAACTCCGT
>El_Tatio_(1).I-E_536;size=14;
CCAGAAGCGAGTGGGAAGGGTTACTGAGCCGC
>El_Tatio_(1).I-E_433;size=14;
TCTTCCACCGTGTAGTGCCTAGTTATTTCCGC
>El_Tatio_(1).I-E_434;size=14;
AGCGACAATACCCCCAATCCCCACGGCGCCGA
>El_Tatio_(1).I-E_422;size=14;
GCGAAGTATCGCTGGCCTGTAGGGTTTGAGCT
>El_Tatio_(1).I-E_421;size=14;
CCGTCTTCCATAGCTTCCTTGGCCACCTGAACC
>El_Tatio_(1).I-E_414;size=14;
ACTTTAGAGGCCCCTCCCACTACCAGGGTGTT
>El_Tatio_(1).I-E_417;size=14;
CCTCGATATAGCGCGCCGCGCTCCGGGGTTC
>El_Tatio_(1).I-E_456;size=13;
CGCTTTACGATAGCCCCCAGGCCGCCCGCCGACC
>El_Tatio_(1).I-E_469;size=13;
TGCTGGACGTCCTGAAGGTCGGGGAGGCCCTGG
>El_Tatio_(1).I-E_474;size=13;
ACGTCAGTGGTGTGGGGAAGCTGATTCCCAGCC
>El_Tatio_(1).I-E_470;size=13;
GGCGCCGAGCCCACCCCCGAAGCGCAAGCCGCC
>El_Tatio_(1).I-E_447;size=13;
GCGGTCCTCTTCGGCGGGGGGGACGGAGCCCTGC
>El_Tatio_(1).I-E_452;size=13;
GATTTCAAAGCAGGGGTTGAGGCCGTCCCAGT
>El_Tatio_(1).I-E_430;size=13;
CTGTAGGCCACGGAGTTGGTGACGCTCGAGGC
>El_Tatio_(1).I-E_437;size=13;
TGCTGATGGTGTTCGGGTCCCAATCAGGAACA
>El_Tatio_(1).I-E_438;size=13;
CTAACGCCATCGAGTGGGCTGACCGGGCCATT
>El_Tatio_(1).I-E_432;size=13;
TATGGCTTCTTCCCTACCGGCGAGTGGGAGCCG
>El_Tatio_(1).I-E_429;size=13;
GTTCACCGTAGCCCCAAGGCCCCCGGCGGACC
>El_Tatio_(1).I-E_436;size=13;
AGGTGGCCCTGATGGTGCGTGGAGACTGGAGA
>El_Tatio_(1).I-E_444;size=13;
GCACCAGCAACTCCGCCCCGATAGCCCGATCC
>El_Tatio_(1).I-E_459;size=13;
GAGAAGGCCCCTGGCCCGGAAAACCTCCCCGCCC
>El_Tatio_(1).I-E_455;size=13;
CGGATCTGCTCCGCCTGGCCCTCGTAGCCGAA
>El_Tatio_(1).I-E_426;size=13;
GCGGCCAGGCATGCCCTCCGAGCGTTCACGGT
>El_Tatio_(1).I-E_435;size=13;
AGTCCACTGTCCGATGGGCGGTTGGGCGGCGG
>El_Tatio_(1).I-E_460;size=12;
CAGGCCCTCCCCACCCTAGGGAGAGGAGCACC
>El_Tatio_(1).I-E_464;size=12;
TGCGCCCCTTGCGGGCGGCCCTAGAACGGGCC
>El_Tatio_(1).I-E_465;size=12;
TACCAGGCCCTCATCAATCAGTACCTGAAGGAC
>El_Tatio_(1).I-E_495;size=12;
GAAGGCGGGGCCAAGACGCCACGTCTTCGACA
>El_Tatio_(1).I-E_509;size=12;
ACCGCGCTGTCCCCCTCCAGGCGCTTGCTGATG
>El_Tatio_(1).I-E_478;size=12;
GGGAGCTTGACTTCAGGAGGGGGCAGGGGGACC
>El_Tatio_(1).I-E_462;size=12;
TCTTTATTTCAATTCATCACGACACCCCCTCT
>El_Tatio_(1).I-E_480;size=12;
ATCGCCCAGGGGTAGGAGATCCTTTGCTCCCA
>El_Tatio_(1).I-E_475;size=12;
CGGCCTCTTCCGCTTTCAATCCCCTACGGGCC
>El_Tatio_(1).I-E_450;size=12;
CATGAGCCCCCGGACGAACTGAACCTCCGTGAT
>El_Tatio_(1).I-E_440;size=12;
CTCTTCCATCGCGCCCACCTCCCGCGATCTTG
>El_Tatio_(1).I-E_446;size=12;
CGAAGCTAACCAGACCATCACCCGGATATTCC
>El_Tatio_(1).I-E_454;size=12;
GCTCAGCCCCCCAAAAGACGGAAAGCGCTTT
>El_Tatio_(1).I-E_458;size=12;
GGCGAGGAGAAGGGCGAGGGCGCGCATTAGAA
>El_Tatio_(1).I-E_442;size=12;
TTGACTAGTCCCCGGTCAAGCTCAAAGGTGGC
>El_Tatio_(1).I-E_448;size=12;
AGGAGGAAACCATGCAGGAGGCGTTCAACCGA
>El_Tatio_(1).I-E_441;size=12;
CCTCGTACCGAGCCGTGTCCGCCCGCCTCAC
>El_Tatio_(1).I-E_453;size=12;
ATTACGCGCGATGCCGATAGCATTGCCTATGGC
>El_Tatio_(1).I-E_449;size=12;
CTTTAGAGGCGGTGGGGCGCGCCGTTTCAAGT
>El_Tatio_(1).I-E_443;size=12;
CTCAAAGTCTCCCACTAGGGTGGTGCCGTCGCC
>El_Tatio_(1).I-E_491;size=11;
TGCCACGATTTACGTAAGAGCGGGCTATCTGGC
>El_Tatio_(1).I-E_490;size=11;
TCCGTTATGTCCGCCTGCCTGGTCCAGCGCGCC
>El_Tatio_(1).I-E_486;size=11;
GCGTCATCAGAAGCGCGCCCGGCGGGGACCTT
>El_Tatio_(1).I-E_485;size=11;
ACCTGGACGTGGGCCTGCGAGAGGTCAGCCGC
>El_Tatio_(1).I-E_518;size=11;
TTTCCAGCACCAGCCACCCGCGAAGGCGAAGG
>El_Tatio_(1).I-E_493;size=11;
ATGGTCGGTGACGCCAATGCTTTGGAGCAAGC
>El_Tatio_(1).I-E_471;size=11;
GATGTTCAGCACACGCCAAGCCCCCGCAAGGGC
>El_Tatio_(1).I-E_461;size=11;
CTCGATTACCCGCGCTTCAAGCCCTTCCACCC
>El_Tatio_(1).I-E_463;size=11;
TCCTGATGCTCGCCCCGCACACCACCAGCATC
>El_Tatio_(1).I-E_487;size=11;
GCCCTATGGCACGCCCTTCTACAGCAAGAGCA
>El_Tatio_(1).I-E_468;size=11;
TGGCCCTGGTGGGCAACCTCACCCGTGACGCCC
>El_Tatio_(1).I-E_492;size=10;
GGCTTGGAGGGGGTGGCCTGGTATCAGACTACC
>El_Tatio_(1).I-E_511;size=10;
CCATGAAGGCCATTGAGGGGCTACCTGAGGAG
>El_Tatio_(1).I-E_504;size=10;
GCCGAGGATGGCGGCGAGGTCCCTCCCGGAGGC
>El_Tatio_(1).I-E_530;size=10;
GACGCTCAACCCCGAGGGCCTTAGAAAAGCGCC
>El_Tatio_(1).I-E_496;size=10;
GGAATCACCTCCGGTTCAGGCTCCCCTTCTAAA
>El_Tatio_(1).I-E_482;size=10;
GGGTGAGGTGCAGGCGGGCGACCTTCAGTGCA
>El_Tatio_(1).I-E_477;size=10;
AGGTCGCGCCTGGACGTATAGAGCGCCTTCC
>El_Tatio_(1).I-E_489;size=10;
AGGGGCGCGTCTATGAGGATGGCCCCATGTA
>El_Tatio_(1).I-E_483;size=10;
ACGAGCGAGCAGCTGCAGCGCGAGGCCTACCT
>El_Tatio_(1).I-E_484;size=10;
TCTTCCGGGGTCTCCTCGCCTACCTCGCCTAG
>El_Tatio_(1).I-E_479;size=10;
GAGGTACCTTGCTGACCACTAGCCTCTACCGCG
>El_Tatio_(1).I-E_481;size=10;
GCCATGCTGGAGGCCGCGGTCCAGGCCCGGCGA
>El_Tatio_(1).I-E_476;size=10;
ACTCCAGGACGGGATACCGCCGGAGGAGATCC
>El_Tatio_(1).I-E_494;size=10;
ATTGTCAAGCCCAATCCCATCCCCCGTCCTGGC
>El_Tatio_(1).I-E_488;size=10;
ATATCGTTCGGCCACCCCAGCTTCACGGAGGC
>El_Tatio_(1).I-E_540;size=9;
CTTGCGGTTCCTGTCCTTGAAGCGGATGCGGA
>El_Tatio_(1).I-E_529;size=9;
ACGTCCCTGACGGGGGTGGAGGCAGCGGCCTG
>El_Tatio_(1).I-E_523;size=9;
CCGGCCTCTCGGGTCCAAAAGACGCGCCCCGGC
>El_Tatio_(1).I-E_522;size=9;
ACAAGACCGCTCAGGAAGAAGAGAAGTTTTGC
>El_Tatio_(1).I-E_525;size=9;
GCAGAAGCGTTGATAAGACTATTTATGGCGTT
>El_Tatio_(1).I-E_516;size=9;
CTTGAGGAGGGCCGCACGGGCCTTGGTAAGGC
>El_Tatio_(1).I-E_531;size=9;
GCGTTCAATAAAGTCGAGCCCCAGTGGGCAGG
>El_Tatio_(1).I-E_515;size=9;
AAAGGGATTAACGGCCCGGTTGGCACTGATCCT
>El_Tatio_(1).I-E_498;size=9;
AGGGTCAGGGGAAGAGGGGGAGGGGAGGGGGAC
>El_Tatio_(1).I-E_506;size=9;
GCCCCCAGGAGGGCCACCAGGACCAGGTACAC
>El_Tatio_(1).I-E_499;size=9;
CCGTGCGATGGAACCTGCCCCCTTGGCTACCC
>El_Tatio_(1).I-E_513;size=9;
GGGCCCCCTGCCCCGGAACCTTCCCGCTCGCC
>El_Tatio_(1).I-E_503;size=9;
CCATGGCCGCCTGGATCCGGTGGCTGGCCCCGC
>El_Tatio_(1).I-E_501;size=9;
GTGTTCAAAGGGGCCCCAGGCCTCCGAGGGGG
>El_Tatio_(1).I-E_510;size=9;
TATCTCATGACGCAGGCCGCCATCTCCCACGTG
>El_Tatio_(1).I-E_500;size=9;
GATTGGGCGTCCCTGGGGAAAGCTCTTGAGGGG
>El_Tatio_(1).I-E_548;size=8;
ACCCCCAGCCTACGCCGGACGGTGGGGCGCGC
>El_Tatio_(1).I-E_520;size=8;
CCTCCGCCGTGCCCGAAATGCCCCCTCCACTCC
>El_Tatio_(1).I-E_524;size=8;
GACGTCCTGATAGGTAGCTAGAGGCACGTCCTC
>El_Tatio_(1).I-E_549;size=8;
TTTACATAGACTACAATGAAGCGGCGTAGGGG
>El_Tatio_(1).I-E_542;size=8;
ACGGGAAGGGGGGCGGCGGCGTAGACAGGGAC
>El_Tatio_(1).I-E_552;size=8;
GTGGTTGACCGCGTGGAGAGGACGTTGGAGTC
>El_Tatio_(1).I-E_555;size=8;
CTCCCCCAAGAGGACGGGCTCCGGATAGAGGA
>El_Tatio_(1).I-E_573;size=8;
GAGAGGGGATCTACCTCATCCCCGACGCCACC
>El_Tatio_(1).I-E_648;size=8;
CGTTTAGCAGTCCGTTCAAGGTAACCCTTAAA
>El_Tatio_(1).I-E_556;size=8;
CTACGTACGTTCTTCTCCCAGGCATCCCATTC
>El_Tatio_(1).I-E_546;size=8;
GGAAAGCCGTGCCGTGAAGGCACCGAATGTGGG
>El_Tatio_(1).I-E_538;size=8;
CGGATGGGCGCGTCCCCCGAGGAGCTTTCCCG
>El_Tatio_(1).I-E_537;size=8;
TGGTCCTGGCAAGCCCACGGAGGCTATGCCCAC
>El_Tatio_(1).I-E_533;size=8;
ATGCTTGGCAAATACGAGCCCTCGGTAGACCC
>El_Tatio_(1).I-E_539;size=8;
TCGTCCAGCAGGTTGGTGACCCCACCGATGAGC
>El_Tatio_(1).I-E_541;size=8;
TTGCTAGTGAGGGCTTGGCCATGAATAAACGC
>El_Tatio_(1).I-E_527;size=8;
GAGTTGTAACGGAACGCAGTCCTATGGACTACC
>El_Tatio_(1).I-E_528;size=8;
ACTATTTATGGCGTTGCGGGTTTGTGTCCCCGT
>El_Tatio_(1).I-E_534;size=8;
ATGTTCGCCGACCAGCCCCGGCCATCCGAGCCC
>El_Tatio_(1).I-E_535;size=8;
GAAACCGCCGAGATCCTGGGCGTAAGCCTCGA
>El_Tatio_(1).I-E_526;size=8;
TTATCTACCCAGTCTGCCATCCCTTGAGCGGT
>El_Tatio_(1).I-E_517;size=8;
CTCCGGAATCCGAGGAGCAGGCACTTCCAGGGC
>El_Tatio_(1).I-E_596;size=7;
AAGAACCCCTTCCAGTGGCCACAAGTCCATCC
>El_Tatio_(1).I-E_600;size=7;
TGGGAACCGCCTCCGGGCTTTACCCGCCCAAT
>El_Tatio_(1).I-E_570;size=7;
ATCCCGCTCATGGCCGGAAGGGCAAAGGTAA
>El_Tatio_(1).I-E_561;size=7;
CCCCGGGATTTTGCTTTGCTCATCGTGGTGGGC
>El_Tatio_(1).I-E_611;size=7;
GAGGCTTTCCGTAAGTTTGTGCGGCTTGCGGA
>El_Tatio_(1).I-E_578;size=7;
CTGGGCAACCGCACCATCTCCGATAGAACGCC
>El_Tatio_(1).I-E_682;size=7;
GGGGGCAAGATTCGGGCCAAGGCCCCATGGCCC
>El_Tatio_(1).I-E_647;size=7;
GTATGGCAGGTGCTAAGCGAGATAGAGGAGAA
>El_Tatio_(1).I-E_590;size=7;
GCATATGATGATGGTGGGAGGTGAACCTGGAT
>El_Tatio_(1).I-E_585;size=7;
GGTTCGGAAAAGCTTGGGGGGTAGACGGTCAT
>El_Tatio_(1).I-E_582;size=7;
GGGTTAACTCCACTGGCTTACGCCGGCAACCG
>El_Tatio_(1).I-E_602;size=7;
TACGGCCCTGGGGTCCGGGTGTTGGACTGGGG
>El_Tatio_(1).I-E_563;size=7;
TTGGTGGCGGCCCGCTTCAGGGCATCGGAGAAG
>El_Tatio_(1).I-E_545;size=7;
AGGATATCCCGCCACCCGTACCGCCCACGTC
>El_Tatio_(1).I-E_559;size=7;
GGCAGGGGCCCCCTGGGGAGACTTGACCAAAAA
>El_Tatio_(1).I-E_544;size=7;
AGGCCATTGCTAGCCTCATAGAGGAAGCGAGG
>El_Tatio_(1).I-E_553;size=7;
GGGCCCAGGGAGGCCCTTAGGGCTTACAGGGC
>El_Tatio_(1).I-E_564;size=7;
CTCAGGCAGGCCCTAGGACTGGACCCGGAGGCC
>El_Tatio_(1).I-E_567;size=7;
AAGGACGCTCCGGGCGGCGAGGGGGAGAAGCC
>El_Tatio_(1).I-E_550;size=7;
CGACCGCTTCGAACAGGGTACGGGCGATATCA
>El_Tatio_(1).I-E_558;size=7;
TTGTCTTGGACCATAAAGCAGGGGATATATCCC
>El_Tatio_(1).I-E_554;size=7;
GACTCATCGCCCGCGCCAGGGGGTTTGGTCAC
>El_Tatio_(1).I-E_562;size=7;
CCCAGTCCACTTCCTCCCCCAGGCCCTCCTCC
>El_Tatio_(1).I-E_568;size=7;
CTTCCTGCCGGGCGTGTACGTAAAGGTGGCCCC
>El_Tatio_(1).I-E_566;size=7;
GTGGGGCCAGGGCAATCCAAAGCAGAATGGCA
>El_Tatio_(1).I-E_547;size=7;
CCAACCACATCCGGGCCACCTGGCGGTGGCGCT
>El_Tatio_(1).I-E_569;size=7;
GTCAGTAAAATCCCGGCTAGAAACCCCACCCT
>El_Tatio_(1).I-E_560;size=7;
CCCTCCCCTCACTTCTACCCACCCAGGCGAAA
>El_Tatio_(1).I-E_592;size=6;
TCGGCGGGTTCGATTTTTGCCTGGGGGTTGAC
>El_Tatio_(1).I-E_583;size=6;
TGGAGGTAGTATGCCGGAGATCATCGGAGATC
>El_Tatio_(1).I-E_580;size=6;
GGGCAAGCGCCACCGGCCTTGGACGCCCGATA
>El_Tatio_(1).I-E_576;size=6;
GAGCGCGGCCTGCTGCCCCGGGGCGAGGAGGA
>El_Tatio_(1).I-E_598;size=6;
GTAGTGGGTTCCCCGTCCAGATTGTGGTCGAG
>El_Tatio_(1).I-E_581;size=6;
ATCCTACCCTGCCGGTCGTCCTCCACGAGCTCC
>El_Tatio_(1).I-E_613;size=6;
AAGAGGGGCCCCCTATTGGCGAAGTAGGTCCT
>El_Tatio_(1).I-E_629;size=6;
TCTTGCGTAATCCCCCGCCGGGCCGCCTCCTCC
>El_Tatio_(1).I-E_622;size=6;
GTGGAGGTGATAGCCGGTGGAGTTTCCGGTGGC
>El_Tatio_(1).I-E_624;size=6;
ACCTTCAGGAAAAAATCGCCAAACTCCCGCCT
>El_Tatio_(1).I-E_633;size=6;
GCGAGGCCTGTGCTCAGGGCCCCCTCGACCGCC
>El_Tatio_(1).I-E_591;size=6;
GTGGTGTGGGGCGCGGACGGCACAAAGGGAGAC
>El_Tatio_(1).I-E_605;size=6;
CAGGCATCGCCATTGACCGGGGGTACACTGAC
>El_Tatio_(1).I-E_606;size=6;
CGCCCACCGCCCTCAAAGGAGGAGGTTAAGC
>El_Tatio_(1).I-E_593;size=6;
GCCCGGTCTGTGAGGCTAGCCACGGCCAAGACC
>El_Tatio_(1).I-E_572;size=6;
GGCCATCTGTCCGGGGCGGAGGGTCAATCCCTC
>El_Tatio_(1).I-E_589;size=6;
AAGTGGGTCTATGGCCGCACCCGCCAGGAAGT
>El_Tatio_(1).I-E_577;size=6;
GAATCGGTCCAGCTCATCCCCGAGCCAGCGCG
>El_Tatio_(1).I-E_594;size=6;
ATGTTCTTCGCCTCCATGGGGGCCCCGTACACC
>El_Tatio_(1).I-E_603;size=6;
TCTATTGCGTCCAATGCCCCCGCGTCAAGCGG
>El_Tatio_(1).I-E_584;size=6;
CGGGCCGCGGAGCTGTGGCGGGGGTACGAGGC
>El_Tatio_(1).I-E_595;size=6;
ATCGCCCAGGCCAGGGGCCACTTGACCGCTAC
>El_Tatio_(1).I-E_599;size=6;
AACAGCTGGGGGCGATACAACGCACCCTCGAA
>El_Tatio_(1).I-E_587;size=6;
CCGGCCCGTGTCGGAGAGGGTCTGCCCCTCTT
>El_Tatio_(1).I-E_588;size=6;
ACATACCGGCGGCCCTCGAGCTTTCAAAGGGG
>El_Tatio_(1).I-E_579;size=6;
CTTTGGGCGTCCCCAAGGGCGGCGCTGATGGC
>El_Tatio_(1).I-E_631;size=5;
TCCAGGTGCCCGACGGAGTGGACGAGGAGGGC
>El_Tatio_(1).I-E_634;size=5;
CCCAGATCGAAGCGGCCCGGCTGGCCCAGGAA
>El_Tatio_(1).I-E_610;size=5;
CCACTTGCCAAACGTGCGAGCGGTATCCCGGA
>El_Tatio_(1).I-E_639;size=5;
CCCTCGCCGAAGAGGTCGAAGGCCTCGA
>El_Tatio_(1).I-E_621;size=5;
GTCCGCCTCTGAGGCCCCCAGGCGGGCGAGGA
>El_Tatio_(1).I-E_703;size=5;
AAAGCCTCGAGCTCTTCCCGGTCCCTGAGAAG
>El_Tatio_(1).I-E_735;size=5;
CCGCCCCGGCATGATTCGCCATGTCCGCAAACC
>El_Tatio_(1).I-E_676;size=5;
CTACGCCTAAGCCGGCCCGTGTCGGAGAGGGT
>El_Tatio_(1).I-E_660;size=5;
CCGTCCCCACCACCCGCACGGGCGTAGTCCCG
>El_Tatio_(1).I-E_616;size=5;
GCCATGGGTTACTTGGGGGAAGATTGGATTGT
>El_Tatio_(1).I-E_612;size=5;
TAGGGCTTCCCGTTCAGGAGAGCCCCGCCCTG
>El_Tatio_(1).I-E_678;size=5;
GTCGGCGGGAGACGTAGACCCTGGGGGAAGAA
>El_Tatio_(1).I-E_644;size=5;
GGCACCTCCTCTTCCCCGGCGGGCTGGGCAGG
>El_Tatio_(1).I-E_635;size=5;
GCCAACCGCCGTTTCAAGGGGGTTTGACTCCA
>El_Tatio_(1).I-E_619;size=5;
TTTACCGACTTAGCCCCTTGCGTCGTTTTGGC
>El_Tatio_(1).I-E_637;size=5;
GCTCCTCCGGGGGAAGAGGGCGGTTTTGGGGT
>El_Tatio_(1).I-E_617;size=5;
AGGCTCTTGCTCAGCCTGACCGCCGAGGACAGG
>El_Tatio_(1).I-E_620;size=5;
TAAGCGAGGGAGCCACCTGGGTCCCGACAAAG
>El_Tatio_(1).I-E_625;size=5;
ATGCGCCCCGGCTCAAGCGCTGGAGTTATGGGT
>El_Tatio_(1).I-E_626;size=5;
ACCATCTTTGGCCTGGTGAGCACGCTCCGCTC
>El_Tatio_(1).I-E_608;size=5;
AGATATCTTGGCACCCCAGCGCAATGGTGCCAA
>El_Tatio_(1).I-E_627;size=5;
GCCGGGCTCATGCCCAAGCCATCCGGAGCGAGC
>El_Tatio_(1).I-E_615;size=5;
TGAAAAGCCCCGAGACTAGGCGCGCCCTACAA
>El_Tatio_(1).I-E_636;size=5;
TGGAGGAAACGCCCTCCAGGACGGCAAAAACC
>El_Tatio_(1).I-E_638;size=5;
ATGAGCCCATCGCGCACGTGCCACGCCTGGTG
>El_Tatio_(1).I-E_623;size=5;
AATGCGGGTGCGGACTGTTGACGAGATCGTGG
>El_Tatio_(1).I-E_632;size=5;
CAAAACGTCAGAATCTGGCGGATAGAATCCTAC
>El_Tatio_(1).I-E_628;size=5;
GTGCTCTGTTCTGTCGAGAACCGCCTGAACCGC
>El_Tatio_(1).I-E_630;size=5;
AACGATAGCACCGCCCCAACGGACATAGCGGCC
>El_Tatio_(1).I-E_651;size=4;
CGGCGGGCGGGGGCGTAGTGGGCCTTTAGGAA
>El_Tatio_(1).I-E_667;size=4;
GGAGACGGTAAGCTAATGGCGCGGGTGGCAAGC
>El_Tatio_(1).I-E_653;size=4;
GGTGTCCGGTTCGGAGATATGACCCTTGTGCCT
>El_Tatio_(1).I-E_649;size=4;
TGCCTGGGCCCGCCTGAAGGCGGGCTCCCGGA
>El_Tatio_(1).I-E_643;size=4;
AGGTAGACGAGCCCGGCGAGGGCGCCAAGGAC
>El_Tatio_(1).I-E_670;size=4;
GCCGGCGGGTGGTGGCGGATTAGGGCGGTAGC
>El_Tatio_(1).I-E_669;size=4;
ACGCATGGGGTTCCCGCGGTACTCGTACTGAC
>El_Tatio_(1).I-E_666;size=4;
AAGCCCTTTTAGCCCCCCCGGGGAGTGCGGGG
>El_Tatio_(1).I-E_646;size=4;
TGGTGAGGCTAGCTTCGGCTTTGAGCTCCCCAC
>El_Tatio_(1).I-E_739;size=4;
CCTTTTGCGGCCTTGCCAGCCGGGAAAAGAGC
>El_Tatio_(1).I-E_695;size=4;
TAAGCGGGACGGGCACCTTTTACGCCGGGTAC
>El_Tatio_(1).I-E_852;size=4;
ATCCCCCAAATCCTCCTATCGGAGGCCGAGC
>El_Tatio_(1).I-E_924;size=4;
AGCCCCTTCGGCTTTCTCGCGGCCCTGGGGGC
>El_Tatio_(1).I-E_700;size=4;
GCCCCCCCTTCCCAAGGGCCTCGGATAGTGGC
>El_Tatio_(1).I-E_729;size=4;
CAGGCGCATGTTAGGCGTGCAGCGAACAGCAC
>El_Tatio_(1).I-E_665;size=4;
GCGGTTCGCGCCAATGGGGGACCCGGCGTGCA
>El_Tatio_(1).I-E_727;size=4;
TAGGCGGCGCTTTGGTCCAAGGTGCAAAGGACA
>El_Tatio_(1).I-E_693;size=4;
GGAAGGTTGACCGTGCGGGACGCTGGGGAAGCC
>El_Tatio_(1).I-E_862;size=4;
GCGACCGCCCGCCCCGCGGTAGCCTCATCATC
>El_Tatio_(1).I-E_672;size=4;
TCCGGCCCGCTCCACCACCGGAGCATAGGCAA
>El_Tatio_(1).I-E_656;size=4;
TGGTAGGCCTCATCCACCACCAGAAGGACGTCC
>El_Tatio_(1).I-E_657;size=4;
TTTTGACCGCCCACCTGAGCCTCAGTAAATTC
>El_Tatio_(1).I-E_654;size=4;
GATGTCGTTCGTTCTACCGTTCAGGGCATGACC
>El_Tatio_(1).I-E_663;size=4;
CACGAACCGCAATAGTCGCATGACCCATCCTA
>El_Tatio_(1).I-E_675;size=4;
GGCCACCACGATAGGGAAGCCAATGTCCCGAAC
>El_Tatio_(1).I-E_655;size=4;
GTCTTCATTACCGCGTGGCGGCTCATCGTAGAA
>El_Tatio_(1).I-E_658;size=4;
ACCTCCAGGAGAAGGCGGGTGCCCGGCACCAG
>El_Tatio_(1).I-E_681;size=4;
CATGAGACTTATTTGGGGAAGGGCTGGGAACCC
>El_Tatio_(1).I-E_664;size=4;
ACCGCGCTCCAGGTGGGGCTGAAACTGCCCAA
>El_Tatio_(1).I-E_685;size=4;
CACTGCCCAGGACGCGCCCAGCGCTTAGACGCC
>El_Tatio_(1).I-E_674;size=4;
TAGGCGTAAGCCTCTTGAACGTTGCTGGGGAGC
>El_Tatio_(1).I-E_683;size=4;
GAGATTCTGGGGCGGGTGCGTCTCCGACTTGAC
>El_Tatio_(1).I-E_650;size=4;
CCCAGCACCTCCCCCCGGCGCAGGCCGAGGGC
>El_Tatio_(1).I-E_641;size=4;
ATGGCCGCCGGGGAAAGGCGGAGGGCAAAATC
>El_Tatio_(1).I-E_680;size=4;
ATCCCCCAGGGTCAGCCTGTACCAGGCGGAGA
>El_Tatio_(1).I-E_684;size=4;
ACCGCCGCCTCGAGCCAGGTGGGCCTGGAGAC
>El_Tatio_(1).I-E_679;size=4;
GCGCGATGGGCACGTTTGCCGTGGGATTAGTA
>El_Tatio_(1).I-E_652;size=4;
CGATGCCACCAATCATCCCCCGTGACGAAAAA
>El_Tatio_(1).I-E_642;size=4;
CGGTGCGTTCCTCCATGGCTTGGCACCTCCTC
>El_Tatio_(1).I-E_661;size=4;
GCGCCTTGACGGGGTGCCCCCCCGGAGCAAAC
>El_Tatio_(1).I-E_662;size=4;
GTAGCCACCTTAAACGACATAGACGGCTTCAT
>El_Tatio_(1).I-E_722;size=3;
GCGCTTTAAGGCTTCGCGGGCCGTGAGTGCGT
>El_Tatio_(1).I-E_710;size=3;
CCCGTGCCGATGGCCCACACGGGCTCGTAGGC
>El_Tatio_(1).I-E_742;size=3;
GGTATCATTCCCTCACCCTCCCCTCATGAGAACC
>El_Tatio_(1).I-E_686;size=3;
CTTGCCCCCGCCAGAGGACGCCCAGCGGCGGGT
>El_Tatio_(1).I-E_704;size=3;
GATACGTCCCGCCCCTCCAGGAAGGAAAAGTC
>El_Tatio_(1).I-E_696;size=3;
CACTTTCTGGCCTCTAGAGTGGCCGCCCTCTA
>El_Tatio_(1).I-E_692;size=3;
CTGAGGCTCGTCCCGTAATCGTTTCTGCTCGC
>El_Tatio_(1).I-E_712;size=3;
GGCGAGCGTCAGCCCGGTCAGTCTTGGAGCGCAGT
>El_Tatio_(1).I-E_844;size=3;
ATGGTGGCCACGCTGTCGTCTACCCCGCCCGC
>El_Tatio_(1).I-E_763;size=3;
CCCCGGTAGGTTTCGGTGCGCCCGAAGAAGGT
>El_Tatio_(1).I-E_873;size=3;
GCCCGCCCGTCCCGCCAGGTGGGGTCGGCCTG
>El_Tatio_(1).I-E_850;size=3;
GGCTCACTAGGGGGGCTTTGAAAAGTTTGCGCGC
>El_Tatio_(1).I-E_786;size=3;
GCCGCCGGGAAGCTGGAAACCGGGGACCTGAAC
>El_Tatio_(1).I-E_830;size=3;
CCGGCACAGACGCGGAAACGGACGAGGCCCTC
>El_Tatio_(1).I-E_912;size=3;
AGCTCGAGCGCGGGCGCGGGGGGATGGGACGG
>El_Tatio_(1).I-E_694;size=3;
AACTACCTTGGGGTAGCGCTGGATCATCGGGA
>El_Tatio_(1).I-E_707;size=3;
AAGCGCCTTAACTCCCCGCATACCCCTTCCACC
>El_Tatio_(1).I-E_879;size=3;
ATGTTCCTTGTGAAAGGCGGCGCGGGTCAGAGC
>El_Tatio_(1).I-E_843;size=3;
GCCGCCCAGCACCTCTTGCGGATGTAGGGGCAA
>El_Tatio_(1).I-E_856;size=3;
GCGGAGAGGGCCCTCCCCTCCGCCAAACACAA
>El_Tatio_(1).I-E_726;size=3;
GCTCGGGAGAAGGTCTGGGAGGTTGACATTTG
>El_Tatio_(1).I-E_745;size=3;
CTCCCGCAAGGGCCGCTAGGAACCCAAGCAAGC
>El_Tatio_(1).I-E_740;size=3;
CGGAAGAGGCCGCTTAGCTCATCTTGGTGGC
>El_Tatio_(1).I-E_714;size=3;
GTCAATGAGGCTCCCAATCTGGCCCAGCCCGCC
>El_Tatio_(1).I-E_691;size=3;
CTCCCTGGCGCGCGGGGTCCACTCAACATTCAC
>El_Tatio_(1).I-E_731;size=3;
GGTACCCGTTGGGCATTACGCTTGACGGGTGGC
>El_Tatio_(1).I-E_743;size=3;
CGGCACCCGGACATCACGGACGCCTGGCGTGGAC
>El_Tatio_(1).I-E_720;size=3;
TGGTGGAAGTGGGTGATGCATGGGTGGGTGGAG
>El_Tatio_(1).I-E_713;size=3;
CCTCCTGCAAGCCGTCCTAGCCAGTCAGCAACC
>El_Tatio_(1).I-E_734;size=3;
GGGGCAAGGCCCAGGGCCAGAGGGGCACCCCTC
>El_Tatio_(1).I-E_748;size=3;
GGCGGCCATGGCCGCTATTTCACCCCCTCGTCC
>El_Tatio_(1).I-E_719;size=3;
GGGTCCAGCGCGGATACGAACTGCTGGAGCTAC
>El_Tatio_(1).I-E_708;size=3;
CACACAAAAGCACATAAGGCCCGGAAGCTTCC
>El_Tatio_(1).I-E_737;size=3;
AGAGTGTGCCGCAATACACGATAGACGAGATGA
>El_Tatio_(1).I-E_723;size=3;
AACAGCCCCCTGTAGTTTTCGCTATCGGGGTCA
>El_Tatio_(1).I-E_699;size=3;
CGCCCCTTTGAGACGATCAAAAATCCCCATAT
>El_Tatio_(1).I-E_709;size=3;
CGAAGGTTGGAGGATCCCACCCGCACAAGAGA
>El_Tatio_(1).I-E_690;size=3;
AGGAGGGGGCTCGCCAGGAGAAGCCCCTCCCGC
>El_Tatio_(1).I-E_747;size=3;
TGAACTCTTGCAAATCGTAGGGCAGGGGAGGG
>El_Tatio_(1).I-E_746;size=3;
GAGGGGGGGCCGCCGGCGCGGGCCTCGTCACT
>El_Tatio_(1).I-E_730;size=3;
GCCATTGAGAATCTCTTGTTTGCAAAGGAGCA
>El_Tatio_(1).I-E_705;size=3;
AGCACTGACTTGGCTGGGGGGAGCGTAAACCT
>El_Tatio_(1).I-E_725;size=3;
CGGTGGCAGAGGCCGGGGCAGACCTAGAACGC
>El_Tatio_(1).I-E_706;size=3;
CGGACTCACCAGCTCGGCCTCGCCGTAAGCTA
>El_Tatio_(1).I-E_741;size=3;
GAGCCAGTTGAGCCAGGGCTGGAAGCGAGTGG
>El_Tatio_(1).I-E_744;size=3;
CAAGGTCAGATACCGCTCCCGCCCGTCAAGGGC
>El_Tatio_(1).I-E_717;size=3;
CTGGCTTTCCAAGCGGAACCCACGCCCACGGA
>El_Tatio_(1).I-E_934;size=2;
AAGGGTTGCCGGGTGATGTTAGCGCTGAGTTA
>El_Tatio_(1).I-E_925;size=2;
CGGAACCAGTCAAAAGACTCCTCAGCAGAAGC
>El_Tatio_(1).I-E_865;size=2;
ACATAGGGGGCGGCCCCGTCCCCTCCCCGTTT
>El_Tatio_(1).I-E_815;size=2;
AAGGGCGATTACGTCGAAAACGACGACGGCTC
>El_Tatio_(1).I-E_785;size=2;
GGGGAGGTGGTCAGTAATGCCCACTCGGTGGA
>El_Tatio_(1).I-E_836;size=2;
CGGATGAAGAAGGCGGGCAGGCCCACGGGGAAC
>El_Tatio_(1).I-E_841;size=2;
CAAAAAGGGGGGCAAGATGTACCCGCCCCCCG
>El_Tatio_(1).I-E_820;size=2;
ACCGCACGCCTCGCGCTTGGCGTAGCTCCAGCA
>El_Tatio_(1).I-E_899;size=2;
TGGGGGAGTCCATGTATCTCCGGTTTAAAAAC
>El_Tatio_(1).I-E_937;size=2;
GTCCTGGTCCCCGGATGTGCCGACCAGGTTCA
>El_Tatio_(1).I-E_923;size=2;
GAGCCTGCCGCCCTTTGGCTAGCGGTGGTGGC
>El_Tatio_(1).I-E_859;size=2;
CCACCCCCGTCCTGGAAGCCGCTTGGGGCGGC
>El_Tatio_(1).I-E_1464;size=2;
GCTGCCCGCCCTGCCCGCCCTGGGACTGCCCCC
>El_Tatio_(1).I-E_1551;size=2;
GGGGCCCGCACCATCTCCCCGGCGGCGAAGAGC
>El_Tatio_(1).I-E_835;size=2;
ATGCGCCCCCAGGGAAGGGCCAAGAGGGCGAA
>El_Tatio_(1).I-E_1113;size=2;
CCCTCCCTCCCCATCCGGGCCAGCTCCATCA
>El_Tatio_(1).I-E_1434;size=2;
CCGAGGAGGACCAAGAAGGTTACCAGGGGGCT
>El_Tatio_(1).I-E_1812;size=2;
CCGTTCTCCTACCACAGTAAACCTCCGTCCGT
>El_Tatio_(1).I-E_1662;size=2;
ACCCGGGAGCAGGAGGAGGCCTACAGGAGTAC
>El_Tatio_(1).I-E_1694;size=2;
CTATGGCCCGTCGTCAAGGGGGCCATCGAAGA
>El_Tatio_(1).I-E_1192;size=2;
CCCCACGGACCGGCCCGGTAGGTAAAGCTACGC
>El_Tatio_(1).I-E_907;size=2;
GGGTTACGCACCTTTGCGGGGCAGAATCTGGC
>El_Tatio_(1).I-E_894;size=2;
TGTGGGCCTGGTGGGACGGCTGTGGGGATGCC
>El_Tatio_(1).I-E_906;size=2;
CAACGGCGGCTCGCGATTGCAAGGGTAGCATA
>El_Tatio_(1).I-E_789;size=2;
CCCCCGTGCCGCTTGCCACACTAAGCGCATC
>El_Tatio_(1).I-E_857;size=2;
TCTTTAATGCCCGCCCCATAAGCTTTAACCCC
>El_Tatio_(1).I-E_821;size=2;
GCAGGGAGAACCAGGGTGGCGAGGTTGCAGACTCC
>El_Tatio_(1).I-E_788;size=2;
GGGTTATCCGTCCACTGATTAGGGTTAGGAAC
>El_Tatio_(1).I-E_920;size=2;
TCAGACCTGTTTAACACGCTCAAGACGATTCA
>El_Tatio_(1).I-E_808;size=2;
ATGCCCTTGGCTTGGCGCTGCATCATGCCCAA
>El_Tatio_(1).I-E_886;size=2;
CCCGCGCCGGGGCCATGCTCATGGCCCACCAC
>El_Tatio_(1).I-E_756;size=2;
CTCGGGCTTGGAACGTTCACGGTTGACAATGC
>El_Tatio_(1).I-E_885;size=2;
AGGCGCAGGCGCTGGGCGAGGTCCGCCTTGGCC
>El_Tatio_(1).I-E_913;size=2;
GGGTAGGGGCCACGCCGCTACCGTTGACCCCC
>El_Tatio_(1).I-E_790;size=2;
TAGGGCCGCCTCCGCTGTTTATGACTTGGCCC
>El_Tatio_(1).I-E_782;size=2;
GAGTAGAGAATGGAGATTATCGCTGGGATCGC
>El_Tatio_(1).I-E_803;size=2;
AAGCCCATCCCGTTGCCGTTGCTGGTGAACGG
>El_Tatio_(1).I-E_871;size=2;
GCGGCCTATTGCTTGGCTTGCGTCTGGTAGGC
>El_Tatio_(1).I-E_762;size=2;
GCTACGCCGAAGGGCTGTTGAGCGGCCAGAGT
>El_Tatio_(1).I-E_838;size=2;
AGGTTATCACCGGTGTTGTCCTCATCAATGCG
>El_Tatio_(1).I-E_799;size=2;
CCCCCTTGCCTGGGGTACGCCCGCACCACCTC
>El_Tatio_(1).I-E_811;size=2;
CCTCGTCATTTCACCCGGAGGATACCTCAGCC
>El_Tatio_(1).I-E_867;size=2;
AAACCCGTTGGCGAATACCCGCAATTATGCCA
>El_Tatio_(1).I-E_779;size=2;
GAGAGCCTATAGGGTTAGAGTCCACGTATCGG
>El_Tatio_(1).I-E_901;size=2;
AGATTCCCAAGGTGGCCCGCGCCCTCGGGTCC
>El_Tatio_(1).I-E_927;size=2;
CCTTCCGGCGGGTCCCGGGCTATGCGGTCATC
>El_Tatio_(1).I-E_876;size=2;
GCGGGATGAGCCCGGACCTCCTCCGGGGTCCC
>El_Tatio_(1).I-E_911;size=2;
GTGCCAGGCCCCTGGACTAGCTACATCCTCAGC
>El_Tatio_(1).I-E_884;size=2;
CTTTTCGATTCCAACGACAACCAGGTGGGGGA
>El_Tatio_(1).I-E_840;size=2;
CCGAGCGCGAGCGGGAGCGCCGGGAGCGCCTGC
>El_Tatio_(1).I-E_909;size=2;
CGAAATCGAGCCCCAGCCCGGTCAATGGTGGC
>El_Tatio_(1).I-E_877;size=2;
TGTGACGGAACTGCGGCGCTGGGAAAAGGCAC
>El_Tatio_(1).I-E_816;size=2;
GGAGGAGCAGACACCCTGGTAAGGTCGGGAAC
>El_Tatio_(1).I-E_905;size=2;
GCCCAACCCCGCCCCAGCCGGGGCGCGTGTAC
>El_Tatio_(1).I-E_800;size=2;
GAGCCTTTCGCTGGGCTCTAACGGTGGGAGGTA
>El_Tatio_(1).I-E_749;size=2;
AGACCGCCCGGCCCTAACTTCATGATGACCAC
>El_Tatio_(1).I-E_828;size=2;
TTAAACTCCGCCCACCAGACCAAAACTCCGTCC
>El_Tatio_(1).I-E_888;size=2;
GGCTACCGCGTGGAGGGGCGTGAAGTGGTCCTG
>El_Tatio_(1).I-E_809;size=2;
GAGAAGGTCACCACCGAGATCATGGCGACGGC
>El_Tatio_(1).I-E_882;size=2;
GCACCACCGCCGCCGGCACGCCCCAAGACGTG
>El_Tatio_(1).I-E_759;size=2;
CCCCCCTGGCACCCCCTTCGCGGCCTCAATCC
>El_Tatio_(1).I-E_874;size=2;
TCATCTATCCGGTAATCAGGCGGGCCGTACACA
>El_Tatio_(1).I-E_900;size=2;
TAGCTCATATCCCCCACCGTCAGACCGTAGTG
>El_Tatio_(1).I-E_1692;size=1;
GGAGCGGAGTTGCCCGCACTGGCGGGAGAAGGT
>El_Tatio_(1).I-E_1684;size=1;
GTGGCGGTGCCCAAGACGTCCGCGGCGCGGAA
>El_Tatio_(1).I-E_1990;size=1;
TCCACATCGCCCCGCCCCACCTCCAGGAAGAG
>El_Tatio_(1).I-E_1723;size=1;
GAGGATCCCCAGGCCATGGCCGAGTTCTACGC
>El_Tatio_(1).I-E_1721;size=1;
AGAAGCCTCGGGGCCGGGTCCGTGGCCGCCTGC
>El_Tatio_(1).I-E_1716;size=1;
TCCACGAACAGCCCGACCATCCTACGGGGCAC
>El_Tatio_(1).I-E_1677;size=1;
GGCCACCCGAACGTACCCGCGCGGGGCCAGGACC
>El_Tatio_(1).I-E_1394;size=1;
TGTTCTGGGGCCWAAGGGTSGGAGGTGATGAG
>El_Tatio_(1).I-E_1227;size=1;
CGGGAAATACTCGTCTGGCCGCCAGGCCAGGC
>El_Tatio_(1).I-E_1756;size=1;
GTGGCAGCTTTTGTCAAGGACCTCCTGGAAGA
>El_Tatio_(1).I-E_1705;size=1;
GGACTCGGGGGCGTCGTACTCCTTCATAACTGC
>El_Tatio_(1).I-E_1094;size=1;
CTCCCCTTCACGGGCGTACATGGGCCGCTTCCGGC
>El_Tatio_(1).I-E_1567;size=1;
CCCTGGAAGGCGCACCCGAGGTAGAATGGCCC
>El_Tatio_(1).I-E_2014;size=1;
AGATAGCTCGCCGGGAGGCGGAGGCCCTAGAA
>El_Tatio_(1).I-E_2504;size=1;
GACCATCCTGGAAGCGGTGGCAGAGGCCGGGGC
>El_Tatio_(1).I-E_2385;size=1;
AGGACGTTATAAGCGCTAGCCTTCAAGTTGC
>El_Tatio_(1).I-E_2392;size=1;
CGCGGGCCTCAAAAGAACGCTCCCCAGGGGGGC
>El_Tatio_(1).I-E_2187;size=1;
GGCGATCTTGGAGCGGGTACGCTTGCGGCTTG
>El_Tatio_(1).I-E_2409;size=1;
CCAGGCAAGCCCATCCTCCGGGGCGCGTTCCGC
>El_Tatio_(1).I-E_2005;size=1;
CAGGCCCTAGCAAAAGCGTATCCTAAGGCGC
>El_Tatio_(1).I-E_1852;size=1;
TAAACTACGGGCCGGTTAGTCCTTAGGTAGAC
>El_Tatio_(1).I-E_2400;size=1;
CCGGATGTTTGGCCAGCGGCGGCATTAGCTTCC
>El_Tatio_(1).I-E_1977;size=1;
ACTCCACTCCTGATACACTTGACACCGGGGT
>El_Tatio_(1).I-E_1851;size=1;
GTCACGCCCTTATACTCGACCACCTTTTCGTG
>El_Tatio_(1).I-E_1264;size=1;
GCGGAGCGGAAGGCCTTGGAGGAGGACGAGCCGT
>El_Tatio_(1).I-E_2031;size=1;
ATGAAGGCGCTGTAGAGGATGAGGCCCAGGTA
>El_Tatio_(1).I-E_2084;size=1;
AATGGGACACCTGGGAGTGGTCTAGCGAGGCC
>El_Tatio_(1).I-E_2438;size=1;
TTGGCCTCGCTCTCCCCGAAAGTCGCCTGGAA
>El_Tatio_(1).I-E_2378;size=1;
GGGAAATTGCGGAGCGCAAAGATGGCCTTGGC
>El_Tatio_(1).I-E_1606;size=1;
GCGATTACTGGGGTTGTTCTTAACGCCAACGA
>El_Tatio_(1).I-E_2455;size=1;
AGGCAACCGGAGGCACAAGTACAACGGGGGTT
>El_Tatio_(1).I-E_2249;size=1;
CTTTCCCTTTCCCAGTAGGCCCGGAGCCTCCAC
>El_Tatio_(1).I-E_2564;size=1;
TGGGCCATCACCGAGTGGGGTCCAGGACGGC
>El_Tatio_(1).I-E_2137;size=1;
CGAATCCGCCCGCCCTCCTCGAGGGCCACCTG
>El_Tatio_(1).I-E_2463;size=1;
TGTTCCCCGCTACCGGGCCAACSGGGTGGAGYR
>El_Tatio_(1).I-E_2531;size=1;
CGGGCCTTCTACGCCCTGCAGGAGGTGATGAG
>El_Tatio_(1).I-E_1859;size=1;
AGAGGGAGGCCATCAACCTGCGGATATGACC
>El_Tatio_(1).I-E_2073;size=1;
CGACCCAAAGGCCAACTACACCAACGCCCCGGA
>El_Tatio_(1).I-E_2134;size=1;
GGAAGCCCGCCCCCGTAGGTGGGCCTGCTCCC
>El_Tatio_(1).I-E_2177;size=1;
CGCAGGGTGTGGGGACCTGGTGGGATGGCCTTC
>El_Tatio_(1).I-E_2581;size=1;
GCGGTGGTGGTGGAAACCCCAGAGGACTTCCTC
>El_Tatio_(1).I-E_2243;size=1;
CCGACGACCCCCGCCTACCCCCCATGGTGCGG
>El_Tatio_(1).I-E_944;size=1;
CCGGTAAACGGTCGGCACACTTCCCTCGGTGC
>El_Tatio_(1).I-E_2509;size=1;
TAGCGAGAGGACCAGGGCCAGGATCCGGGCCATAG
>El_Tatio_(1).I-E_2211;size=1;
GAGGGATCCTAACCCCTTTGACTACAGGGGGG
>El_Tatio_(1).I-E_2541;size=1;
CTCTGCAAGGCGTAGAGTTGACCAGACACGAAC
>El_Tatio_(1).I-E_2557;size=1;
AAAAAGCCCAGGGGGTAGCCTCGGGCGTCGGT
>El_Tatio_(1).I-E_2547;size=1;
CCGGCTCACACGAGATTGTCCCGGCTCATGTAC
>El_Tatio_(1).I-E_2536;size=1;
CCTTGGAGGCCCGAGTAGCGGGAGGTGAACAG
>El_Tatio_(1).I-E_2365;size=1;
AGGTGGCCAGGTAGGCGCTAGGAGGTATGCGC
>El_Tatio_(1).I-E_1566;size=1;
TGATGCCCCAGAACCTCTGGGGTTGGAATAGCGG
>El_Tatio_(1).I-E_2281;size=1;
CTCTCCACCACCCTGGCCCGGAAGCGGCGCTGG
>El_Tatio_(1).I-E_2093;size=1;
ATGTCCTCTTTTTGGCTATCCGCCGCCCTGGA
>El_Tatio_(1).I-E_2150;size=1;
GGGAGTGCTGTTTCAGCCCCCGTTGTAGCATA
>El_Tatio_(1).I-E_2326;size=1;
TCATCGCTCCAATCCCMRTGACMAGTTGCKCT
>El_Tatio_(1).I-E_2257;size=1;
CCAGGCAGGACCTTGAACTGGTCCACAACCTC
>El_Tatio_(1).I-E_2293;size=1;
CTCGGCATTCTTTGGGACGGAGAGAGGGCCTGGG
>El_Tatio_(1).I-E_2291;size=1;
TTCGTGAAGGTCCGCCCGCACGCCCCCGATCTC
>El_Tatio_(1).I-E_2070;size=1;
CGGACTCTCCCCGGCCTAGCCACTACTCGCC
>El_Tatio_(1).I-E_951;size=1;
TGATTCGCGTGGAATATCAACTTCGCACGGAAGC
>El_Tatio_(1).I-E_953;size=1;
GTCGCCGCCGATGCCCACCTGGGTGGCCCACTC
>El_Tatio_(1).I-E_2483;size=1;
AGCGGCCTGGCAAACCTCGCTGAGGCCATCGCC
>El_Tatio_(1).I-E_2494;size=1;
TATCATTTGTAACCTGCACATAAATCCACCAC
>El_Tatio_(1).I-E_985;size=1;
GAGACCTACATGATTATTGCCGTCCCACTCAA
>El_Tatio_(1).I-E_2339;size=1;
AGAGTGGCGTGGTCGAGCTTGGCGGCAGTGGGG
>El_Tatio_(1).I-E_2035;size=1;
CCGGGGGTGCGGGCCATTCAGCTAC
>El_Tatio_(1).I-E_2052;size=1;
GCGGGCCGGGCCCTGAAGGTGGAACCGGACTAG
>El_Tatio_(1).I-E_1838;size=1;
GCTGTGCCTGGTGCCGTCGGCGAACCGGAGGAC
>El_Tatio_(1).I-E_1967;size=1;
AAGAAGACCCCGCTTGAGCCCACGGAGCGGCAGA
>El_Tatio_(1).I-E_1383;size=1;
GGATATAGATCGGAGCGAACCACGAGTTAAGRC
>El_Tatio_(1).I-E_1244;size=1;
TTGAGGACCAAAGTATCCACGCCATACCCGAG
>El_Tatio_(1).I-E_1243;size=1;
CCCGCCACCAGGGGGCACATTGTGAACATTGG
>El_Tatio_(1).I-E_1381;size=1;
CTGCAGAATGGCCCTCCCTYGCGCC
>El_Tatio_(1).I-E_1903;size=1;
GTCGGGAACCTCCCAGTAGACATAATGGACATCC
>El_Tatio_(1).I-E_1849;size=1;
GCGCTTGGCATAAGTGAGAAGCAGGCCCTCAT
>El_Tatio_(1).I-E_1879;size=1;
AGGGACAAGCTGGAGGGCGTCCCTGATGACGTG
>El_Tatio_(1).I-E_1168;size=1;
CGCGGGACTATTCGGGTGGAGGTTTTGCGGGAA
>El_Tatio_(1).I-E_1075;size=1;
GAGCTCATGAATGTTCATGCCCACCCTCCGTAGC
>El_Tatio_(1).I-E_2153;size=1;
CCTCCCGCCCCCAGGTGGACCCCAGGGGCGCCC
>El_Tatio_(1).I-E_2600;size=1;
GCCTGCACCTCCTCCGGGTGGGAGGTGATGAG
>El_Tatio_(1).I-E_952;size=1;
GAAGCTTGCCGGCGGTGAGGGCGGGCGTAGGTC
>El_Tatio_(1).I-E_1274;size=1;
CCGGCGGGCGCGGTCGTCGCTCAAGCCCCCCG
>El_Tatio_(1).I-E_1288;size=1;
GACTCAAGCCATCCGGGTACCTGCCGGCCTGC
>El_Tatio_(1).I-E_1283;size=1;
GACGGGGCCCGCCTCTCCCCGGACGTGCGGTT
>El_Tatio_(1).I-E_1267;size=1;
CCCGATCACGTACTCGGGGCGCATCCCGGTGC
>El_Tatio_(1).I-E_1461;size=1;
CCTTGAGACGTGGTACACCCGGTAGGGTAGCT
>El_Tatio_(1).I-E_1482;size=1;
TCCGATTAGGTTCCGCCCCGATGAGGGTGCCA
>El_Tatio_(1).I-E_1553;size=1;
CTGACCCCCGCCATGCTGGACTGGGCGCGGTC
>El_Tatio_(1).I-E_1458;size=1;
GGGAGAGGCGGGCCTGGGAGGTGGGGCGCAA
>El_Tatio_(1).I-E_1086;size=1;
GCGTTCAGGTACAGGGCCTGGAGGATCGTGCC
>El_Tatio_(1).I-E_1060;size=1;
CCTTTCCTCCGTGTCGCTCCCGGAAAGAGTAC
>El_Tatio_(1).I-E_1090;size=1;
GCCCTGCCCATCGGGGGTACCCTGTACAAGTC
>El_Tatio_(1).I-E_1138;size=1;
CAGGCGGCGAGGGTCGTACAGGAGATCTCCCG
>El_Tatio_(1).I-E_1044;size=1;
GAGGGCAATCATGGGGCTTGTAGCGAGTTCCCCCAGTA
>El_Tatio_(1).I-E_1116;size=1;
CGGGCCTTCTACGCCCTCAMGAGCCGCCTGGC
>El_Tatio_(1).I-E_1067;size=1;
AAAAGATGCGCACCTGGCCCGCAATGGA
>El_Tatio_(1).I-E_1914;size=1;
GAAACGGCGTGCACAGGTTCGGGCAACTCA
>El_Tatio_(1).I-E_1104;size=1;
GCCACCTCGTATTCCTGGAGAAAGGTTTCCAC
>El_Tatio_(1).I-E_1051;size=1;
GAGGGGCCCGCCCTTAGCTAGCGCCCCCCCAAC
>El_Tatio_(1).I-E_1392;size=1;
GTCCGGCAGGGCGCTTAAGTCAAGCCCGAAGT
>El_Tatio_(1).I-E_1234;size=1;
CGTCCTCGGGGGCCCTCTCGGCAAACCGGGCC
>El_Tatio_(1).I-E_1403;size=1;
CCAACCTAACCCAAGTGCGGGCTCAGGTGGAAC
>El_Tatio_(1).I-E_1994;size=1;
CCTCGCCCCCATCCTCCGGGCCATGGCAATAC
>El_Tatio_(1).I-E_1600;size=1;
GAGCTCCCGCGAAATGGTCGGAATGTCGTAGGC
>El_Tatio_(1).I-E_1541;size=1;
GATCTGAACCGTGCAGGGGCCCGGAGGTGGCTC
>El_Tatio_(1).I-E_1178;size=1;
TCCGAAGACCACCCAGTCCGTCCCAAGGTAGC
>El_Tatio_(1).I-E_1187;size=1;
CCTCGTACCGAGCCGGGACCCCGCCAAGAG
>El_Tatio_(1).I-E_1440;size=1;
GTAACAGGCCGCTTGAGTGTAGATGGGCTGGC
>El_Tatio_(1).I-E_1508;size=1;
TCCTCCCTTGAAGCCTCCGGCCCTTTTGCCTTA
>El_Tatio_(1).I-E_1890;size=1;
ACCACTGCCCGGCCTCCGGCRCCGCCAAGAG
>El_Tatio_(1).I-E_1735;size=1;
CCGGCCCTTCGTGATGGCCAGCATGGGGCGC
>El_Tatio_(1).I-E_2562;size=1;
GGTGCCCTCGCCAAAGGGAAATGTACCTACGC
>El_Tatio_(1).I-E_1224;size=1;
TACGGTGGTGGGATCCTTTGCTCCCA
>El_Tatio_(1).I-E_1139;size=1;
CCCCACGGACCGGCCCACTACCAGGGTGTT
>El_Tatio_(1).I-E_1831;size=1;
TGAACGCATCCCCATCCGAACCAGCTCCGTCCCCCTCC
>El_Tatio_(1).I-E_1836;size=1;
GGGCGCACTTTGCCCCATTGGGACGGGGGGAGC
>El_Tatio_(1).I-E_2560;size=1;
TTCAAGGCGATTGCACCTCAGGCGGCGGTCTTC
>El_Tatio_(1).I-E_1303;size=1;
GGGGTGCGCCTCCACATAGAGCGGATGGATGAGC
>El_Tatio_(1).I-E_956;size=1;
AGCAATGGGGTATGGGCCTTGCAGGAGGAGGT
>El_Tatio_(1).I-E_2335;size=1;
CCGTCTGACGGGCCTGTAGGGCCGCAAGCTCC
>El_Tatio_(1).I-E_1366;size=1;
TACGCCGATTTAGAAATCCGCTGGTCCGGCATA
>El_Tatio_(1).I-E_1408;size=1;
AAGGCCCGGTGGGCAGGAGGACCCAAGAGAAA
>El_Tatio_(1).I-E_1791;size=1;
GAGCGCGTTCTGCRGCCCCTGGGCSAGCGCGGA
>El_Tatio_(1).I-E_1454;size=1;
GGATGACCTTCCCTTGGCGGTGTTCAATGACG
>El_Tatio_(1).I-E_2418;size=1;
AGGCCCATCTGGTAGGGGGTGGGCCAGTCAGG
>El_Tatio_(1).I-E_2130;size=1;
ATTCATGATGGTCATGGTCAGGGAGATTCCCT
>El_Tatio_(1).I-E_1703;size=1;
GTGGACCGCGGCCCGAAAAGTTAGGACATTTGC
>El_Tatio_(1).I-E_2343;size=1;
TCTTTTGCGGAGGAGCGGGACCCTTGGGGCCG
>El_Tatio_(1).I-E_1861;size=1;
TGCGAGACCGCCCAGGCCGTGGTGGCCTTCGCC
>El_Tatio_(1).I-E_1571;size=1;
GACGGCCTCCACAGCAACCTGGCGGAGGCGTTC
>El_Tatio_(1).I-E_1374;size=1;
CGCTTCGAGCCGCTGTGGAGATAGACCTGCCAGAC
>El_Tatio_(1).I-E_2323;size=1;
CCGTACCGGAGCGAGGAAAGCCGTGGCGGTGA
>El_Tatio_(1).I-E_2388;size=1;
TGCTGGGGACCGCAAAGTTAGGACATTTGC
>El_Tatio_(1).I-E_1881;size=1;
GCGCAAGCGCTGATCGGCGGCTAGGGTGAGCG
>El_Tatio_(1).I-E_1882;size=1;
GGTGACGATAAGGGGGGTGCCGGTAAGAGGCC
>El_Tatio_(1).I-E_1460;size=1;
CCCAGCGCCCCCAACCCTAGGATCACCCACCTAC
>El_Tatio_(1).I-E_1864;size=1;
CTGGATGAGCTCTGGCTTCCGGATGCCGTGCC
>El_Tatio_(1).I-U_1;size=8778;
CTCTCTACGCCGAAAGGGAAAAACTTCTTCCACACG
>El_Tatio_(1).I-U_2;size=7264;
ATGGGCAACCTCAGTCTGGTGGCGAAGCACTTCGGCG
>El_Tatio_(1).I-U_3;size=5145;
CACATCCGGGAGGGGATGGAGCAGGTCCTGGCGT
>El_Tatio_(1).I-U_4;size=3358;
GGGAGGGGGCGGCGGCCTCTAGCGCCCTAGAAGCGG
>El_Tatio_(1).I-U_5;size=2895;
TCCTGGGCCTTGAGGTTGACGATGCCCTTCTGCAC
>El_Tatio_(1).I-U_6;size=2488;
ACGTCCAGGACAGCGAGGGCGTCGGGCTCGGCGGCCA
>El_Tatio_(1).I-U_7;size=2222;
TGGAAATCCAAGACGTTCTGGGCCGTGCTCATCAGC
>El_Tatio_(1).I-U_8;size=2068;
AAGGCCCTGGCGGAGATGATGGGAGTCCCCGGGCTC
>El_Tatio_(1).I-U_10;size=835;
AAGGACGATGAGGCTCACGCTAGGCCAACAGGCGCG
>El_Tatio_(1).I-U_13;size=21;
TGCCTCATGGACCGCGCCATGCCCCCCAGGGCCTCCGC
>El_Tatio_(1).I-U_32;size=8;
TTCCCGCTCAGCCGGGGAAGCTCCACCGGCGGCACCT
>El_Tatio_(1).I-U_246;size=4;
CTCTCTACGCCGAAAGGGATGGAGCAGGTCCTGGCGT
>El_Tatio_(1).I-U_412;size=2;
CTCTCTACGCCGAAAGGGCCGTGCTCATCAGC
>El_Tatio_(1).I-U_235;size=2;
AAGGCCCTGGCGGAGATGATGCCCTTCTGCAC
>El_Tatio_(1).I-U_535;size=1;
ACGTCCAGGACAGCGAAGCACTTCGGCG
>El_Tatio_(1).I-U_270;size=1;
TCCTGGGCCTTGAGGTTGACGCTAGGCCAACAGGCGCG
>El_Tatio_(1).III_1;size=37030;
CGTGCGCCTTTGGCTCGCCTTAGCTTGCCTCCCACGGCTTA
>El_Tatio_(1).III_2;size=21556;
CGGACCTTCGGACGGCCTCCAGGTGGTCGTAGGCCCCTACGCC
>El_Tatio_(1).III_3;size=20637;
TGCTGTCTGGGCGATGATCCTCAGGTTTGACGGGAGCAGAG
>El_Tatio_(1).III_4;size=15620;
TGTCGCCCTTCTGCGCCAGCCTTTCCGCCATCTGCAGGATC
>El_Tatio_(1).III_5;size=13248;
ACCCGGACCCACAGCGAGTATTTTCCGGTGGAGTGGGTAG
>El_Tatio_(1).III_711;size=3;
TGTCGCCCTTCTGCGCCGGCCTTAGCTTGCCTCCCACGGCTTA
>El_Tatio_(1).III_612;size=3;
CGTGCGCCTTTGGCTCGCCTTACGGGGCTCAATCCCACGGCTTA
>El_Tatio_(1).III_628;size=2;
ACCCGGACCCACAGCGATGATCCTCAGGTTTGACGGGAGCAGAG
>El_Tatio_(1).III_622;size=2;
CGCTGGACCTTCCTCGCCACCTGCCTCAAAACGTCCCAGG
>El_Tatio_(1).III_333;size=2;
CCCCGTATAGTTCCCGCCAGATGTTGGCGAGTTCCTCCGCTG
>El_Tatio_(1).III_464;size=2;
TGTCGCCCTTGCAACGGCGTAGGGGCCTACGCC
>El_Tatio_(1).III_452;size=1;
CGTGCGCCTTTGGCTCGCCTTAGCTTGCCATCTGCAGGATC
>El_Tatio_(1).III_674;size=1;
ACCCGGACCCACAGCGAGTATTTTCCGCCATCTGCAGGATC
>El_Tatio_(1).III_411;size=1;
AGGTACGCGTGATGGGGTCAAGGTCCGTCTTGACATAG
>El_Tatio_(1).III_472;size=1;
CGGACCTTCGGACGGCCTTTCCGCCATCTGCAGGATC
>El_Tatio_(1).III_546;size=1;
GCTCTGGACCTCCACCAGGACGCTCACCGCCTTGAGCCG
>El_Tatio_(1).III_517;size=1;
TGTCGCCCTTCTGCGCCAGCCTTTCCGGTGGAGTGGATC
>El_Tatio_(1).III_531;size=1;
TCAAGCTCGTTCCAAAGGGCTAGCGCTTCTTCCCGTGAAG
>El_Tatio_(2).I-C_1;size=4810;
ATGGTACCCTATCGGGTTAGCCCAGTCAAGCCCCAT
>El_Tatio_(2).I-C_2;size=4457;
AACATCCGCTGGATTAGGGGGAGGTGGTTCAGGA
>El_Tatio_(2).I-C_3;size=4296;
AACTTGGCCGCGAAATACTCGCGGTAGAGGGCTATGAC
>El_Tatio_(2).I-C_4;size=3636;
TGGTCCACGCTGTGCATTGTGCTAAAGCTTTGATTGAG
>El_Tatio_(2).I-C_5;size=3570;
GTGACGCCTTCGCGCTCCCTGGCGGTGTCCTCGGGAG
>El_Tatio_(2).I-C_6;size=3455;
ATCACGGGGCCAATGTTCTCGGCGATGCCGATGTAG
>El_Tatio_(2).I-C_7;size=3281;
ACGATGTGCCCCCGGGTAGCAGGTTTGCCCAAGAGGC
>El_Tatio_(2).I-C_8;size=3002;
ATCATCCCGCACCTCCTAGCTATATGCTACCCCGTGCAT
>El_Tatio_(2).I-C_9;size=2806;
TGGGAGTGGTTAAAGGAGGTGCTGGGATGAGGCCGCAT
>El_Tatio_(2).I-C_10;size=2485;
CTGGTGCACTCGGCTTTGGGCGTAGGTCCCCGTCCCCC
>El_Tatio_(2).I-C_11;size=2441;
CTCCTCCCCTCCGAGCGCAAGTTTCCGTACAAGCGCTA
>El_Tatio_(2).I-C_12;size=2308;
CAGGACGCGATACTGCTCGGTGGTGGGCGGCACCTGGG
>El_Tatio_(2).I-C_13;size=2151;
ATGGCCCGCTTTTTGATGCGCTCCATTCTACGCCTG
>El_Tatio_(2).I-C_14;size=2139;
CTCATCGGGGTAGACGGCGAACTCCCGCTCCACCAGGAG
>El_Tatio_(2).I-C_15;size=1969;
GGCTCCTCCAGGACCACCAAATAGGGGATGCGGTT
>El_Tatio_(2).I-C_16;size=1672;
TGGTCCAGGGCGTAGACCACCTCGGCCTCGGTCTCC
>El_Tatio_(2).I-C_17;size=1617;
TTGGGGGAGGGGAAGGAGCCATGAGGGTCCTGGCCCGGG
>El_Tatio_(2).I-C_18;size=1474;
ATTCACAATGCCAAACAGGCGCCTCAGCTCCTCGGCAAC
>El_Tatio_(2).I-C_19;size=1403;
CGGGTCCGGTTCTCCGGGATCCAGACCTGCGGGTCCCCCTG
>El_Tatio_(2).I-C_20;size=1348;
GTTGTGGGGGGAACCCTGATCTGGGTGGGCCTCCTCC
>El_Tatio_(2).I-C_21;size=1347;
CACTCAAAGTAGGTTGTGGGGGAAACTGACGAGCCG
>El_Tatio_(2).I-C_22;size=1263;
CCGGCGAAGGCGATGGCCGTGTTGATCCCGGCGAGG
>El_Tatio_(2).I-C_23;size=1158;
AGCGCATCGTGCCAGTCCCGGGGCTCCCTAGCCGGGT
>El_Tatio_(2).I-C_24;size=1143;
CTGCTGACCCTCACGGACTGGGAGGTCCAACCCCTC
>El_Tatio_(2).I-C_27;size=1128;
TACGAGGTGGCCGAGGTGAACGGGACGCGGGCGGA
>El_Tatio_(2).I-C_26;size=1116;
AGGTCATTCCCCGCAAGCCACTTGATGGCCTTCCAG
>El_Tatio_(2).I-C_25;size=1089;
GCGAACGAGCAGGAGTTTATCGCCGCGCTGGGGCGGTTG
>El_Tatio_(2).I-C_28;size=1035;
CAGGACGCCCCGGCGGCCCCCTCCCCTACCCCTCAGC
>El_Tatio_(2).I-C_29;size=992;
GGGAGGGGATGGACTAGGCGCGTGGCCGCCCTCGTGGAGG
>El_Tatio_(2).I-C_30;size=965;
ATGGTGGGGGACCTCCGCTATGGCGAGGGCGACCCGCTC
>El_Tatio_(2).I-C_31;size=905;
CGCCCGAAGGTGACCTCCACCGAACGGGCATAGGCCAC
>El_Tatio_(2).I-C_32;size=838;
ACCAGGTGGTGAACGAGGTTCACCAGGGGTGGTGAACGG
>El_Tatio_(2).I-C_33;size=749;
TTGGGAAGGTTTTCCGGGCTAATGAGTTTAGGGTCT
>El_Tatio_(2).I-C_34;size=712;
ACCCCACGGCCCGGGCGGTTCGGAAGGTCCAGGTCTGTTG
>El_Tatio_(2).I-C_35;size=596;
CGCCAGCACGGCGTCCCCACCAAGGCGGGCGTTGGGAG
>El_Tatio_(2).I-C_36;size=485;
GGCTGGATTTGGGACGGCATCGCCTCGGTGTTTGACA
>El_Tatio_(2).I-C_37;size=482;
CTGTGAACATCCCGGAAGTTATTTGGTACCCGACTG
>El_Tatio_(2).I-C_38;size=408;
GGCACCAGCCCCATGCACTGCCAGCGCCGGATGCGCGCC
>El_Tatio_(2).I-C_39;size=328;
TCCACCACACGGCGGGGCCTGTGAATCAGACCCC
>El_Tatio_(2).I-C_40;size=291;
ACCTACCCCGCGGCCCGCTTCTACTTCCCGGGCGGGG
>El_Tatio_(2).I-C_41;size=271;
AATCCTCCGAACCGCGCTCATGGCGCTTTCGGAGA
>El_Tatio_(2).I-C_43;size=239;
CCGGCGAAGGTACCAAGGTTGGCAATGTCTATGCTT
>El_Tatio_(2).I-C_44;size=148;
CCGGCGGCGGCCTCGCCTGGGGTTCGGGGCACGGG
>El_Tatio_(2).I-C_45;size=143;
CATTGGACCCATTTTCATCCGAAAAGAAAACGGTACC
>El_Tatio_(2).I-C_46;size=94;
GTAGGGGTGGGCCGCCAGCACCAGGCCCGGGGTCG
>El_Tatio_(2).I-C_48;size=69;
CTTCGCGAACCTGGTCATGGCGATTCTGGACAT
>El_Tatio_(2).I-C_49;size=64;
AGACAGGCGCTCGGTGGTGCTCCACGAGAAACCCAGC
>El_Tatio_(2).I-C_50;size=58;
TGTTGAAGAGGGAGGAGGTCTTGAGGGGCGGGCGGGCGC
>El_Tatio_(2).I-C_52;size=52;
ACGGCTACAAGAGCGTGGAGGAGAAGGCCCGAAAG
>El_Tatio_(2).I-C_74;size=51;
GCACAGCTTTCGGACGGTGGCTGGCGAAACCCCAAACTC
>El_Tatio_(2).I-C_57;size=47;
AACCACGCCAGATAGCGGATCCCCGCCGCCGTGGCG
>El_Tatio_(2).I-C_62;size=45;
GGGGAGGCCGTGGAGGAGTTTGCCCATGCGG
>El_Tatio_(2).I-C_88;size=43;
CACAATGCGGGCATAAATGCGGTCAATGAGGCTCC
>El_Tatio_(2).I-C_63;size=43;
AGAGGTCCACCCGCCACCTCGAGGCCCAGCCCCCA
>El_Tatio_(2).I-C_61;size=42;
AGGACAGTAATGCGGGTCAGTGCGATGCCCATCG
>El_Tatio_(2).I-C_71;size=35;
ATGCCCAAGAGGTTGAGCACGCTGCACCTCCTTGCCAAT
>El_Tatio_(2).I-C_70;size=33;
CGCATCCTCATCGTGGGCAAGTCCGGGTCAGGGAAG
>El_Tatio_(2).I-C_83;size=26;
CTGATACGCGTACCATCCTGTCTTCATCTTGCAC
>El_Tatio_(2).I-C_80;size=23;
CAAGGCTTTCGAGCCAATCGTTTATAGCGTCGGCAA
>El_Tatio_(2).I-C_87;size=22;
GTGGAGGTCCAGGCCTGGAGGCACCTCGCCGAGCGC
>El_Tatio_(2).I-C_99;size=21;
GCGCGTGTAGCGCGGCAGGCTGGCTGGAACGCCGC
>El_Tatio_(2).I-C_100;size=20;
GGCCTACATCCTCGCCATCGCCACGGGGCTCGCCGT
>El_Tatio_(2).I-C_92;size=20;
CTTCCCGGCGCAGTCGTTTGACGCGATGACGTATGA
>El_Tatio_(2).I-C_86;size=20;
ATCCCGGACACGCGGACACCGAGAGGCTCGCTG
>El_Tatio_(2).I-C_110;size=18;
GTCCTCCGCTGGGAGGGGGGTACTCGGACCACCCC
>El_Tatio_(2).I-C_116;size=18;
TAGAGCAAAAGACAACTCTAGCGCAGCCGCGGGC
>El_Tatio_(2).I-C_97;size=18;
CTATCTCGTCGTAGAGCATTGCACGAGTGACATAA
>El_Tatio_(2).I-C_139;size=17;
CTACGCGCACCGCCCTAAGCGCCCCGGCACGGATT
>El_Tatio_(2).I-C_118;size=17;
CGACTGGGCGCAGAGATCGTCGCCACCGATCCAAAA
>El_Tatio_(2).I-C_137;size=16;
CTCGATCGCCCAGGGATCCCGGTGGCCAGGCACGA
>El_Tatio_(2).I-C_111;size=16;
CCCGCCCTGATGCTGAGTGGTGGCGCGAGGGCTGGG
>El_Tatio_(2).I-C_399;size=15;
GGCGTCTAACCCCGTTTGAGTTGCATCCGGCGG
>El_Tatio_(2).I-C_125;size=15;
TACAACACTACCCACAGCGTGGCGGAGTCGTTAGCGG
>El_Tatio_(2).I-C_146;size=14;
TTTAGCAGAGGCTCAATGGGAATTCCAAAGTATTTTTC
>El_Tatio_(2).I-C_157;size=14;
TTGAGGAAGCGCGTGGAAGTCAACTCCTTTCCCTG
>El_Tatio_(2).I-C_131;size=14;
AAACTTCTGACCGTCAACGGCAGGCGGGGAGGAT
>El_Tatio_(2).I-C_174;size=13;
GCGTTCAACAACCCAAACCTTGCCGCGCCCGAGTCCC
>El_Tatio_(2).I-C_198;size=13;
AGAACCTGCCTCGAGTGGAGCGGGAGCGTCTTCTCCT
>El_Tatio_(2).I-C_153;size=13;
CCAGTATACGCCGTGCCATAGGCTGCGGCAGTA
>El_Tatio_(2).I-C_154;size=13;
ATATATCACGACTCCTTCATGGCGGGCGGCGCTTT
>El_Tatio_(2).I-C_164;size=12;
TCCTTCTCCCCCGAACCGTCCGAGCTGGCCCACCGG
>El_Tatio_(2).I-C_171;size=12;
TTGGTTCGCCCGCCCCGCATCATTTTCGCTGAG
>El_Tatio_(2).I-C_161;size=12;
TCTGGTATGACGCCAGAGCAGAAACGGATGCTG
>El_Tatio_(2).I-C_196;size=11;
CCAGAGCCTCATTGTTTCGGTTCGCGCGATACGT
>El_Tatio_(2).I-C_178;size=11;
TACTACCCATTCTCCGGTTTCTAGGTCGCAGGCGG
>El_Tatio_(2).I-C_194;size=11;
TCGTGAAAGCCGCCCTGACCGTCTGAAAACGATTGGT
>El_Tatio_(2).I-C_243;size=10;
ACGTGGATGTGGACCACGGTCTCCCCTCGGACGAG
>El_Tatio_(2).I-C_249;size=10;
GTGGAGCCGGCCGGCGTGACCGGCACCCAGGACATTG
>El_Tatio_(2).I-C_197;size=10;
AGTTTCTCCAGGATGTACATTCCCACAGAGTCATT
>El_Tatio_(2).I-C_223;size=10;
ACGGTCAGCCCGGAATCCCACGCGACGTCTGTAGCGG
>El_Tatio_(2).I-C_218;size=9;
GCGAATCCGGGCCATCGTCGCCTCGCAAAGGATCCCCAG
>El_Tatio_(2).I-C_217;size=9;
AATGAATAAACTATGAAATAGTATGAAAAGTTTGT
>El_Tatio_(2).I-C_596;size=8;
AGTTCCTCATGCAATGAGGAGGTAAACATGCCAGCCAA
>El_Tatio_(2).I-C_307;size=8;
CTCGGAGGTGGTGGCGCATGACCCTGGAGAAGCTTGGC
>El_Tatio_(2).I-C_324;size=8;
ACTACCTGGTGAACCTGGTTCACTACCTCTG
>El_Tatio_(2).I-C_328;size=8;
CGCTCACCCCGCCTATAAGCGGTAGGCCCCCGGTT
>El_Tatio_(2).I-C_339;size=8;
AAATACAACTGCAACGGGTGGCCGGTTTGCTCCTGGAA
>El_Tatio_(2).I-C_287;size=8;
GGCGCGCTCGGCCATATGAACCGGGCTGTCGAG
>El_Tatio_(2).I-C_244;size=8;
CGCATACAGGTCTACCGGGTTACGAGCCTTGGCGA
>El_Tatio_(2).I-C_241;size=8;
ATATCGGTCCACCATGACACTCCCACGGCCTCGAG
>El_Tatio_(2).I-C_277;size=8;
ACCACGTACTCCCCGTTCTCCAGCCGGGCCACCACGAT
>El_Tatio_(2).I-C_296;size=8;
CACCGCTGGACCTTCACCGGCTCCGCCCCGTAGCGCC
>El_Tatio_(2).I-C_460;size=7;
GTCAAGCTTGACGGCAATGGTCATGTGGTCCCCGCCGGTG
>El_Tatio_(2).I-C_326;size=7;
CTGGGCTCGCTGTGAGCGCAGGGAATGGCCGCTCCC
>El_Tatio_(2).I-C_271;size=7;
ACAGCCTCGTGCACGATCCTCTGAAATGCGTCCGGGGCC
>El_Tatio_(2).I-C_299;size=7;
CAGGCGTACAGCGGCAGGCAGCGGGTGAAGGTGGGC
>El_Tatio_(2).I-C_369;size=7;
AGGATAAGGTTGTGCTGCTCGGCTTCGCGTTCAACAA
>El_Tatio_(2).I-C_587;size=7;
TCTCGCGCTCCTGTATCGCGATTTCCTCTCTGGCTC
>El_Tatio_(2).I-C_805;size=6;
CACCGCCTGCCGCAAGCTGTCCTTCACGCTGAAGAT
>El_Tatio_(2).I-C_352;size=6;
AGTTGTCAACGGGGGTTGACATGGTTTCGGTGGGTG
>El_Tatio_(2).I-C_370;size=6;
TTCAACCAATCTCAGACGACCGCCGCAGACGTTGA
>El_Tatio_(2).I-C_495;size=5;
TCGAAGACCATGAGCGGGGAGTTGGGGTGCGAGATCGG
>El_Tatio_(2).I-C_475;size=5;
CTCATCGGGGTAGACGGCCTCATCGGGGTAGACGG
>El_Tatio_(2).I-C_520;size=5;
CAGGCGGGCAGGGTCTACATCCCCCGCAAGTACGTGG
>El_Tatio_(2).I-C_584;size=5;
TCAAATCGCTCACTAAGAGCCTTATAGTCCGCCACGAAC
>El_Tatio_(2).I-C_702;size=5;
AGCGACTTCATCAGCACCTCCCGGCTTGCCCCTT
>El_Tatio_(2).I-C_545;size=5;
TGGCGCATTGTTCGCCGCCGCCTGAACCTGCGCAG
>El_Tatio_(2).I-C_391;size=5;
GGTAGGACCGCAGCTCCCCACTGCGCAGCAGCTCGCG
>El_Tatio_(2).I-C_452;size=5;
TCGGTGGGCTCACCGTGGCGATACCAGTAGAGGAGGGTG
>El_Tatio_(2).I-C_461;size=5;
GTTGCCCGGCGCACCAAGGGCTTTGATTTCCCCGA
>El_Tatio_(2).I-C_440;size=5;
ACAGCGGCGGGGACGGCTAGGGGGATACACGTC
>El_Tatio_(2).I-C_453;size=5;
GTGCCGAAGACCTCCTACCCGAGCTACACCCTGGAGG
>El_Tatio_(2).I-C_437;size=5;
TTGAGCGGTTTGCAAGGTGCTCTATGAGGTCCACGGC
>El_Tatio_(2).I-C_498;size=5;
GTCTCCGGCATATTGATTTGAACAGCCCTCGTCTC
>El_Tatio_(2).I-C_471;size=4;
GCCCGCAGGATTTTGGCCTCACTCCCCATCTTCTA
>El_Tatio_(2).I-C_518;size=4;
TCATGGATATCATCCTTAGCCCTCGAGCCGTCTGGAAG
>El_Tatio_(2).I-C_486;size=4;
CAAGGGAACCTCGACTATGCTGAGTGCTTCCGCT
>El_Tatio_(2).I-C_732;size=4;
ACGGAGCATTGGTGGGGCGAGGACGTGGAGGATGCGG
>El_Tatio_(2).I-C_547;size=4;
CCATATCGCGCGGCTTCCACCACATCACTACCTGCG
>El_Tatio_(2).I-C_541;size=4;
GCGTAGAACACAGCTGGCCTGGAGAACATTCTCCT
>El_Tatio_(2).I-C_591;size=4;
GAATGAGGGTGATGGAATGATACAATAGAACTTGGCACGGCTTCGAAT
>El_Tatio_(2).I-C_497;size=4;
AAGGAGAGCCCCCTGCCCCGTGGGGGTCTTCCCGC
>El_Tatio_(2).I-C_503;size=4;
CGCGCCTTCTTCGCCGAACTCGCCGGCTTCTCCCCC
>El_Tatio_(2).I-C_816;size=3;
GGTGAACTCGCGTTTTCGTGTAATGATGAACGTCCC
>El_Tatio_(2).I-C_627;size=3;
CACCTGATGACCAACGCAGAATGGGCCGCGGTTGCCCTG
>El_Tatio_(2).I-C_630;size=3;
TCGGCGCACGGTGGAGCAGGCTCTCTATCGCTAT
>El_Tatio_(2).I-C_615;size=3;
AGGAGTTGCTCTTGGAGGAAAGCGATGTCCTGGCTTCCC
>El_Tatio_(2).I-C_988;size=3;
AACATCCGCTGGATTAGGGGGACGCGGGCGGA
>El_Tatio_(2).I-C_1266;size=3;
AGGGACTGGGGGGAGGAAAGTGATGAGAGCTCAGGG
>El_Tatio_(2).I-C_1173;size=3;
GTCGAGGCCCCGGAGGATGGGCCTGTCCTCCTGGCCA
>El_Tatio_(2).I-C_1214;size=3;
TCCGGATGGTCGAAGTCTATCTTCGGCCCCCCCT
>El_Tatio_(2).I-C_1307;size=3;
GTGACGCCTTCGCGCTCCATTCTACGCCTG
>El_Tatio_(2).I-C_2139;size=3;
CTCAACGGCGCCGCCTCCTCCTGGGAGTTCACCTG
>El_Tatio_(2).I-C_765;size=3;
TCAACCCCGAGGCGCCGCTCCCCACTAAGCCCCCGCTG
>El_Tatio_(2).I-C_803;size=3;
AATCGCCGAGGAGACATAGATGGAGACCTCGTCTCCCCG
>El_Tatio_(2).I-C_674;size=3;
GCCGCTGCGACTGCGTTCGCGGACGGTGTCGGTTCCTCCGAGT
>El_Tatio_(2).I-C_685;size=3;
TTGAACCATCTTTTTGCTAATGCCCAGGTATGCAG
>El_Tatio_(2).I-C_656;size=3;
AGGACGGCCATCGGAAACGCCGTCCTACCCTATCTG
>El_Tatio_(2).I-C_804;size=3;
AGAGCGAGGCGAACGGCTGTCACTCTGGACGGCTCT
>El_Tatio_(2).I-C_825;size=3;
ATGTTCTCCTGGGCCTTGAGGTTGACAATGCCCC
>El_Tatio_(2).I-C_657;size=3;
ATTGACCCCTACATCTTGACTGAGCAGGAGCGCCTG
>El_Tatio_(2).I-C_671;size=3;
ATTTGATTGACGCTTACACCGCTCAAGCACATAA
>El_Tatio_(2).I-C_625;size=3;
CGCATCTCACACCTCCTAGCTACATGCTACATCGTAC
>El_Tatio_(2).I-C_1103;size=2;
ATGGAGTTCACATACACATTTACCGTGCCCACTCTAGG
>El_Tatio_(2).I-C_1038;size=2;
CCTAGCCTCTAATGCACGTCCGGGTCCTCCGCCGTG
>El_Tatio_(2).I-C_1099;size=2;
GGCTACCCTCGCGGGCTCGTGGCTTCCGCCCGGCTATCAG
>El_Tatio_(2).I-C_1141;size=2;
ATGTGTACAAAGCGTCTGTAAGATGGCGAATTGTC
>El_Tatio_(2).I-C_1269;size=2;
CGCTACCAGCACGCCCCGGCCAAGCTCGCCCTGCAGG
>El_Tatio_(2).I-C_1196;size=2;
GGGAGGGGATGGACTAGGCGATGCCGATGTAG
>El_Tatio_(2).I-C_1167;size=2;
AGCCAGATGATTCACTAGACCTGTCACTACCTC
>El_Tatio_(2).I-C_956;size=2;
TGGTCCACGCTGTGCATTGTGCTAATGAGTTTAGGGTCT
>El_Tatio_(2).I-C_1097;size=2;
CAGGAGCGGGTCTCGGGTGAGCCTCTAAACCCCGG
>El_Tatio_(2).I-C_1067;size=2;
AAAGGTGGGGTCCTGGGCGTAGACGCGGCAGATGTC
>El_Tatio_(2).I-C_1284;size=2;
GAGTGTAAACGGCGTCTGCAGTGCGTCCTCTCCA
>El_Tatio_(2).I-C_2259;size=2;
GGCTCCTCCAGGCGCCTCAGCTCCTCGGCAAC
>El_Tatio_(2).I-C_1407;size=2;
CCATCCTGGTCAACGTGGACGTGTTTTCGGAGGG
>El_Tatio_(2).I-C_1356;size=2;
CAGGACGCCCCGGCGGCCCGCTCCACCAGGAG
>El_Tatio_(2).I-C_2043;size=2;
ACGATGTGCCCCCGGGTAGCAGGTTAGGGGCAACTGGGT
>El_Tatio_(2).I-C_2383;size=2;
TAGAACAGGGCCTTGATCCTCTCTGGGTCTCGCGTG
>El_Tatio_(2).I-C_1963;size=2;
ACGTAATCGGTGAACCGCCCCGCGTCCGCAGCCGAGTC
>El_Tatio_(2).I-C_1268;size=2;
GTCCGTGAGGGTCTGGGGGAGGTCCCGAAGCGTCTG
>El_Tatio_(2).I-C_1299;size=2;
CTCAATATCCCTTACCTGTCTTTGAGACCGGATGGG
>El_Tatio_(2).I-C_1107;size=2;
GGCTAGAGTCAGCGGCATTACCTACCTCCTTGCAGCTT
>El_Tatio_(2).I-C_2392;size=2;
GAACGGACGGGTGAGGGGATTGAGTTTAACGGACT
>El_Tatio_(2).I-C_1227;size=2;
AGAAGCGGACCCAGCAAAACCCTGGGGGCCTCACC
>El_Tatio_(2).I-C_1215;size=2;
CAGGATGGGGCCTTTGGGGTTATCGGAGACCAGGATCCA
>El_Tatio_(2).I-C_1139;size=2;
AAGACCTGGACGACCAAACTAGCAACCGGACCGGCAAT
>El_Tatio_(2).I-C_980;size=2;
CTTGCCCTGCTAAGCGCCCTCCGCTGGACCCCGG
>El_Tatio_(2).I-C_868;size=2;
CGCATCCTGGCCGGGGAGCGCCGCCTGAGGATCTATC
>El_Tatio_(2).I-C_891;size=2;
GCCTCGGAAGCCCGGCCCTAGCGCCGCCGCTGCCC
>El_Tatio_(2).I-C_1003;size=2;
GTTGTGGGGGGAACCCTGGTCTGGGATGAGGCCGCAT
>El_Tatio_(2).I-C_1005;size=2;
ATGCCTCACCTCCCCGGAACGGGGGCCTGGACCAGGG
>El_Tatio_(2).I-C_1001;size=2;
CCCGGGAGGAGCGCCGGGAAGACCGGACCGCCAGAG
>El_Tatio_(2).I-C_993;size=2;
AGCGCCCAGACCATCGGTGGCGGCATCTCCCAGTTCGC
>El_Tatio_(2).I-C_938;size=2;
GAGCGCCTGCGCGAGCATTTCGGGACCGTGGTCTGT
>El_Tatio_(2).I-C_1040;size=2;
GGGCGCCTCATGGACCAAATCTCCGCCCTGGAGGCCCGG
>El_Tatio_(2).I-C_1216;size=2;
CCAAGCAAGCCGGCCACGTCCACCACCGCCACCCGCCC
>El_Tatio_(2).I-C_869;size=2;
TGGCGTGGGCCCGAAGGCATCCGTGGTGGGCAGG
>El_Tatio_(2).I-C_882;size=2;
AAATAGCCCACCCCTGGGCGTCATCAACCGACGCGCGA
>El_Tatio_(2).I-C_994;size=2;
GCGCCATGGTATCCAGCCCTTCACGGCTGAGCCG
>El_Tatio_(2).I-C_1241;size=2;
TCAATCGGCGGCGCGCGTCATTTACATCCTCGCCCGG
>El_Tatio_(2).I-C_1225;size=2;
CCCATGTGTACGGACATTCCCACGTTTTCAAGTGCAACGT
>El_Tatio_(2).I-C_1152;size=2;
GTCCTGCGTGATGATGAGTGCCCCCTGTAGCGCCGCG
>El_Tatio_(2).I-C_907;size=2;
TGAACCCCGCCCGCAAAATACGGGTGTTCTCCTCTACT
>El_Tatio_(2).I-C_966;size=2;
CTCATCGCTCCAGGCCGCCATGGGGGCGAGGGTGTTCCT
>El_Tatio_(2).I-C_920;size=2;
TTGAGCGCCGGCGACCTCCAGTGGTTCCCATTTG
>El_Tatio_(2).I-C_861;size=2;
CCGCTTGGGGTACTATGTGGGGAGCCTTATACCACCC
>El_Tatio_(2).I-C_1244;size=2;
CAGGAATTCCTCGGGGGCGTCCTCACCCATAAGCCC
>El_Tatio_(2).I-C_837;size=2;
TTCAAACTCCCGGGGGAGGTTGGGAACGTGTCAA
>El_Tatio_(2).I-C_975;size=2;
TGGAATGGGACCCCCGCTAGAATGGCCGTTATCACCCTC
>El_Tatio_(2).I-C_878;size=2;
ATGGTACCCTATCGGGTTAGCAGGTTTGCCCAAGAGGC
>El_Tatio_(2).I-C_1052;size=2;
CCCAACGGGGATTTCTCGCGCCCGATTCCTCTGG
>El_Tatio_(2).I-C_1086;size=2;
CGGGCGGAGTGGCTGGACGAGTGGACCGAGCGG
>El_Tatio_(2).I-C_1715;size=1;
GTGTGGGACCACATGATTTGCCTGGCGCAACAGCT
>El_Tatio_(2).I-C_1320;size=1;
TGGAGGTAGGCCGGGTCTGGACGTCCTGGGCTGCAAC
>El_Tatio_(2).I-C_1937;size=1;
TTAGACGATTTATAGCGTGGCCGCAAAACTCCCGG
>El_Tatio_(2).I-C_1580;size=1;
ACCTCTCGCGCAGTAGTGTGATAATCCGTTCCGC
>El_Tatio_(2).I-C_1798;size=1;
CAGTACCTGTCCCCCACCGCCTTGCGACCCTCAAGGGTC
>El_Tatio_(2).I-C_2698;size=1;
ACGCAGCTGGCAGGCCAGCCAGAAACCCGTCCGGTT
>El_Tatio_(2).I-C_2274;size=1;
TCGTATATACGGTTGAGGCGCATGGATGCGCCAGCGCAA
>El_Tatio_(2).I-C_2614;size=1;
TCCTGCTTGTCCGCCTCCTCCCGCAGAGTCCACCGG
>El_Tatio_(2).I-C_1795;size=1;
TTGGGGGAGGGGAAGGAGGTGCTGGGATGAGGCCGCGT
>El_Tatio_(2).I-C_1799;size=1;
TGGTCCTGGCCCTGGTGGCGGCCCTCATCGGCTGGGT
>El_Tatio_(2).I-C_2594;size=1;
ATGGCCCGCTTTTTGATGCGCGTGGCCGCCCTCGCGGAGG
>El_Tatio_(2).I-C_1821;size=1;
TGGGACAGGTTTAGCAAGGTTCTCCGGGAAAGGTTTGG
>El_Tatio_(2).I-C_2358;size=1;
ACGGGAAGAGCTTGTGGACGGGGAGGCCCAGGAGGC
>El_Tatio_(2).I-C_2596;size=1;
GTGACGCCTTCGCGCTCCCTGGCGGTGCAACCCGTTCACCAGGGGTGGTGAACGG
>El_Tatio_(2).I-C_1841;size=1;
GACGAAATGGTTTATGAGAGATAATGATCAAGCGCC
>El_Tatio_(2).I-C_2276;size=1;
ATCACGGGGCCAATGTTCTCGGCATCGCCTCGGTGTTTGACA
>El_Tatio_(2).I-C_1804;size=1;
ATCATCCCGCACCTCGGCCTCGGTCTCC
>El_Tatio_(2).I-C_2603;size=1;
TCTCAGCTCCTCCTGGAGCAGGCGGTCGCCAATGA
>El_Tatio_(2).I-C_1793;size=1;
GGACACGCTTTCGCTATAATCTTGGCGATTTTTCCG
>El_Tatio_(2).I-C_1824;size=1;
CCCTTTATTCGCGAGCTGATAGACGAACTTAACGC
>El_Tatio_(2).I-C_2537;size=1;
ATGCTGGAGGCCACCTTGTTCATCACGGGGCCAATGTTCTC
>El_Tatio_(2).I-C_2196;size=1;
GAGAAGCAGGGACACGAGGTCATGCTTTACCTTCCC
>El_Tatio_(2).I-C_2273;size=1;
CAGGACGCGATACTGATCGCTGTGGGGAACGC
>El_Tatio_(2).I-C_2485;size=1;
AGCAGGACCACCACGAGAAGAAGCGCCAAGAGCCCCGTGCAT
>El_Tatio_(2).I-C_2150;size=1;
CAGGACGCCCCGGCGGCCCTTCACGGCTGAGCCG
>El_Tatio_(2).I-C_2478;size=1;
AGGATGTTGTCCAGGTCGCGGCGGCGGCGGTCTGGG
>El_Tatio_(2).I-C_2481;size=1;
ATGGCCCGCTTTTTTGATGCGCTCCCTGGCGGTGTCCTCGGGAG
>El_Tatio_(2).I-C_1372;size=1;
AGCGCATCGTGCCCGGGCGGTTCGGAAGGTCCAGGTCTGTTG
>El_Tatio_(2).I-C_2140;size=1;
ACGGCCGAACTGAACGCGTGGCTGGACAGCCTG
>El_Tatio_(2).I-C_2149;size=1;
CGCGTCCTCCGGGACGAGGAGCTCTGCGCCCGG
>El_Tatio_(2).I-C_2227;size=1;
AGGAATTATTGCGGGAGATGAGCGGCTACGCGTG
>El_Tatio_(2).I-C_1442;size=1;
ATGGGGCGCCCATGCGTAGTATGGGGCTGGCAGA
>El_Tatio_(2).I-C_1413;size=1;
CCGGTGTCCATCTCGTGCAAAAGGCGCGTCAACTCCC
>El_Tatio_(2).I-C_1868;size=1;
ACGCGCAAGGCGCGCCGAAGGAGAAAGCCTCAAA
>El_Tatio_(2).I-C_1337;size=1;
CACTCTCGCGCGCGACTGCTCTCCAGTATTCAGC
>El_Tatio_(2).I-C_2171;size=1;
ATGCCCAAGAGGTTGAGCACGCTGGGATGAGGTCGCAT
>El_Tatio_(2).I-C_1437;size=1;
TGGGAGTGGTTAAAGGAGGCGCATGGATGCGCCAGCGCAA
>El_Tatio_(2).I-C_1543;size=1;
CCGGATGTTCAATGCCGTGCCCGACTCCGCCCGGCCCT
>El_Tatio_(2).I-C_1475;size=1;
AGGCACCATTGGGTCACTACCAGATAGGCAT
>El_Tatio_(2).I-C_1607;size=1;
AGGAAGAGGCAATACAACTTGCACCAGGGCCAGATAA
>El_Tatio_(2).I-C_2399;size=1;
GGGGTCATAACGCCTCCACCCGCACGCGAATGCTCCCAG
>El_Tatio_(2).I-C_2381;size=1;
CGTGCGCCCCGCCGGTATGCGGTAGGCCCGAGGTTG
>El_Tatio_(2).I-C_1495;size=1;
CTGAGGGAGATAGATGTGGCCCAGTCGTTATCGG
>El_Tatio_(2).I-C_2001;size=1;
CGCAAGCGCCTTGCCTATCTGATCGGGCGTCGC
>El_Tatio_(2).I-C_2472;size=1;
CAAAAACCGGAGGTCCGAGATCGGGATGGCGATGGAC
>El_Tatio_(2).I-C_2501;size=1;
TCGCGTTGCCATCCTTAATCACCGTCCAGCGTT
>El_Tatio_(2).I-C_2503;size=1;
AACCAGTCCTTCTCCACCATGCACAGCGTGGACCAAA
>El_Tatio_(2).I-C_2070;size=1;
CGTGCCCTCCAGCCAAATAGGGGCCAGCTGGAATG
>El_Tatio_(2).I-C_1709;size=1;
CTCTCGCAGATGATCCAGAATGCTACTGCCTTCC
>El_Tatio_(2).I-C_1932;size=1;
CGCCAGCACGGCGTCCCCACCAAGGCGAGGGCGACCCGCTC
>El_Tatio_(2).I-C_2089;size=1;
CGAATTGCAGAAGATACTTGCTCTCCGTAGAGCC
>El_Tatio_(2).I-C_1545;size=1;
AAGAACGGCAACATCGGCACCCTGATGGACATCCA
>El_Tatio_(2).I-C_2146;size=1;
TTCAACTGGCGCCAGGCAAAGGGTTCGACGCTGCCAC
>El_Tatio_(2).I-C_1876;size=1;
ATCATCCCGCACCTCCCAGTCAAGCCCCAT
>El_Tatio_(2).I-C_1714;size=1;
CTCATCGGGGTAGACGGCGATGCCGATGTAG
>El_Tatio_(2).I-C_1350;size=1;
CTGGTGCACTCGGCTTTGGGCGATGCCGATGTAG
>El_Tatio_(2).I-C_1352;size=1;
CGCGCGGGAGATATCCCACACGGAGCGCGTGGGGAG
>El_Tatio_(2).I-C_1871;size=1;
AACCACTTAGCCTACTGCGTGCGCTCGTTGCTATC
>El_Tatio_(2).I-C_1347;size=1;
TTGTGCCCCTTGTCTACGGGGCTCGAGCTTCTCTCCA
>El_Tatio_(2).I-C_1343;size=1;
AGCAGGAAAATCAAAATGACTAGCCCCACGACTATCCA
>El_Tatio_(2).I-C_1324;size=1;
GGCCTAACCCCGGCCCCCAGGAGGCCTTCCTTTCCT
>El_Tatio_(2).I-C_1446;size=1;
GGGAGGGGATGGACTAGGGGGAGGTGGTTCAGGA
>El_Tatio_(2).I-C_1739;size=1;
TGAAGAAAAAATAAATCAGAGACTGCGCGATCGA
>El_Tatio_(2).I-C_1741;size=1;
CTCGACTCGGTTCCCGAGGATAGCACGGCGGCCCTGCAA
>El_Tatio_(2).I-C_2248;size=1;
GATTACATAGGCTCCAAACAGCGCCTCAATAATCG
>El_Tatio_(2).I-C_2010;size=1;
ATTCGCGGCGCTATTGATGCTATCGCTGCCCGTA
>El_Tatio_(2).I-C_2022;size=1;
TGGAGACTGCCAAGGGGCACCGCCTCTACCCC
>El_Tatio_(2).I-C_2160;size=1;
CGCCCACGTGGATTGGCGCATTTAGAATTGCAGAA
>El_Tatio_(2).I-C_1835;size=1;
CTTTCAAAGGATGGGGTTACATCAAGATTGGTGAT
>El_Tatio_(2).I-C_1832;size=1;
CTGCTGACCCTCACGGACTGGGAGGTGGTTCAGGA
>El_Tatio_(2).I-C_1550;size=1;
CCGCCCGGCTTGCCCGAGCTCTTTGACCTCCTCCGG
>El_Tatio_(2).I-C_1984;size=1;
GGCATAGCACTCCACGAATCCCTGGGGGCTCAG
>El_Tatio_(2).I-C_1628;size=1;
TACGAGGTGGCCGAGGTGAACGGGAGGTGGTTCAGGA
>El_Tatio_(2).I-C_1398;size=1;
GTGACGCCTTCGCGCTCGGTGTTTGACA
>El_Tatio_(2).I-C_1554;size=1;
CAGTCCTCGGCCTCGGTCCCGGGCTCCACGCCCATCCG
>El_Tatio_(2).I-C_1533;size=1;
GCTCTTACCTGCCGATGTCGGTCCTATAATCAGCA
>El_Tatio_(2).I-C_2111;size=1;
ATCATCCCGCACCTCCACCGAACAGGCATAGGCCAC
>El_Tatio_(2).I-C_1420;size=1;
GTGGGAATGCCCAGGTATTCCGCCGCCTCTTCAACCG
>El_Tatio_(2).I-C_1603;size=1;
CACGTGACCGGCTACGACCCCCGCCCCTTTCTGGACGC
>El_Tatio_(2).I-C_1713;size=1;
CTTACGAGAATGGGCGAAGAGGCCCGGGAGGCTGTCCT
>El_Tatio_(2).I-C_1668;size=1;
CGGGAGGAGGCGCTCCCTGGCGGTGTCCTCGGGAG
>El_Tatio_(2).I-C_1849;size=1;
GGCGGCCACGGGGTCCCCGAGCTTCGCGGAGAGGACC
>El_Tatio_(2).I-C_1655;size=1;
TCAGGTCTGGATCTCACAGTCTCAGAGGAAAAG
>El_Tatio_(2).I-C_1571;size=1;
CTCATCGGGGTAGACCTGCGGGTCCCCCTG
>El_Tatio_(2).I-C_1660;size=1;
TGCCTCTGCAGAATCTCGTGTGCAGGTATCGCCT
>El_Tatio_(2).I-C_2655;size=1;
ACGTGGAGTGGAGGGGGTGAAAACGGAGATACCCGC
>El_Tatio_(2).I-C_2451;size=1;
TTGAGCGGTTTGCAAGGTGCTGGGATGAGGCCGCAT
>El_Tatio_(2).I-C_2486;size=1;
TGGGCAGCCTTCTCATCAACAACCGGCTCACCGATG
>El_Tatio_(2).I-C_2033;size=1;
CTTCGCTTGCCAAAGCTTCGCGGCCTTGGCTTCTC
>El_Tatio_(2).I-C_2051;size=1;
GGCAACACCCTGAAGCTGAACCGGCCCGACAACATCACG
>El_Tatio_(2).I-C_2027;size=1;
AAGCACTACGCCCTCAAGGACTGGGTGGTCTTCGCCG
>El_Tatio_(2).I-C_1996;size=1;
TGGACATTGACTGAGGAGGTAGGAGGTAGAAATGCAG
>El_Tatio_(2).I-C_1817;size=1;
CTTCGCGGCGGCCTCGGCGCCCTCGCCCCATCCAG
>El_Tatio_(2).I-C_2557;size=1;
AGGGACATGGCCGAGATGCGGGAACGCCTCCCCC
>El_Tatio_(2).I-C_1401;size=1;
TCCAGCTCAGCCGGGCGCAAGAGGCGGCCCTTGTCCAG
>El_Tatio_(2).I-C_1384;size=1;
TACCAGCAGCTCGCCTCAGTGATCCAGACACAGCT
>El_Tatio_(2).I-C_2307;size=1;
GCCTGGAAGGCGGTGTCTGCGGCGGATTTGAGAGCGT
>El_Tatio_(2).I-C_2685;size=1;
TACTACGGAAGGATCCGCCCAGCTTTGTGCTAGG
>El_Tatio_(2).I-C_1665;size=1;
AGGAGGGCGCGAATCTCGGAAATGATGGGATAGCC
>El_Tatio_(2).I-C_1756;size=1;
AGCGCATCGTGCCAGTCCCGGGACGCGGGCGGA
>El_Tatio_(2).I-C_2132;size=1;
AGAAGGAAATCCCCCTTCTGGGCGCCTTCATCGCC
>El_Tatio_(2).I-C_1476;size=1;
ATGAGCGACTAGCTCCACAATCCTCCTCCTCATCGTT
>El_Tatio_(2).I-C_1467;size=1;
CTGAGGGCCAGGTCTGGCTTGTGTGGCTCGTTCAG
>El_Tatio_(2).I-C_1466;size=1;
TACGAGGTGGCCGAGGTGAACTCCCGCTCCACCAGGAG
>El_Tatio_(2).I-E_1;size=1101;
AGGCCGCTCCAAAAGCTCCCCCAAAAGTCCGC
>El_Tatio_(2).I-E_8;size=906;
ACCTGGAGCGCACCCTTGAGCTTTGCCGTGAG
>El_Tatio_(2).I-E_2;size=877;
TCTTCATTATCGATCCACACAAAACCCCACCCC
>El_Tatio_(2).I-E_25;size=825;
AAGGCGATCCCTCCCCAGGAATGGTCTGCCTTG
>El_Tatio_(2).I-E_3;size=817;
ATGCCATCCGGTGGCTGGAGGGGGTGGCTAAG
>El_Tatio_(2).I-E_4;size=763;
TACGAGGGCACGAGGACGATCATCCGGGGCGT
>El_Tatio_(2).I-E_7;size=703;
CTACGGCTTGGTCTAGAAGAACTGGGCCGTCA
>El_Tatio_(2).I-E_5;size=702;
TAATGCCTTACGCAACCCTGGAGGACCTGACCC
>El_Tatio_(2).I-E_6;size=701;
GTGGGCCCCCAGTACGATCCTTCCGCCCGGGC
>El_Tatio_(2).I-E_9;size=634;
ATCATGGTCCACCCTGTGGAAGATCGACCTCTC
>El_Tatio_(2).I-E_10;size=601;
CGGAGGGGGTCCGCGCTAACGCTCCACATCCC
>El_Tatio_(2).I-E_12;size=593;
TTCCAAGGAAGTAAGTGCAATGGATTGGGTTTC
>El_Tatio_(2).I-E_11;size=578;
AAGGGAGGTCGGTAATGGACTGGGAGGAGGTTC
>El_Tatio_(2).I-E_14;size=526;
CTCAACGCACCGGAGAAGCGCATTGGCGGCGCT
>El_Tatio_(2).I-E_13;size=525;
GGGGCTTTCTGGAACTTGCAGGCGGTCCATGG
>El_Tatio_(2).I-E_15;size=521;
TGGAGATGCGCAAGGAAAGGCCTCCGGGGGTC
>El_Tatio_(2).I-E_17;size=510;
GCCCTCCACAACGGCGAGTTGTGGGGGGCTTTC
>El_Tatio_(2).I-E_16;size=510;
TACTACCAGAACATCCTCCAAACTGCTTCCCC
>El_Tatio_(2).I-E_18;size=480;
GCCGGCGGGTGGTGGCGGATTAGGGCGGTAGC
>El_Tatio_(2).I-E_20;size=471;
AGGGCCGGAACGTCTACGGGGGCCCCAGCAGA
>El_Tatio_(2).I-E_19;size=469;
CACGTTCTGAAGGGCCTGGACGGGGCCTACGT
>El_Tatio_(2).I-E_22;size=463;
GAGGGTGCTTAGGGCGATGCGCTGTTGCTCAAGT
>El_Tatio_(2).I-E_21;size=459;
CGGGCCTTCTACGCCCTGCAGGAGAAGGCCGG
>El_Tatio_(2).I-E_23;size=441;
GACTCGGCATCCGTTCCCCCTCGCGGGTGTTC
>El_Tatio_(2).I-E_24;size=436;
CCTGATGTTCGTAGTCAATCGGAAGCCGGTTGC
>El_Tatio_(2).I-E_26;size=422;
CCCGCCGCCTTCGCCCGTGGCGTGGTGCGCCT
>El_Tatio_(2).I-E_27;size=406;
CCTGAACGGGAGGGGGGGTTCTCATCTACCCC
>El_Tatio_(2).I-E_29;size=395;
AGATGGCGTCCCTGGGGCGGAGGAGGTGAGCG
>El_Tatio_(2).I-E_28;size=395;
AAGCGGGGCATCTCCTGGGGGACCAGGATCCT
>El_Tatio_(2).I-E_34;size=389;
TTACCGCCCGCCCTCCGGTCTTGCGAACGGGA
>El_Tatio_(2).I-E_31;size=386;
AAGACGTCCGTGGTGTGGGGCAGCTGGTTGC
>El_Tatio_(2).I-E_33;size=377;
CTGGACTACTCCCTGAACAAGCTTCGGGAGAGC
>El_Tatio_(2).I-E_32;size=377;
TGGTCCTCAGCCCACGGGAGCTCAGGCTGGAA
>El_Tatio_(2).I-E_35;size=372;
CATTCTACGCGCAAGGCCTGACCAAGGAGGAC
>El_Tatio_(2).I-E_36;size=365;
TCCACGAACAGCCCGACCATCCTATGGGGCAC
>El_Tatio_(2).I-E_37;size=348;
AGGAGCCCCCCCAGGATGGATTTGGATACGCCC
>El_Tatio_(2).I-E_39;size=347;
GACACGGAGATCGAGATCCTGGAGGCGGCCAA
>El_Tatio_(2).I-E_38;size=346;
GAGCGGCGCAGGCGGCCCGTGTCCGAGAGGGTC
>El_Tatio_(2).I-E_42;size=341;
AGGGGACCATCCGGGGCTACAGCGCCCACCTC
>El_Tatio_(2).I-E_41;size=333;
GGGAGCCTGCGCCTCGAGGCCCAAGGGCTCTT
>El_Tatio_(2).I-E_40;size=331;
GTTTCGCTGCCCTGGCCCCCCGCGGATATGACC
>El_Tatio_(2).I-E_43;size=328;
ACGGATGCGGGCCGGGTAGTTCCGAAACTCGA
>El_Tatio_(2).I-E_44;size=319;
CTAGTCTCACTTACCCAACGCATGGCCTCCGC
>El_Tatio_(2).I-E_45;size=301;
CTCAAACGGCCCTCGGGCGGTCTCAAGCTCCA
>El_Tatio_(2).I-E_47;size=296;
ATCTGGGCCCAGAGGGGGGTGTCTCCAGCGCTC
>El_Tatio_(2).I-E_50;size=295;
GCCCCGACCTCAATGATCTCGTTGGTGGCGCTC
>El_Tatio_(2).I-E_46;size=295;
CTGCTCAGAAACCTCGCGGAGGGAAAGGAGTT
>El_Tatio_(2).I-E_48;size=293;
AGGCACGGGCTTAGTCGTCAAACCGTGGCCTC
>El_Tatio_(2).I-E_49;size=289;
ACGCCTCGGTGAAAGATGGCGGCCAAGACCAC
>El_Tatio_(2).I-E_51;size=279;
ATAGCCCCCTTTGACGATTTCCAGCCTCAGGACC
>El_Tatio_(2).I-E_52;size=278;
TACGCCTTGCCCCAGCGCCCCTCGGCCACGTA
>El_Tatio_(2).I-E_56;size=277;
CGATCGCCTCGGTGAACGCCGCTTACCGGGAG
>El_Tatio_(2).I-E_55;size=276;
GCCCCCACCGCATCAGAAAGCCGGTAAACGGCC
>El_Tatio_(2).I-E_54;size=276;
AGGAGGTCTATGCGGGCCCGGTACCTGTACGC
>El_Tatio_(2).I-E_57;size=274;
CCGGTGGCTATGGGGGTCTACAGGACGTATGT
>El_Tatio_(2).I-E_53;size=273;
AGGGGGCCCAGCACCTCCTTGTAGCCGTGGGC
>El_Tatio_(2).I-E_59;size=268;
GGGACGCAGGCCCTTTCCGTGGCCGTGGACGTG
>El_Tatio_(2).I-E_62;size=263;
GTCGTAGTTCTGTCCCGTCTCGGGGGCCCAC
>El_Tatio_(2).I-E_61;size=261;
CGCGGGACTATTCGGGTGGAGGTTTTGCGGGAA
>El_Tatio_(2).I-E_58;size=257;
CACGAGCCAACTCCTGCATAGTCAGCCAGGGA
>El_Tatio_(2).I-E_60;size=257;
AGGCCAAACATTGGGGAAGGGCTTTTGAGGC
>El_Tatio_(2).I-E_65;size=250;
AGGGCCCGGGAAGCGGCGGGCAGGCTAAACTC
>El_Tatio_(2).I-E_66;size=248;
GCCCAACCCCGCCCCAGCCGGGGCGCGTGTAC
>El_Tatio_(2).I-E_64;size=245;
ATTCAGCACATCCTCCGCTTGGCCGAGGAGCG
>El_Tatio_(2).I-E_67;size=242;
CTCCCGCGCCAGATCTGGGTGGCACCTACGGC
>El_Tatio_(2).I-E_70;size=237;
GGGACCGTCGGAGAGTTTGTGGAGGGCGTAAA
>El_Tatio_(2).I-E_68;size=234;
GTGCCTCCCAACGCCCCGGAGTCCGACCGGAG
>El_Tatio_(2).I-E_72;size=226;
GTCGCCGCCGATGCCCACCTGGGTGGCCCACTC
>El_Tatio_(2).I-E_69;size=226;
TTCGCGGCTCAGGCCCGGGTGATAGACGCGGC
>El_Tatio_(2).I-E_71;size=223;
AGGCCTTGGGCTACTGAGCGAAAGGAGGTGAGC
>El_Tatio_(2).I-E_73;size=222;
GCCACACTGGAGGGGACCCTGAAGGGCCTGAT
>El_Tatio_(2).I-E_76;size=221;
GTATGGCAGGTGCTAAGCGAGATAGAAAAGCA
>El_Tatio_(2).I-E_74;size=218;
CTGGGCTCGCCTATTTGGAGTGGCTAAAACGCC
>El_Tatio_(2).I-E_75;size=213;
GGCAAGGGCCTGTTCGCCCTTAAGGCCGTACTGC
>El_Tatio_(2).I-E_77;size=211;
GTTCCTGGGGGTACGCCAAAGCCGGGCTCGGC
>El_Tatio_(2).I-E_78;size=209;
GAGGGGGCACGAAATGGAGCAAGCAGGCAGGG
>El_Tatio_(2).I-E_81;size=193;
ACGCTCGCTACCTGCCCCTCATCCGCCCCCGT
>El_Tatio_(2).I-E_80;size=193;
TACAGCATGCTTCCCCATAAATCGCTTTGGGT
>El_Tatio_(2).I-E_82;size=187;
GGGCCATAAAAGCCCGACCAGGGCGGCGAAAA
>El_Tatio_(2).I-E_86;size=184;
CCACCCCGCGACCTGCTGGAGATGGTCAATCAC
>El_Tatio_(2).I-E_84;size=184;
GCGCTTGGCATAAGTGAGAAGCAGGCCCTCAT
>El_Tatio_(2).I-E_83;size=182;
CGTGTTCACGGGGAAGGGTCTCCGGGGCCTGC
>El_Tatio_(2).I-E_88;size=180;
TAGGGGGTTCTGACCTCGGCAATCCCGTGGAGC
>El_Tatio_(2).I-E_85;size=180;
TGGAGGTGGGCGAGGTACGGCCTGGCCGGGTC
>El_Tatio_(2).I-E_97;size=178;
TCTCCCACTAGGGTGGTGCCGTCGCCGTTGTA
>El_Tatio_(2).I-E_90;size=177;
AACTGATGCGCCTCATCCACCACAAGAAGGAC
>El_Tatio_(2).I-E_98;size=176;
GCCCCGGAAGACTTCTCTGAGCTTCCGCCGGC
>El_Tatio_(2).I-E_89;size=176;
CGGCGGGCAAGGGCTTCGGCGAGGTTTGCCAG
>El_Tatio_(2).I-E_91;size=175;
AAGCGCCTTAACTCCCCGCATACCCCTTCCACC
>El_Tatio_(2).I-E_87;size=174;
TCTTGGGCAGGACCCGCGGGGAGCTTAAAGCC
>El_Tatio_(2).I-E_94;size=171;
GAGACCATGGCCCCGCTCTCGGGCAGGGAGGT
>El_Tatio_(2).I-E_92;size=171;
CGAATCCGCCCGCCCTCCTCGAGGGCCACCTG
>El_Tatio_(2).I-E_93;size=169;
GGGTGGCACGAGCTCACGGGCCCTGAGCGGGC
>El_Tatio_(2).I-E_95;size=169;
TCGTCTATGTAGAGGCGTCCGAACCTCGAGGC
>El_Tatio_(2).I-E_96;size=165;
CGTGTCCTGGGCTCACCAGGCCAGCAATGAGC
>El_Tatio_(2).I-E_99;size=155;
AGATAGCTCGCCGGGAGGCGGAGGCCCTAGA
>El_Tatio_(2).I-E_100;size=154;
TCGCCCTAGGGCTTCCGGGCCCCCTCGAGGCC
>El_Tatio_(2).I-E_104;size=153;
GTTACCGCCAACATTCATCCCAGGGCCTTCTA
>El_Tatio_(2).I-E_101;size=152;
CCTAGAGGGGTATCGGGCTCACCGGGGGGAGA
>El_Tatio_(2).I-E_103;size=150;
CCCCCCGGGCACCCGGAAGGAGGCGGAAAGCC
>El_Tatio_(2).I-E_102;size=149;
TTGTCGGGCACAGAAGGGTTACCGGCGGCCTC
>El_Tatio_(2).I-E_106;size=146;
TGTTCCCCGCTACCGGGCCAACGGGGTCTTCAT
>El_Tatio_(2).I-E_105;size=145;
TTTACATAGACTACAAGTAAGCGGCGGGGGAGA
>El_Tatio_(2).I-E_107;size=139;
GCCAAAATCCCACAAAGGGACCTGGAGGTGGC
>El_Tatio_(2).I-E_108;size=136;
GTGCTGGTCCAGGGGATGGAGGTCTTCCGCAC
>El_Tatio_(2).I-E_110;size=127;
ACGCTCAAGCCCGCGGACCTCCACGATTACGC
>El_Tatio_(2).I-E_109;size=127;
CACGCGCAACACTACTCCGTTGCCGAGCTCGA
>El_Tatio_(2).I-E_114;size=126;
ACACAAGAAGCACAGACTGCCTTCGCCGAGCA
>El_Tatio_(2).I-E_113;size=126;
TGAGGGCGCGTGAAAGGGGCCGCTACGCCTAC
>El_Tatio_(2).I-E_118;size=125;
GCCCCACACCCCCACAACCCGGGCGCGTGTAC
>El_Tatio_(2).I-E_116;size=125;
GTGGCTCCGTCGTGGTGGAGTGGGACCTCGAGC
>El_Tatio_(2).I-E_115;size=125;
GAGGTCCCGAACGCCCGGACCAACAGGGTGTT
>El_Tatio_(2).I-E_111;size=125;
GTGGCGGACTCGGAGGAGGAGCTTCGCGCTTAC
>El_Tatio_(2).I-E_117;size=124;
TAGCGCTGCTGGTCAATGGTGAGCGTCCGTTG
>El_Tatio_(2).I-E_112;size=124;
GCCCGACCTTTCGCGTAAGCGTTCATGCACGG
>El_Tatio_(2).I-E_119;size=123;
GTGACGTACGCGCTCCGGTTTTCCCCGGGCGC
>El_Tatio_(2).I-E_125;size=119;
TACTCTTCCGAGTCGGGGCCCCAACGGATCTC
>El_Tatio_(2).I-E_120;size=119;
ATGCGCAGGAGCTTGACCTCGCGGCTTGCCAA
>El_Tatio_(2).I-E_123;size=117;
ACGGCAAGGCTCCCCGCAAAGGGCTCCACGTA
>El_Tatio_(2).I-E_122;size=117;
TGGAACGAGGCCGTCTTTGTGGAAGCCCGGCTC
>El_Tatio_(2).I-E_121;size=115;
CTCTCCTGCAAGCCGAAGCTCCCCCGACTGTGC
>El_Tatio_(2).I-E_128;size=111;
AGGATTTTCCCCGGCCTAGCCACTACTCGCCTCC
>El_Tatio_(2).I-E_127;size=110;
TCCGATTAGGTTCCGCCCCGATGAGGGTGCCA
>El_Tatio_(2).I-E_124;size=110;
GCCTCGATGGCCTTCGCATCCGGCTCGTAGAT
>El_Tatio_(2).I-E_126;size=109;
GCTCCCAAGGGCTCCAAGGCCAAGCGCCAGGAC
>El_Tatio_(2).I-E_130;size=107;
CCGGCGTAGTACTGCACTAAGATCGCCCAGGG
>El_Tatio_(2).I-E_129;size=105;
GAAGGGCGTCGTGCAGGAAGCGGGGAAGCCCC
>El_Tatio_(2).I-E_133;size=100;
GCGAGGGCCCTAACACCCGGTTGAATCGCCTC
>El_Tatio_(2).I-E_131;size=99;
TGGAGGGCCGTCTGCAAGCGCCGCACCTGGAC
>El_Tatio_(2).I-E_135;size=97;
GTCCATCAGGGAACGCCTCGTAAGCCTGCTGGG
>El_Tatio_(2).I-E_132;size=97;
GCTCAGGGGCGGTATGCCTGCCGGGTGGAGGC
>El_Tatio_(2).I-E_137;size=95;
GACAGGGCACCCATTACCGCCTTGAGGGTCATC
>El_Tatio_(2).I-E_134;size=95;
ACACGATCCGGGCCGTTCGTCCTTCGCGCTTG
>El_Tatio_(2).I-E_136;size=94;
TGATGGGTTGGGCCCCTGAGGGAACGACCGGT
>El_Tatio_(2).I-E_138;size=89;
GCTGCAGAATGGCCAGACCTTGCGGGGAATACC
>El_Tatio_(2).I-E_139;size=86;
AGGACCTCTCCCCGCCCCCCCTGGAGGGTCTC
>El_Tatio_(2).I-E_140;size=82;
CCGTCAAGCCAACGCCCGTGGCAACCAAATGA
>El_Tatio_(2).I-E_143;size=81;
GACGAGCTGTTGGACATCACAGGCGAGTACGT
>El_Tatio_(2).I-E_141;size=80;
GTAGACTTAGCGCTCCCCGGAGGGCCCACCAG
>El_Tatio_(2).I-E_144;size=78;
GTCCGGCGTGGATGAACGCCTTTCCCGAGGTA
>El_Tatio_(2).I-E_142;size=78;
AGGTGGCGCCTGAGTTTTTCTCGCGGCTAAGC
>El_Tatio_(2).I-E_145;size=75;
TGGGTGATGCATGGGTGGGTGGAGTGGGGGCGT
>El_Tatio_(2).I-E_146;size=74;
ACCACGGTAGCCGTAGGGTACTTGCTAGGCGG
>El_Tatio_(2).I-E_153;size=72;
CCGGGGGTGCGGGCCTCATCATGATAGATCTT
>El_Tatio_(2).I-E_147;size=71;
GGTTATGCGGGCCTCCTTGGGGGCCTCCCGCCC
>El_Tatio_(2).I-E_149;size=70;
GGGTTAACTCCACTGGCTTACGCCGGCAACCG
>El_Tatio_(2).I-E_148;size=70;
TGCTTCGGGTGGTGGAGGAAAATAGGGGGTGGC
>El_Tatio_(2).I-E_150;size=70;
TATCTCATGACGCAGGCCGCCATCTCCCACGTG
>El_Tatio_(2).I-E_151;size=67;
GGGGACATTGAAGGGTTTATCGGGCTGATGCT
>El_Tatio_(2).I-E_154;size=62;
TTCGTGATGATGTAGTGGTGTTGCGGAATCCC
>El_Tatio_(2).I-E_152;size=62;
TATGGCCCGATGTTGATGCGCCGCGCGCGGTC
>El_Tatio_(2).I-E_157;size=61;
CCCTCCTGGGCCCCCTCCTCGTGTTCAGAAGG
>El_Tatio_(2).I-E_158;size=60;
GGGGAAGCGCAGGCCCACGTACCCCACGCTGAA
>El_Tatio_(2).I-E_159;size=60;
GCCCCCAGGAGGGCCACCAGGACCAGGTACAC
>El_Tatio_(2).I-E_155;size=60;
ACGCCTGAGTGGCTTTTTGTGGCCGCTAAGGT
>El_Tatio_(2).I-E_156;size=60;
TACGGCGCGCGGGTCACTGTTGACGTGACGGG
>El_Tatio_(2).I-E_160;size=59;
GACCGCTGGAAGGCTGGGAAGGCCCCCTTTATC
>El_Tatio_(2).I-E_162;size=57;
TCTCGCGGGGGGACAGCGGCCAAAGCCGTGCGC
>El_Tatio_(2).I-E_164;size=56;
TCCCAGTACCCTTCCCGACGGAGGAGGCCTTGG
>El_Tatio_(2).I-E_161;size=55;
GAGAGCCCCTTGGTCGGACCTCGGGCTAAGGA
>El_Tatio_(2).I-E_169;size=54;
GAGGCGGTGAGGAAGACGGTGAACCTGGGGAA
>El_Tatio_(2).I-E_165;size=54;
GCTACCTCCTTTATCGGCAATCTTTTGACCGC
>El_Tatio_(2).I-E_174;size=53;
TGCGGCAAGCTGCTGCTACCGGGGGTGGTGGTGC
>El_Tatio_(2).I-E_166;size=53;
CCAGGCAAGCCCATCCTCCGGGGCGCGTTCCGC
>El_Tatio_(2).I-E_163;size=53;
CCCCCCCAGCACTACCCGAACATGCGGGCTCT
>El_Tatio_(2).I-E_168;size=51;
CCCATCGCGGGCCTCCGGCGCACGGGGGAGC
>El_Tatio_(2).I-E_167;size=50;
GCGGCTACCCAGCACTCCCAGCCTGTACCCTG
>El_Tatio_(2).I-E_170;size=49;
GTTTTTGGCAATGTCGGGATCTAGATGTAACG
>El_Tatio_(2).I-E_171;size=48;
AGGGTCAGGGGAAGAGGGGGAGGGGAGGGGGA
>El_Tatio_(2).I-E_172;size=48;
CCGTTAGCCACCTGGGAAAGCAAAAAGACCCC
>El_Tatio_(2).I-E_178;size=47;
CATGGCCTCGGCAAGCTCCCCCGCCAGGCGAA
>El_Tatio_(2).I-E_173;size=46;
CGTTAATGAGCTCCTCGGCCTTAGCCACGGCA
>El_Tatio_(2).I-E_175;size=46;
GGTACCTGGGAGCTTCCACCTTCTCCCCATTGG
>El_Tatio_(2).I-E_179;size=45;
CCCTCGAAAAAATCGCCGAGGAAAACATGAAG
>El_Tatio_(2).I-E_177;size=44;
CGCCTCTATCTGGCCGCTGAACTTGTCCACGTC
>El_Tatio_(2).I-E_176;size=44;
GCGAGTGACGGCTAGTGAGGGCGGGCGCGGGG
>El_Tatio_(2).I-E_201;size=41;
GTAAAGCCAGACCAGTGCCGGCCACGCATGTA
>El_Tatio_(2).I-E_180;size=41;
GGCCTCATCACGCCCGTGGGTATAGAGGACGC
>El_Tatio_(2).I-E_209;size=40;
CGTTTAGCAGTCCGTTCAAGGTAACCCTTAAA
>El_Tatio_(2).I-E_184;size=39;
CCATTTGTGCCGTGGGAGCAGCCATTCAGCTAC
>El_Tatio_(2).I-E_182;size=39;
GCGCGTTTTGTACTGCACAAAGACCTTGTACCC
>El_Tatio_(2).I-E_181;size=39;
ACCTCCAGCATCCTGAGCAGTTCGTCCTTGACC
>El_Tatio_(2).I-E_185;size=38;
TAATCCCAACGGCGTTCACCGTCTCCTCCCCGA
>El_Tatio_(2).I-E_186;size=38;
CCCCTTTATGACCCCCTTTTCCCCCACTACGC
>El_Tatio_(2).I-E_183;size=38;
CCGTCTGACGGGCCTGTAGGGCCGCAAGCTCC
>El_Tatio_(2).I-E_190;size=37;
CCGGCCCCATGTTTTTGCATCGCCGGCATGACC
>El_Tatio_(2).I-E_192;size=37;
ACGTGGCTCTTGCCGCCACCTTCCACCGGGGG
>El_Tatio_(2).I-E_188;size=37;
TTCCTCCGGTAGAGTTCGCGGGCGGTGAAGC
>El_Tatio_(2).I-E_187;size=36;
GGCGGGGTCCTCAGGGGGCTTAGGAGGGGTAGC
>El_Tatio_(2).I-E_189;size=36;
CCAGAGGGGCGGTAGCGTTTTCATGACCAAGG
>El_Tatio_(2).I-E_200;size=35;
CCCCTGATGTAGCCCATGGCGGCTTTGGGCTCC
>El_Tatio_(2).I-E_191;size=34;
GGGTGAGCCCTTGGCCAGGCCCGCCGGATGCGC
>El_Tatio_(2).I-E_194;size=34;
GGGTCAAGCTTGTAGACGTTTCCCTCGGGGGC
>El_Tatio_(2).I-E_193;size=33;
CACGATTCCGAGCACCGCAAGGGCCACCTTTT
>El_Tatio_(2).I-E_203;size=32;
CTGACCGCCTCATGGGGAAACCGCATCGTGGG
>El_Tatio_(2).I-E_198;size=31;
GACGGCGTACAAAACCCTCAGGGCCGATGCTCC
>El_Tatio_(2).I-E_195;size=31;
GTGGGGCTGGAACCCTCACTCATTCTTTCCCC
>El_Tatio_(2).I-E_208;size=31;
GCGCGCTTCTCCAGCGAATGAGGGTGGCGGCC
>El_Tatio_(2).I-E_253;size=30;
GCCGCCGGGAAACTGGAGACTGGGGACCTGAAC
>El_Tatio_(2).I-E_210;size=30;
TGGGCCATCACCGAGTGGGCTACCAAGGGCGAC
>El_Tatio_(2).I-E_258;size=30;
CCTACGAGTCGGCCTTCCACGAAAACTCCGC
>El_Tatio_(2).I-E_205;size=30;
TCAAGGGCTTGCTAGTTGTGGCAAAATGTGGCA
>El_Tatio_(2).I-E_202;size=30;
GAGTTCCTCCAGGGGCCCACCCACAGGTAGGA
>El_Tatio_(2).I-E_197;size=30;
CAGGGCCTTCTGGAAGCTCGGAAAAGAGAAGG
>El_Tatio_(2).I-E_199;size=30;
GGGTCAGAGCCTCGCCAGGGCAAGGCCCAGCA
>El_Tatio_(2).I-E_204;size=30;
GGGTCCAGCGCGGATACGAACTGCTGGAGCTA
>El_Tatio_(2).I-E_196;size=30;
GCCGTAAAAGGCTTCCAGCTTTGGATTTCTTTC
>El_Tatio_(2).I-E_213;size=29;
AGCTGCCCGTTGTGCTCTATCCTGTTACGTGG
>El_Tatio_(2).I-E_265;size=29;
ACGCAAGAGCCGAGGCGAGAACCATTGAACAC
>El_Tatio_(2).I-E_207;size=29;
AGATTGCGAACGGGGTCGCCTTTGCCCTCATC
>El_Tatio_(2).I-E_206;size=29;
ACGGTGAACCTGGGGAAGGGGACCAAGAGGGA
>El_Tatio_(2).I-E_217;size=28;
GCCCTCCTTAAGCCTCTTCCCTATGTCCGAACC
>El_Tatio_(2).I-E_211;size=28;
CTGGCGGGTGGTGGAAAATGCGGGCGGTGGCC
>El_Tatio_(2).I-E_212;size=28;
CTGGCTTGGGGGGCTGAGACGGGGGCGGACTA
>El_Tatio_(2).I-E_216;size=27;
ATGGGAAGCTCGCCGGGCTATGGTCGCTACCC
>El_Tatio_(2).I-E_214;size=27;
TTCCCCGCGTCCCGCATGGGGTGCTGGTAGCA
>El_Tatio_(2).I-E_220;size=27;
GGTTTCGGCCTCCACGCCGTAGGCTACGACCCT
>El_Tatio_(2).I-E_242;size=26;
GTCGAGCCGCTCCTCCGGGAAGCGCTGGAGCT
>El_Tatio_(2).I-E_219;size=26;
GGGTAAACGTAGTATCCCCGCGTGAGACCCACC
>El_Tatio_(2).I-E_228;size=25;
AGCCGCCGCAAAAATGGAGGAAGCTCTTAAGA
>El_Tatio_(2).I-E_221;size=25;
CACTTGCTTATGGGTCGAAACACGTCTTGCAGTT
>El_Tatio_(2).I-E_223;size=25;
TCCAAAGGAGCATCACGCATGCGGGTATAGCC
>El_Tatio_(2).I-E_218;size=25;
CACGAACCGCAATAGTCGCATACCCATCCTACCA
>El_Tatio_(2).I-E_215;size=25;
TAGGCCAACTTTTGCGCCTCGAGGCGCCCGAT
>El_Tatio_(2).I-E_222;size=25;
ACCACCCTCCTGAAGCACCTGGTGGAAACCCGC
>El_Tatio_(2).I-E_229;size=24;
AGGGCCACTATCCCATCCCAGGCGTTTTTGGCC
>El_Tatio_(2).I-E_227;size=24;
AGGGGATTATCGCCGTTGCGCTTGCACCACTC
>El_Tatio_(2).I-E_224;size=24;
GCCATTCCGCCGAGTCTTACTCACCCTGGGTGA
>El_Tatio_(2).I-E_233;size=23;
ATCAGCGTTTTGACGTAGTCCAGTAGCGCCTCC
>El_Tatio_(2).I-E_225;size=23;
ACGGGAGGGGTCCTTCCCCACCTGGCAAAAAGC
>El_Tatio_(2).I-E_231;size=23;
GTTGGAAATGCTCAACAAGTCCGTAAGCAACC
>El_Tatio_(2).I-E_230;size=23;
CCAAGAAGGCCGCCGACGCCATCGAGATTCCC
>El_Tatio_(2).I-E_226;size=23;
GAGGCGTGGGCGGAGGGCACGGAATACGTCGC
>El_Tatio_(2).I-E_236;size=22;
GGCGGTGGACCGCATCCGCCGGAGGAGTTGC
>El_Tatio_(2).I-E_232;size=22;
GAGGAAGCGAGGGTTTGACGCAAGGAGACAGTC
>El_Tatio_(2).I-E_234;size=22;
CTATGGCCCGTCGTTAAGGGAGTCGTCGGGGA
>El_Tatio_(2).I-E_238;size=22;
CCGGCGCGATCTTTTCGGTTGGGCCTCAAGAG
>El_Tatio_(2).I-E_257;size=21;
CTTCTGACCACGCTTGGCGATACCGCGGCGGGT
>El_Tatio_(2).I-E_240;size=21;
ACGTCCCTGACGGGGGTGGAGGCAGCGGCCTG
>El_Tatio_(2).I-E_237;size=21;
GCCCTATGGCACGCCCTTCTACAGCAAGAGCA
>El_Tatio_(2).I-E_248;size=21;
CCTTCTGAGCTAAAAAAGCCCTCCCTGAACAG
>El_Tatio_(2).I-E_241;size=21;
AACATATGGCCCCACACGCTGAGAGCCATATG
>El_Tatio_(2).I-E_235;size=21;
ATCACCCTCAACGGTCATGAGGTGTACGTATGC
>El_Tatio_(2).I-E_245;size=21;
CCGTTTCGGGTTATACCTGGACAATGACCGTA
>El_Tatio_(2).I-E_244;size=21;
TTGTTGTTGGCCCCAAGGGTAGCGCTAGGGGA
>El_Tatio_(2).I-E_250;size=20;
CAGCCGTGACCTCTCGCCCGAAGAGGCTCGCC
>El_Tatio_(2).I-E_239;size=20;
CTTTGGGCGTCCCCAAGGGCGGCGCTGATGGC
>El_Tatio_(2).I-E_243;size=20;
AGGTCGCATCCCCACGATGAGGGTGGGCATTC
>El_Tatio_(2).I-E_249;size=20;
GTGCCGTATTTTGGAGTAATCGGTGAGTTTGA
>El_Tatio_(2).I-E_263;size=19;
CCTTGCTCATCGAAGCCGGGGGTGCGGGCCTC
>El_Tatio_(2).I-E_247;size=19;
CCAAGGTGGGAGGAGGAGCTTCCCGGGACGAG
>El_Tatio_(2).I-E_246;size=19;
TGAGGGGCTACGCTTTGGCGGAAAAGGGGGGC
>El_Tatio_(2).I-E_273;size=19;
AGTGCATTGGCTCCATTAGGCCCTTGGGTAATC
>El_Tatio_(2).I-E_251;size=19;
ATTGCTTTCCAGAGGTATTTCCGCCCGCTGTCC
>El_Tatio_(2).I-E_256;size=19;
GGGGAGGACGTATGATCCGGGAGCGGCTTAGA
>El_Tatio_(2).I-E_269;size=18;
GATTGCTCCAGAAATACCAGCGATCCAGAGAA
>El_Tatio_(2).I-E_272;size=18;
AACGGGGCGGGGTGGCTAGCTACGGAGGTTGGG
>El_Tatio_(2).I-E_262;size=18;
TCGGTAAACTTTCTTGCTCCAGTGTTGCCCGC
>El_Tatio_(2).I-E_254;size=18;
GTACCCCCGTCCTTGGTGAGGACCGGAAGAAAC
>El_Tatio_(2).I-E_252;size=18;
GTTCACCGTAGCCCCAAGGCCCCCGGCGGACC
>El_Tatio_(2).I-E_268;size=17;
ACCCCGTTGACGAACCACAAAAGCACCTGTACC
>El_Tatio_(2).I-E_260;size=17;
GAGGCGAACGGCCCAACCATCCACCGTGTAACC
>El_Tatio_(2).I-E_261;size=17;
CGAACCGGGGAGCGTAAGGGCGAAAGCGGCAG
>El_Tatio_(2).I-E_270;size=17;
CTCCCGCAGGTTCCTAAGCCCCACCAGGGCTTC
>El_Tatio_(2).I-E_285;size=17;
CTACGAGGCGAAAAGCCCCTTGGATGGGGAGC
>El_Tatio_(2).I-E_264;size=17;
AAGTCAAACCCTTCCACCAAGACCTCCAAAAC
>El_Tatio_(2).I-E_276;size=16;
ACGTGCTTCCGCAAGAGGGCCACCAGGGAGGCC
>El_Tatio_(2).I-E_267;size=16;
TACGGTGGTGGGATCCAGGACGTACGAGGCTCC
>El_Tatio_(2).I-E_266;size=16;
GCACCAAGCCCATTCAGGCCGGCGGAGGCGGT
>El_Tatio_(2).I-E_294;size=16;
CAGACGGTGGGGCGTCCTCTTCAGCCTGTGTC
>El_Tatio_(2).I-E_274;size=16;
AAGCTTTGGGCATAAGCTCCTGGACTTCGCGC
>El_Tatio_(2).I-E_290;size=15;
AGGTAGCCCGCCGCTTTACGCTCGTAGACCCC
>El_Tatio_(2).I-E_291;size=15;
GCAGGTGGTGGCGGTGTCCCAGGTTTTCCCTC
>El_Tatio_(2).I-E_288;size=15;
GTGCGCCGCAACCCGCACTGGCGGGAGAAGGT
>El_Tatio_(2).I-E_298;size=15;
GGGAAAAGCGTTCTCCTTGGCGAACTCCATCAC
>El_Tatio_(2).I-E_289;size=15;
TATGTTCGTGGGCCGGAAGGAGGAGGGGCGGG
>El_Tatio_(2).I-E_279;size=15;
AGAGGCTTTGGCATTACTTAATCACCTCCTTCA
>El_Tatio_(2).I-E_278;size=15;
GTCCTCGGGGAACTCATACCGGAGCCCGAGCCT
>El_Tatio_(2).I-E_271;size=15;
CCGGTTCTCTTCCCTGTCAATTTGCCGCCTTA
>El_Tatio_(2).I-E_277;size=15;
ACGTGGATGGACGTTGGCAAAAGGTTTTTACAA
>El_Tatio_(2).I-E_275;size=15;
AGAGAGGTTACGGCCCAACCCCTCCCGGAAGG
>El_Tatio_(2).I-E_300;size=14;
AACTGCTCAGGATGCTGGAGGTACTTCTGTCC
>El_Tatio_(2).I-E_297;size=14;
GTACATGATCTGCACTACCCCGCCTATGCGAG
>El_Tatio_(2).I-E_293;size=14;
GTGGGGGAGTTTGTCGTTACGGCTGGGGCAAC
>El_Tatio_(2).I-E_280;size=14;
TGACCGATGGGCCGAGGACGCGCTCAAAGTCC
>El_Tatio_(2).I-E_282;size=14;
GCGCACCCCGCCGGGGCGGATGGTGCCGAATAC
>El_Tatio_(2).I-E_287;size=14;
TTCACGAAGGCCCTGAGCTCCTGGACCAGCTC
>El_Tatio_(2).I-E_281;size=14;
ACCCGCTCCACGCCCCCCGTAGAGGGCTGGCA
>El_Tatio_(2).I-E_286;size=14;
ATGCGTCTGACCATGGGGGCGGGTGCGCCTACC
>El_Tatio_(2).I-E_292;size=14;
TGTCATCCCCCGAATCGTAGTTAGGCCGTTACT
>El_Tatio_(2).I-E_295;size=13;
GGACGAGGTGCGTAAGATGGCCCCCGAAATAAC
>El_Tatio_(2).I-E_304;size=13;
CGGGCGGGCGTGCCCTATCGGGGCCTACACGC
>El_Tatio_(2).I-E_328;size=13;
ATCGCCCAGGGGTAGGAGATCCTTTGCTCCCA
>El_Tatio_(2).I-E_310;size=13;
ATGCGGATGAGATCGCTCAGGCGGCTCCCCGT
>El_Tatio_(2).I-E_302;size=13;
AGGAACTGCCCGAACCTTCCCCCAAAGATAGA
>El_Tatio_(2).I-E_303;size=13;
GTCGAGCGTCATATCCCCGTTGTCTTTTAGAAG
>El_Tatio_(2).I-E_299;size=13;
ATTTATGCCCCAAAGCTTGACAGGAAGACCTA
>El_Tatio_(2).I-E_296;size=13;
GACGGTTTGACTGGGGTTTGGATCATCCCAAA
>El_Tatio_(2).I-E_301;size=13;
ATCAGGATCATGAGCACCCCCAACGGCCCCCGG
>El_Tatio_(2).I-E_312;size=12;
GGGAGTGCTGTTTCAGCCCCCGTTGTAGCATAA
>El_Tatio_(2).I-E_307;size=12;
TGCGGCGTGCGCCCGTACTCGGGCGGCCCCCC
>El_Tatio_(2).I-E_335;size=12;
ATGGGACCAAGCCGCTTCAGACGCCCCCTCTC
>El_Tatio_(2).I-E_316;size=12;
TGAACTCTTGCAAATCGTAGGGCAGGGGAGGG
>El_Tatio_(2).I-E_308;size=12;
GTGCCATACTTTGGCGTCATCGGCGAGCTCCA
>El_Tatio_(2).I-E_311;size=12;
GCGTCATCAGAAGCGCGCCCGGCGGGGACCTT
>El_Tatio_(2).I-E_306;size=12;
TCACTCCCCGCCGGGGCCTTGATCCGCCCCCG
>El_Tatio_(2).I-E_309;size=12;
CTTTACGGCTTCGGCCACTACCGAGCGCCTGG
>El_Tatio_(2).I-E_313;size=12;
TAAGCGGGACGGGCACCTTTTACGCCGGGTAC
>El_Tatio_(2).I-E_336;size=11;
TCTCGCCCCCCTCCAGGCCCGGTACGTAAAAC
>El_Tatio_(2).I-E_348;size=11;
CTTGAGGAGGGCCGCACGGGCCTTGGTAAGGC
>El_Tatio_(2).I-E_372;size=11;
AGATCTCCTACTCTCAGGACCTGGAGCCTGGG
>El_Tatio_(2).I-E_351;size=11;
GCGCTGGCCGCCAGGGCCAGGAAGAGGTAGGG
>El_Tatio_(2).I-E_345;size=11;
ATGCCACTAACCGGAACGGCCTCATTGAACTC
>El_Tatio_(2).I-E_323;size=11;
TTTACCGACTTAGCCCCTTGCGTCGTTTTGGC
>El_Tatio_(2).I-E_319;size=11;
CCGGGTCCGGGGTCAAGGATCCTGGTCAAAGC
>El_Tatio_(2).I-E_318;size=11;
ACCAAAACGTTCTGCCCCCGCTTGAGCACCGC
>El_Tatio_(2).I-E_330;size=11;
CCCAGAAGCTCCGCATGAGCCAAGGCCGCCTC
>El_Tatio_(2).I-E_320;size=11;
AAGGGGGACCAGGGTCGGTGCAAAGCCAGGAG
>El_Tatio_(2).I-E_317;size=11;
GTAATCGGCCAAGTCGTTGACCCCCATCCCTT
>El_Tatio_(2).I-E_315;size=11;
GCGTCCCCCCCGATATCGCCACAGCGTTAGC
>El_Tatio_(2).I-E_334;size=11;
TGGTTCGTGTAGCCGTGGCCCATAGGCTGGCT
>El_Tatio_(2).I-E_352;size=10;
GTGGAGGCCACGTCTTCCTCCGCCGGAACCTC
>El_Tatio_(2).I-E_332;size=10;
CTGGGGTGAGGACAAGGACGAGGAGAAGGGTA
>El_Tatio_(2).I-E_337;size=10;
TTGCAAGGTCTTTTGAGCGAGTTCCCCCAGTAA
>El_Tatio_(2).I-E_354;size=10;
CCGCGCCTCTTAGCCACGGCATATGCGGAGAG
>El_Tatio_(2).I-E_374;size=10;
GGTGGGACGGCTAGTGCTGAGATTAGGGCCTAC
>El_Tatio_(2).I-E_331;size=10;
GCCCCCTGGCCTCCCGGTCCATCCGGGTTCTC
>El_Tatio_(2).I-E_375;size=10;
TTCACGTCCACCAGGGTGCGGTAGGTACGGCCA
>El_Tatio_(2).I-E_333;size=10;
AGGGGCGGGAAGCATTGTGAGGCCCTGAAGAA
>El_Tatio_(2).I-E_329;size=10;
CCTGCTCAAGCGCCTTCCTAAGCCCGGCCTCC
>El_Tatio_(2).I-E_324;size=10;
ACGAGGGAGGGCACCGCCCCCGAGTAGACGTCC
>El_Tatio_(2).I-E_338;size=10;
TTCCAGGCCCTGGCCCAGGCCACCGAGGAGGC
>El_Tatio_(2).I-E_326;size=10;
AGACCGCCCGGCCCTAACTTCATGATGACCAC
>El_Tatio_(2).I-E_339;size=10;
AGCCCCTTCGGCTTTCTCGCGGCCCTGGGGGC
>El_Tatio_(2).I-E_363;size=9;
GCGTCCGAAACCCCGGCCGCCAGCGCCCCGAA
>El_Tatio_(2).I-E_390;size=9;
TGGCCCCTGGCCTGGGCGATCTTCCTAGCGGA
>El_Tatio_(2).I-E_355;size=9;
GAGGTGAGGGGCCTCGAGGTGGAGGACCCCAC
>El_Tatio_(2).I-E_357;size=9;
CTTGCGTCTACGCGCGCCCGGTCAGGCTGTGGA
>El_Tatio_(2).I-E_359;size=9;
GAGGGATCCTAACCCCTTTGACTACCCCCCCT
>El_Tatio_(2).I-E_344;size=9;
TGGGGGGCGATGGCGGGGTGTTTCTCGGCTA
>El_Tatio_(2).I-E_347;size=9;
GGTGTTGCGGCTATGCACCTGGCCCGCAATGGA
>El_Tatio_(2).I-E_341;size=9;
ATGGCCGTGGCCGTGGCGCGGAGTGGGCTTTT
>El_Tatio_(2).I-E_346;size=9;
GCCCTTCCTGGGCCGCGTCCTTGCGCTCCCTC
>El_Tatio_(2).I-E_342;size=9;
TCCAGGGCGGCGCTCAAGGGCGCCCGGGCCAT
>El_Tatio_(2).I-E_343;size=9;
GAAAGCGCTTGGCGCGTGGAAGCCGGCCTGTAG
>El_Tatio_(2).I-E_340;size=9;
GGAGACGGTAAGCTAATGGCGCGGGTGGCAAGC
>El_Tatio_(2).I-E_350;size=9;
CCCACGGCCTCAAAAACGGTACGGAGGACGCTC
>El_Tatio_(2).I-E_366;size=8;
GAAATCCCGTTCGCCCTGGCCCACGCCCTGGCC
>El_Tatio_(2).I-E_396;size=8;
TCTTTAATGCCCGCCCCATAAGCTTTAACCCC
>El_Tatio_(2).I-E_356;size=8;
GACCTTGTAGAGGTGGAGCGGCTGAAGCTTCA
>El_Tatio_(2).I-E_362;size=8;
GGGAGCTTGACTTCAGGAGGGGGCAGGGGGACC
>El_Tatio_(2).I-E_364;size=8;
GGGTTGGGTTGCCCGTTGGGAAGAGTTTGCGGC
>El_Tatio_(2).I-E_365;size=8;
AGGGTTGTGTAGAGCGGGGTGGGGCCGGACGT
>El_Tatio_(2).I-E_361;size=8;
GGGTGAGCCTCGATAAGCGTCCGTCCCTCCTC
>El_Tatio_(2).I-E_360;size=8;
ATCCCAGCCGGCTTTTGGCCATGGACATGACC
>El_Tatio_(2).I-E_358;size=8;
CACAACAACTTCCAAGGGCCTAAAGTTTTCAC
>El_Tatio_(2).I-E_387;size=7;
ACCGGGGAGGTTCAGCGTGTTGGCTGACCCTGC
>El_Tatio_(2).I-E_379;size=7;
ACCTCCTCGTAGAGGGGGGAGGGATAGCCCGA
>El_Tatio_(2).I-E_376;size=7;
TTCGGCGGCTAAGGCTAGGTTCCTGTCCTTGA
>El_Tatio_(2).I-E_382;size=7;
CTTCTCCGCCGGTGGGGACATTGGGAGCGTTT
>El_Tatio_(2).I-E_446;size=7;
TCGGACAGGACGCGATCAGACCCCGCAAGGAG
>El_Tatio_(2).I-E_397;size=7;
GGCAGACGCTGAGGAAGCTGGTAATCAGCGTA
>El_Tatio_(2).I-E_408;size=7;
AGGTCGCGCCTGGACGTATAGAGCGCCTTCCGC
>El_Tatio_(2).I-E_380;size=7;
AACGTCCAATTCCAGGGCATCTTCGTAGATGT
>El_Tatio_(2).I-E_388;size=7;
GATAGGAACGACTACTGAGAGGTAGAGTCTGG
>El_Tatio_(2).I-E_479;size=7;
GTAACAGGCCGCTTGAGTGTAGATGGGCTGGC
>El_Tatio_(2).I-E_368;size=7;
ACCGCACGCCTCGCGCTTGGCGTAGCTCCAGCA
>El_Tatio_(2).I-E_367;size=7;
AGCCGGTTGAAGAAGCCCACCCCCTCCTCTAGG
>El_Tatio_(2).I-E_371;size=7;
TTTGTGCGGCTTGCGGACACCACCCGGTACGA
>El_Tatio_(2).I-E_381;size=7;
GTCTCCGCCACCATTCCCGCCCCCATGGTCCCC
>El_Tatio_(2).I-E_385;size=7;
AAGAACTGGCGGCAATACCCGCGCCAGATGTT
>El_Tatio_(2).I-E_383;size=7;
CGTGCTGGAGAAGCTTAGGGAAAAGGCTACAA
>El_Tatio_(2).I-E_373;size=7;
ACCTCTAGGTTGATGCCGCGCCGGACCTCCTGC
>El_Tatio_(2).I-E_384;size=7;
CTCCACTTCGGCAGGTGGGGCCGGAGGCCGGTCC
>El_Tatio_(2).I-E_369;size=7;
CCGCACGCCCAAGCCCCCGTAGGCCCCTAAGA
>El_Tatio_(2).I-E_389;size=7;
CCGGGCGGCGGGGGGCCCGGAGAAGCGGGAAGC
>El_Tatio_(2).I-E_391;size=7;
ATTGTCAAGCCCAATCCCATCCCCCGTCCTGGC
>El_Tatio_(2).I-E_386;size=7;
CTACCGCGGGCTTCACCATCTCAAAGCCGGCC
>El_Tatio_(2).I-E_377;size=7;
TTTGCCCCCGGGCGGTTGCCCGGGGGCATTTGC
>El_Tatio_(2).I-E_378;size=7;
TGGGTGCTGGTTAACGACTACTTCGGCGGGCC
>El_Tatio_(2).I-E_436;size=6;
GCGAGCGGGTGGTCTGGCGGGATGGGCATGGC
>El_Tatio_(2).I-E_413;size=6;
TAACCCAAACCAGGCCCGCAAGAACGGGGCGG
>El_Tatio_(2).I-E_401;size=6;
CCCCTCCAGCGGGTGGGCGGGCTTGGCGGGCG
>El_Tatio_(2).I-E_412;size=6;
ACCCAAGGAAGAGACCCGTAAAGCCCGTTCCC
>El_Tatio_(2).I-E_409;size=6;
CGAAGGTTGGAGGATCCCACCCGCACAAGAGA
>El_Tatio_(2).I-E_421;size=6;
GAGATTCTGGGGCGGGTGCGTCTCCGACTTGAC
>El_Tatio_(2).I-E_427;size=6;
GCCCTACGAGTCCTGCCGGGTTGGAGCGGTGTA
>El_Tatio_(2).I-E_439;size=6;
CTCCCCGAACCGTCATAAAGCCCCTCCCTCTC
>El_Tatio_(2).I-E_510;size=6;
CAGGCCCTTCACCCTCGTACCTAGGGCCGCCG
>El_Tatio_(2).I-E_445;size=6;
GTGATGGCCCGCCAAGCCGCCATAAGCGCATAG
>El_Tatio_(2).I-E_434;size=6;
AAGGCGGCGGAGCGGGGTCCGTCCCCCCACCTC
>El_Tatio_(2).I-E_428;size=6;
CCGGCGGGGGCAAAAACGCCTGGCTAAAGGAA
>El_Tatio_(2).I-E_422;size=6;
ATGGCCTTGGCCAAGCTGCCAGGCTGGCTTT
>El_Tatio_(2).I-E_432;size=6;
ATGCGGGCGGTGGCTGGCAAGGGCAAGCTCGA
>El_Tatio_(2).I-E_392;size=6;
CCCCGGGCCGTAAGGGTGTGGTGAAAGCGCTTC
>El_Tatio_(2).I-E_407;size=6;
GGGCCTCTTTGGGTAGAGGGCGGGCGTCTGGT
>El_Tatio_(2).I-E_406;size=6;
TACAACGCTCCAAGGGAGGCGCTACTGGACTAC
>El_Tatio_(2).I-E_417;size=6;
GGGCCTCAGCTCCTCGGGAACGGAGCGCCCCC
>El_Tatio_(2).I-E_416;size=6;
CCGGACTCCCACCCGAGCGAAACTGAGCTCCT
>El_Tatio_(2).I-E_400;size=6;
AACCTAGACACGGAGGGCCTGGAGGTTGAGGC
>El_Tatio_(2).I-E_403;size=6;
AAGCCGCCGAAAAGGTCATGGCGGCCTGGCGC
>El_Tatio_(2).I-E_404;size=6;
AAGGACGTGGGAGCCCCCATGGCGGGAAGCTTGA
>El_Tatio_(2).I-E_395;size=6;
AGCCTCACCAGCACCAGTTCCGTGTTCACCGG
>El_Tatio_(2).I-E_411;size=6;
GCCCCGTGGCGGTTTGCGCTTTGGAGGCAGTT
>El_Tatio_(2).I-E_415;size=6;
CTCCTCCTCCCACCTTGGCTTGGATCAACGCCC
>El_Tatio_(2).I-E_398;size=6;
TGCGGCCCAGGACGTCCAAGGCGTGGGGGAGGC
>El_Tatio_(2).I-E_410;size=6;
TTCAGCGGCCAGATAGAGGCGCTTGCCTTCGG
>El_Tatio_(2).I-E_414;size=6;
ATGCCGTGGAATATGACAGGGTTATCGTGTCC
>El_Tatio_(2).I-E_405;size=6;
AGGAAATGCGCTGCATGTCGGAGGTGCCATGA
>El_Tatio_(2).I-E_399;size=6;
GAGTAGAGAATGGAGATTATCGCTGGGATCGC
>El_Tatio_(2).I-E_393;size=6;
GTTGCTCCTGATGTGGCTGGCCCACACCTACGG
>El_Tatio_(2).I-E_477;size=5;
GAACCGGCCGCCACGCCTAAGCCGATGTAGTC
>El_Tatio_(2).I-E_438;size=5;
AGCGGGTGGAGCGCAATGAGGCGTGGGAGGC
>El_Tatio_(2).I-E_478;size=5;
TACTGCCGCACGTCCGTGCCGTAAGTGGGGTC
>El_Tatio_(2).I-E_435;size=5;
AACGGGGCTTCGCGGTTCGTGCGGTATCGCACT
>El_Tatio_(2).I-E_527;size=5;
GTGTAGGTCATCTGATACGCCCTCACCACGAT
>El_Tatio_(2).I-E_441;size=5;
TACGGGAACCTTCGGGACGCTTTGGTAGCCCTC
>El_Tatio_(2).I-E_453;size=5;
CCCCGGTAGGTTTCGGTGCGCCCGAAGAAGGT
>El_Tatio_(2).I-E_443;size=5;
AACGGCAAGCGGCAGTACGGCCTAAGGGTTTC
>El_Tatio_(2).I-E_442;size=5;
CGCCTCATCGGCACCGGGGCGGTAGCCGCCGGA
>El_Tatio_(2).I-E_440;size=5;
CGCATACGGATGGCCTCGTAATCGCCGCGGTTC
>El_Tatio_(2).I-E_433;size=5;
TCCTGGGCGCTCTTGCGGGGGCTCCTGGGGTCC
>El_Tatio_(2).I-E_431;size=5;
TATGAGGCCGCCCTATTGGAACCCCTGGCGGGA
>El_Tatio_(2).I-E_425;size=5;
CGGGGCCCAGGCGGTCCTCGGCCCCTTGCGGC
>El_Tatio_(2).I-E_426;size=5;
ATCCCCCAGGGTCAGCCTGTACCAGGCGGAGA
>El_Tatio_(2).I-E_430;size=5;
CAATAGGCCCCATATGCCGAATCTCACGTCCC
>El_Tatio_(2).I-E_423;size=5;
TCTATTGCGTCCAATGCCCCCGCGTCAAGCGG
>El_Tatio_(2).I-E_419;size=5;
GAAGGAGAGGGGAAGGCCGAGGGCTAATCCCC
>El_Tatio_(2).I-E_420;size=5;
CCTCCCGCGGACCTGGTGGGAGCCGTCCTACT
>El_Tatio_(2).I-E_467;size=4;
ACCAGAAGGGCGGAGGCGGGGGGCAGGCCGA
>El_Tatio_(2).I-E_470;size=4;
CAGGGCGTGGGCATCGCCCTCGGGGTGGCCAC
>El_Tatio_(2).I-E_449;size=4;
GAGTACACCCCAAACTCCCGGCAGAGGCAAACG
>El_Tatio_(2).I-E_462;size=4;
CATCTCCCTCTCTACCCTCATCGCCGGGAAGGGT
>El_Tatio_(2).I-E_474;size=4;
CAGGTGAAGGAAGTGTACGGTGGCGGCCCACT
>El_Tatio_(2).I-E_517;size=4;
ATGGTCGTGTTGGGCGCCACCTTGAAGGTGCG
>El_Tatio_(2).I-E_538;size=4;
TGGAGACTTTTCCTTCCTGGAGGGGCGGGATA
>El_Tatio_(2).I-E_532;size=4;
AAGCAAGCCCTAGACAAGCTAAAGGGCCTCCC
>El_Tatio_(2).I-E_496;size=4;
TCGAGCTCTCCTCCAGGCTTGCCGGGTTTGCC
>El_Tatio_(2).I-E_503;size=4;
AATGGGCCTAGACTCAAACGCATCGGCAAACCA
>El_Tatio_(2).I-E_494;size=4;
ACCTCCCTGGCCTACCCCCAGGAGGAGTACGT
>El_Tatio_(2).I-E_481;size=4;
ACCCCAACGCCAAGCGGTCTAAGGCCATCCTA
>El_Tatio_(2).I-E_465;size=4;
AGAAGGGCCTCCAGTTCGGACCGGACCAACCCC
>El_Tatio_(2).I-E_473;size=4;
TAAAGGCCAAGGTGAGGGACCTGATACAGTCG
>El_Tatio_(2).I-E_463;size=4;
GTTCGCTACCAGCAGGCCCAGCTCGCGCAAGA
>El_Tatio_(2).I-E_458;size=4;
CCCTCACCAGTCCCCAGCGCCCCCGCTCCAGG
>El_Tatio_(2).I-E_451;size=4;
CCAGGTCTCCCGCTTTCTGAGGGGGAAGGTC
>El_Tatio_(2).I-E_455;size=4;
AGGGCCCCCTGCCCCGGAACCTTCCCGCTCGC
>El_Tatio_(2).I-E_447;size=4;
GCGCCTTGACGGGGTGCCCCCCCGGAGCAAAC
>El_Tatio_(2).I-E_461;size=4;
CTGGATGAGCTCTGGCTTCCGGATGCCGTGCC
>El_Tatio_(2).I-E_464;size=4;
TAGCCATATGTAGCGCCGTTCCCGGAAAGCAC
>El_Tatio_(2).I-E_457;size=4;
TCCCCCAAAGGCCAAAACCGCAAAAGCCGTCC
>El_Tatio_(2).I-E_466;size=4;
CCCCTCTAAGGCCCCTAGAAGGCCCTGGAAGA
>El_Tatio_(2).I-E_450;size=4;
CCCGACGGGGAGATTGAGGCCCAGGCCGCCCCC
>El_Tatio_(2).I-E_468;size=4;
GACTGGGTGGTCTTCGCCGAGGTCTACGGCCAG
>El_Tatio_(2).I-E_454;size=4;
CCCGGCGCTCCTGCTCAAGAAATTCGCGTGTGA
>El_Tatio_(2).I-E_452;size=4;
ACCACCCCTTCCCAAAGGGGGTGGATATGCTA
>El_Tatio_(2).I-E_471;size=4;
AACGTGGCGGGAGAGGGTGGCAACGGGGGGACC
>El_Tatio_(2).I-E_448;size=4;
GCGTAGTATTGCCGCCCGATGCCCACGAGATT
>El_Tatio_(2).I-E_513;size=3;
GTGCAGGGGATGGGGGAGAGGATGGGAATCTC
>El_Tatio_(2).I-E_499;size=3;
ATGACCCGCCGGTGCTTCCGCAGGGCGGGCCC
>El_Tatio_(2).I-E_541;size=3;
CCTTCCGGCGGGTCCCGGGCTATGCGGTCATC
>El_Tatio_(2).I-E_482;size=3;
TTGCTGAAGCGGGTCTTCCGGCGTGAGCCCGC
>El_Tatio_(2).I-E_514;size=3;
CTTTTCGATTCCAACGACAACCAGGTGGGGGA
>El_Tatio_(2).I-E_534;size=3;
GCCTCAAGCTCTTCCCGGTCCCTGAGGAGCTC
>El_Tatio_(2).I-E_679;size=3;
AGCGCAACGAGGAGGGCGGGGTCCCCATCCTC
>El_Tatio_(2).I-E_669;size=3;
TGCCTCCCCCAGGCTAGACAAGATGCGTGGCC
>El_Tatio_(2).I-E_681;size=3;
TGGTTTTCGTGGAGCCCGCCGGCGTGACCGGC
>El_Tatio_(2).I-E_692;size=3;
TATCAGACCGCATACAAAGCCCTTCAGGAGCA
>El_Tatio_(2).I-E_708;size=3;
CAGGCCCTCCCCACCCTAGGGAGAGGAGCACC
>El_Tatio_(2).I-E_549;size=3;
TTTTGACTGCCCACCTGAGCCTCAGTAAATTC
>El_Tatio_(2).I-E_490;size=3;
TCCACGCCTGAACCCGCTTCCCCGCGGCCCCA
>El_Tatio_(2).I-E_542;size=3;
ACCGCGCTGTCCCCCTCCAGGCGCTTGCTGATG
>El_Tatio_(2).I-E_505;size=3;
CCGTCCAACGCCCGAGGAGCATCACGCCGCCC
>El_Tatio_(2).I-E_687;size=3;
GGGGCGGGGCGCAGGACGATCACGGCCCGGGC
>El_Tatio_(2).I-E_483;size=3;
GCGAAGTTTTCTCAAACCGCACACCGCCCCCA
>El_Tatio_(2).I-E_508;size=3;
GCGCTCGATGGTCCCCTGGTCGGGCCTCATGG
>El_Tatio_(2).I-E_487;size=3;
AAGGTGCTGGGGGCGGCTAGGGTGCGGATGTC
>El_Tatio_(2).I-E_516;size=3;
GCCATCTCTTGCATGCCTCTCATTGCGGCGAAC
>El_Tatio_(2).I-E_512;size=3;
CCATCACCGGAGGAACAACCTGGAGGGATGCC
>El_Tatio_(2).I-E_485;size=3;
AGTTATGCGCTGGTTGTCAAGGGCCTGGAAGC
>El_Tatio_(2).I-E_530;size=3;
ATGAGGGCAATGACGGTGTAGGGGGCCAAAAGC
>El_Tatio_(2).I-E_531;size=3;
CAGCTTGCCCAAGCCCAGATCGAAGCGGCCCG
>El_Tatio_(2).I-E_507;size=3;
CCACTACCGCCGCCAGAGAAGCCGTAGATGC
>El_Tatio_(2).I-E_521;size=3;
ACCTGGGCATAGGCCCGGGCCTCCCGCCCCTC
>El_Tatio_(2).I-E_523;size=3;
GAGATAGATCCCATGCGGATCGAGCCGGAACTC
>El_Tatio_(2).I-E_522;size=3;
CGGGGCTGGTACTCGCCCTCCAGGGTGGTCAC
>El_Tatio_(2).I-E_484;size=3;
AAGTCCCGGCCCACCTACGCCCGCCCACACCGC
>El_Tatio_(2).I-E_486;size=3;
GGATCAGGCCGCCTAGGAAGAGCAGCCACCAC
>El_Tatio_(2).I-E_518;size=3;
CGTCTGCAGGCCGACGGGCGAAGCAAGGTGGGC
>El_Tatio_(2).I-E_525;size=3;
GCGCCCACGGTCTCGCCAAACGCCAGCACGTCC
>El_Tatio_(2).I-E_540;size=3;
CTACGCCGGGTCTTGGAAACCGCCCTGGGGGC
>El_Tatio_(2).I-E_535;size=3;
GCGTCCATGTCCATTTCAATGGACTGGGACGA
>El_Tatio_(2).I-E_497;size=3;
AGATATCTTGGCGCCCCAGCGCAATGGTGCCAA
>El_Tatio_(2).I-E_528;size=3;
GTCAAAACCCCCCCTATGGCCTTCACCCACCAA
>El_Tatio_(2).I-E_495;size=3;
GAGGTCCACCAGGTCTACCCCGTCCGCCGGGTC
>El_Tatio_(2).I-E_502;size=3;
GATGTCCCGGGCCAGGATGGCGGGGGCCACCC
>El_Tatio_(2).I-E_504;size=3;
CAGATCGAGGCGGCTTTGGCTAGGGTTCGGGC
>El_Tatio_(2).I-E_631;size=2;
GCAACAAACCCCACCACAGCCACACCGGAATCAA
>El_Tatio_(2).I-E_553;size=2;
GCCACGGCGAGGGCGTGGATCTCCTCCCTGAGC
>El_Tatio_(2).I-E_565;size=2;
GGCCTCCCCCGAGAGGCGCAAGGCGAGGCGGA
>El_Tatio_(2).I-E_543;size=2;
GAATGGCTTCCCCGGTGGGAGGGACACTTGGA
>El_Tatio_(2).I-E_563;size=2;
ACCGGGCGGCGGAGAGGGCCTTCTACGTTTCG
>El_Tatio_(2).I-E_674;size=2;
CTGCAGACCCTGGTGCAGCTGATGCAGGAGATCG
>El_Tatio_(2).I-E_648;size=2;
AGGCCCTTCCCACGCCTCACGCCGCACCCACC
>El_Tatio_(2).I-E_626;size=2;
ACCTCATCACAACCTACGAACAGGCCCGCAAA
>El_Tatio_(2).I-E_608;size=2;
CACGATTGGGGAGAAAACGGACATGACGCGGCA
>El_Tatio_(2).I-E_630;size=2;
CCCTCCCGGAGGGTCTTGGCCAGGGCGCGGGC
>El_Tatio_(2).I-E_668;size=2;
GTGGCCATCACCTGGGGGCAGAGCACGCCCTGT
>El_Tatio_(2).I-E_612;size=2;
CCGGAAGTCGGGGTCCGGGATGGAAAGCTTTT
>El_Tatio_(2).I-E_587;size=2;
ACCTACGAGATCGTGGCGGCCCACAAAGGGGG
>El_Tatio_(2).I-E_633;size=2;
CTTGGGGGTGTCCCCGTAGAGGGTGCGGCGCAC
>El_Tatio_(2).I-E_741;size=2;
CCTTGGGCACCGAGGGGGAAATCCGCCATGGCCA
>El_Tatio_(2).I-E_643;size=2;
TCGGTAAGCTCCACCAGGTTCAGCAGGACCTTG
>El_Tatio_(2).I-E_642;size=2;
CCAGAGTCTGAATCGCCAAGCCCACTCTCGGA
>El_Tatio_(2).I-E_1409;size=2;
AGAGGGAGGCCATCAACCTGCGCAAGCAGATT
>El_Tatio_(2).I-E_2150;size=2;
GATCCGGCTTTGGGTTGGTCCGCCGAGCGACC
>El_Tatio_(2).I-E_609;size=2;
CCTCCTGCAAGCCGTCCTAGCCAGTCAGCAACC
>El_Tatio_(2).I-E_982;size=2;
ATAAGCCCCGTACCCCGTGGTGTCGTAGACGC
>El_Tatio_(2).I-E_664;size=2;
GGGGTGTCCACGAAGGGGGCCACCTGCACCAC
>El_Tatio_(2).I-E_695;size=2;
TCCAAGTTGTAGACGTTGGTTCCCGCAAACGT
>El_Tatio_(2).I-E_598;size=2;
TTCCACTAGGGCCGCGAGGCGGCCCGCCACCCC
>El_Tatio_(2).I-E_560;size=2;
GTCAAACGATCTACCCCCCTGGAAGGCGGCAC
>El_Tatio_(2).I-E_662;size=2;
CCGTCCGCATCTATAACATCATTGACGGGAAG
>El_Tatio_(2).I-E_701;size=2;
CCGGCTTGTGAGCCTCCAGAACCGCCGGCGGG
>El_Tatio_(2).I-E_561;size=2;
GTGTCCACGAAATCCGCACCCCACATGAGGGC
>El_Tatio_(2).I-E_593;size=2;
AGCTCGCCCTGCCCTCCTAGCAGAGGAGAGGCC
>El_Tatio_(2).I-E_706;size=2;
AGGAGGCCCGGGTTTTGCGAAAGACGCTCACCC
>El_Tatio_(2).I-E_747;size=2;
TTATCCTTGACGGTGAGGAGCGGGAGCTAGGC
>El_Tatio_(2).I-E_726;size=2;
TCCTCCACTCCAAGCTCGTCCAGCACTTCCTT
>El_Tatio_(2).I-E_725;size=2;
TTGGTGGCGGCCCGCTTCAGGGCATCGGAGAAG
>El_Tatio_(2).I-E_581;size=2;
GCACGCAACCCCATCCCCGCCCGCAAGAGGGT
>El_Tatio_(2).I-E_713;size=2;
TACTAGCTAGCCCCCCAACCCAGGAAGCCCGC
>El_Tatio_(2).I-E_621;size=2;
CGGGTTGTCCGTAGGAAGGGGAAAACTCACGTCC
>El_Tatio_(2).I-E_651;size=2;
GTTAATGACCACCGCCCCCTCACCAACGGGCCC
>El_Tatio_(2).I-E_728;size=2;
ACGGCACCACCATGGCCTTTACGTGCGTCCTT
>El_Tatio_(2).I-E_607;size=2;
GGAGAAGAGGAGCCCCCCCTCAAAGAGCCACCC
>El_Tatio_(2).I-E_611;size=2;
GAGGGCCCAGGAGGGTGAGCGCCATAAGACCC
>El_Tatio_(2).I-E_570;size=2;
ATGGCGGAAGGCCTCTTACGGATCTTGCAGGC
>El_Tatio_(2).I-E_589;size=2;
CCCCCTTGCCTGGGGTACGCCCGCACCACCTC
>El_Tatio_(2).I-E_694;size=2;
CCCCTCCCTCTCCCAAACGCGGGCTAGGGGCT
>El_Tatio_(2).I-E_719;size=2;
CGCTACACCATCACCTACCAGGCCCCACTCCAA
>El_Tatio_(2).I-E_579;size=2;
AACTTGAACGGTTGGGACTGGGCCGCCCCAAC
>El_Tatio_(2).I-E_634;size=2;
AATAAGCCCGGTATCGGGGATTTCGTAAATGCC
>El_Tatio_(2).I-E_675;size=2;
CCGGCGGGCGTGGATCCACGCCCCAAGTCTGCC
>El_Tatio_(2).I-E_574;size=2;
GAGGCGGTCTCCGCCCGGGAGCTCAGGCCCTAC
>El_Tatio_(2).I-E_736;size=2;
GTTAGGGTCCAAACCCCGACACCGAAAACCC
>El_Tatio_(2).I-E_667;size=2;
TGTTCTGGGGCCAACCCGAAGTTCTTCCCGAGA
>El_Tatio_(2).I-E_743;size=2;
AGGAGATACGGAAGAGGGGAGGGTAACATGGA
>El_Tatio_(2).I-E_720;size=2;
GCGGCGAGGGCGAGCCCCAGGGGCACGGCGTA
>El_Tatio_(2).I-E_745;size=2;
GCACCACCGGGGTGGGGTTGGTCCGGTCCGAA
>El_Tatio_(2).I-E_640;size=2;
ACCGCCACCTCCCTATCGCCTAGAGACAAATC
>El_Tatio_(2).I-E_613;size=2;
CCGGCACGAGCTTTCGGAAGAAGAAGCGCGCC
>El_Tatio_(2).I-E_712;size=2;
TCTGCGTCGGTTGGGTTGCGAGCGATTCCGGC
>El_Tatio_(2).I-E_588;size=2;
ATGCCGCTCATGGCCGGAAGGGCGAAGGTGAT
>El_Tatio_(2).I-E_730;size=2;
CCTCCGCCGTGCCCGAAATGCCCCCTCCACTCC
>El_Tatio_(2).I-E_617;size=2;
GCGCCCTCGTAGTCCCCAAAGTGCCAGGTGCC
>El_Tatio_(2).I-E_635;size=2;
GGGGCGGAGCCCTACTTTAGGCGGGCCGAAAGC
>El_Tatio_(2).I-E_717;size=2;
GCAAAATCCCCGGGGCTTTTGGCCCCGGGGAT
>El_Tatio_(2).I-E_1725;size=1;
ATGGCGTTGTGGCCCAGCTCCCTGCCCCCGGT
>El_Tatio_(2).I-E_2097;size=1;
TCCTCCAGCGAACGCACCACGTAAACCTCGGC
>El_Tatio_(2).I-E_1123;size=1;
GCTCAGCCCCCCAAAAGACGGAAAGCGCTTTC
>El_Tatio_(2).I-E_1149;size=1;
CTGACCGAGGACCCCATGGTGGACTACATCGG
>El_Tatio_(2).I-E_1717;size=1;
TTCATCGCTGGGATAGGCCACAAGCCCGATAGG
>El_Tatio_(2).I-E_1750;size=1;
ACGCAAGAGCCGAGGCGAGAAGCAGGCCCTCAT
>El_Tatio_(2).I-E_1747;size=1;
ACCCGTAATGGGGTGGTGCGGCCTGCGGACGACC
>El_Tatio_(2).I-E_1650;size=1;
AGTTATGCCCGGTCCCTCTTATTGCCCGCTATC
>El_Tatio_(2).I-E_1705;size=1;
ACGGTGGCCACGCTGTCGTCTACCCCGCCCGC
>El_Tatio_(2).I-E_1707;size=1;
GGCCACCCGAACGTACCCGCGCGGGGCCAGGACC
>El_Tatio_(2).I-E_1713;size=1;
CAGACGGGGTACGCCATCTACCGGAGCAGGAA
>El_Tatio_(2).I-E_850;size=1;
AATGACCAAAAGGCGGAGTTTGTGGGATACGA
>El_Tatio_(2).I-E_2333;size=1;
CCTCCACTGATGGAGGTTCTCCGTGCGATCCA
>El_Tatio_(2).I-E_2325;size=1;
GGACGAACAACGATAAACTCCTCATCAACGCC
>El_Tatio_(2).I-E_2048;size=1;
CCATTGGGGGCCGTAGCCTGTTTTTATCGCCC
>El_Tatio_(2).I-E_2373;size=1;
ATGCCATCCGGTGGCTGGGAGGAGATTC
>El_Tatio_(2).I-E_785;size=1;
TAGAGCGGGTAAGGGGCCCGCCCCAGGGGTGC
>El_Tatio_(2).I-E_2327;size=1;
ATGTGGCAGGTTAGCGCAGACCCCTTGCGCTT
>El_Tatio_(2).I-E_878;size=1;
ATTTCTCCGATGAGCCCTTTGACCTTGGGGTCC
>El_Tatio_(2).I-E_2392;size=1;
TGAACCTTAGCGCTTCACAAGCCTGCGCACGA
>El_Tatio_(2).I-E_787;size=1;
TACCAGGCCCTCATCAATCAGTACCTGAAGGAC
>El_Tatio_(2).I-E_2328;size=1;
CTTCGGGAGAGCATAGACTCCCTAAAGGAAGCC
>El_Tatio_(2).I-E_2347;size=1;
GCTGAGCAGATCATCCGCGCCCAGGTGAGCGG
>El_Tatio_(2).I-E_2349;size=1;
TGATTCGCGTGGAATATCAGCTTCGCACGGAAGC
>El_Tatio_(2).I-E_1676;size=1;
AGATAGCAACGTCCTCTCGACCCGGTCCACC
>El_Tatio_(2).I-E_1550;size=1;
GAGCTTCAGCTCCTCCACAAAGCTTTCCCTAA
>El_Tatio_(2).I-E_1560;size=1;
GTCTCGCCATGGCCAACGCAGATACGGAGCCA
>El_Tatio_(2).I-E_1591;size=1;
GGCGAGCGTCAGCCCGGTCAGTCTTGGAGCGCAGT
>El_Tatio_(2).I-E_1764;size=1;
TGGAGAAGGTAGACCCCAAAAGGGCCGCCCGG
>El_Tatio_(2).I-E_1777;size=1;
AGGAGTATAGCATTCTCCAGGATGACGCTCC
>El_Tatio_(2).I-E_1493;size=1;
GCTACGGCGTAGAGATTCGCATTGATGAGGACA
>El_Tatio_(2).I-E_1492;size=1;
ATTGCCGATAAAGGAGGTAGCCTTTACGTTTC
>El_Tatio_(2).I-E_1497;size=1;
GGGGTGGCCTGGCCTTCCCCTTAGCCCCGGCC
>El_Tatio_(2).I-E_1542;size=1;
CTCGCCACCCCAGCCCACACCCCCTAACCGATC
>El_Tatio_(2).I-E_1564;size=1;
GCTGTGCCTGGTGCCGTCGGCGAACCGGAGGAC
>El_Tatio_(2).I-E_1532;size=1;
GCCCTCGCCGACCTGCGCCAGCGGGCCTTCCA
>El_Tatio_(2).I-E_1883;size=1;
AGCGCGGTGAGGGAGTCCTCCCGCGCCCGGGA
>El_Tatio_(2).I-E_1293;size=1;
AGGGCCTTCGCCCCCTCCGTGGGGATGAACCC
>El_Tatio_(2).I-E_1280;size=1;
GCGACCGCATACCTCCTAGACATGGTGGACGGC
>El_Tatio_(2).I-E_864;size=1;
ATGAGCTAAGCGGCCGCTTCCGCCCGCTTAGA
>El_Tatio_(2).I-E_1692;size=1;
GCCCTCGAGGCCGTAGGGCGGGGCGTCAATAC
>El_Tatio_(2).I-E_1546;size=1;
GCGAAATCGCCCTCTTGGGGAAGGCATTTATC
>El_Tatio_(2).I-E_1597;size=1;
GGTGTAGTAGCCTAAGGGTGGGAGGTGATGAG
>El_Tatio_(2).I-E_1875;size=1;
TGTGACGGAACTGCGGCGCTGGGAAAAGGCAC
>El_Tatio_(2).I-E_1782;size=1;
TCTTCATTATCGATCCACACAAAGGGACCTGGAGGTGGC
>El_Tatio_(2).I-E_2027;size=1;
ACGGTGAACACCCTTGCCCACAGGATCCGGAC
>El_Tatio_(2).I-E_832;size=1;
GGGTGCCCCTCGAGGAGGCTTTGCCCCTGGCC
>El_Tatio_(2).I-E_930;size=1;
CCCGCCACGGACCCGGCCCCGCGCCTCCTCTT
>El_Tatio_(2).I-E_1857;size=1;
CCCCCCCTGGGCACGGGGCCCCATGTGCGCC
>El_Tatio_(2).I-E_1169;size=1;
AGGCGCAGGCGCTGGGCGAGGTCCGCCTTGGCC
>El_Tatio_(2).I-E_1356;size=1;
TCCTCTGTATCGCTCCCAGCTGGTCCTTCAAACA
>El_Tatio_(2).I-E_1227;size=1;
CCCTCCCCTCACTTCTACCCACCCAGGCGAAA
>El_Tatio_(2).I-E_1816;size=1;
CTAAGGGGCGTGAAGAGACGCTTTGGATTGAG
>El_Tatio_(2).I-E_1843;size=1;
ACGTCTATCTCGCCCCGGAAAAGCCGGCACATAA
>El_Tatio_(2).I-E_1006;size=1;
CCCCTCCTCCGCCCGCTTGAACCGGCTTCGTAC
>El_Tatio_(2).I-E_1521;size=1;
GTCGGCGGATATGAGGAAGGCCAGCCCATCGTA
>El_Tatio_(2).I-E_1188;size=1;
TTTCGGACGACCGGGGCGTATCCGATAATCCTG
>El_Tatio_(2).I-E_881;size=1;
GGCGGGGTCCTCAGGGGGCCGGAAGGAGGAGGGGCGGG
>El_Tatio_(2).I-E_1248;size=1;
ACATACCGGCGGCCCTCGAGCTTTCAAAGGGG
>El_Tatio_(2).I-E_1595;size=1;
GCCTCGATGGCCCAACCATCCACCGTGTAACC
>El_Tatio_(2).I-E_1596;size=1;
ACCTCCCTGGCTTACGCCCCCCTCGCCCTAGCC
>El_Tatio_(2).I-E_1979;size=1;
ATAGGGAAGCCCCAGGCGCGCCGCAAGCTCC
>El_Tatio_(2).I-E_2291;size=1;
TACTCGCTCTCTGCGCGCGTCCTGACCACCAAGC
>El_Tatio_(2).I-E_2255;size=1;
GTGGCGGACTCGGAGGAGGAGCTTKGCSAGGGK
>El_Tatio_(2).I-E_2219;size=1;
TAGTTGAGCTCCACTTTCGGCCCCCGAGCCATC
>El_Tatio_(2).I-E_2265;size=1;
CGCTCCACAAGCTCTTCCCGCCCCTCGCCTGCC
>El_Tatio_(2).I-E_2406;size=1;
ATGCCCTGGAATTGAACGTTTTTCTGAAGGGG
>El_Tatio_(2).I-E_806;size=1;
CCGTTCTCCCACCACAGTAAACCTCCGTCCGT
>El_Tatio_(2).I-E_1688;size=1;
ACCGGCTGGGCCTCCCGTCCCGATGCGCCCCG
>El_Tatio_(2).I-E_1398;size=1;
GGAGTTCCCGAGAAGGTTAGGGAGGGGGCGGC
>El_Tatio_(2).I-E_1935;size=1;
TACGACCCGGCCGCCGGGGAGGAGGAGAGGCGGC
>El_Tatio_(2).I-E_2224;size=1;
CGATAGACGGCCCGGACGCTTCCCTCGGTGCC
>El_Tatio_(2).I-E_2231;size=1;
AGGACGTTATAAGCGCTAGCCTTCAAGTTGC
>El_Tatio_(2).I-E_2236;size=1;
TCGGCCTCCAGGGGCGCCCGCCGCACCTCAAA
>El_Tatio_(2).I-E_1120;size=1;
ATTTTCAGGGACTACGTTGAGGCGCTCACGGA
>El_Tatio_(2).I-E_2108;size=1;
GAAGGGCTTGAGCGGGTCCCCGTTCCCAATAGA
>El_Tatio_(2).I-E_2156;size=1;
CGCGGGACTATTCGGGTGGAGGCCACCGCCTG
>El_Tatio_(2).I-E_2040;size=1;
GACGGTTTGACTGGGGGACCAGGATCCT
>El_Tatio_(2).I-E_2131;size=1;
TCTAAGCCTCTGACGCGCGTCCTCCTCAAGGC
>El_Tatio_(2).I-E_2115;size=1;
AGGTGGCCAGGTAGGCGCTAGGAGGTATGCGC
>El_Tatio_(2).I-E_2107;size=1;
GTAGTGGGTTCCCCGTCCAGATTGTGGTCGAG
>El_Tatio_(2).I-E_2023;size=1;
TCTTCATTATCGATCCACGCGCTAACGCTCCACATCCC
>El_Tatio_(2).I-E_2002;size=1;
AGGATTTTCCCCGGCCTGAGTTTTTCTCGCGGCTAAGC
>El_Tatio_(2).I-E_2055;size=1;
TAGCCGGGGCGCACCTCCTTGCCCTTGGCGT
>El_Tatio_(2).I-E_2105;size=1;
GAGATGGGGGTGTGCACAGGTTCGGGCAACTCA
>El_Tatio_(2).I-E_2318;size=1;
GACGGCCCCATGCCGAAGGACGTTTTGGCGGAC
>El_Tatio_(2).I-E_2014;size=1;
GCTACGCAGGAAGACCACGGTAGGGTAATCCC
>El_Tatio_(2).I-E_2124;size=1;
TTAGCTGAGCGGGCGGTTTTAGCTGTGGAGGA
>El_Tatio_(2).I-E_2093;size=1;
CGGTGATGACTGCACGGCTGATTTCTGTTAGG
>El_Tatio_(2).I-E_1627;size=1;
ACTCCAGGACGGGATACCGCCGGAGGAGATCC
>El_Tatio_(2).I-E_1683;size=1;
CTCTGCGGAAGCGGTCCCGTACCCGTCGTCCAC
>El_Tatio_(2).I-E_1095;size=1;
ATCACCCTCAACGGTCATGAGGGTGGCGGCC
>El_Tatio_(2).I-E_2013;size=1;
GCTTCCATCACCGGGGAGCTTCCCATTTCGGA
>El_Tatio_(2).I-E_1817;size=1;
TCTACCACCTTCCCCATGGCTCACCTCCTCAG
>El_Tatio_(2).I-E_1126;size=1;
CCCTAGGCGGTCCTGGGGGAGGATGGCGGCGT
>El_Tatio_(2).I-E_873;size=1;
GATAATGGCAGAGAGAACCAGCTTGGCCGTAGC
>El_Tatio_(2).I-E_1456;size=1;
GCGGCGACCCAGGGCTTGGGCCGCTTCGAGGC
>El_Tatio_(2).I-E_1917;size=1;
AACCCAGAGGGACCAAGTGGCCGGATTCATCT
>El_Tatio_(2).I-E_1972;size=1;
AAGACATCCGTGGTGGCGGATTAGGGCGGTAGC
>El_Tatio_(2).I-E_1949;size=1;
TCGCCCTCCGCCCGCGGAAGAGAGCGGAGTTCC
>El_Tatio_(2).I-E_1790;size=1;
ATCACCCTGGGGCTCATGAGGAGGGCGTCCCGC
>El_Tatio_(2).I-E_1938;size=1;
GAAGGCCGCGAGGCTGCCGTGCATGAAGCGCG
>El_Tatio_(2).I-E_1805;size=1;
GCGCTCCAAATCGCCCAGTTAGTGGCTTCTAAC
>El_Tatio_(2).I-E_1334;size=1;
CGCGGGACGAGGCATGGGGAGGGTTTGCGGGAA
>El_Tatio_(2).I-E_1588;size=1;
CTTTGCCCCCGGGTTTCCCCGGGGGCAGTTACC
>El_Tatio_(2).I-E_1060;size=1;
TCCCAGGTGCACCGCCAACTCCGGGTGTTCTA
>El_Tatio_(2).I-E_1426;size=1;
GGCAAAGGCGTACTTACGTTTTTGCTCGGCTC
>El_Tatio_(2).I-E_1563;size=1;
GTGGCGGTACCCAGGGCATCCGTTCCCAGGTC
>El_Tatio_(2).I-E_1455;size=1;
GCCCGCCCGTCCCGCCAGGTGGGGTCGGCCTG
>El_Tatio_(2).I-E_1840;size=1;
CCCCGTTCCGTGACGAACTCCACCGCCTGGGC
>El_Tatio_(2).I-E_1438;size=1;
TGGCCTTCAACGCCATGTCCACCATCCGGGCC
>El_Tatio_(2).I-E_1440;size=1;
CCCCTGCGGGTGCCCCCGATGGAGAGGCGCACA
>El_Tatio_(2).I-E_1382;size=1;
CCCCCGCACTCCTGGGCGATGGTCTCCAGCGT
>El_Tatio_(2).I-E_1179;size=1;
ACCGTGGGGCCAGCGGTGCACATCTTCTTCAG
>El_Tatio_(2).I-E_1193;size=1;
AGGGCCGGAACGTCTACGGGGGCCCCCTTTATC
>El_Tatio_(2).I-E_1063;size=1;
AAACGGCAACCCTCGCACCCACCGTAGGCCTG
>El_Tatio_(2).I-E_1267;size=1;
ATCGGGGTGAGCTCCAGCGGGCCCACCGGCCA
>El_Tatio_(2).I-E_1325;size=1;
AAGGTAGTGTGGGGCGTGGACGGCACGCAGGGC
>El_Tatio_(2).I-E_1309;size=1;
CTGGGACCGGGCGGCCTTTTTGATGTCGTCCA
>El_Tatio_(2).I-E_1810;size=1;
CCTAGAGGGGTATCGGGCTGAGACGGGGGCGGACTA
>El_Tatio_(2).I-E_2377;size=1;
GGGATTCCCGACATATGCGCCATACGCGATGG
>El_Tatio_(2).I-E_2187;size=1;
AGGCCCATCTGGTAGGGGGTGGGCCAGTCAGG
>El_Tatio_(2).I-E_1154;size=1;
GAGCGCTTTAGGCGTGCGGAAGGCGCTGCAAA
>El_Tatio_(2).I-E_1982;size=1;
ACAGGGATCGCCCCCGAACGCGCCATTTGGTA
>El_Tatio_(2).I-E_1667;size=1;
AGGGTCAGGGGAAGCGTGGGTATAGAGGGCGC
>El_Tatio_(2).I-E_834;size=1;
AACGTATCCCAATCGCGAACATCAGAGCCATCC
>El_Tatio_(2).I-E_877;size=1;
GGCGATGCGCTCACGCACCTCCGGCGGGGCGTCC
>El_Tatio_(2).I-E_2297;size=1;
GGTTTCTCCCGCCGCCGCTTCTCCATCGGCAA
>El_Tatio_(2).I-E_2250;size=1;
ACGGGGCCAGCATCCCCCTGGGGCGGGGCATC
>El_Tatio_(2).I-E_1761;size=1;
CTGTGGGTGGCTGGAAGAAGGGGCCTTCCAGGC
>El_Tatio_(2).I-E_1945;size=1;
CAACGGCGGCTCGCGATTGCAAGGGTAGCATA
>El_Tatio_(2).I-E_910;size=1;
CCTCTCCAGGGTTTTCTGGTCGGGCCTCATGGGC
>El_Tatio_(2).I-E_760;size=1;
GCGGAGACCCTGACCCTGGAGTACGCCTCGGGC
>El_Tatio_(2).I-E_768;size=1;
GCGAACGACATCCCGGTGGCTAGGGCCGAAATC
>El_Tatio_(2).I-E_965;size=1;
TGCGTACGGCGGGGGGTCACACGGTGCGTCTC
>El_Tatio_(2).I-E_950;size=1;
ATCCACCCGGCCTAGGCCTAGCCAGAGCGGCT
>El_Tatio_(2).I-E_924;size=1;
GCTCAAAAAGGAAGGCAAGCCCGCATCGCTGGC
>El_Tatio_(2).I-E_2403;size=1;
CCCCCAAGAGGCGGTGGGCCAGCCGGTGGGGC
>El_Tatio_(2).I-E_1049;size=1;
AAGGACGGGGGGAGGCGACTGATCCACCCAATGC
>El_Tatio_(2).I-E_917;size=1;
CCCACCTCCATCGGTTGCGCCGGGAAATCGAA
>El_Tatio_(2).I-E_823;size=1;
TTCACCCACGTTCACCTGGACCCCGTGGCCCA
>El_Tatio_(2).I-E_1460;size=1;
GAGGCGTGGGCGGAGGGCCCCAGCAGA
>El_Tatio_(2).I-E_1017;size=1;
GGGGGGCCCACCGTCCTTGAGGACTGGCAGGT
>El_Tatio_(2).I-E_1023;size=1;
GATGTCGTTCGTTCTACCGTTCAGGGCATGACC
>El_Tatio_(2).I-E_990;size=1;
GCGGAGCTCATGAACGAACTGAGTCTCACGCT
>El_Tatio_(2).I-E_1008;size=1;
CCGCCGGTCAGGCGCAAGCCCCCCACCGCATC
>El_Tatio_(2).I-E_2059;size=1;
GAGGGCAATCATGGGGCTTGTAGCGGTCCTCTG
>El_Tatio_(2).I-E_1232;size=1;
GCGTTCAATAAAGTCGAGCCCCAGTGGGCAGG
>El_Tatio_(2).I-E_1199;size=1;
CGGGCGCTGAGGAGGCTCAACGGGGACTGGGA
>El_Tatio_(2).I-E_1408;size=1;
GTGCTGGTCCAGGGGATGGAGCTTAAAGCC
>El_Tatio_(2).I-E_1828;size=1;
CTACGCCTAAGCCGGCCCGTGTCGGAGAGGGT
>El_Tatio_(2).I-E_1829;size=1;
CCGCCCAGAGGCGCTTACGGGAGGGGGAGGAGC
>El_Tatio_(2).I-E_1824;size=1;
CCGTACTAGAGCGTGAACTGGGAGCGGATAGG
>El_Tatio_(2).I-E_1801;size=1;
CCCGGGCCGAGGGGCCTGGTGGGATGGCCTTC
>El_Tatio_(2).I-E_1808;size=1;
GGAGCCCTCTACCCAGACGGAGCCGGGCCGCCC
>El_Tatio_(2).I-E_1793;size=1;
TACTCTTCCGAGTCGGGGCCCCAGGCGAGTACGT
>El_Tatio_(2).I-E_1350;size=1;
GTCCGCCTCTGAGGCCCCCAGGCGGGCGAGGA
>El_Tatio_(2).I-E_2045;size=1;
CCGAAGCCAGCCTCACCACCTACCTGGAGGA
>El_Tatio_(2).I-E_2409;size=1;
GGGTGCCCGTCAGGTATGGAAAGGGGCGGGTT
>El_Tatio_(2).I-E_1172;size=1;
GCCCTCGAGGCCACGCTGAAGGAGGTGATTAA
>El_Tatio_(2).I-E_943;size=1;
GAGTTTTTGGACGCCCTGGAGGCCGTCACTGT
>El_Tatio_(2).I-E_1475;size=1;
AGCTAGCCCTGGACTTCTCTGAGGCGGTCAGGA
>El_Tatio_(2).I-E_1901;size=1;
ACTTTTGCCCCCATATTTTTAGCGCGCCGGAT
>El_Tatio_(2).I-E_1867;size=1;
GGTCCTTCTCTTCTGCAAAAGACCGGGCTACC
>El_Tatio_(2).I-E_2301;size=1;
[truncated: 6,839,634 more chars]
