# Supplementary material for: Natural diversity of CRISPR spacers of Thermus: evidence of local spacer acquisition and global spacer exchange
Source: Philos Trans R Soc Lond B Biol Sci. 2019 Mar 25;374(1772):20180092. doi: 10.1098/rstb.2018.0092 (PMC6452258; doi:10.1098/rstb.2018.0092)
Supplement: Supplementary data 1. Environmental Thermus CRISPR spacers (majour) [file rstb20180092supp8.gz › Suplementary_data_S1.fasta]

>Del_Flaco_(1).I-A_1;size=15879;
CTGAACTACCTCGTTCCCCATGGCGACACCTCCATC
>Del_Flaco_(1).I-A_2;size=15478;
CCGATGTCTGCCATGACCTCAAGTGCGGAGTCCCCGG
>Del_Flaco_(1).I-A_4;size=15128;
AGAGCGAGGAAGACTTCGTTGACCCCCTCATCAGAGCCC
>Del_Flaco_(1).I-A_3;size=14792;
CTGGTATGCTCGGCAATCAATCGCTTTCCAGAAGGAGG
>Del_Flaco_(1).I-A_5;size=13902;
TCCCCACTAACACCTACGGCTCTGGCGACCCCACTAA
>Del_Flaco_(1).I-A_6;size=13590;
TAGTCCTTGAGGCCATTCACAAGGATTTCCGCCACGT
>Del_Flaco_(1).I-A_7;size=13212;
GCATCCACAATATCGCCACGCCAGGAAAGGAACAGG
>Del_Flaco_(1).I-A_8;size=12712;
CCCGTTCCCTCGTCTACGTGAGCGGCATTTGCTTTCC
>Del_Flaco_(1).I-A_10;size=11476;
ACGCTCCCTCCAACCCCGAGGATGCCGCCTACCTTTC
>Del_Flaco_(1).I-A_13;size=11154;
GTGATGAGCAAGAAATGAAGCCTACCGCCCCAGAAA
>Del_Flaco_(1).I-A_11;size=11146;
AAGTCAAACTCCGGGTCGGTGTACCACTCGGGGGA
>Del_Flaco_(1).I-A_12;size=11145;
ATCGGCCAGAACAGGCCCTATCGGGACGCTCGGGGGAA
>Del_Flaco_(1).I-A_9;size=11022;
ATGCCTATCGTGAGTTTGGTTTAGAGCTTATATACG
>Del_Flaco_(1).I-A_15;size=10283;
TCCTCCACCCTTAGTTGGTCAGCGTGGACTTGGAAGGG
>Del_Flaco_(1).I-A_16;size=10186;
TCTCCAAGGTTTTCAAGGGAAAAACCAAAGTAAGCA
>Del_Flaco_(1).I-A_14;size=10163;
TTATGAAGAAAGCAAATAGGTCTTCCCCGGTGACCC
>Del_Flaco_(1).I-A_17;size=9957;
ACACCAGGGACCGGGTTTCGGAGGGGCGCTCAAACTCTT
>Del_Flaco_(1).I-A_18;size=9955;
CAGGTCCGAGTCGGAAAGCTTGCTCTCGGCCAGGCTCTT
>Del_Flaco_(1).I-A_20;size=9896;
TTGCGTAGGTCCGCCACCACCCCAGGGCCAAACTCAG
>Del_Flaco_(1).I-A_21;size=9695;
GACGCCAGGGACGCGGTGGTCCGGGTTCTCCACGCTG
>Del_Flaco_(1).I-A_22;size=9619;
ATGCCGTAGCGCTCCCTAAACCTCTTCAGCCTGGCTCCA
>Del_Flaco_(1).I-A_19;size=9599;
ACAAATGTGCTTCTCGCTCCTAGGATGAGATGCGTG
>Del_Flaco_(1).I-A_23;size=9192;
ACGTCTATGCCCAGGACCCCGTTCTCCTTCGTGGCTAC
>Del_Flaco_(1).I-A_24;size=9031;
TCGGCCCTGTTTGCCCTTTTGGGGGTCCTCGTTACTCTT
>Del_Flaco_(1).I-A_25;size=8568;
CCGAAGCCTCTGAGCTTGCCAGGGCGGTTTCCGAACGT
>Del_Flaco_(1).I-A_27;size=8497;
CAGGGACTGGTTGGCGGCCCTGGCCTGTTCCGCCG
>Del_Flaco_(1).I-A_28;size=8198;
TCCGCTACCTCACGCAGGGCGTCCAGGAGCCTCCC
>Del_Flaco_(1).I-A_26;size=8189;
CCCGTTGAGGTGGACAACGCGCCCCGGCTACGCAAGTA
>Del_Flaco_(1).I-A_29;size=8071;
TGGCAATGACCACACGGCCCTCAAAATCGGGAGAAG
>Del_Flaco_(1).I-A_31;size=8009;
CCCAGTCCCTCCAAATGCTGGTGGAGTTCCGAACCT
>Del_Flaco_(1).I-A_30;size=8001;
AATACGCTCACCAGGGGATGCATGCCCTGGAGGAGCCC
>Del_Flaco_(1).I-A_32;size=7829;
CCAGGAGATCCTCCTCGCTCACTATGGCCGGGAGATT
>Del_Flaco_(1).I-A_33;size=7776;
GCTCTCAAAGCGGATAACCTCTCCAGAGTAAACTGGCTT
>Del_Flaco_(1).I-A_34;size=7687;
ACGCCATCCGGCGCTCGTTTAGTTCCTTCCAGGAGGCG
>Del_Flaco_(1).I-A_35;size=7506;
ATGAGCGCGGTCAGATGAGGGAGGACCGCTTCCCCG
>Del_Flaco_(1).I-A_36;size=7208;
TCCATTTCAGGTCTTCAAAAGGTAGCTTCTTCAAAGCCG
>Del_Flaco_(1).I-A_37;size=7032;
CTTGGCTCCTGGCAGCAGCTCTTCAAGGGCAGCGC
>Del_Flaco_(1).I-A_38;size=6449;
GTCTGGAGCCGGCTCAATGACCCCACGGCGCTGGCTC
>Del_Flaco_(1).I-A_39;size=6393;
CCCGCCACCCCTGGGAGGAGTCGGCGTAGCTCACGG
>Del_Flaco_(1).I-A_40;size=4851;
GGGGGCTTCAGCCCCCTCACAAATCTCCAGGGGCCGT
>Del_Flaco_(1).I-A_41;size=4695;
ACCTTTTTCCCGGTTCTTACGATTCCTACGGGAGGTT
>Del_Flaco_(1).I-A_42;size=3189;
TTTCCTCAGGAAACGGGAGGTGTGCGATGCGGAAGCT
>Del_Flaco_(1).I-A_43;size=3119;
TTTGGCCTCCTTCTTATCTTGAATATCTCCATGGGGAG
>Del_Flaco_(1).I-A_44;size=2050;
CCTGGATATCTCGGTGATGGAAAGGCCCTGCCTCCG
>Del_Flaco_(3).I-A_7;size=358;
CTCTAGCTCAGCACCAGCCCCTCCTGCGTGAGCGCTT
>Del_Flaco_(3).I-A_16;size=349;
TCGTCCTTCCAACCGCGCTCCTTCAGGAGGTTGGTCGC
>Del_Flaco_(3).I-A_11;size=339;
TAGGCCACATCCAGGGTTATGTCGGAAAGGCCA
>Del_Flaco_(3).I-A_13;size=319;
GAAATCGTGTCAAGGTGGTTCAACCCTTCCTCCTCAA
>Del_Flaco_(3).I-A_12;size=315;
GCTTCCTCGGATGGCTCTCCAGCGTCTACGCAAACGA
>Del_Flaco_(3).I-A_29;size=287;
GAGGTACAAGACACATGAGCAACAAGAAGAGCATCGCCG
>Del_Flaco_(3).I-A_30;size=235;
TGGGCGAGGATGTGTGTCTTGCCAGCGCCCGTGGGG
>Del_Flaco_(3).I-A_35;size=124;
ACAGGGCAAGGTGGTCCTTCAGAGCCCACAGCAAGGTT
>Del_Flaco_(3).I-A_40;size=97;
ACGACGCGCTCGGGCCGCTGTTCCGGGCCCTTAACGG
>Del_Flaco_(5).I-A_41;size=35;
TCCTTTGGACAGCGTTGTCGTAGATGACACGGAAGTCCA
>Del_Flaco_(5).I-A_44;size=27;
CCCAGGCCCCGTAGTGGAGCTTCCGGCCGCTTTCTA
>Del_Flaco_(5).I-A_50;size=13;
CTCTTCTCTCAAGGGACCATAAGCCATTGCTAGACAT
>Del_Flaco_(5).I-A_52;size=12;
ATGATAAGGAAGCATATGAGTATGACTAGGGAAGGAGC
>Del_Flaco_(1).I-E_1;size=12924;
GCCCACCTGGAATACGAACGTTACGTCTATC
>Del_Flaco_(1).I-E_4;size=12238;
CGTGTTCGTGAACCCGGTTAGAGAAATACTGT
>Del_Flaco_(2).I-E_2;size=11447;
CATCGGCACACCGTTCTTCTCGTCGACCTCCG
>Del_Flaco_(2).I-E_4;size=10127;
TACGGGGAAAAGAGCCCCTTCAAGAAGTGAGG
>Del_Flaco_(2).I-E_5;size=9001;
GGGAGGCTCCTGAGGGTGGAAATCATCCCTC
>Del_Flaco_(2).I-E_6;size=8735;
TGGTCGTAGTGGGGAACGTCAGAGTGCCAAGT
>Del_Flaco_(1).I-E_6;size=8482;
TGGGGGAAGTGGTGCAGGAAGCAATAGAGGC
>Del_Flaco_(2).I-E_7;size=8442;
CCATGACCCTGGATGAGGCCATCTCTGCCGCA
>Del_Flaco_(2).I-E_9;size=8357;
AATACAAAGTTTCTACCTCCTCCGTCAGCCAC
>Del_Flaco_(2).I-E_8;size=8272;
CTCAGACTCAAAAAGCTCCTCCATGGCATCTT
>Del_Flaco_(1).I-E_2;size=8250;
TAGCGCCGCCACCAGAATGCTCCCCATCTCCC
>Del_Flaco_(1).I-E_45;size=8149;
ACATGATTTCCTGGCATGCCGATTTCGCTCC
>Del_Flaco_(1).I-E_10;size=7864;
TCCCGGTGTAGCAAGAGCTTTAGACCCGGATA
>Del_Flaco_(1).I-E_17;size=7758;
CATGCCTGATACCCAGGGGGGAGCCATGCCCC
>Del_Flaco_(1).I-E_22;size=7700;
AGACGGGCCTCAGCCGGGAGGAAATCCTGGC
>Del_Flaco_(1).I-E_26;size=7669;
GGGGTTCCCATGAGGTCCCCATGAGGTTTCCA
>Del_Flaco_(1).I-E_11;size=7575;
AACCGCCTAAGCTCTGCGGCAACCCCCTCAAT
>Del_Flaco_(1).I-E_15;size=7569;
CTCCCTCTTCAACTCTGCTAGAGCCCCCATC
>Del_Flaco_(1).I-E_84;size=7560;
GTCTGCCTGCCGCCCATCTAGCCCTGGTAGGC
>Del_Flaco_(2).I-E_10;size=7553;
CACCTTGAGGAATACCGGAGAGGAAGGTTTCT
>Del_Flaco_(2).I-E_13;size=7350;
ATACGGGCGCGCGCGCAAAGTCGACCTTGGCC
>Del_Flaco_(2).I-E_14;size=7199;
GTACCCTGACCGAGGCCCAGGCCAACGCCCTA
>Del_Flaco_(1).I-E_13;size=7085;
CAAGCCAATGACCCGCACTCAACCAAATGTGC
>Del_Flaco_(2).I-E_17;size=7003;
ATGTAAGGGTCAATGAGGCTCCCAATCTGGC
>Del_Flaco_(1).I-E_27;size=6896;
GCTTGTATCCCCTGATCTGGGCAGGGAGCCTG
>Del_Flaco_(2).I-E_23;size=6607;
GCCCCTTTTCCGGTCCTGAGGCGCCTGAGGC
>Del_Flaco_(2).I-E_24;size=6565;
AACCAAACCTTTCATCGGCTTCTCCACCTACG
>Del_Flaco_(1).I-E_48;size=6499;
TGCCTACCAGGTCCTTGGGAGCCTTCCCGGTT
>Del_Flaco_(2).I-E_26;size=6355;
CCACCGCCAGGTTAACCGGCGGCCCGCCCCTGA
>Del_Flaco_(1).I-E_33;size=6268;
AAATGCCCCCTGGACGATATAAAGCTTACTTC
>Del_Flaco_(1).I-E_43;size=6045;
GAGGCAGTACGCCATATGCCGTTTCTATAAAC
>Del_Flaco_(1).I-E_65;size=6011;
AACGCCCTTTCCTCATCGCTCCAGGCCGCCAT
>Del_Flaco_(2).I-E_38;size=5883;
CTTTGGCTGTAGGTCTGCATGACGGCCTGGTAC
>Del_Flaco_(1).I-E_172;size=5717;
CTTTCGCGCCGCTATCTGCTTCCGCGGTTCCA
>Del_Flaco_(1).I-E_59;size=5586;
CCCTTCGTGGCCTTCAACTTCGGCCCCGAGCT
>Del_Flaco_(2).I-E_31;size=5582;
AAGGTCCTCGTACAGATGGCTCTCGTACCCCC
>Del_Flaco_(1).I-E_8;size=5553;
CCCTTGTGGAGGAGGAGGAAGGGGAAGCCCTC
>Del_Flaco_(1).I-E_107;size=5521;
GGATCTTCCCGCCTTGTGCCTGACTAGTCTGC
>Del_Flaco_(1).I-E_32;size=5497;
CGCTGGCGAATGCGTTAGGGGTGATGCCCACC
>Del_Flaco_(1).I-E_88;size=5475;
ATGCTCAATGAGATGGTGGCCGAAGGGGTGAT
>Del_Flaco_(1).I-E_23;size=5471;
CTTTCCCTTTCCCAGGAGGCCCGGAGGTGGCT
>Del_Flaco_(2).I-E_32;size=5398;
GCACCGACACTATCCTCAGGCCCCGCTTCGGC
>Del_Flaco_(1).I-E_53;size=5392;
GTCGGGAACCTCCCAGTAGACATAATGGACAT
>Del_Flaco_(1).I-E_29;size=5363;
AAGTCCAGGGCCCCGGCACTTTCACGGCGACC
>Del_Flaco_(1).I-E_54;size=5322;
GAAGGCCAGGGAGCTGGCGGAGCAGATCGCAA
>Del_Flaco_(2).I-E_36;size=5291;
CTCCTCGTTTGCCGTTCCTGGCTTCGGGCCACC
>Del_Flaco_(2).I-E_37;size=5280;
ACTTGCTACACGCACGCTGTGTTCACGCCAGG
>Del_Flaco_(1).I-E_71;size=5145;
CGGCTCCTCCTCGGGAAACCGCTAGTGGGAAG
>Del_Flaco_(1).I-E_51;size=5143;
CTCCTCGTCCGTCTCCTCGTCCGCCCCCGCTT
>Del_Flaco_(1).I-E_46;size=5120;
CTCGGGGTTTATATTCGTTCAGGTTTTTGGGC
>Del_Flaco_(2).I-E_40;size=5119;
CCGTTAGCCACCTGGGAAAGCAAAAAGACCCC
>Del_Flaco_(2).I-E_39;size=5095;
TCGCGTCAGGAATCGGCACGGATTGGCACGTG
>Del_Flaco_(2).I-E_41;size=5092;
ACGGGGGGTCCACCCACGGGACTTGCCCAGCC
>Del_Flaco_(1).I-E_52;size=5006;
AGGGCCTCGAGGTCCGCCTCTCCCTCCTCACG
>Del_Flaco_(1).I-E_72;size=4741;
ACGGCGAAGCAGACGGCGAAGGCGACGAAGGC
>Del_Flaco_(2).I-E_47;size=4691;
TGTTCCGTCTTGGAATGACGGTGGAGGACCA
>Del_Flaco_(2).I-E_52;size=4649;
CGTCCTGCCTTCCTCGTGCGCACTACCTCCAC
>Del_Flaco_(2).I-E_48;size=4624;
AGCGTCCTCGCCACGGAGCCCGAGGCCCAGTC
>Del_Flaco_(2).I-E_50;size=4624;
CTTTCGGGCGCCGACCTCGGTCAGTCCCTTGC
>Del_Flaco_(1).I-E_60;size=4581;
GTGTTCGGCTATGTGGCTACAGAAAAGGCAAC
>Del_Flaco_(1).I-E_201;size=4573;
AGCTGGCGCCCAGATGGAGTGAGCTGCTGAAC
>Del_Flaco_(2).I-E_55;size=4547;
GTTGAAGGGCATAGGATAGGAGGGTGACATGC
>Del_Flaco_(2).I-E_54;size=4508;
CGGTTCTCCGCAGGCTCATGGCGTTCCCGGAA
>Del_Flaco_(2).I-E_61;size=4461;
CACCCCGGCCTCTGGCCCTACCAGGCGCCCGA
>Del_Flaco_(2).I-E_58;size=4435;
TGCGCGTGATTGGGGAGGTCTACCGGAAGATC
>Del_Flaco_(2).I-E_60;size=4401;
TACCGGCCTCGCCACCGAGGATGGCGCGTATA
>Del_Flaco_(2).I-E_63;size=4351;
CGGGAGTGGAGGGAAAAGAGGCAAGGCCTCCT
>Del_Flaco_(1).I-E_121;size=4326;
GCGACTCTGGAGTCCATGCTCCAGGAAGTGGT
>Del_Flaco_(2).I-E_67;size=4277;
TAGGGCCGCCTCCGCTGTTTATGACTTGGCCC
>Del_Flaco_(2).I-E_68;size=4274;
TGCAGGAACTCCAGGCCAAAAAAGCGCAGGAGCC
>Del_Flaco_(1).I-E_116;size=4224;
ATGGCCCGGGTGGGGTGGCGTGAGATCACCCG
>Del_Flaco_(2).I-E_66;size=4221;
CCGGTTGCCTCGTCAAGAGGTCGCCAAGAAAA
>Del_Flaco_(2).I-E_69;size=4207;
GGGGTGGAGCGCCCTTCTCCGGGGAGGAACCC
>Del_Flaco_(1).I-E_222;size=4171;
ACGGCAAAGCGGCTACTGCTGGAAATGGTAC
>Del_Flaco_(2).I-E_70;size=4164;
GGACACGAGCTGTTCGTGGGCAAGGCGTTCTCC
>Del_Flaco_(1).I-E_92;size=4109;
GGCAGGACGGCTGGGGAGGCCGCTACGGGCCT
>Del_Flaco_(2).I-E_72;size=4076;
TGGTTCGAGGTGGTGGAGGGCTGGTTCGTTCA
>Del_Flaco_(2).I-E_73;size=4023;
GCCGTCCTGCAAGGCCTGAGGGTCCTCGGCAT
>Del_Flaco_(1).I-E_145;size=4022;
TACGGGTTGGCGCCCAGAGAATACCCGCGAAC
>Del_Flaco_(2).I-E_92;size=4021;
GCCCTGGAGAAGGGGCAAACCCACGTGGTCAA
>Del_Flaco_(2).I-E_75;size=3930;
CGGCGCTCCACCCTGTCCATGAGGCCCGCCCA
>Del_Flaco_(1).I-E_64;size=3926;
CCGGAGTTGAGCCCTGGTCCAGGAGGAGGAGT
>Del_Flaco_(2).I-E_78;size=3832;
TAGTTCTTGCACGCCGAGGAGCGCCCCCCAGG
>Del_Flaco_(2).I-E_77;size=3822;
TTCTTCGGAAAGAGGGATGGCTTCGCGGCTC
>Del_Flaco_(2).I-E_79;size=3709;
GGCACCTCGCCCACAAGGCGCATGGACCGCGC
>Del_Flaco_(1).I-E_155;size=3701;
CTATCGTGGGGGGGAACCTAGCCGCCATACC
>Del_Flaco_(1).I-E_113;size=3700;
CTACTTCCGATAGCGTTGACCACCTTAGCGGC
>Del_Flaco_(1).I-E_213;size=3619;
GAGGCGGGCCAGCTTTTCCGCCACCTCCCGGC
>Del_Flaco_(2).I-E_82;size=3612;
TCGGAAACAACGATTTCGGACATAAGGGCCTC
>Del_Flaco_(2).I-E_84;size=3560;
TACGACCCCAAGCGCCTCGCCTGGTTTGAAGCC
>Del_Flaco_(2).I-E_86;size=3558;
GCGATAACCGACAACGCCGCGCCTCCCCCCAA
>Del_Flaco_(2).I-E_88;size=3365;
CTACCCGCCGTCTTGCCTCCGGGGTGGTACGA
>Del_Flaco_(2).I-E_89;size=3336;
GCCGCCGGGCTCAGCGACTTCGAGGACTTGCC
>Del_Flaco_(2).I-E_87;size=3321;
ATTGCGCGCGAAAACTTCGCGCGCATGTGGGA
>Del_Flaco_(2).I-E_91;size=3320;
TCGCCAGGGGAATGGCGGAAACCGCCGCCAGC
>Del_Flaco_(2).I-E_94;size=3280;
AACCTCCAAGTCCTTCAAGACAGAGGAGAGGT
>Del_Flaco_(2).I-E_95;size=3251;
GTGTACGTGGAGCCGTATGCGGGAGCGGCCTC
>Del_Flaco_(1).I-E_152;size=3218;
CCCAAGGCTGAAGCCGAGCCCAAGGCCAAGCC
>Del_Flaco_(2).I-E_98;size=3105;
GAGGGGCCCACGGGGCCGGAGCTTATCGCCGC
>Del_Flaco_(1).I-E_79;size=3100;
TGGTCCGCATGGCCCTGCCTACCAGCCCCGCG
>Del_Flaco_(1).I-E_220;size=3037;
CCGGGGGGCGATCTATGCCCTGGATGTGGTGG
>Del_Flaco_(1).I-E_123;size=3017;
ATAAGCTCACTTCCCCCGGAGATGGAGGGGGC
>Del_Flaco_(1).I-E_144;size=3015;
CGGACGTGGTCTACGTGTGGCCAGGGTACACC
>Del_Flaco_(1).I-E_146;size=3011;
TTCCGCCGGTCGGTAGGGGAGGCCGTCCTGCC
>Del_Flaco_(1).I-E_139;size=2909;
AGCCGGATGGGGTGGCGGTAGAGGCCGTTCC
>Del_Flaco_(1).I-E_101;size=2902;
CGGCCCACCTCATCCAAGGCGGCCATGCGCTC
>Del_Flaco_(1).I-E_159;size=2874;
TGCTGGCGGAATTGGGCACTACCACCACGCCC
>Del_Flaco_(2).I-E_99;size=2807;
CGGTTACCAGTCCTGATGGTAATAGTGCGCGT
>Del_Flaco_(1).I-E_243;size=2803;
GCCCTCTTGGGGCACCTCCACCTGGTGGCCCA
>Del_Flaco_(1).I-E_233;size=2775;
CTAGCAACCGGGGCAGTTGGCACAACGCAGTT
>Del_Flaco_(1).I-E_142;size=2654;
ACCTCCCGGTAAACCCTTCCACCATTCGGGC
>Del_Flaco_(1).I-E_189;size=2565;
GGGGGGCGCCCGCCCCCCCTTTTCTCCCTGGA
>Del_Flaco_(2).I-E_108;size=2507;
CCAAAGGATCAGGCCGCCTAGGAAGAGCAGCC
>Del_Flaco_(2).I-E_109;size=2498;
GGCATGTCTAGGAGCAGGGTGGGATCCATGCC
>Del_Flaco_(2).I-E_111;size=2489;
TCATCGGCGGCAAGCTTGAGGAAGTGGGCGTC
>Del_Flaco_(2).I-E_110;size=2471;
CCGGTTGCCGTAGTCCCGCCAGGCCCGCATCA
>Del_Flaco_(1).I-E_212;size=2466;
GGGGACCGCCGGGTGGGCCTCTGGTTCGAGCG
>Del_Flaco_(1).I-E_163;size=2439;
AGCATCTGGCGAAGCTGGGGGCCGAAGCGGCC
>Del_Flaco_(1).I-E_249;size=2431;
TGGTCTGGGTGGTAGAAGCGACTCCACGGCCC
>Del_Flaco_(1).I-E_182;size=2404;
GGGCACGCGGAGTGGGATGAGGAGCTCCGCGC
>Del_Flaco_(2).I-E_114;size=2365;
CGTCTTCCACACGGGCTTTGACCTCCCCGCCC
>Del_Flaco_(2).I-E_120;size=2221;
CGTCCCGCTATGTTCCGAAACGACTCACCCTC
>Del_Flaco_(2).I-E_121;size=2154;
GTTATCTCCGCGGACCACGCCTGCCCCCAGTC
>Del_Flaco_(1).I-E_147;size=2140;
ACCCTCCGGGAGGGCCTTCTCAAGCCCTTCGT
>Del_Flaco_(1).I-E_223;size=2134;
GCGGTTCTTCTCCCCGATGCTCACCCCATAGG
>Del_Flaco_(1).I-E_208;size=2114;
AGAGGGAGGGAGGCCGCCTGGCCTCCCTCCTT
>Del_Flaco_(1).I-E_173;size=2096;
CTGGAGAGGCTCCGGGACGCCTTCGCCCTCCC
>Del_Flaco_(1).I-E_184;size=2043;
GCGAGGCCAGTCCGAAGCAGGAGTCTCCTCA
>Del_Flaco_(1).I-E_200;size=2040;
TAGGCGCCCCATGACCGGCCCCGGGGCGTGTA
>Del_Flaco_(1).I-E_241;size=2035;
GCCGAGGCCATCGCCCGGGTGAAGGACTTGGT
>Del_Flaco_(1).I-E_197;size=1979;
GTACGGGCCACGCCCGGACCCACGCCGTGGCC
>Del_Flaco_(2).I-E_124;size=1976;
GTGCGGGGACGAGATAGACAATGCAATCGTCC
>Del_Flaco_(1).I-E_156;size=1974;
CCGCCCCTCCTGGTCGGTCATTCCCCACCACA
>Del_Flaco_(1).I-E_193;size=1927;
CCAGAGGCGGAGGTCTCCCACTCTGGCAGGGC
>Del_Flaco_(1).I-E_259;size=1921;
GGGGGTCTACGCCGCCGCCGCCGTTCTGCAA
>Del_Flaco_(1).I-E_278;size=1888;
CTCCTGCGCCTCCTGGCCGCGCAGGACGCCC
>Del_Flaco_(2).I-E_127;size=1839;
GAGAAGGTTCAGAAGGCGGCGGAGGAGGAGC
>Del_Flaco_(2).I-E_129;size=1820;
TGGTCCCGGCCCCTAACCCACGGGGCACCCGCGC
>Del_Flaco_(2).I-E_130;size=1816;
ACCCTCCGGGCCATCCTCCGTGATGCCACGGA
>Del_Flaco_(2).I-E_134;size=1777;
GGGAGGCCCGTGGTCTGCACCACGTACCGGGC
>Del_Flaco_(1).I-E_236;size=1756;
CCACCGCCAAATGGGATTTGGTGGACCCCGCC
>Del_Flaco_(2).I-E_136;size=1653;
CCTGGGGCGCCCCAAGGGGCGCCCCCTACGGC
>Del_Flaco_(1).I-E_204;size=1620;
TCCTCATCGCTCCACCGGGGCTTCCAGAGGGC
>Del_Flaco_(2).I-E_143;size=1507;
CCTGCGGTTTTCTTTTTCATTCTGCGGCTGGC
>Del_Flaco_(1).I-E_230;size=1500;
CCCTGGACTCCGGGTATCCGTCGGTAAGCGGC
>Del_Flaco_(2).I-E_144;size=1411;
GGCGGGCCGCACCACAAAGGCCCCCAGGAGGG
>Del_Flaco_(1).I-E_244;size=1404;
CGGGAGAAGCCCCTTCTGGCCCGGCTCCTCGG
>Del_Flaco_(1).I-E_242;size=1384;
ACAAGGCAGAGGTAGCCGACGTCCCGGGAATC
>Del_Flaco_(1).I-E_226;size=1319;
GCCACTCCGGCCAGCACCAGCCCCAGGGCCAC
>Del_Flaco_(2).I-E_146;size=1312;
ATATGGGTAGCACCCCGCAAGCGCGGGTGCCC
>Del_Flaco_(1).I-E_235;size=1309;
TGTGGGGCGGGGCCAGCCTGCCCGTCAGGGAC
>Del_Flaco_(2).I-E_147;size=1303;
GGGAGGCCGAGGAGGCCCCGGACCCGCACGGA
>Del_Flaco_(2).I-E_148;size=1297;
CGTGGTGGCGCCGTACCAGTTGGGCCGGTCCC
>Del_Flaco_(2).I-E_152;size=1237;
GTGACGAACCCAGCATCGTCCAGACCGGGGGA
>Del_Flaco_(2).I-E_153;size=1202;
CGTGGGACACCGCGGTAATTGTCCCGCCGCGC
>Del_Flaco_(1).I-E_3;size=1191;
AGCCAACCGCCAGTGCGAGCCCCATCGCCATC
>Del_Flaco_(1).I-E_5;size=1121;
TGATAGCGGTGGGGGAGCCGGAAATGTCCCGCA
>Del_Flaco_(1).I-E_246;size=1081;
GTATCAGCGGAAACTCGGGCGGTGGTGGGGGG
>Del_Flaco_(1).I-E_7;size=1020;
CGCCTCTCCTACGCCGCCGCCTTGGCCAACAT
>Del_Flaco_(1).I-E_40;size=953;
GCGAACTCCTCGTGGCGCTTCTCCCAAACGCT
>Del_Flaco_(1).I-E_18;size=921;
CACGGCTTCCAAGAAGGCGAGCATAGCATTCA
>Del_Flaco_(1).I-E_240;size=905;
CGGCCCTCAACGCCGCGGCTAGGGGGGAGGAC
>Del_Flaco_(1).I-E_315;size=900;
CTCGTCTACGCCGGGGGCTTACCAGCCCCGGC
>Del_Flaco_(1).I-E_24;size=897;
CCCCCAGGGCAAGCGCTACCTCATCCAGTGCA
>Del_Flaco_(1).I-E_16;size=881;
CGTGCAAACCCGTTGCTCAAGGACCAATGGGA
>Del_Flaco_(1).I-E_9;size=880;
TACGCCGATGAAAAGGCCCGCAACGAGGTGC
>Del_Flaco_(1).I-E_14;size=867;
CTCCGTCCTGACACGGGCACGCATGTCCCTGA
>Del_Flaco_(2).I-E_157;size=861;
GCGGTCCTGGACGCGCTCGTGCACGCGGGAGT
>Del_Flaco_(1).I-E_19;size=855;
GAAACACCAAAACCAACGCCTGCTCCTACGCC
>Del_Flaco_(1).I-E_12;size=843;
GCGTTGTTCAGAAGTTGCGTGCGGATGTTCTC
>Del_Flaco_(1).I-E_20;size=811;
GGAGAAGTCAACTTCGGCGCTCATGGCTATGT
>Del_Flaco_(1).I-E_21;size=789;
TCCACTTCTTTCCAGCCCATTGCACACCTCCT
>Del_Flaco_(1).I-E_28;size=787;
AAGACGTCCGTGGTGTGGGGAAGCTGGTTGCC
>Del_Flaco_(1).I-E_85;size=759;
CTAACCTCCATCGGATACAACCAGGTGCGCA
>Del_Flaco_(1).I-E_143;size=747;
GTCTGGCTTCGCAACCGCGAGCCCGACATAG
>Del_Flaco_(1).I-E_36;size=743;
CCAGGGACATCGCCCAGAACGAGACGGCAGCC
>Del_Flaco_(1).I-E_37;size=740;
CTCGCGTAGAAGCTTCAGCAGGTAGACCTCCC
>Del_Flaco_(1).I-E_25;size=736;
ATACAAATTCACAACGGCTCAGGGCAATGGCA
>Del_Flaco_(1).I-E_42;size=733;
CCTAGGGAGGAAGGGGGTGCTGGGAGGGCAGT
>Del_Flaco_(1).I-E_31;size=727;
CTCCTCGTTCTCTATCGTGCGGGAGTGAATGG
>Del_Flaco_(1).I-E_271;size=724;
CTACGCGGCGCTCGGCGGCCTCTTTGCGGAC
>Del_Flaco_(1).I-E_56;size=709;
TGCTGGACGTCCTGAAGGTCGGGGAGGCCCTG
>Del_Flaco_(1).I-E_47;size=704;
GTACGGCGTGGACCTCTTGAGCCCCTTGGCCT
>Del_Flaco_(2).I-E_159;size=701;
GCCGCCCCGCCACGCCGGAGCCCACCACGGGC
>Del_Flaco_(1).I-E_35;size=700;
TGGTAACCTCCTTTTCTACGGGATTTAATGCA
>Del_Flaco_(1).I-E_38;size=698;
CCCGCAAGATCGTCTCGGAGCTGGTGGATGAA
>Del_Flaco_(1).I-E_57;size=695;
GCCGGGGCTGTGCCCCTTGACACCTTGCTACA
>Del_Flaco_(1).I-E_39;size=691;
TACGACTTTGGCGCTAGCGCGGCCACGCCCGT
>Del_Flaco_(1).I-E_55;size=686;
AGAAACCCGAAGTTCAAAATGCAAATGCGCCC
>Del_Flaco_(2).I-E_161;size=686;
GGCTCCGGGCCACCACCCGCCGGCCGGACCGG
>Del_Flaco_(1).I-E_41;size=684;
TACGGGGACGACTTCTTTTTCTTCTCCTTGC
>Del_Flaco_(1).I-E_44;size=671;
ACTCCACGGGCGAGGCGGAAAGGGACCGCAC
>Del_Flaco_(1).I-E_49;size=667;
GGATGCCCAGGAGGGGTTCCAGGTGGCCCATG
>Del_Flaco_(1).I-E_58;size=658;
TCCCGCAAAAGGGTCCTTGTCTTCAACCAGTC
>Del_Flaco_(1).I-E_100;size=658;
TTTCTAGCGACTTCTGGGTGTGCCCAGATAGT
>Del_Flaco_(1).I-E_61;size=657;
CTCTCAAGCGGGACTTCGTCTACACCGATGC
>Del_Flaco_(1).I-E_50;size=655;
CAGGGCTAGTGTGAAGGCGAACCACCACCAGA
>Del_Flaco_(1).I-E_86;size=652;
AGGGACCGGACGAGGAACCCCACCCCGGCCA
>Del_Flaco_(1).I-E_288;size=647;
GGGGGGCCCTTGTGGAGCCGCCACCGGGTGAC
>Del_Flaco_(1).I-E_67;size=643;
GATGCCTGGGGATGAGGCGGGCATCTGGAAGC
>Del_Flaco_(1).I-E_63;size=624;
GCCATCACTAGCGCACCCGGCACCATCCTGAA
>Del_Flaco_(1).I-E_68;size=624;
GCAATGGTACCATACCCACCATCGGGCTCGGG
>Del_Flaco_(1).I-E_62;size=622;
AACGTATTGATGCGCCATGACCACAAGATAGC
>Del_Flaco_(1).I-E_66;size=616;
CCTCCATGGCCTCCCGGAGTTTGGCTTCCGCC
>Del_Flaco_(1).I-E_69;size=609;
AAGGCGGGCATCGTCATCGCGCGAAACTCCCT
>Del_Flaco_(1).I-E_70;size=602;
CTCTGCGTAGACGCAGGGAAGAACTTGGGCTA
>Del_Flaco_(1).I-E_276;size=590;
GTCTGCACCCTCCCGGAGGACCTTCGCGACCG
>Del_Flaco_(1).I-E_78;size=587;
CCCTCCTGTCCGTCGAAGACCTTTGACGTGCA
>Del_Flaco_(1).I-E_73;size=585;
CCTTATCTTGCCTTCCTGGACTTCCTGTTCAA
>Del_Flaco_(1).I-E_82;size=584;
ACTCCCACCATCACGGCACCTTCGCTTTCGCC
>Del_Flaco_(1).I-E_74;size=581;
CCTTCCCTCTACCAGCCCAGCGAGCAACAGGT
>Del_Flaco_(1).I-E_75;size=577;
GTTCTGAACGACCACGATAGGAACGTAGCTC
>Del_Flaco_(1).I-E_77;size=574;
GACGGGGCCGATGCGGCGATAGCCTTGCTAAA
>Del_Flaco_(1).I-E_76;size=569;
CACCCCAAGGTCCACCGCGTTGAAGTGCCCCA
>Del_Flaco_(1).I-E_106;size=568;
AGGCGGGCGAGGCAGAACATTTTGCGAGCATT
>Del_Flaco_(1).I-E_90;size=568;
AACGTGTGGGCCTGGCCCGACAAGTACGACCC
>Del_Flaco_(1).I-E_95;size=560;
TCACTCCCGCCGAACACCTGGTATTCCTCGGT
>Del_Flaco_(1).I-E_80;size=554;
AGGAGTAGCCCTTCTGGACGTGAGCCCCGGGG
>Del_Flaco_(1).I-E_104;size=552;
GCAGGTGGTGGCGGTGTCCCAGGTTTTCCCTC
>Del_Flaco_(1).I-E_81;size=552;
GTGAGGTCGGCGGCGAACTCCTGCGGAGGCGC
>Del_Flaco_(1).I-E_99;size=547;
GCTTGCGCCCAGCTGGATTAGTCCGAGTATC
>Del_Flaco_(1).I-E_83;size=546;
CCGGGATTGTCGGGGAGGGCGCTACGCACCCT
>Del_Flaco_(1).I-E_87;size=534;
GGCTACAGCAGCTCTGCCACTCAGGATACGCC
>Del_Flaco_(1).I-E_119;size=531;
GAGCTATCCGAGTGGTTGGAGCGCCAGGAATC
>Del_Flaco_(1).I-E_89;size=531;
ACGTGGGTGCGCGTGTATCCCGCCAAACGCCC
>Del_Flaco_(1).I-E_94;size=528;
CGAAGGGGTGGTGTGCTGATGGAGTGGAAGGA
>Del_Flaco_(1).I-E_91;size=526;
CGCGGCTACGAAATCAAGCCCAACGAGATAGA
>Del_Flaco_(1).I-E_93;size=526;
CTCGCCCTTCAGGGCCAGTTCGTAGGAGGAAC
>Del_Flaco_(1).I-E_98;size=526;
CCCAACGAGATAGAGTTCCTGTTCATGAAGTCC
>Del_Flaco_(1).I-E_96;size=521;
ACCGTCGTCATAGAAGTCCCCTGGCTTGAAAC
>Del_Flaco_(1).I-E_112;size=519;
ACTAGGGCATCCCAGGAAGGAGGCGCAAACC
>Del_Flaco_(1).I-E_97;size=518;
TCTACGCGAGGGGCGTCCCACCGCTCGCCCCC
>Del_Flaco_(1).I-E_299;size=517;
GGACGCTCCGGGAAACTCGCCACCGCCACCCG
>Del_Flaco_(1).I-E_111;size=513;
GGTGCGCTGAGGGGGGTGGGCACCGTGGTCGA
>Del_Flaco_(1).I-E_194;size=508;
CCCCCCGGGGGCTCCTCCTGGAAATCACAGGA
>Del_Flaco_(1).I-E_103;size=502;
CTGGGTTCCGCCCTTGGCGTAGCCGTAGATGA
>Del_Flaco_(1).I-E_102;size=500;
TGATGCGCCTCGTCCACCACCAGGAGGACGTC
>Del_Flaco_(1).I-E_105;size=487;
CGCCACGAGCGCAACGACGCCCAAACCCTCCG
>Del_Flaco_(1).I-E_118;size=485;
TCTTGGCCGCGACGGTGTAGATGTCCAAGCCC
>Del_Flaco_(1).I-E_109;size=484;
CGGAAAGCGTAAGGCTTTCCAACGAGGCTCA
>Del_Flaco_(1).I-E_108;size=481;
GACTGGGGCCAAGCCAAGTGGAGGGAATGGCTC
>Del_Flaco_(1).I-E_125;size=477;
AGGGGTATGATTTCGGGGTCCACCTCTGTGGC
>Del_Flaco_(1).I-E_117;size=473;
GGGTACGAGCACATGATTGAGGCTAACGATGAC
>Del_Flaco_(1).I-E_110;size=471;
GGCTCCTCTTCCAAGTCCTGATACCGGTTGCC
>Del_Flaco_(1).I-E_114;size=471;
CGGGGCGGATCTCTCCGGATGTGGGCATCTGG
>Del_Flaco_(1).I-E_133;size=467;
TTCAGGTAGTCCCACACGAAGCACTCCCGCCA
>Del_Flaco_(1).I-E_115;size=465;
ACGTGGGCCTCCCGGGAGGGGTCCAGCCGGGC
>Del_Flaco_(1).I-E_185;size=457;
GAGCGGGGAGCGTCTGCGAAGGCCCGGAGCAA
>Del_Flaco_(1).I-E_120;size=455;
CCCGTCGAGGTGAGGTACCGGCGCCGGACCTG
>Del_Flaco_(1).I-E_131;size=453;
CCCAGCGCCACAAAGGAGGCAAAGGAGAAGGT
>Del_Flaco_(1).I-E_140;size=451;
AAGGCCCTCCGGTACAACCCCATGGACGTGCT
>Del_Flaco_(1).I-E_137;size=449;
CTCCACGCCCTGGTCGAGGAGGTAGCCCCGTT
>Del_Flaco_(1).I-E_132;size=448;
CCTCCCCCGCGGGGTGCCCCACATCTTGCACT
>Del_Flaco_(1).I-E_122;size=446;
CGGGCCATGAAGGCCCTGGAGAAGGGGCAA
>Del_Flaco_(1).I-E_128;size=443;
CTCAACGGGCACGTCGTACCCGCCCTCTCTA
>Del_Flaco_(1).I-E_126;size=443;
AAACACAGTCTACCGGGGCCAGCCCGGAGCTA
>Del_Flaco_(1).I-E_124;size=443;
CTCCACCTCCTGGTGGACGACGGGAAGTTCAT
>Del_Flaco_(1).I-E_127;size=439;
ACGCAGTTGGCGCCCGTGCTTTGGGTAAAGTG
>Del_Flaco_(1).I-E_129;size=438;
CACCCCAAGGGGTTGGCCTTCCAGACGCCCACC
>Del_Flaco_(1).I-E_130;size=431;
GTCCACGTCGATCACATACGAGGATGCCCGC
>Del_Flaco_(1).I-E_149;size=430;
CTCTTTCCTGGCGAGGGCGATTTGCTCCCAGG
>Del_Flaco_(1).I-E_134;size=426;
GAGGGCGTCGGGGAGTGGCTTCAAGCGACCAA
>Del_Flaco_(1).I-E_151;size=425;
GGGCTAGGCATATCCCGCCTCCACGGCTAGCC
>Del_Flaco_(1).I-E_162;size=421;
CCGCCACTCCTTGAGGGCCTGGGGCCTCCCCC
>Del_Flaco_(1).I-E_135;size=419;
CACACCTCCCCTCCCCAGGCCACTTCGGCCAC
>Del_Flaco_(1).I-E_136;size=419;
ATAGCCGTCATCCCCCAGGGCGACGGCGAGTT
>Del_Flaco_(1).I-E_138;size=413;
CCGCGGCCAGGGTTATTGAGAGTAATCCCGAC
>Del_Flaco_(1).I-E_141;size=412;
GTGGTACAGGAGGTAGCCGAAGAAGCCCCCCA
>Del_Flaco_(1).I-E_158;size=410;
GCCCGGGAGGTGCGCGATGCGTAGGTGGTGGC
>Del_Flaco_(1).I-E_171;size=399;
GGCCGCCTCTTGCGCCTGGCTGAGCTGGAGAA
>Del_Flaco_(1).I-E_154;size=390;
GGTCTCGTACAGCGCGCCCATCCCTGGGCCG
>Del_Flaco_(1).I-E_179;size=390;
CTCCTGGATCCGGCATACAAGGTCCTTGAGGC
>Del_Flaco_(1).I-E_160;size=389;
CAGCCCAATCCCCCGGCGGCGCGATAGGGCTC
>Del_Flaco_(1).I-E_153;size=388;
CCCAGCGCCACGGAGGACGCGAAGAAGAGGC
>Del_Flaco_(1).I-E_150;size=383;
GTGACATCCCTCCTGGAGGGAGAGTTGTAGAC
>Del_Flaco_(1).I-E_148;size=381;
GTGGGCGTACTGGGTGGCGAGGTAAGGGAGCC
>Del_Flaco_(1).I-E_169;size=378;
GCCGAGGAGTATGAAGCGCGCCTAGAGCAGGC
>Del_Flaco_(1).I-E_166;size=378;
TTAGCTTTCGCAAATAAGCGCGCGGCAAAAGC
>Del_Flaco_(1).I-E_157;size=369;
TGCCGCCGGAAAACTGCCCCTGCAACGCCAAC
>Del_Flaco_(1).I-E_161;size=358;
CTTGGGCCGGTTCAGCACGAGCACCACCCCCA
>Del_Flaco_(1).I-E_170;size=350;
GCCGCCGAGGACAGGGTGCGTAGCGCCCTCC
>Del_Flaco_(1).I-E_165;size=346;
TGTGCGGCCCCACATTTTGACGCGAGTCTATA
>Del_Flaco_(1).I-E_167;size=346;
AAGGAGGATACCCCGCTAGGCTCCACGAACAA
>Del_Flaco_(1).I-E_168;size=343;
AACCTCTCCCAGAACACGTCCTGAGCGTTCGC
>Del_Flaco_(1).I-E_174;size=339;
GAAGCGGTGAAGGCGGAGGAGGGCCGCCTGAC
>Del_Flaco_(1).I-E_176;size=334;
ATTTGGCGGGGGAGGAAGTCCTCCCCGGTGGT
>Del_Flaco_(1).I-E_175;size=330;
GACGCTCCACTCCATCGCCCAGCCCAGGATC
>Del_Flaco_(1).I-E_177;size=329;
GGGCAAGGGGGGCTTATCGGCCAGGGCACCCC
>Del_Flaco_(1).I-E_178;size=326;
ATGGACGTGATGTTCCCCTGGCAGTCCCCGG
>Del_Flaco_(1).I-E_183;size=324;
TGGGCGGAGTTTGAGATCCGCGCCGCCGCCGG
>Del_Flaco_(1).I-E_180;size=323;
GGGACCTTCCTCTTTGACGAGGAGGCGGCCC
>Del_Flaco_(1).I-E_199;size=320;
CACAGCCCGTGGTGCCCGTGTGGGTCTGGGTC
>Del_Flaco_(1).I-E_181;size=319;
CGCTGGGTGGTGGACATGGAGGCGGAGCAGCA
>Del_Flaco_(2).I-E_166;size=317;
GCGCCGCACCCGGTTGGCGAGCTCCTGGCTCT
>Del_Flaco_(1).I-E_192;size=302;
ATCGGCGTGGCGAGCCAGGGGCCCGTGAACGA
>Del_Flaco_(1).I-E_186;size=299;
GGGCGCCCCAGGCTTTGCCGCGCGCTTTGGGC
>Del_Flaco_(1).I-E_188;size=299;
GGGGGCGGGGACTACGGGGAGCCCGCCACCGT
>Del_Flaco_(1).I-E_187;size=296;
AAGCGGGCGTAGCGGGTCTTGGCGGTGCCCAC
>Del_Flaco_(1).I-E_190;size=291;
GCGTAGAGGCCCAGCCAGGCCCCCAAAGCGCC
>Del_Flaco_(1).I-E_191;size=287;
ACCGCACGCCTCCCGCTTGGCGTAGCTCCAGCA
>Del_Flaco_(1).I-E_195;size=280;
CGAACGCCGACGCCATATCCCAGGCGGCGCTC
>Del_Flaco_(1).I-E_196;size=278;
AAGTGAGCCCACCGGGGCCAGGAGCCCCGTGG
>Del_Flaco_(1).I-E_198;size=272;
ACCCTACCAGTTCGGGCGCGATGGTAGCCGTC
>Del_Flaco_(1).I-E_210;size=270;
CCCTGCTGGCCAAGTGGGGCCACCTGGAGCGC
>Del_Flaco_(1).I-E_209;size=269;
AACGGTGGTCCTCGGGGCCACCAAGCGGGTCC
>Del_Flaco_(1).I-E_202;size=260;
CTCCCAGTCCTACGGTAACGGCCAACGCCCTA
>Del_Flaco_(1).I-E_203;size=258;
ACTTTGGGGTGCATGACGACGGCGGCCACGGA
>Del_Flaco_(1).I-E_206;size=251;
ATCCTCCCCCCGCGCCAGGGCCAACCGGGCAA
>Del_Flaco_(1).I-E_207;size=248;
GAGTTCCCCCGCCTTTTTGGTCAGGACACGGA
>Del_Flaco_(1).I-E_205;size=246;
CCGATAGGCCCGCGCTTGGGGTCGTTGCCGCC
>Del_Flaco_(1).I-E_228;size=246;
TTTTTCAACCTTGGCGAACCTCTGGCTCCCAA
>Del_Flaco_(1).I-E_214;size=232;
GGCAGGGGCTCGTGCGCCTCGCCTCGGGGGAC
>Del_Flaco_(1).I-E_232;size=232;
GAACCGGCCGCCACGCCTAAGCCGATGTAGTC
>Del_Flaco_(1).I-E_215;size=231;
CTGGAGCCGCGCCTCAGGAAGGCGCAGTCCAG
>Del_Flaco_(1).I-E_211;size=229;
TGGGCGGCTGGGACAACCTGCCTCTGCTCAGC
>Del_Flaco_(1).I-E_216;size=227;
GCCAGGGCGGAAGAGAGCAGCGGCGGGGTGAT
>Del_Flaco_(1).I-E_218;size=223;
CCCTACCGCAGGGAAGAAATCCGGCACGGCTC
>Del_Flaco_(1).I-E_234;size=223;
CGAAGGTTTTCTATAGCGCTCTCGGGAACACC
>Del_Flaco_(1).I-E_225;size=219;
GCTCCCCAGATGGCCTCCACGATTTCCCGTGT
>Del_Flaco_(1).I-E_219;size=217;
CCAACTGGGATGTCGCGCGCGTCGCCGTTGAC
>Del_Flaco_(1).I-E_221;size=214;
CGCATTGGCGGGGCCGGAGCGGGGCGCGTGGG
>Del_Flaco_(1).I-E_224;size=212;
AAGCACGGCGTGGTGCTGGACGAAGAGCAGTT
>Del_Flaco_(1).I-E_227;size=210;
CCATGCGGCCTCAGCGCGTGAAGGACTTGGAG
>Del_Flaco_(1).I-E_229;size=203;
CTCGGGCGGCAAGTCACCTGATGAAATGACCC
>Del_Flaco_(2).I-E_167;size=201;
TGCGGCTCACGGCCCAGACGGGCATGGGGCCG
>Del_Flaco_(1).I-E_231;size=194;
TCCTCTTGCCCGTGGACAAGGGCAGAGCCCTG
>Del_Flaco_(1).I-E_237;size=191;
GCCACCCTGGAACGCTTCCTCACCTCAGCCGA
>Del_Flaco_(1).I-E_251;size=190;
ACGCTGCAGGGCTTGCCGGACCACCTGATCCT
>Del_Flaco_(1).I-E_248;size=190;
GGTTCGTAATCTCGGGGAACCGGAAGGATAAA
>Del_Flaco_(1).I-E_238;size=189;
TTGGGCTCCCCGGAAAACCTTGTGGTACTCCC
>Del_Flaco_(1).I-E_253;size=185;
GGGTGGAAGTTTGTACCCCAGGGGCCACAGGA
>Del_Flaco_(1).I-E_239;size=184;
GTGTTTGCAGCAATCGGCGCGCACGTCTTCTA
>Del_Flaco_(1).I-E_247;size=173;
CGGTTGGGGCGGTGAGCACGAAGGGGCTCAGT
>Del_Flaco_(1).I-E_258;size=169;
CTAGGGAGGAGAAAAAGTCGTCAAGCCGGGAA
>Del_Flaco_(1).I-E_252;size=168;
CCGTGGAACACCGCACTCTCCCAGCGGAACAG
>Del_Flaco_(1).I-E_245;size=166;
GTCGGGGAGGCCCTGGCCCAGTACGGCATCGG
>Del_Flaco_(1).I-E_250;size=165;
TGCGGGGGCTAGCGGGGCGGGTGTTGGGGGT
>Del_Flaco_(1).I-E_254;size=162;
GGCAGGGAAGAAGAGATGGGGCGGGCAACTGC
>Del_Flaco_(1).I-E_257;size=159;
TAGTGGCAATGGCCGGGGCCGGGAAGACCACC
>Del_Flaco_(1).I-E_255;size=154;
CGCACCATGACCACCGTTAGGGCTAGGGTCAA
>Del_Flaco_(1).I-E_264;size=149;
GCCTCTCCCGCCGCCTCGCCCCCCGGCCCCTC
>Del_Flaco_(1).I-E_256;size=149;
CTCCTTGAGGTAGGCGTTGAGAGCGTTGAGGT
>Del_Flaco_(1).I-E_272;size=149;
GTTCTCACTAGGGACGAGGCCGTTCAGCAGGC
>Del_Flaco_(1).I-E_261;size=145;
AAGCCCCGCACCCGGTCCAGGAAACCCGCCA
>Del_Flaco_(1).I-E_335;size=144;
ATAGCCCTTGTACGGGCACGTGAGTAAAGCTC
>Del_Flaco_(1).I-E_270;size=140;
AACGATGCTTCCGAGGTCTACGACTGGCTCAA
>Del_Flaco_(1).I-E_262;size=139;
ACCCCAGCACCGCCTCCCACTCCGAGCGGACC
>Del_Flaco_(1).I-E_267;size=139;
TGCGGGTGCGGCCCGGGCAGAAGGTGGACCC
>Del_Flaco_(1).I-E_263;size=138;
CCTTTCCTTCTCGCCAACCCCGAGTTCCCGCA
>Del_Flaco_(1).I-E_266;size=135;
GGGTGGGGCTCCAGGGTGGGACCATTCCCCTC
>Del_Flaco_(1).I-E_277;size=135;
CCCTCCCTGAACAGGGGGCAGGGCCCACCCC
>Del_Flaco_(1).I-E_265;size=135;
CGAGCCTGATGTAGCGTGGGGGCCAAGCGGCC
>Del_Flaco_(1).I-E_269;size=133;
CTCCTCGCCCCTCGCCCGCTTCCTCCGGGCCA
>Del_Flaco_(1).I-E_273;size=130;
TAGCCCATTGCCCCACCTAGGACCGCGGCTAG
>Del_Flaco_(1).I-E_268;size=130;
GCGGTTCCCGGACCAGGGCACGGTTGCACTAT
>Del_Flaco_(1).I-E_274;size=126;
CGCTTGACCAGGTAGATGGCGTACAGGTGAGC
>Del_Flaco_(1).I-E_275;size=122;
AGCCTGCGGTAGGAGGAGGCGATGCGGGAAAG
>Del_Flaco_(1).I-E_279;size=121;
TCCTGCAAAACCCTATCCACCGCTTCCAAGC
>Del_Flaco_(1).I-E_287;size=119;
CCCGCGCGCCCCGGCCCGCCCCGCGCCCCCCA
>Del_Flaco_(1).I-E_280;size=118;
TTTAGCCGGGCAAGGGGGAAGGAAAAAACCGG
>Del_Flaco_(1).I-E_281;size=110;
TACTACCCCGAGTACCTCCGGGAGGTGGCGGA
>Del_Flaco_(1).I-E_283;size=110;
AAACCCCGAAGCATTTAGAGGCATCAACGTTC
>Del_Flaco_(1).I-E_282;size=109;
GTATATGGCATCGGGACCCCCAGAACGAGGGT
>Del_Flaco_(1).I-E_284;size=106;
GAGGTGGGCAGAATGGAGGTGCGGAAACTCGG
>Del_Flaco_(1).I-E_286;size=104;
AACTGCACCCGCCAGGGCCAGAGGAGGGGCAC
>Del_Flaco_(1).I-E_289;size=104;
GACGAGCTGGCCGGCCCCGCCATACCCGCCCA
>Del_Flaco_(1).I-E_291;size=102;
GAATAGGCGGGTAGCGTATTCGTCAGGGTCTCC
>Del_Flaco_(1).I-E_285;size=101;
AAATACCGAGTCCATGTGGGCTTCAGCATAGA
>Del_Flaco_(1).I-E_293;size=100;
AGGCCAAGAGGCTGGCTGACACTACCTCCCTC
>Del_Flaco_(2).I-E_168;size=99;
GGAATAAAAGGGGGAACTCCGTTGGGCGAGC
>Del_Flaco_(1).I-E_310;size=93;
CTCTCGTCTCCCCGCCCCACCACGGCGCTGAA
>Del_Flaco_(1).I-E_337;size=92;
AGGGGTTTGCCCACGGGAGGCATGCTACCCAA
>Del_Flaco_(1).I-E_290;size=92;
CCACGCCCTAAGCTCAGGCGGCAAAAAGTCTT
>Del_Flaco_(1).I-E_304;size=87;
GCGACAAAGCCCGCCCCACGGGGGAGCGGGCC
>Del_Flaco_(1).I-E_292;size=87;
ACCAGAAGGGCGGAGGCGGGGGGCAGGCCGAG
>Del_Flaco_(1).I-E_296;size=86;
GAGGACCAGTAACTCTTGGACGGAGGCGAAACC
>Del_Flaco_(1).I-E_294;size=85;
GGCTGAGCCCCCGGTAGCGCTCCTTGAAGGCC
>Del_Flaco_(1).I-E_297;size=84;
AGGGGAAGAGGCACTTTCCCGAGCGTGGCGTG
>Del_Flaco_(3).I-E_9;size=83;
GGCGTGGATATGGGGGTGCCAGCCATTCCGCC
>Del_Flaco_(1).I-E_298;size=83;
AGAAGTTCAAAGGTAGAATGCGAAGAAGTCGT
>Del_Flaco_(1).I-E_295;size=82;
GCTACAGGAGCTGGAGGAGAAGCTCCGCTCCC
>Del_Flaco_(1).I-E_308;size=80;
AGGAGGGGGGCACTCCTGGTACCCCCCGGCCC
>Del_Flaco_(1).I-E_300;size=80;
GCGTCGCTCCAGGGCCAGGCGCAGGTTTTCCA
>Del_Flaco_(1).I-E_301;size=77;
GAGGAGCTTCCCCTCCTTGGGGTCGTCCAGGA
>Del_Flaco_(1).I-E_303;size=76;
GCGGACCCCGCCTACCTCCAGGCCCTCGCCGA
>Del_Flaco_(1).I-E_306;size=76;
GAGGTGCGCCGTGCATAACCCCCGCTCCCGCC
>Del_Flaco_(1).I-E_302;size=76;
CCCCGGGGCTCACGCTTTTGGCCAGGGGCGGG
>Del_Flaco_(1).I-E_305;size=73;
CCCCCCTCCGGGACGTAGCACTCCCTCTCCCC
>Del_Flaco_(1).I-E_307;size=71;
CTCCCCAGGGCCTTGGCCCGGACCACGGCCAA
>Del_Flaco_(1).I-E_313;size=71;
GCCGGGGCAGGGGAGGGGGGGCTACTTGGGTA
>Del_Flaco_(1).I-E_309;size=70;
GGGTGTGAGCGTTTCCACGGTGAGCTGGGTGCC
>Del_Flaco_(1).I-E_312;size=68;
CTCCGCCCCTCGCCCTCCTCAAGGTGGAGTA
>Del_Flaco_(1).I-E_314;size=60;
GCGATGAGCTTGGCCAGGCCGGAGTCGTCCAT
>Del_Flaco_(3).I-E_11;size=58;
AACCCCAATCTGGCCCAGGCCCTTGAAGAGGC
>Del_Flaco_(1).I-E_316;size=57;
AGGTGGCCTTCAACGGCCGCAGGGAGGCCGAT
>Del_Flaco_(1).I-E_317;size=55;
CCTCCCTCCGGAGGCCTACCCGCGGCGTGAGG
>Del_Flaco_(1).I-E_319;size=53;
TGGGCCTCATCCAAGATGAGGGCGTGGAAGGA
>Del_Flaco_(3).I-E_17;size=53;
ACACCAGGCAACTTGGCGCCCTGCTTTGGGCC
>Del_Flaco_(1).I-E_318;size=53;
CCTCTGAACCGCGTCGTGCTCCTCGGCGGGGA
>Del_Flaco_(1).I-E_320;size=52;
GAGGCGGCCAAGGCCTCCCTGACCCGGCCCACC
>Del_Flaco_(3).I-E_80;size=52;
TCCCCCCGTACGCTCACGGCCACCTCCGCTCG
>Del_Flaco_(3).I-E_20;size=51;
AGGTAGCAGAAACGCCATAGCGGACCGCTATG
>Del_Flaco_(1).I-E_322;size=51;
TCCTTGGGGTCTTCCCCCAGGGCCTGCCACAG
>Del_Flaco_(1).I-E_321;size=50;
GATCCGCTTTGGGAGGCGTGGAGTGAGGCGGT
>Del_Flaco_(1).I-E_323;size=47;
GAGCGCCTGACCTCCGGCCCGGGCGGGCTCGG
>Del_Flaco_(3).I-E_24;size=45;
ACGAGGTTGCCGTAGGAGGCCGTGTCGCTCA
>Del_Flaco_(1).I-E_324;size=43;
GGCGCCCCCCCGGGGCCCTCGGGGCGGATCCC
>Del_Flaco_(1).I-E_326;size=40;
GGGGCCACGGCGCTCCCCAGGAGGGCGGGGA
>Del_Flaco_(1).I-E_325;size=40;
TCCCTCAGATGCTTGGCCGTGGCCCAGAGGG
>Del_Flaco_(1).I-E_327;size=38;
GCCTTGGGGGCGGGGGGCGAGCGGGGCCGCCC
>Del_Flaco_(3).I-E_97;size=37;
TTGAGCATGGCCGCCTTGGAACCGGGGGTGA
>Del_Flaco_(3).I-E_60;size=35;
CTGGACTGCCCTCTTCAGGTCTGGGGATTTGA
>Del_Flaco_(4).I-E_18;size=35;
TGAAGCGTAGTGAAGCAAGAAGGGGGCGCTAC
>Del_Flaco_(1).I-E_328;size=34;
GTGGGGCGGCAAAAGCCGCCCCCTGGCTTCAAC
>Del_Flaco_(1).I-E_330;size=34;
TGAAAGAAATGGAAAGAAGGAAGGCTCAAAGC
>Del_Flaco_(4).I-E_24;size=33;
CCCTGGGAACAGAGCTTGTCTACGACGACTAC
>Del_Flaco_(5).I-E_37;size=33;
GAAATCGGCATTCTGGCGGGGAACAGGGGAAG
>Del_Flaco_(4).I-E_23;size=33;
ATAAGGCTTGAGTACCTGCCACAGGAGCTTAG
>Del_Flaco_(1).I-E_329;size=33;
CGGGCACCTCCTCCTTGGGAGAGGGAGCCCGA
>Del_Flaco_(3).I-E_22;size=32;
CGGAAGCTGGAGGCTCTGACGCCTACGCCAGT
>Del_Flaco_(3).I-E_21;size=32;
CGCTCTCACCCCCCTCCCGCTGAGCGGGCGCC
>Del_Flaco_(1).I-E_331;size=31;
GGTTCCACCATCCGTCAGGGCGGGAAGGACGG
>Del_Flaco_(3).I-E_25;size=29;
CTTCACGCCGTGGCCGTGAGTGAGGCCCAGCA
>Del_Flaco_(3).I-E_29;size=28;
GAGTGATACAGCGAGCGCGGCGTGGAGGTTGA
>Del_Flaco_(3).I-E_119;size=28;
GGTGCCGGGCCCAGGAGTCCGAAGACCAAATG
>Del_Flaco_(4).I-E_30;size=27;
TTCATTCAGGAAAAGCTTTCCAGCCTGTTCCC
>Del_Flaco_(3).I-E_32;size=25;
TTGGCGCGTGAATGCGGCGTTAGCGATGATGG
>Del_Flaco_(3).I-E_50;size=25;
TGGAAGTGGCGCTAGAGGCTCGCTACCTGACCAGTTC
>Del_Flaco_(3).I-E_34;size=25;
GCGGTGGGGTTTGAGTCGGGCCCGGTCTACGA
>Del_Flaco_(5).I-E_23;size=24;
CGGCGAGGTGAAGAAGGCGCTCGCCAAGAAGT
>Del_Flaco_(3).I-E_41;size=24;
CGCTACAGCAAGCAAAGCTGTGAATGGAGAGC
>Del_Flaco_(4).I-E_62;size=23;
ATGTGGGTTGACCTGGACGAGCGGGGCCAAA
>Del_Flaco_(3).I-E_42;size=22;
AAGAGTCCCTTCGGCTTTCTCGCGGCCCTGGG
>Del_Flaco_(3).I-E_62;size=21;
CCCTCCCTCGCCCCGCTGGTCCAGGCCATCGT
>Del_Flaco_(4).I-E_49;size=21;
CCCAGGTTGTAGCCATGCTCAGGCGACGGCTT
>Del_Flaco_(1).I-E_333;size=20;
AGGAGGTCGCGCCCGTAGGTCTCCGCCTCGGC
>Del_Flaco_(4).I-E_51;size=20;
TTTGTCACGGTTCCGGAGGGCGCTGGCATCCA
>Del_Flaco_(5).I-E_41;size=20;
GGATTCCTCCTCAAGAACAGGCTTGGGGAAGC
>Del_Flaco_(3).I-E_69;size=19;
GCGGTGAGCTACCAGCTAACCATGACGCAGGT
>Del_Flaco_(5).I-E_46;size=19;
GCGCAGGCAGGGCGGTCCGCCTTTCCCTTGAC
>Del_Flaco_(3).I-E_75;size=19;
GTGGGCCGTACACTTCTTCTTCGGCATATCCG
>Del_Flaco_(5).I-E_49;size=18;
GGCGTAGGTACCGGCCCCAGGCGGTCCGAACC
>Del_Flaco_(3).I-E_78;size=18;
GGGTCCCTGGGCCAAAGGGAGAACTTGAGGCC
>Del_Flaco_(3).I-E_81;size=17;
ACGCCAGGGACGTTCTGCTTGGCCGCACACCTA
>Del_Flaco_(1).I-E_334;size=17;
GGCCTCCATGTAACGCATGAGGAGAAGGCCCA
>Del_Flaco_(5).I-E_52;size=17;
GGTTTCGTGAGCTACCCCACGAACATCCACA
>Del_Flaco_(3).I-E_85;size=16;
TAGGCCTCGGCCCCCTCCAGGGTGCGCTCCGCC
>Del_Flaco_(5).I-E_61;size=15;
GAGGGCGTGGACTCCCTGAAAGTCAGCTTTCC
>Del_Flaco_(5).I-E_68;size=15;
AACAACCCGCTAGCGTCCCTTATGCTCGGGCA
>Del_Flaco_(3).I-E_100;size=14;
GCGCTTCGCTCCACTCCCTGACCCCGAGTGGG
>Del_Flaco_(5).I-E_74;size=14;
CGGGCGTCGGCGTGGGCGGCGATAGCGGCGAT
>Del_Flaco_(5).I-E_67;size=14;
AAGGGCATCCGGCAAAAGGAAGCGGTGAAGGC
>Del_Flaco_(5).I-E_76;size=14;
TTCCAGGTGGCTTGCGCGGGCTCCACGGGCTC
>Del_Flaco_(5).I-E_75;size=14;
TCCATGAGCGCCCTCACCGCCGAGGCCCTGGA
>Del_Flaco_(5).I-E_69;size=14;
ATTGCCTCTGTGCCCATAGAAAGGGGATAGGA
>Del_Flaco_(5).I-E_66;size=14;
GTCTGGATCCTCGCCCGCTCCTCCGTGGTAA
>Del_Flaco_(5).I-E_94;size=13;
CCCGGGGACCGGGTGGAGGAGGGGGAGCCCAT
>Del_Flaco_(5).I-E_77;size=13;
CGGTCCCTGCCGCTGCCCAGCGAACGGCCCCG
>Del_Flaco_(5).I-E_78;size=13;
AGGTTATTCCGAAGTATGGAATAACCTACTAC
>Del_Flaco_(5).I-E_80;size=13;
CGCTCTTTCCTCCCGGCTAAGGGCTTCTAGCT
>Del_Flaco_(1).I-E_336;size=12;
TAGCGGGCGGCGATGGCCACCCCACCCGCCAC
>Del_Flaco_(5).I-E_145;size=12;
GCACATCCGGTCCTCCTTCGCCCCCAGCACGG
>Del_Flaco_(5).I-E_95;size=12;
TCCTGAGTGTGCGCCGCACGGGGCTCACCCTC
>Del_Flaco_(5).I-E_97;size=12;
ATTGCCCTGTCTGAGGAACCGGGCGACGACC
>Del_Flaco_(3).I-E_104;size=12;
GACAGGCGAGCGTGGGACACCGCGGTAATCGT
>Del_Flaco_(3).I-E_112;size=12;
GTAGGCTCGCTTGACGAGCTTATCGCGTGGGC
>Del_Flaco_(3).I-E_108;size=12;
CTCGGGCCCCGTTAGGGCCTGGGCCAGGTGGC
>Del_Flaco_(3).I-E_113;size=12;
GGCATCCCCCGGGTAGCGGTACCCGGGGGATT
>Del_Flaco_(3).I-E_106;size=12;
GACATCACCGGGGCAATGATGCCCTACTACTC
>Del_Flaco_(3).I-E_115;size=11;
CGCTTGCTCGGCTTCAGAAGCGCGGAGTTCGA
>Del_Flaco_(5).I-E_100;size=11;
AACACTAGACGAGGCACGAGAATATGATAGCA
>Del_Flaco_(5).I-E_107;size=11;
CTCTCCTCGCGGCCGGGCTCATCGCCCTTCTC
>Del_Flaco_(5).I-E_115;size=11;
TTTATCTGTATTGTTCGGTTCAGTACCGCCCT
>Del_Flaco_(3).I-E_120;size=11;
GGGCGCCCCCTACGGCTAGCTAGTAGCTCTAC
>Del_Flaco_(5).I-E_126;size=10;
AGAAGGCTGGGTGATCCCGACCATCTTAGCGA
>Del_Flaco_(3).I-E_211;size=10;
TCGCCGTCCCTTATCCACGAGCCGAACAGCTT
>Del_Flaco_(3).I-E_170;size=10;
GGACTCATGCCATCACCCCCCAGGGCTTGCTA
>Del_Flaco_(5).I-E_148;size=10;
TCCGGCTAATGTACCCATAAGCCACCAGTCCT
>Del_Flaco_(5).I-E_104;size=10;
CAGGCCCACGAGGAGCTGCCCCGGGTCCAGGA
>Del_Flaco_(5).I-E_128;size=10;
CACCCTTAGCGATTTGGCTAACTTTGACCGCA
>Del_Flaco_(5).I-E_106;size=10;
CCCTGGCAGGGTGCCCCGCCGCTCCCCTTCCG
>Del_Flaco_(5).I-E_116;size=10;
CAAAATCATGATCAGCCCCCGGGGGGCTTGAC
>Del_Flaco_(5).I-E_111;size=10;
CACTCGTCCCTCTCTGTCGTGGCCTCGTACAC
>Del_Flaco_(3).I-E_147;size=10;
GCTCTGACGCCTACGCCAGTATTGACGTTGAC
>Del_Flaco_(5).I-E_114;size=10;
ATATCCGTGGAGGCCAGAAGCAAGACCTCCGG
>Del_Flaco_(3).I-E_130;size=10;
GAAAGCCCCATGCGCGCCCAGGGGGACATGGA
>Del_Flaco_(1).I-U_1;size=88804;
CTCTCTACGCCGAAAGGGAAAAACTTCTTCCACACG
>Del_Flaco_(1).I-U_2;size=64608;
TTCCACGCGTCGCTGTTCAGCCCCGCGCGCTGGGCGT
>Del_Flaco_(1).I-U_3;size=50638;
ATGGGCAACCTCAGTCTGGTGGCGAAGCACTTCGGCG
>Del_Flaco_(1).I-U_4;size=41172;
CACATCCGGGAGGGGATGGAGCAGGTCCTGGCGT
>Del_Flaco_(1).I-U_5;size=19943;
TCCTGGGCCTTGAGGTTGACGATGCCCTTCTGCAC
>Del_Flaco_(1).I-U_6;size=19410;
AGGGGGACCTGAGTAAGCTCACCCCCCAGGAGCGGG
>Del_Flaco_(1).I-U_7;size=18795;
TGGAAATCCAAGACGTTCTGGGCCGTGCTCATCAGC
>Del_Flaco_(1).I-U_8;size=16082;
CTGCGCCCCATTTGGTAGCCGGTGGGCCCTACGTTGTAG
>Del_Flaco_(1).I-U_9;size=16000;
GCCCAGGCGGGGGCGAACGTGGACCTGGACGCCCTCC
>Del_Flaco_(1).I-U_10;size=14831;
AAGGCGGTCCTGGACGCTCTCGTGCGTGCGGGA
>Del_Flaco_(1).I-U_11;size=13291;
TTTGTCGCCCAAAACCAGGGGTTCGGCGGGCTTGCCG
>Del_Flaco_(1).I-U_12;size=11213;
ACGTCCAGGACAGCGAGGGCGTCGGGCTCGGCGGCCA
>Del_Flaco_(1).I-U_14;size=9023;
CTGGGCCAGCTCTACGAAGCACGCCTACTTCGGCA
>Del_Flaco_(1).I-U_13;size=8791;
CCGCAAGCGCTCGCCCACGGCCTGAAGCTGGGCCC
>Del_Flaco_(1).I-U_15;size=8148;
TAGGAGGCCTGCCGGGCCGCCGCCAGGGCCACCTCCCG
>Del_Flaco_(1).I-U_16;size=8070;
AGTATACCACGGCTCTGCGGCGGGTGCTGGAGA
>Del_Flaco_(1).I-U_17;size=6825;
GGGAGGGGGCGGCGGCCTCTAGCGCCCTAGAAGCGG
>Del_Flaco_(1).I-U_18;size=3442;
TGCAGGAACGGCGAGAGCGGAATGCCGTCCTCGTGA
>Del_Flaco_(1).I-U_19;size=2917;
CGGGAGCGGGGCGTGAGGGCCGCCCTCCTCCGGGCGGA
>Del_Flaco_(1).I-U_21;size=274;
ACCCTACCCTTCCCACCCTAGCCCTCTTTCCGTGAG
>Del_Flaco_(1).I-U_22;size=246;
CGAGCATGCGGCGGAAACCGGCATCGTGGTGGTGGG
>Del_Flaco_(1).I-U_23;size=235;
AGCACCGTGTCCGCCAGGTAGTCGGCGTAGTAGTT
>Del_Flaco_(1).I-U_25;size=203;
TGGGATACCCAGGCGAGGGAGAGGGAGAGGAGCCGG
>Del_Flaco_(1).I-U_26;size=198;
TGGATGCCCTGAGGAGCCTGACGGGGAAGGAC
>Del_Flaco_(1).I-U_27;size=195;
CCAGAAGCACGCCTCCCGCTTGGCGTAGCTCCAGCAG
>Del_Flaco_(1).I-U_28;size=190;
ACCACCCAGGTGCCCATGGCCTGGAACGAGCGGGCCG
>Del_Flaco_(1).I-U_30;size=182;
CCGAGCGATGGCCCGAGGGTCGTTGGCACCGTT
>Del_Flaco_(1).I-U_31;size=182;
ATGGAGGGCATTATAGAATGCCTCCTCGTGCGGGTAC
>Del_Flaco_(1).I-U_33;size=179;
TCTACGAGCAGGGGCGGGTCCACCACGTGGGCGT
>Del_Flaco_(1).I-U_29;size=175;
CCATGACGACGTGGAGCTCGTCCTCCATGGCACG
>Del_Flaco_(1).I-U_35;size=164;
GGGTTGTTCAGCAAGGCTTTCCGCCAGAAGGTGAG
>Del_Flaco_(1).I-U_39;size=140;
CCGGCGAAGGTACCAAGGTTGGCAATGTTTATG
>Del_Flaco_(1).I-U_40;size=139;
CGTGGCCCTCATCCGCAAGCACCTGTGGCGGTCCCTAG
>Del_Flaco_(1).I-U_41;size=115;
CATGGAGCACCACGAGGCCCTCGTGCAGACGCTCCTC
>Del_Flaco_(1).I-U_46;size=108;
CTGAGCCCGGTGGCTAGGGTCTCCACGTCCGCCTCCA
>Del_Flaco_(1).I-U_47;size=103;
TTCAGCGCTACCCCATCTTGCGGAGGACGAGTGCGCC
>Del_Flaco_(1).I-U_57;size=77;
CAGTCCAGCCCCACCCGCTTCCCGCCCCGGAGCATCC
>Del_Flaco_(1).I-U_65;size=69;
CGGGAGTGGGAGAAGACCTTCTGGGCCCGCCAGAAGGG
>Del_Flaco_(1).I-U_68;size=64;
CGCGGGGAGTACGCAAAGGCCCCCAGGAGGGGGTGGG
>Del_Flaco_(1).I-U_83;size=55;
ATCCACAGGCACTCCACGCGCCTCGCGTGTTTGG
>Del_Flaco_(1).IIId_6;size=30508;
CCATTCCGCGTGCCCCTTGAGGACGTAGTCCCAGTCCC
>Del_Flaco_(1).IIId_3;size=26976;
ACTCCACCACCTCCACAAGCACCCACCGGAAGGCGGCCCCCT
>Del_Flaco_(1).IIId_1;size=26939;
CCCGATTTGCCTCACATCCATTCCGCCACCTCCTTCA
>Del_Flaco_(1).IIId_2;size=25287;
CGACCACTAACTCCCATACTCACCTCCTACGCCTCCCTA
>Del_Flaco_(1).IIId_5;size=25232;
GGGGGGCCGTGGCCGGGGTCTGAGCTTTAGCCGTCTTCCTTGCCA
>Del_Flaco_(1).IIId_15;size=22300;
CGAGTTCCCGTGCCCTCTTAGTTCCCACCACAATCAT
>Del_Flaco_(2).IIId_1;size=19973;
CAGTCCTGATGGTAATAGTGCGCGTAATGGCGTCAACGTC
>Del_Flaco_(1).IIId_107;size=19469;
CGACCAGGGGCTTCTCCCGCACCAGCTTGGTGTATTGTG
>Del_Flaco_(1).IIId_10;size=19127;
CAGGAGGTAGAACCCCGGCCCCAGCGGTCCGCTAAGGTACGT
>Del_Flaco_(2).IIId_6;size=17112;
AACGTCAATACTGGCGTAGGCGTCAGAGCCTTCAGCTTCC
>Del_Flaco_(1).IIId_123;size=16947;
GCAAAGTGTTCTGCCTCGCCTGCCTCTTTCCACCTCCACG
>Del_Flaco_(1).IIId_11;size=16928;
GAGACCCCGGAGAATAAGGCCAAGCGTCTTGGCGCGTTTG
>Del_Flaco_(1).IIId_18;size=14617;
CCATGGCTGGCAAGAACGGGACCTACCTCCTTGACGTT
>Del_Flaco_(1).IIId_22;size=14584;
ACGTTGTCTGCCGCCCAAGTGACGGCGGGCACCATCCGTC
>Del_Flaco_(1).IIId_12;size=14105;
TCCCGGGCCTCCTCATCCGTGAGAAGGCCGAGGCGAACGG
>Del_Flaco_(2).IIId_30;size=13963;
CGATCAAACGCCTTTTCTCATCGACCTCAAAGGACAGGCG
>Del_Flaco_(1).IIId_19;size=13829;
ACGGCACTGGGGGCGTGCTTGGCGAGCGCAGAGACTCG
>Del_Flaco_(1).IIId_130;size=13582;
TCGTCGTCACGGTTGCCCCAAAACTCGCTGTTTCCCGT
>Del_Flaco_(1).IIId_109;size=13067;
GGGTCTTGGGCATCTTCGCTCACCTCCTTTCGTTTTCT
>Del_Flaco_(1).IIId_41;size=12568;
CCAAGGATCACGGCCAGAGCCGGAGCGCTCTGCTCCCTCAA
>Del_Flaco_(1).IIId_63;size=11854;
CACCATGCCACCACACCCATAAGCTCCCATGCCGATGGG
>Del_Flaco_(1).IIId_23;size=10717;
CCCAAGCGAATAACCAGAAGCTTCTTCATGGCTTCCCCCTT
>Del_Flaco_(1).IIId_160;size=10581;
CAATACTACCTCATCCACGTCCCGAAGCGGGCGCACG
>Del_Flaco_(1).IIId_8;size=10460;
CACCGCGTTCTTCTTCCGCCCTGGCCTTTTGGAGCCTTTGCCG
>Del_Flaco_(1).IIId_28;size=10263;
GCGCCAAGAAACGCGCCGCACGGGAACCAAGCCGAGT
>Del_Flaco_(1).IIId_66;size=9731;
CTGGAAGCGCCAGGCCTGGGAGAGGGGAGGGTCTAGGGCGG
>Del_Flaco_(1).IIId_56;size=9692;
GAAGCCCTCACCCGCAATCGTTTCCATGCCCATCACTCGC
>Del_Flaco_(2).IIId_34;size=9282;
TTTCACCTCGGTGGCGTCGCAGAGCCACCTCAAGATGTGGCGG
>Del_Flaco_(1).IIId_42;size=9019;
GAGATAGTGCTGGAGCTGGTGGACTCGGTATGTCATGAAG
>Del_Flaco_(1).IIId_16;size=8993;
AGATCACCACGCGCACACCCTCACGCTTGAGGATGTAC
>Del_Flaco_(1).IIId_14;size=8789;
ATTGCGTGTGTGCACGCCTCCCACGACAACGCGCACTCTTGG
>Del_Flaco_(2).IIId_53;size=8624;
GAACCTGGCGGTAGGGGCGGTTGACGGTGCGGGCAATCT
>Del_Flaco_(1).IIId_88;size=8258;
CGCCCGGACCCCGTTTGAGATTCAGGGCCTCCAGGACCAG
>Del_Flaco_(1).IIId_4;size=8170;
ATACTCGTAGGCCGCCGCGATAGCGGCCTCAAGTTCTCCCA
>Del_Flaco_(2).IIId_25;size=8121;
GCTGGCCTTTCCCCCAGGAGGAGGGCCAAAGCGTCCACCA
>Del_Flaco_(1).IIId_54;size=7864;
TCCTTGCTGTAGTTGTTATCTGCGCCGAGCCACCCCCT
>Del_Flaco_(1).IIId_7;size=7821;
CTGTCGCTAACGATGGCCTCGATTAGCTCAGCATGTTCG
>Del_Flaco_(2).IIId_32;size=7684;
AAAAGACCTGCAAGCCCCCCGCGCCCTCTGCCCCGAGTGCGGCGG
>Del_Flaco_(1).IIId_9;size=7464;
GGAAACTCGGGCGGAACATCCTGCGGCTTCCTGTAGCCAG
>Del_Flaco_(2).IIId_31;size=7431;
CGTAGAACCAGTCGTTTCCCGTGACGATGTTGATAAA
>Del_Flaco_(1).IIId_47;size=6619;
GCAACGGCTCACCACCACGGGCACGGGCTCCTCTCCTAGAGCT
>Del_Flaco_(1).IIId_30;size=6579;
GCTTGCCGCCCAACCCCCTAGCGAAGCCCCTCCAGAACAA
>Del_Flaco_(1).IIId_129;size=6246;
GCTCTTGTTCGGGCTCGTGGCCGCCACCCGCGTCCTGAATCTGTCGC
>Del_Flaco_(1).IIId_37;size=6038;
GCCGCATTACCGCGGGCGCAAGGCCGTCCAGGATTGTCCA
>Del_Flaco_(1).IIId_44;size=5934;
CCAGGAAACGCGCCGCACGGGGGTAAGGCCAAGCTCCCGT
>Del_Flaco_(1).IIId_48;size=5781;
TCCCCACCCCTCGGCGAGCCGGAGGAGGGTTTCCCCCGGC
>Del_Flaco_(1).IIId_38;size=5729;
TTTCAACGACGCGCGCGTCCAATGGGGCGCGCTTCCGGG
>Del_Flaco_(2).IIId_36;size=5611;
CCTGACCCTCCACCCATCGGTGGTGGTCCCCTCTCTTAC
>Del_Flaco_(1).IIId_87;size=5602;
GTACGGGGTTCATCCCCCTCTTGGCCATCTCTGACA
>Del_Flaco_(1).IIId_51;size=5590;
GGCGGTCCTTACTGCGCTCCTCATACGGGGCAGGTGTCCT
>Del_Flaco_(1).IIId_67;size=5257;
CAATGGAGAGCTTCGTGGCCCCCTTCTCCCGAAGGCCCAAT
>Del_Flaco_(1).IIId_27;size=5244;
TTACCAGCGCGGTGGGCCATGAGGACACCGCGCGGGTGATGGG
>Del_Flaco_(2).IIId_42;size=5220;
CCTATTTCCACCGCCCCCAACACCCGCCCCGCTAGCCCCCGC
>Del_Flaco_(1).IIId_43;size=5163;
CCGATATCCCGGCCCCACTCCTGGTAAGCGCGGCTTAC
>Del_Flaco_(1).IIId_64;size=5112;
GGTGATGGCCCCCACAAGCCAGTACCCGCTCCTGTCCAGGAAG
>Del_Flaco_(1).IIId_114;size=5097;
CAGCCTAGCGCAAACCTCTCCCCTTGTCAATACCTACACCA
>Del_Flaco_(1).IIId_52;size=5058;
TCAGGAACGACAGGGAGTTTCGCGTGATGGCGAT
>Del_Flaco_(1).IIId_49;size=4971;
ACTTCTTTGCGGGGGTGGGGCGGAGGAGGGCGAGGAGGTTGCG
>Del_Flaco_(1).IIId_45;size=4967;
CCACGCTCGCCTCCGCCTCACGGAGGCGAGCATCGCCGAAC
>Del_Flaco_(1).IIId_65;size=4931;
TACAATTTGGGCACCTAGTGGGAATCCTACCGGCTTTGCCAAG
>Del_Flaco_(1).IIId_172;size=4898;
CCGAACAGCTTCAACCTTCGGTCGGGCGTTAG
>Del_Flaco_(1).IIId_82;size=4816;
ATAACCCCTAACCCCCCCCAAGGCCCCCAGGCTTGAG
>Del_Flaco_(1).IIId_17;size=4805;
CGTTTCCCGTGACGATTTCGATCAAACGCCTTTTCT
>Del_Flaco_(1).IIId_13;size=4640;
GTACGAAGTACGCCGCACGCCCCATGTGTACGCCCTC
>Del_Flaco_(1).IIId_53;size=4481;
CCTTTTCCTCCGCGGGTAGTTCAAGAGCCGCATTCAGCG
>Del_Flaco_(1).IIId_29;size=4463;
TCACCCAGTGTATCCGCGAGGCCACGGGGCCGAAGTGGGCGG
>Del_Flaco_(2).IIId_46;size=4234;
GTTCCCGCGGCGGCGCTCGTCGTGTTCTTTTTCTAGTAG
>Del_Flaco_(1).IIId_25;size=4233;
CAAAATGTGGTCGGCGAGGCAATCTCCTCTGCGATGGCAGTCA
>Del_Flaco_(1).IIId_26;size=4091;
AGGTACGCCGTAGAGGGGGTGCTGCGCTCCGAGCAG
>Del_Flaco_(1).IIId_21;size=4062;
GTCGCAGCCGTACAGTCGTACGAAGTACGCCGCACGCCCCA
>Del_Flaco_(2).IIId_49;size=4006;
CTTTTGGTGCGGGTGTAGCTCCCGTTGGTGTAA
>Del_Flaco_(1).IIId_35;size=3811;
CCGGCCCGCACGCCCACGCCCTCATCGCGCGGCAAAAGCCTGG
>Del_Flaco_(2).IIId_54;size=3752;
GGCAAGCTCCCAGAGTTCCTCCGCGCGCCGTTCACTGG
>Del_Flaco_(2).IIId_57;size=3622;
CGGTGCAGGCGCGGGCAGCTCTGTTTGAGTACCTGCAACTC
>Del_Flaco_(1).IIId_24;size=3576;
TACGCCCCAACCCACAGGGGGGCAGCAGTAACAG
>Del_Flaco_(1).IIId_71;size=3561;
ATCTATGGCCCGCACGACCTCCTCCACCGGGGCCGTGGAAAG
>Del_Flaco_(1).IIId_77;size=3512;
TCTGGGTCTGGGCCTTGCCCTTGGTGGCCCGCTTGCCCTT
>Del_Flaco_(2).IIId_64;size=3235;
CAGCTCGCCCCCCGCCCTTCCCGCCCTTCCGTCACGAGGCCAT
>Del_Flaco_(1).IIId_80;size=3191;
CGTTTGCGGTCCTCCTGCGCGTCTACGGCGAGTTATTTGAC
>Del_Flaco_(1).IIId_31;size=3166;
ACGGCTTCCGTAAAATTCGTTGTTTGCCGTGACGA
>Del_Flaco_(1).IIId_33;size=3030;
GGGCGTACAGCTTGTGGAGGGGCCAGCCGTTCTGCTCGT
>Del_Flaco_(1).IIId_40;size=2829;
GTTAGTCCGTTTGGGCGGGCCATCTCCTCGATGAGCGG
>Del_Flaco_(1).IIId_81;size=2739;
TCAATCCCCCACCAGCGCCCAAGGACAACCCTAACCCTCCAAAG
>Del_Flaco_(1).IIId_34;size=2668;
TTCATCGCTTAGCACCTCCCCCTCCTCTTCGGTTGAGA
>Del_Flaco_(2).IIId_71;size=2583;
AGGATGGCAACGAGCACTACGACGAGCACTACGATGAGT
>Del_Flaco_(1).IIId_99;size=2560;
CTCATCAGCGCATCTAGAGCCTGAATTATCCTCATTTCTTC
>Del_Flaco_(1).IIId_85;size=2379;
CCTAATAATTCCGGTAAGATCGATCTCCAGCATCTC
>Del_Flaco_(1).IIId_39;size=2224;
TGATAAACCTCTCAGTCAAATCGTAGTCCACGGCGATGTAAG
>Del_Flaco_(1).IIId_61;size=2185;
CACGTACTTTGCGAACTCCTCTACGCGCATGTCCTTCAATGC
>Del_Flaco_(1).IIId_50;size=2166;
TGGGTTAAGAGCTCCCTAGCCAGTTCCGCAACGGTCATT
>Del_Flaco_(1).IIId_58;size=2133;
GTAGCCCTTTTCAAGCTCAGCGAAAAAGAGGTCGTCGT
>Del_Flaco_(2).IIId_76;size=2100;
CCTGAAATCCAGCCTGGCGTAAGACACGGCGGTAA
>Del_Flaco_(1).IIId_73;size=2073;
AGGACCACCGCGTCATCGCCATCGTGGTCACCCCCAAGGAGA
>Del_Flaco_(2).IIId_79;size=1856;
CCTCTTCTTCGCGTCCTCCGTGGCGCTGGGCTTCTCGACA
>Del_Flaco_(1).IIId_100;size=1814;
CTATGTTGTGTTTCTCGTTGTAGGCGGCGATGAAGA
>Del_Flaco_(1).IIId_57;size=1802;
AGGAGCGCTCATCAAGCGTCCGAGGCCGCGGCTCTACA
>Del_Flaco_(1).IIId_55;size=1802;
TCGCCCACAACGGGGTGTGGGGCCTGTACGCGCTTTA
>Del_Flaco_(2).IIId_80;size=1748;
TTCTTTCCCAAATCAGGGTCCAGCCGCCAATGCGACCGCGCCT
>Del_Flaco_(1).IIId_78;size=1741;
GAACGCCCATTGGCTGTGCCCAACCATCCCCCCAAGCTCTCTG
>Del_Flaco_(1).IIId_83;size=1690;
CGGATGCGCCGCCACACCCTGTGGCTGGTCAG
>Del_Flaco_(1).IIId_89;size=1669;
CCTCAATGTACGCCCCCAGCTCACCGGGGGCCTCGAGGCCCAA
>Del_Flaco_(2).IIId_84;size=1649;
TCGTAGTCCACGGCGATGTAAGCGTGGGACACCGCGGTGA
>Del_Flaco_(2).IIId_85;size=1640;
TATCCGCGCGGAGGTAAAAGAGGGGTAGCCTTCTGGACGTGA
>Del_Flaco_(1).IIId_59;size=1354;
AGGCCCTCCCCGCCGCATGCGTGGCAGTCCTGCCACCA
>Del_Flaco_(1).IIId_62;size=1264;
CCTTCTCGGGCGAGAGGTACCCAGGGACCTCTCCCCGCTGA
>Del_Flaco_(2).IIId_89;size=1235;
TCGGAGACCTGGTCTCGTTGCAGAGTACGCAGCTGCAGC
>Del_Flaco_(1).IIId_115;size=1218;
ACAGGTAAGGGTGTAGAGGTCGTCCAGCTTCATAA
>Del_Flaco_(1).IIId_60;size=1217;
TCCCGTATTTCGAGCGCTCCCTTGCGGGCCCGTTAA
>Del_Flaco_(1).IIId_69;size=1215;
CTTCGCGCGCATGTGGGAAGGCAACCCACACGGCTTCGGGA
>Del_Flaco_(1).IIId_97;size=1135;
GGTGTGGCGGGTTACTGACCCCGTCGGCGAGGGGTACGACGA
>Del_Flaco_(1).IIId_72;size=1133;
CTAAACAATTCCTCTAAACAATGCTCGCAAAATGTTCT
>Del_Flaco_(1).IIId_76;size=1088;
CGTGGCCACCCCCCCGGAGCCCCCCGGGGCCCCACGCCCCCCAG
>Del_Flaco_(1).IIId_92;size=1033;
GATTATCAGGTTCAAACAATGGATTAATGTTGTCAAGTTC
>Del_Flaco_(1).IIId_68;size=987;
CCAAGCTTACGCATGTTTTTGCCCCGCTTTTCCGCGC
>Del_Flaco_(2).IIId_98;size=956;
CGACCCTCCTGTCAAGCTTGGGCTCATTCGGGACG
>Del_Flaco_(1).IIId_84;size=889;
CGACGAGGGTGTAGGTTGGGATGACGATGTTGCCGTCTTC
>Del_Flaco_(1).IIId_79;size=867;
CTCGACAGGTTCCAGCACCACGACCCTCCTGTCAAGCTT
>Del_Flaco_(1).IIId_86;size=841;
CAATCATACCAGGCCACATGCCGTTTGCCAA
>Del_Flaco_(1).IIId_75;size=837;
CTGGGACGTGCGGAACTCAGCGTCGTCAATCCTGGCGTTGTA
>Del_Flaco_(1).IIId_106;size=812;
TCCCTCCTTTCCCGCCTATCTTACTCCCCCATGAGGT
>Del_Flaco_(1).IIId_104;size=779;
CCACGGCGTACGCCGCCGCCCAGAGGGCCTTCTGGTTCAG
>Del_Flaco_(2).IIId_110;size=654;
CGAGGGCTCGCCCCTCGTCATCCGTGGGGAGGTGGGCGAA
>Del_Flaco_(2).IIId_111;size=631;
GGCCCGAGGGGAAGACCCCGTCGAGGCCGCGAGGAAGG
>Del_Flaco_(1).IIId_94;size=593;
CCAGGGCCTGGACCAGGGCCGCGCCAAGGGCCTGG
>Del_Flaco_(1).IIId_91;size=585;
AAATGCCGAGGGGCGCGAGTGCGGCCTCCATGTCGCCCT
>Del_Flaco_(1).IIId_102;size=543;
TTCTCCAACGAACCATGAGATTCACCCCCTTTGAGATTC
>Del_Flaco_(1).IIId_163;size=480;
CCAGGGTGGGGGAAACCTTCTCCAAGGCCTTCTCCAAGG
>Del_Flaco_(1).IIId_95;size=415;
GTAGCGGTATGGGGCCTATATTGCTATGGGATTTTTA
>Del_Flaco_(2).IIId_119;size=414;
TGGCTTCCCAGAGCCTTTGCCGCCCCTCTTCGAGGGCGGCAA
>Del_Flaco_(1).IIId_90;size=413;
TTGAAGCTGTTCGGCTCGTGGATAAGGGACGGCGACTTCCTTT
>Del_Flaco_(2).IIId_117;size=399;
ACCCTCCGCGCCATCGCCTCCCGCCTCTACCACCTCT
>Del_Flaco_(2).IIId_122;size=355;
ACCTCACCTCCACTCGCTTATCACGCGCCTCCACCAATG
>Del_Flaco_(1).IIId_101;size=329;
TAATAGTGCGCGTAATGGCGTCAACGTCAATACTGGCGTAGGCG
>Del_Flaco_(1).IIId_93;size=315;
CCCTCTCCAGGCCCCAGCGCACCTGGCGCCGGGCCGTGTCAA
>Del_Flaco_(2).IIId_800;size=290;
CCTGACGGGGACTGGGACAACGTCTTCAAGGACGAGGCGGTGT
>Del_Flaco_(2).IIId_127;size=285;
CCATCACCGTGAGGCCGCCCTCCACCAGCTCCCCCTCCA
>Del_Flaco_(1).IIId_158;size=273;
ATGATGAGGGCGTGAGCGGCCTCGGGCCGGGACTGAAGG
>Del_Flaco_(1).IIId_98;size=259;
AGAGAGCGCCGGGCGCGTGGCGATACTAACGCCCGACCGA
>Del_Flaco_(2).IIId_135;size=258;
CGCAGAGCCACCTTAGTGCGCGGCGGGGGAGGTAATCCTCCC
>Del_Flaco_(2).IIId_131;size=239;
TGGCGGTCAGGGTTTGGTACCGCACCGTGTTCGGCGTTA
>Del_Flaco_(1).IIId_146;size=235;
CAACCCGCCCAAAGGGAATGCCGCTAGCCCCAGACACAT
>Del_Flaco_(2).IIId_134;size=228;
TCTTGATTATCCTGACCTTGTCCTTCATCTTTGACCTCCTT
>Del_Flaco_(1).IIId_96;size=215;
CGTTGATGTCCCTGTGGAGGTTGTCCTCCGTTGGGACGATGA
>Del_Flaco_(1).IIId_108;size=199;
CTTCAAAGTGAAGGAGCCTAGGGGCTTGGTCATAGACTGGC
>Del_Flaco_(2).IIId_136;size=196;
TCAGCAGACCGAAGTGTCTTCCGTTGCGAACAGTGTAG
>Del_Flaco_(2).IIId_805;size=192;
CGATTTCGATCAGCCGACGATTCTTATCGACCCCAAAAG
>Del_Flaco_(1).IIId_149;size=174;
TGTGGCAGTCCAACGACGACGGCTTCGGCATGTTCTTTCG
>Del_Flaco_(1).IIId_120;size=174;
CTCCCTCTACGCCCCCTAACTCGCGGTACGCGAAGAGGG
>Del_Flaco_(2).IIId_139;size=159;
AGCCCGCTCCATCTCGGCCAGCTCTAGGGCGTGGGGACCA
>Del_Flaco_(2).IIId_142;size=145;
ACGTCCCTCACGACCGAGGCCAGGGACGTCTTCACGTG
>Del_Flaco_(2).IIId_144;size=136;
AGTGAGGATGTACCCCCGCCCCTTGAGCTTCTTCTC
>Del_Flaco_(2).IIId_145;size=119;
GCACCCTCCTTCCGAGCTTCCACCCGGCGTACATGGCC
>Del_Flaco_(1).IIId_105;size=116;
TCCAAGTCGGGAAGGATGTGGGCGTAGTAGTGCCC
>Del_Flaco_(3).IIId_9;size=112;
GGCTTGGCCCCAGTCCTTGGCGGCTTCACTCGCCATGATGA
>Del_Flaco_(2).IIId_151;size=102;
TGCTCCTTCAAACTCCTCTCCAGAGCCTCCTGGATCAGTTCAT
>Del_Flaco_(1).IIId_110;size=100;
GTAAGCGTGGGACACCGCGGTAATTGTCCCGCCGCGCTCTT
>Del_Flaco_(2).IIId_153;size=89;
TCTCTAACCAGGCTACGGAGAGGATAGTGGAACTCTACCGG
>Del_Flaco_(2).IIId_152;size=89;
GCTTAGGTCCGCCGTCAGGGCGGGCGACGATGGTCGC
>Del_Flaco_(3).IIId_63;size=89;
CGTTCATGATGCCCTTTACGATGCCGATGCCGTTCTTTGTTG
>Del_Flaco_(4).IIId_38;size=84;
CGATGTCTCTCCTCCGCCACCTCACTTTCCATCCGTCTGAG
>Del_Flaco_(2).IIId_155;size=83;
TAAGCAGGAGGAGGCCCACGGCCTGGTAGAGGCCAAAATA
>Del_Flaco_(3).IIId_36;size=82;
CACAGCAGCGTGTCGTCGGAGGCCAGGAGACCCACTTCG
>Del_Flaco_(3).IIId_29;size=80;
GCAGCTCAAGGGCCACGCCCGCTCCGTCGATCCCCACCT
>Del_Flaco_(2).IIId_156;size=79;
CCAAGAAGCTCCACCAGCTCCGCCACGTCCTCCTCG
>Del_Flaco_(3).IIId_38;size=76;
GTGGGTACGGGGGATGAGGTCAGGCGCTTCCGTGTCGG
>Del_Flaco_(2).IIId_163;size=75;
TTGCCCTTCTAGGGCCTTCTGGAGTTCGTGAAGGTTCGCCAC
>Del_Flaco_(1).IIId_170;size=74;
CGAGGGCGGCGATAAGCTCCGGCCCCGTGGGCCCCTCCTTG
>Del_Flaco_(2).IIId_165;size=74;
GCGTGAGCCCCGGGGAAAGCCCCGGGGCTCACGTCCAGAAGG
>Del_Flaco_(3).IIId_34;size=72;
GGGCAGCGGTCGCCAAGCCAAGCCAAGGGGCGAGGTGTGGG
>Del_Flaco_(2).IIId_170;size=67;
TTCTTAATTACGAGCCAGTCATTCGGATAAACCATGAGA
>Del_Flaco_(3).IIId_24;size=67;
AACGAGGATTACGTGCATAGGCAGCTCGCGAAGCGCCCTGATGA
>Del_Flaco_(2).IIId_177;size=65;
GTGCGAGGGGGTGGACCGCTAGTTGCGCCTCTATTCAAGAT
>Del_Flaco_(3).IIId_45;size=64;
TGGGGGAGGCCATCTGCCTGCCGTGGGCTGGGAGGGGCCAGCAG
>Del_Flaco_(4).IIId_49;size=64;
GTGGCGGGGGAGGTAATCCTCACCTGTAGTAATGCCTA
>Del_Flaco_(2).IIId_176;size=64;
ACCTTGAGGAGGGCTCCGAGTCTTTTCAGGGCGGGT
>Del_Flaco_(3).IIId_71;size=62;
TTGTAGTGCTCGTCGTAGTCGCCATCCTCATCCTCCTGG
>Del_Flaco_(2).IIId_173;size=62;
ATCAAGGGTCTTCCGCAAGCGGAAGGCGCGCGGGGAGT
>Del_Flaco_(2).IIId_174;size=62;
CGGGAAGGCCGTGGGCTCGGGCACCGCCGCCCCGAG
>Del_Flaco_(2).IIId_180;size=58;
CTCGTCACGGGAAGCGCAAAAAGGTAGCTCCTAAGG
>Del_Flaco_(2).IIId_179;size=57;
ATTGGCGTGGGTGCCACCCCGCCTACGCCGATGCTACGG
>Del_Flaco_(3).IIId_72;size=56;
CAATCCAGGCCGTCAGGGTAGGAAACTCGGGCGGAACA
>Del_Flaco_(2).IIId_182;size=54;
GAAAGTTTCGGTGGTCCCCCCCGCCCTCCACCAGCGGA
>Del_Flaco_(3).IIId_70;size=52;
TCCATTGTATTGCCCGCTTTCGGGGACGATTGCATTGTCT
>Del_Flaco_(3).IIId_82;size=50;
TCCTTGTAGTGCTTGACCTTCCACATCCCCATCACCTCCA
>Del_Flaco_(3).IIId_65;size=50;
GGACGCGCTGCTTCACCGGGCGGCCTGGGAAGCTAGT
>Del_Flaco_(3).IIId_41;size=50;
GTACGAGGGACCAGCGGCCGCAGCAGCGAGGTTGCTGTAGGT
>Del_Flaco_(5).IIId_43;size=49;
CCTTCTCTCACCTCGTCACGGTTGCCGTAGAACCAGT
>Del_Flaco_(2).IIId_189;size=47;
CGAGGAGCCGCCGCACCCCGATGATGCGCCCCTGGTC
>Del_Flaco_(5).IIId_51;size=46;
CTGGCGCTTCCCGTATTTCCCCTCCCTCGCGGGCCCGTTGA
>Del_Flaco_(5).IIId_48;size=45;
CGTAGATGTAAACGCCTCCGTCATCGTCCTCCACGACGT
>Del_Flaco_(5).IIId_44;size=44;
TCCTCCCCGGTGGTAATCCCGACGTCGCGCCTTTTCCAC
>Del_Flaco_(5).IIId_57;size=40;
GGCAGCCGCGATGAGCTTGGCGGTGTTCCGCACGAGCTCA
>Del_Flaco_(5).IIId_93;size=39;
CCTCATCCTCCTGGGTGTTATCCGCGCGCGTGTGCTCAAGAAG
>Del_Flaco_(3).IIId_35;size=38;
GAAGTCATCGGCGGCAAGCTTGAGGAAGTGGGCGTCCTG
>Del_Flaco_(2).IIId_229;size=35;
GGAGGGGCCCCCTTCTCCCCCCGGGGCGGCATTTTCCCGG
>Del_Flaco_(2).IIId_232;size=34;
TTTAAGGGAGTCGCCTTCGCCCACGTCTTCCTTGGT
>Del_Flaco_(2).IIId_222;size=34;
CGCCCATGAGCACCTCTTTCGCCGCGGTCCTAGTCATCCTA
>Del_Flaco_(3).IIId_66;size=34;
CAGACGCTGGCCTCCGCCCTCGCCAACCTCCCCGGAGA
>Del_Flaco_(3).IIId_40;size=34;
CCGAGCGCGTCGTCAATGACGCGCACGACCGCATAGTGT
>Del_Flaco_(5).IIId_65;size=33;
AGCGTCTGGGGGCACGTCCAGCTGCGCCTTGTCCGGCATTACA
>Del_Flaco_(3).IIId_83;size=33;
TAACTAACTTCGGTTTGGACGCGGTGGCGCAGGTTGATGCCA
>Del_Flaco_(5).IIId_58;size=32;
TGGCTTTACGGGAAGGAGCCAGCGGATGAATACAAA
>Del_Flaco_(3).IIId_46;size=32;
AGTATCGCCACGCGCCCGGCGCTCTCTATCTTCCGCGCGTCA
>Del_Flaco_(2).IIId_233;size=31;
CGCAGCTGGGGCAAGTGCAACCGCAGTAGCTCATACTCC
>Del_Flaco_(2).IIId_243;size=31;
ACAGAGCGGCCCTTTGGGGTGGGTTAGAAGAAGAAGAA
>Del_Flaco_(4).IIId_53;size=29;
CTCAAAATCCAGCCGGGCGTGGGAAATCGCGGTAATCACCCCG
>Del_Flaco_(5).IIId_76;size=28;
CCTCGAACTCTGGGTCCGCCCCGATTTGCCTCACATCCAT
>Del_Flaco_(2).IIId_263;size=28;
AGTATGCGTAGGCCTCGGCTATCCTCTCGTACAGCGCCCA
>Del_Flaco_(5).IIId_75;size=28;
TGCTATTATGCACATTATGCTTCCACCTCCTCTATCCTGCCG
>Del_Flaco_(5).IIId_69;size=28;
CTAAGACCCTACCAGTTCGGGCGCGATGGTAGCCGTCAGTTCG
>Del_Flaco_(3).IIId_73;size=26;
TGCCGATGTCTTTCCTCCGCCACCGGACCCCCCACCCAT
>Del_Flaco_(2).IIId_295;size=24;
TTCAGGAATGGGCACGCCCACCTGCCGGAGAAGTTCAAT
>Del_Flaco_(5).IIId_72;size=24;
CCCAAAGGTCATCGTTTCGTGGATGCCCGTCTTCCT
>Del_Flaco_(5).IIId_81;size=22;
AAGATTGAGCCGGTCAACGCCCCCTGGCTCATCGAGCCCG
>Del_Flaco_(2).IIId_312;size=22;
CGTAAGCGATAACGGGGAGGGCGACGCCAATCGC
>Del_Flaco_(2).IIId_297;size=22;
TGAAGATGCGGATGATTGCAAAGAGCCAGATAG
>Del_Flaco_(5).IIId_94;size=20;
CCACGCCGCGCTCGCTGTATCACTCCTCCTCTAAACA
>Del_Flaco_(2).IIId_360;size=20;
CCTTCTTTGGGCCAGCTGATGCCCCAGGCAAGCCCCGGT
>Del_Flaco_(2).IIId_371;size=18;
TGAGCTCCCGATTGCAGACCGCGCACCGCTGTGCTACCCT
>Del_Flaco_(5).IIId_97;size=18;
AGCTGGAGCCGTCGGCCACGACGAGGGCGATGTTTCCGTTCTCG
>Del_Flaco_(5).IIId_102;size=17;
CGCCCGCTCCGTCGATCCCCACCTCGCCGAATGCAAACCT
>Del_Flaco_(2).IIId_398;size=17;
CCAAGATGTAGTCATCCCCAAAGTCCTTGACGAGCTTAGTCAT
>Del_Flaco_(3).IIId_77;size=16;
TCTCAAGGCTCTGAAGCCGTAGCGCTTCCTCCCTCTGTTTTTG
>Del_Flaco_(4).IIId_61;size=16;
CCACCGAGGTGAAAGAGGAATAACCCTCTTCTGGACGT
>Del_Flaco_(3).IIId_79;size=16;
CGCCAAACCCACCCCACCCCAGCCCAACCCCTCAACCCC
>Del_Flaco_(3).IIId_80;size=15;
CGCCGGAGGCGGCCCACGAGCCCTTCGGGGTGGTGCTGTGG
>Del_Flaco_(2).IIId_444;size=15;
CGTAGATAAGGCGCCCGGGGACGACCACGTCAAGGCGCA
>Del_Flaco_(2).IIId_395;size=15;
CGCGAACACGACCATAGGGAGTGTCCTCAAACCCCACA
>Del_Flaco_(1).IIId_135;size=15;
CTCGGGGTCTGCTCCGAGTTTCCGCACCTCCATTCTGC
>Del_Flaco_(5).IIId_100;size=15;
TACCGAGGCCAGGAACTCATGGCAACCGGTATCAGGACCA
>Del_Flaco_(5).IIId_104;size=13;
TCGACATCATGCCGCCTGAGCTTACGGCGTGGCTTCTTG
>Del_Flaco_(5).IIId_105;size=12;
GGCCCGGCTCGGGGAGCTTTACGGGATCAAGGTGGTGGA
>Del_Flaco_(3).IIId_85;size=12;
GGTCGGGGAGGTAGTCCTCCCCGGTGGTAATCCCGA
>Del_Flaco_(2).IIId_549;size=12;
TCGAAGCGCCCCGCCCCGAGGCACTTCCCACACCCTTTCCC
>Del_Flaco_(1).IIId_155;size=12;
CACTCCGTTGTGCGAGGAGTGCTATGAGCGGCTCTACTCCC
>Del_Flaco_(1).IIId_150;size=12;
AATATGAGCAAGGCTAAAAGAGAGATTGATAGGGGAAACCAG
>Del_Flaco_(2).IIId_562;size=11;
GCGAGGAGCCGCCGCACCCCGATGATCTTGCCGTCGGA
>Del_Flaco_(5).IIId_116;size=11;
CTATGGATAGCCCCCCGTGCTGGGGGCTGGGAAGGAGG
>Del_Flaco_(2).IIId_899;size=10;
CCTATTTCCACCGCCCCCAACACCCACCGGAAGGCGGCCCCCT
>El_Tatio_(1).I-C_1;size=33176;
AACATCCGCTGGATTAGGGGGAGGTGGTTCAGGA
>El_Tatio_(1).I-C_2;size=26101;
AACTTGGCCGCGAAATACTCGCGGTAGAGGGCTATGAC
>El_Tatio_(1).I-C_3;size=24056;
ATGGTACCCTATCGGGTTAGCCCAGTCAAGCCCCAT
>El_Tatio_(1).I-C_5;size=23114;
TGGTCCACGCTGTGCATTGTGCTAAAGCTTTGATTGAG
>El_Tatio_(1).I-C_4;size=22277;
ACGATGTGCCCCCGGGTAGCAGGTTTGCCCAAGAGGC
>El_Tatio_(1).I-C_6;size=19525;
GTGACGCCTTCGCGCTCCCTGGCGGTGTCCTCGGGAG
>El_Tatio_(1).I-C_8;size=15467;
ATCACGGGGCCAATGTTCTCGGCGATGCCGATGTAG
>El_Tatio_(1).I-C_7;size=14371;
CTCCTCCCCTCCGAGCGCAAGTTTCCGTACAAGCGCTA
>El_Tatio_(1).I-C_11;size=13391;
TGGGAGTGGTTAAAGGAGGTGCTGGGATGAGGCCGCAT
>El_Tatio_(1).I-C_10;size=12924;
ATGGCCCGCTTTTTGATGCGCTCCATTCTACGCCTG
>El_Tatio_(1).I-C_9;size=12472;
GGCTCCTCCAGGACCACCAAATAGGGGATGCGGTT
>El_Tatio_(1).I-C_12;size=11942;
CTGGTGCACTCGGCTTTGGGCGTAGGTCCCCGTCCCCC
>El_Tatio_(1).I-C_15;size=10288;
ATCATCCCGCACCTCCTAGCTATATGCTACCCCGTGCAT
>El_Tatio_(1).I-C_14;size=9629;
CAGGACGCGATACTGCTCGGTGGTGGGCGGCACCTGGG
>El_Tatio_(1).I-C_13;size=9501;
TTGGGGGAGGGGAAGGAGCCATGAGGGTCCTGGCCCGGG
>El_Tatio_(1).I-C_17;size=8173;
TGGTCCAGGGCGTAGACCACCTCGGCCTCGGTCTCC
>El_Tatio_(1).I-C_16;size=8063;
GTTGTGGGGGGAACCCTGATCTGGGTGGGCCTCCTCC
>El_Tatio_(1).I-C_20;size=7936;
CTCATCGGGGTAGACGGCGAACTCCCGCTCCACCAGGAG
>El_Tatio_(1).I-C_18;size=7153;
ATTCACAATGCCAAACAGGCGCCTCAGCTCCTCGGCAAC
>El_Tatio_(1).I-C_19;size=7063;
CACTCAAAGTAGGTTGTGGGGGAAACTGACGAGCCG
>El_Tatio_(1).I-C_21;size=6481;
GCGAACGAGCAGGAGTTTATCGCCGCGCTGGGGCGGTTG
>El_Tatio_(1).I-C_22;size=6266;
CTGCTGACCCTCACGGACTGGGAGGTCCAACCCCTC
>El_Tatio_(1).I-C_23;size=6055;
TACGAGGTGGCCGAGGTGAACGGGACGCGGGCGGA
>El_Tatio_(1).I-C_24;size=5680;
CGGGTCCGGTTCTCCGGGATCCAGACCTGCGGGTCCCCCTG
>El_Tatio_(1).I-C_25;size=5047;
GGCACCAGCCCCATGCACTGCCAGCGCCGGATGCGCGCC
>El_Tatio_(1).I-C_26;size=4600;
CAGGACGCCCCGGCGGCCCCCTCCCCTACCCCTCAGC
>El_Tatio_(1).I-C_27;size=4437;
CGCCCGAAGGTGACCTCCACCGAACGGGCATAGGCCAC
>El_Tatio_(1).I-C_29;size=4315;
AGGTCATTCCCCGCAAGCCACTTGATGGCCTTCCAG
>El_Tatio_(1).I-C_30;size=4203;
CCGGCGAAGGCGATGGCCGTGTTGATCCCGGCGAGG
>El_Tatio_(1).I-C_28;size=4108;
ACCCCACGGCCCGGGCGGTTCGGAAGGTCCAGGTCTGTTG
>El_Tatio_(1).I-C_31;size=3709;
GGGAGGGGATGGACTAGGCGCGTGGCCGCCCTCGTGGAGG
>El_Tatio_(1).I-C_33;size=3491;
ACCAGGTGGTGAACGAGGTTCACCAGGGGTGGTGAACGG
>El_Tatio_(1).I-C_32;size=3436;
TTGGGAAGGTTTTCCGGGCTAATGAGTTTAGGGTCT
>El_Tatio_(1).I-C_34;size=3364;
ATGGTGGGGGACCTCCGCTATGGCGAGGGCGACCCGCTC
>El_Tatio_(1).I-C_36;size=2778;
GGCTGGATTTGGGACGGCATCGCCTCGGTGTTTGACA
>El_Tatio_(1).I-C_40;size=2568;
AGCGCATCGTGCCAGTCCCGGGGCTCCCTAGCCGGGT
>El_Tatio_(1).I-C_35;size=2338;
CGCATCCTCATCGTGGGCAAGTCCGGGTCAGGGAAG
>El_Tatio_(1).I-C_37;size=2128;
ACCTACCCCGCGGCCCGCTTCTACTTCCCGGGCGGGG
>El_Tatio_(1).I-C_38;size=2103;
CGCCAGCACGGCGTCCCCACCAAGGCGGGCGTTGGGAG
>El_Tatio_(1).I-C_39;size=1698;
AATCCTCCGAACCGCGCTCATGGCGCTTTCGGAGA
>El_Tatio_(1).I-C_41;size=1598;
GTAGGGGTGGGCCGCCAGCACCAGGCCCGGGGTCG
>El_Tatio_(1).I-C_43;size=1370;
TCCACCACACGGCGGGGCCTGTGAATCAGACCCC
>El_Tatio_(1).I-C_42;size=1357;
CCGGCGAAGGTACCAAGGTTGGCAATGTCTATGCTT
>El_Tatio_(1).I-C_55;size=943;
CTGTGAACATCCCGGAAGTTATTTGGTACCCGACTG
>El_Tatio_(1).I-C_44;size=932;
TGTTGAAGAGGGAGGAGGTCTTGAGGGGCGGGCGGGCGC
>El_Tatio_(1).I-C_45;size=804;
CCGCTTGGGGTACTATGTGGGGAGCCTTATACCACCC
>El_Tatio_(1).I-C_47;size=798;
CCGGCGGCGGCCTCGCCTGGGGTTCGGGGCACGGG
>El_Tatio_(1).I-C_46;size=719;
CAGTCCTCGGCCTCGGTCCCGGGCTCCACGCCCAT
>El_Tatio_(1).I-C_53;size=688;
AGAGGTCCACCCGCCACCTCGAGGCCCAGCCCCCA
>El_Tatio_(1).I-C_60;size=352;
TTGAGCGGTTTGCAAGGTGCTCTATGAGGTCCACGGC
>El_Tatio_(1).I-C_64;size=292;
GGACCAAGACGCTTCGCATCGACCCAGCCCTTGT
>El_Tatio_(1).I-C_65;size=280;
CAGGAATTCCTCGGGGGCGTCCTCACCCATAAGCCC
>El_Tatio_(1).I-C_76;size=213;
TCGGTGGGCTCACCGTGGCGATACCAGTAGAGGAGGGTG
>El_Tatio_(2).I-C_45;size=143;
CATTGGACCCATTTTCATCCGAAAAGAAAACGGTACC
>El_Tatio_(1).I-C_93;size=130;
CGCATGGATGGCGATAGGATATCGCTGGAAATCCA
>El_Tatio_(1).I-C_190;size=79;
AGGACAGTAATGCGGGTCAGTGCGATGCCCATCG
>El_Tatio_(1).I-C_116;size=71;
TGAGAAATTCCATCGGCTAGCTGCCCTGACGCCA
>El_Tatio_(2).I-C_48;size=69;
CTTCGCGAACCTGGTCATGGCGATTCTGGACAT
>El_Tatio_(1).I-C_118;size=69;
TAGCAATACGGCGCGCTGAACTAGAGGTAAGTTTAG
>El_Tatio_(2).I-C_49;size=64;
AGACAGGCGCTCGGTGGTGCTCCACGAGAAACCCAGC
>El_Tatio_(1).I-C_141;size=55;
CGGCGTCGCACGACGGCAAGTTCCTGCGTGGTCAC
>El_Tatio_(2).I-C_88;size=53;
CACAATGCGGGCATAAATGCGGTCAATGAGGCTCC
>El_Tatio_(2).I-C_52;size=52;
ACGGCTACAAGAGCGTGGAGGAGAAGGCCCGAAAG
>El_Tatio_(1).I-C_156;size=50;
TGGACAGGGGCGTGGAGCAGGGGTTGCGTAGGTACATC
>El_Tatio_(1).I-C_166;size=48;
CAGCGCTTGATATGCCGTTTTGACCAATCCCCTTAC
>El_Tatio_(2).I-C_57;size=47;
AACCACGCCAGATAGCGGATCCCCGCCGCCGTGGCG
>El_Tatio_(2).I-C_62;size=45;
GGGGAGGCCGTGGAGGAGTTTGCCCATGCGG
>El_Tatio_(1).I-C_176;size=41;
ATTGACAAAATTGACAACGAGTTTCTGTCCCTC
>El_Tatio_(1).I-C_181;size=39;
CACTATGCATATATCGGCAACGGCTCCAACAATC
>El_Tatio_(1).I-C_207;size=36;
TCACTGTGCACCTCCTGATTGTTTTTCTTTACTT
>El_Tatio_(1).I-C_214;size=32;
TTGGGGATTTTGGGGGAAATTTTCGAAGGAGTTT
>El_Tatio_(1).I-C_221;size=32;
TAATGGAGGCTGGCTGGGTGAGCATGCCAGCCAG
>El_Tatio_(1).I-C_416;size=30;
AGCTCCTGCTGGATGGCTTCAGTCATCTGGTCGT
>El_Tatio_(1).I-C_332;size=30;
AGTTTCTCCAGGATGTACATTCCCACAGAGTCATT
>El_Tatio_(1).I-C_242;size=29;
CTATCGGCTCATCGCCCTCCCTGTCTTTGCTCATC
>El_Tatio_(1).I-C_251;size=27;
AATGGAGCACATACCTTAAAGGGCTGAAGGTTTAC
>El_Tatio_(1).I-C_290;size=26;
ACCGCGTACCTCCCACGGCCAGCACCACCAGCAC
>El_Tatio_(2).I-C_83;size=26;
CTGATACGCGTACCATCCTGTCTTCATCTTGCAC
>El_Tatio_(2).I-C_80;size=23;
CAAGGCTTTCGAGCCAATCGTTTATAGCGTCGGCAA
>El_Tatio_(1).I-C_320;size=23;
ACGAGCTCTCCTGCGGGATTTCCTGCGGGATTTC
>El_Tatio_(1).I-C_318;size=22;
CACGCTTTGGTTTTGGTAACGCGTAGTATCCATGATG
>El_Tatio_(2).I-C_87;size=22;
GTGGAGGTCCAGGCCTGGAGGCACCTCGCCGAGCGC
>El_Tatio_(2).I-C_99;size=21;
GCGCGTGTAGCGCGGCAGGCTGGCTGGAACGCCGC
>El_Tatio_(2).I-C_92;size=20;
CTTCCCGGCGCAGTCGTTTGACGCGATGACGTATGA
>El_Tatio_(2).I-C_86;size=20;
ATCCCGGACACGCGGACACCGAGAGGCTCGCTG
>El_Tatio_(2).I-C_100;size=20;
GGCCTACATCCTCGCCATCGCCACGGGGCTCGCCGT
>El_Tatio_(1).I-C_359;size=19;
ACGAGGGCGCTCACGTGGCAGGCGGAGCGTATCGC
>El_Tatio_(2).I-C_116;size=18;
TAGAGCAAAAGACAACTCTAGCGCAGCCGCGGGC
>El_Tatio_(2).I-C_110;size=18;
GTCCTCCGCTGGGAGGGGGGTACTCGGACCACCCC
>El_Tatio_(1).I-C_411;size=18;
TATATCACCGAAGGGATACCCGACTGCCTCTCCG
>El_Tatio_(2).I-C_97;size=18;
CTATCTCGTCGTAGAGCATTGCACGAGTGACATAA
>El_Tatio_(2).I-C_139;size=17;
CTACGCGCACCGCCCTAAGCGCCCCGGCACGGATT
>El_Tatio_(1).I-C_455;size=17;
CCTGCCCCCCCGAACGTAGGTGTACCCGTCCCAA
>El_Tatio_(2).I-C_118;size=17;
CGACTGGGCGCAGAGATCGTCGCCACCGATCCAAAA
>El_Tatio_(1).I-C_451;size=16;
AGCCAACAAGTGTTTGTGGTCTCGGACGTCTATC
>El_Tatio_(1).I-C_446;size=16;
CATACGCATTCGTGCTCAGAAATATCAATGCCACCC
>El_Tatio_(2).I-C_137;size=16;
CTCGATCGCCCAGGGATCCCGGTGGCCAGGCACGA
>El_Tatio_(2).I-C_111;size=16;
CCCGCCCTGATGCTGAGTGGTGGCGCGAGGGCTGGG
>El_Tatio_(2).I-C_125;size=15;
TACAACACTACCCACAGCGTGGCGGAGTCGTTAGCGG
>El_Tatio_(2).I-C_399;size=15;
GGCGTCTAACCCCGTTTGAGTTGCATCCGGCGG
>El_Tatio_(1).I-C_481;size=14;
ACGCCAGGCGATGGTCAGCGAACTGGAGCGTCTG
>El_Tatio_(1).I-C_475;size=14;
CTGAGCGGCTCAAGCAGTTGGTTCGTGAGGTTGTA
>El_Tatio_(2).I-C_131;size=14;
AAACTTCTGACCGTCAACGGCAGGCGGGGAGGAT
>El_Tatio_(1).I-C_523;size=14;
CTTTCTGCGCAAGACGCGCAAATTAACACCACTTC
>El_Tatio_(2).I-C_146;size=14;
TTTAGCAGAGGCTCAATGGGAATTCCAAAGTATTTTTC
>El_Tatio_(2).I-C_157;size=14;
TTGAGGAAGCGCGTGGAAGTCAACTCCTTTCCCTG
>El_Tatio_(1).I-C_641;size=13;
TCCGACATCTGGGCACACACTTCGCGAACATTGA
>El_Tatio_(2).I-C_154;size=13;
ATATATCACGACTCCTTCATGGCGGGCGGCGCTTT
>El_Tatio_(1).I-C_558;size=13;
TCGGTTGGCGAACGATATGTATTCCGCCACGATAA
>El_Tatio_(1).I-C_495;size=13;
CTGGGCCTTCTCTCGCCAGAGGAGGCGGTGGAGG
>El_Tatio_(2).I-C_174;size=13;
GCGTTCAACAACCCAAACCTTGCCGCGCCCGAGTCCC
>El_Tatio_(2).I-C_198;size=13;
AGAACCTGCCTCGAGTGGAGCGGGAGCGTCTTCTCCT
>El_Tatio_(2).I-C_153;size=13;
CCAGTATACGCCGTGCCATAGGCTGCGGCAGTA
>El_Tatio_(2).I-C_164;size=12;
TCCTTCTCCCCCGAACCGTCCGAGCTGGCCCACCGG
>El_Tatio_(2).I-C_171;size=12;
TTGGTTCGCCCGCCCCGCATCATTTTCGCTGAG
>El_Tatio_(2).I-C_161;size=12;
TCTGGTATGACGCCAGAGCAGAAACGGATGCTG
>El_Tatio_(1).I-C_585;size=11;
CAGGCGTACAGCGGCAGGCAGCGGGTGAAGGTGGGC
>El_Tatio_(2).I-C_194;size=11;
TCGTGAAAGCCGCCCTGACCGTCTGAAAACGATTGGT
>El_Tatio_(2).I-C_178;size=11;
TACTACCCATTCTCCGGTTTCTAGGTCGCAGGCGG
>El_Tatio_(2).I-C_196;size=11;
CCAGAGCCTCATTGTTTCGGTTCGCGCGATACGT
>El_Tatio_(1).I-C_587;size=11;
GAGTGGAATTTGACTACTGTTGGGCTGAATACTG
>El_Tatio_(1).I-C_608;size=11;
TGGAGCGCAACAACAAGCAAGAAACACACACAACC
>El_Tatio_(1).I-C_695;size=10;
ATGCCGGCAAGGCGCGCTGCTTCCGTGATGGTATG
>El_Tatio_(2).I-C_223;size=10;
ACGGTCAGCCCGGAATCCCACGCGACGTCTGTAGCGG
>El_Tatio_(1).I-C_648;size=10;
CTTCCATGCCCTCCAACGAGCTATTGAGGCACTGG
>El_Tatio_(2).I-C_243;size=10;
ACGTGGATGTGGACCACGGTCTCCCCTCGGACGAG
>El_Tatio_(2).I-C_249;size=10;
GTGGAGCCGGCCGGCGTGACCGGCACCCAGGACATTG
>El_Tatio_(2).I-E_1;size=1101;
AGGCCGCTCCAAAAGCTCCCCCAAAAGTCCGC
>El_Tatio_(2).I-E_11;size=1074;
AAGGGAGGTCGGTAATGGACTGGGAGGAGGTTC
>El_Tatio_(2).I-E_8;size=906;
ACCTGGAGCGCACCCTTGAGCTTTGCCGTGAG
>El_Tatio_(2).I-E_2;size=877;
TCTTCATTATCGATCCACACAAAACCCCACCCC
>El_Tatio_(1).I-E_13;size=874;
TGGTCCTCAGCCCACGGGAGCTCAGGCTGGAA
>El_Tatio_(2).I-E_25;size=841;
AAGGCGATCCCTCCCCAGGAATGGTCTGCCTTG
>El_Tatio_(1).I-E_94;size=827;
GTGGGCCCCCAGTACGATCCTTCCGCCCGGGC
>El_Tatio_(2).I-E_3;size=817;
ATGCCATCCGGTGGCTGGAGGGGGTGGCTAAG
>El_Tatio_(1).I-E_1;size=777;
TGTTCTGGGGCCAACCCACCGAAGCTTTTGCC
>El_Tatio_(1).I-E_68;size=773;
CGGAGGGGGTCCGCGCTAACGCTCCACATCCC
>El_Tatio_(2).I-E_4;size=763;
TACGAGGGCACGAGGACGATCATCCGGGGCGT
>El_Tatio_(1).I-E_217;size=742;
TAATGCCTTACGCAACCCTGGAGGACCTGACCC
>El_Tatio_(1).I-E_24;size=736;
GTTTCGCTGCCCTGGCCCCCCGCGGATATGACC
>El_Tatio_(1).I-E_2;size=734;
GAGATGGGGGTGTGCACAGGTTCGGGCAACTCA
>El_Tatio_(1).I-E_44;size=728;
CGGGCCTTCTACGCCCTGCAGGAGAAGGCCGG
>El_Tatio_(1).I-E_3;size=709;
ATTTTCAAGCGTTGGCATACAAAACCTCCACC
>El_Tatio_(1).I-E_149;size=704;
ATCATGGTCCACCCTGTGGAAGATCGACCTCTC
>El_Tatio_(2).I-E_7;size=703;
CTACGGCTTGGTCTAGAAGAACTGGGCCGTCA
>El_Tatio_(1).I-E_5;size=677;
ACGCTTTGGGCATAAGCTCCTGGACTTCGCGC
>El_Tatio_(1).I-E_6;size=668;
CCTTCTGAGCTAAAAAAGCCCTCCCTGAACAG
>El_Tatio_(1).I-E_4;size=660;
GGTGTAGTAGCCTAAGGGTGGGAGGTGATGAG
>El_Tatio_(1).I-E_58;size=637;
CCCGCCGCCTTCGCCCGTGGCGTGGTGCGCCT
>El_Tatio_(2).I-E_12;size=593;
TTCCAAGGAAGTAAGTGCAATGGATTGGGTTTC
>El_Tatio_(1).I-E_7;size=585;
GTGCGCAGTCCAGGTCATGACCTCATCCAACC
>El_Tatio_(2).I-E_15;size=565;
TGGAGATGCGCAAGGAAAGGCCTCCGGGGGTC
>El_Tatio_(1).I-E_9;size=546;
GTGTTGCGGCTATGCACCTGGCCCGCAATGGA
>El_Tatio_(1).I-E_8;size=541;
CTTTCCCTTTCCCAGGAGGCCCGGAGGTGGCTC
>El_Tatio_(2).I-E_14;size=526;
CTCAACGCACCGGAGAAGCGCATTGGCGGCGCT
>El_Tatio_(2).I-E_13;size=525;
GGGGCTTTCTGGAACTTGCAGGCGGTCCATGG
>El_Tatio_(2).I-E_16;size=510;
TACTACCAGAACATCCTCCAAACTGCTTCCCC
>El_Tatio_(2).I-E_17;size=510;
GCCCTCCACAACGGCGAGTTGTGGGGGGCTTTC
>El_Tatio_(1).I-E_27;size=502;
ACAGGGCACCCATTACCGCCTTGAGGGTCATC
>El_Tatio_(1).I-E_12;size=495;
GGTTTTGTGATGGCCTTTACGTGGCCTGATTGC
>El_Tatio_(1).I-E_11;size=490;
GCGTGCATGGACATTTCAATGGACTGGGACGAG
>El_Tatio_(1).I-E_14;size=488;
TAGCGAGAGGACCAGGGCCAGGCGGGCCGCCAAC
>El_Tatio_(1).I-E_225;size=480;
GACTCGGCATCCGTTCCCCCTCGCGGGTGTTC
>El_Tatio_(2).I-E_18;size=480;
GCCGGCGGGTGGTGGCGGATTAGGGCGGTAGC
>El_Tatio_(2).I-E_20;size=471;
AGGGCCGGAACGTCTACGGGGGCCCCAGCAGA
>El_Tatio_(2).I-E_19;size=469;
CACGTTCTGAAGGGCCTGGACGGGGCCTACGT
>El_Tatio_(2).I-E_22;size=463;
GAGGGTGCTTAGGGCGATGCGCTGTTGCTCAAGT
>El_Tatio_(1).I-E_16;size=462;
AGGCAGAGCTAGAGCGGAAGCGGATAGAGGCC
>El_Tatio_(1).I-E_20;size=460;
ATTGCCGTTCTCGACGCCGAGCCCTCCTACGACC
>El_Tatio_(1).I-E_15;size=456;
TCAAGAACTGGCCCGAAAAGTTAGGACATTTGC
>El_Tatio_(1).I-E_17;size=454;
GTATTTTACCCTCCCCGGTTAGAGACTTGTAGA
>El_Tatio_(1).I-E_66;size=453;
TACGCCTTGCCCCAGCGCCCCTCGGCCACGTA
>El_Tatio_(1).I-E_29;size=452;
CTTGACGAGCGCACGGCTTTGGCCGCTGTCCCC
>El_Tatio_(1).I-E_19;size=446;
TGGTCTGCTGAGGCACAAGTACAACGGGGGTT
>El_Tatio_(1).I-E_18;size=446;
AGGGCGCCCCACCGTCTGCTTCATCCCCCTCC
>El_Tatio_(2).I-E_24;size=436;
CCTGATGTTCGTAGTCAATCGGAAGCCGGTTGC
>El_Tatio_(1).I-E_22;size=427;
AACACGGTGGTCTCGGCCTTGCAGGAGGAGGT
>El_Tatio_(1).I-E_23;size=423;
AAGGCGGCGGAGCGGGGTCCGTCCCCCCACCTC
>El_Tatio_(1).I-E_21;size=420;
GTGCGGCACCCCTCGGGGGACACCGCCTCCAC
>El_Tatio_(1).I-E_198;size=420;
CATTCTACGCGCAAGGCCTGACCAAGGAGGAC
>El_Tatio_(1).I-E_79;size=419;
AGGGGGCCCAGCACCTCCTTGTAGCCGTGGGC
>El_Tatio_(1).I-E_26;size=410;
ACCTCCCTGGCTTACGCCCCCCTCGCCCTAGCC
>El_Tatio_(2).I-E_27;size=406;
CCTGAACGGGAGGGGGGGTTCTCATCTACCCC
>El_Tatio_(1).I-E_25;size=404;
GGCCTATGTCACGCTAAGGGTGCCCTAAGGAGG
>El_Tatio_(2).I-E_31;size=399;
AAGACGTCCGTGGTGTGGGGCAGCTGGTTGC
>El_Tatio_(1).I-E_183;size=397;
GAGCGGCGCAGGCGGCCCGTGTCCGAGAGGGTC
>El_Tatio_(2).I-E_28;size=395;
AAGCGGGGCATCTCCTGGGGGACCAGGATCCT
>El_Tatio_(2).I-E_29;size=395;
AGATGGCGTCCCTGGGGCGGAGGAGGTGAGCG
>El_Tatio_(1).I-E_181;size=394;
AGGGGACCATCCGGGGCTACAGCGCCCACCTC
>El_Tatio_(2).I-E_34;size=389;
TTACCGCCCGCCCTCCGGTCTTGCGAACGGGA
>El_Tatio_(1).I-E_128;size=381;
ATCTGGGCCCAGAGGGGGGTGTCTCCAGCGCTC
>El_Tatio_(1).I-E_28;size=380;
TATCCTGCCTGCATGACCGCCTACGAGAAAGG
>El_Tatio_(1).I-E_30;size=380;
AAGAACTGGCGGCAATACCCGCGCCAGATGTT
>El_Tatio_(2).I-E_33;size=377;
CTGGACTACTCCCTGAACAAGCTTCGGGAGAGC
>El_Tatio_(1).I-E_171;size=377;
CTAGTCTCACTTACCCAACGCATGGCCTCCGC
>El_Tatio_(1).I-E_323;size=372;
AGGAGCCCCCCCAGGATGGATTTGGATACGCCC
>El_Tatio_(2).I-E_36;size=365;
TCCACGAACAGCCCGACCATCCTATGGGGCAC
>El_Tatio_(1).I-E_126;size=361;
AGGAGGTCTATGCGGGCCCGGTACCTGTACGC
>El_Tatio_(1).I-E_163;size=358;
GCCCCGACCTCAATGATCTCGTTGGTGGCGCTC
>El_Tatio_(1).I-E_33;size=355;
CAGCTGAACACCTTGCGGGAGGCCCTGGGGACCGT
>El_Tatio_(1).I-E_306;size=354;
ACGGATGCGGGCCGGGTAGTTCCGAAACTCGA
>El_Tatio_(1).I-E_145;size=353;
ATAGCCCCCTTTGACGATTTCCAGCCTCAGGACC
>El_Tatio_(1).I-E_32;size=349;
TAGGCCCCCAGCACCCCCACGCTCACGCTCAC
>El_Tatio_(1).I-E_31;size=349;
CACACAAAGGGAGGCAAGATGGGCCCCAAACC
>El_Tatio_(2).I-E_39;size=347;
GACACGGAGATCGAGATCCTGGAGGCGGCCAA
>El_Tatio_(1).I-E_131;size=342;
AGGCCAAACATTGGGGAAGGGCTTTTGAGGC
>El_Tatio_(2).I-E_41;size=333;
GGGAGCCTGCGCCTCGAGGCCCAAGGGCTCTT
>El_Tatio_(1).I-E_34;size=329;
GAGGGTCGCTTGCCTGGTCAGCCCACGCACC
>El_Tatio_(1).I-E_35;size=327;
GACTCAAGAAAGGCGGTATAGGCCGCATACACC
>El_Tatio_(1).I-E_36;size=320;
GAAACGGCGTGCCGGAAAATCCTGCCCTGGC
>El_Tatio_(1).I-E_38;size=319;
AGGGCATTTTGGGCCACATTCACCATGAACGC
>El_Tatio_(1).I-E_37;size=316;
GCCACCGGGATAGCGAAAATCCGCCCCGGCGA
>El_Tatio_(1).I-E_158;size=309;
ATTCAGCACATCCTCCGCTTGGCCGAGGAGCG
>El_Tatio_(1).I-E_40;size=307;
TGACCTTCGTGGAGCCCGCCGGCGTGACCGGCA
>El_Tatio_(1).I-E_39;size=306;
GGAGCGGAGTTGCCCGCAAAGCCCCTCGCCCC
>El_Tatio_(1).I-E_41;size=304;
GTAACTCAGCCCCATCCGGGCCAGCTCCATCA
>El_Tatio_(1).I-E_49;size=303;
CGCCTCTATCTGGCCGCTGAACTTGTCCACGTC
>El_Tatio_(2).I-E_45;size=301;
CTCAAACGGCCCTCGGGCGGTCTCAAGCTCCA
>El_Tatio_(1).I-E_54;size=299;
GTTATGCGGGCCTCCTTGGGGGCCTCCCGCCC
>El_Tatio_(1).I-E_137;size=298;
GCCACACTGGAGGGGACCCTGAAGGGCCTGAT
>El_Tatio_(2).I-E_46;size=295;
CTGCTCAGAAACCTCGCGGAGGGAAAGGAGTT
>El_Tatio_(2).I-E_48;size=293;
AGGCACGGGCTTAGTCGTCAAACCGTGGCCTC
>El_Tatio_(1).I-E_42;size=292;
ATTTTTGCTGTGCCCTACAAGATTTTCAGGGA
>El_Tatio_(2).I-E_49;size=289;
ACGCCTCGGTGAAAGATGGCGGCCAAGACCAC
>El_Tatio_(1).I-E_125;size=285;
TACAGCATGCTTCCCCATAAATCGCTTTGGGT
>El_Tatio_(2).I-E_56;size=277;
CGATCGCCTCGGTGAACGCCGCTTACCGGGAG
>El_Tatio_(1).I-E_43;size=276;
GACCTTGCTGAGCTTGGGAGCGATACCGCCATC
>El_Tatio_(2).I-E_55;size=276;
GCCCCCACCGCATCAGAAAGCCGGTAAACGGCC
>El_Tatio_(1).I-E_46;size=276;
AGAGGGAGGCCATCAACCTGCGCAAGCAGATT
>El_Tatio_(2).I-E_57;size=274;
CCGGTGGCTATGGGGGTCTACAGGACGTATGT
>El_Tatio_(1).I-E_45;size=269;
GATACAAAACTGCGGGGGCTTCTTGCCAGAC
>El_Tatio_(2).I-E_59;size=268;
GGGACGCAGGCCCTTTCCGTGGCCGTGGACGTG
>El_Tatio_(1).I-E_47;size=264;
TGGGTCGTCCAGCTATACCCCAGAACACGCTCAA
>El_Tatio_(1).I-E_57;size=263;
CGTTAATGAGCTCCTCGGCCTTAGCCACGGCA
>El_Tatio_(2).I-E_62;size=263;
GTCGTAGTTCTGTCCCGTCTCGGGGGCCCAC
>El_Tatio_(2).I-E_61;size=261;
CGCGGGACTATTCGGGTGGAGGTTTTGCGGGAA
>El_Tatio_(1).I-E_48;size=260;
AGTTATGCGCTGGTTGTCAAGGGCCTGGAAGC
>El_Tatio_(1).I-E_86;size=258;
TAGCGCTGCTGGTCAATGGTGAGCGTCCGTTG
>El_Tatio_(2).I-E_58;size=257;
CACGAGCCAACTCCTGCATAGTCAGCCAGGGA
>El_Tatio_(1).I-E_50;size=253;
ACGTAATAGGGCACCGTCAATAAGGGCCAAA
>El_Tatio_(2).I-E_65;size=250;
AGGGCCCGGGAAGCGGCGGGCAGGCTAAACTC
>El_Tatio_(2).I-E_66;size=248;
GCCCAACCCCGCCCCAGCCGGGGCGCGTGTAC
>El_Tatio_(1).I-E_153;size=243;
GCCCCGGAAGACTTCTCTGAGCTTCCGCCGGC
>El_Tatio_(2).I-E_67;size=242;
CTCCCGCGCCAGATCTGGGTGGCACCTACGGC
>El_Tatio_(1).I-E_52;size=237;
AAAAGATGCGCACCGCTCGGCGGCGGCGGGCG
>El_Tatio_(2).I-E_70;size=237;
GGGACCGTCGGAGAGTTTGTGGAGGGCGTAAA
>El_Tatio_(1).I-E_51;size=236;
ATAGAGGATGGCGAAGCCCTCAAGGCCATCCGT
>El_Tatio_(2).I-E_68;size=234;
GTGCCTCCCAACGCCCCGGAGTCCGACCGGAG
>El_Tatio_(1).I-E_53;size=228;
CGCTTCGGGCCGCCGTGGAGATAGACCTCCACA
>El_Tatio_(2).I-E_72;size=226;
GTCGCCGCCGATGCCCACCTGGGTGGCCCACTC
>El_Tatio_(2).I-E_69;size=226;
TTCGCGGCTCAGGCCCGGGTGATAGACGCGGC
>El_Tatio_(1).I-E_210;size=225;
CGTGTTCACGGGGAAGGGTCTCCGGGGCCTGC
>El_Tatio_(1).I-E_75;size=223;
CTATGGCCCGTCGTTAAGGGAGTCGTCGGGGA
>El_Tatio_(2).I-E_71;size=223;
AGGCCTTGGGCTACTGAGCGAAAGGAGGTGAGC
>El_Tatio_(1).I-E_63;size=222;
CCATTTGTGCCGTGGGAGCAGCCATTCAGCTAC
>El_Tatio_(2).I-E_76;size=221;
GTATGGCAGGTGCTAAGCGAGATAGAAAAGCA
>El_Tatio_(2).I-E_74;size=218;
CTGGGCTCGCCTATTTGGAGTGGCTAAAACGCC
>El_Tatio_(1).I-E_64;size=218;
TTCCTCCGGTAGAGTTCGCGGGCGGTGAAGC
>El_Tatio_(1).I-E_195;size=218;
TCGTCTATGTAGAGGCGTCCGAACCTCGAGGC
>El_Tatio_(2).I-E_87;size=217;
TCTTGGGCAGGACCCGCGGGGAGCTTAAAGCC
>El_Tatio_(1).I-E_59;size=213;
GACGGTGGCTGGGTAAAGGGCTAGGTAGTCAA
>El_Tatio_(1).I-E_55;size=213;
AGGCTGCACCCGTCTTCCGCGTAGGCTGGCTT
>El_Tatio_(1).I-E_56;size=213;
AGAGCAACCGGAGGCGAAGATGTGCGGATTTGC
>El_Tatio_(2).I-E_75;size=213;
GGCAAGGGCCTGTTCGCCCTTAAGGCCGTACTGC
>El_Tatio_(2).I-E_77;size=211;
GTTCCTGGGGGTACGCCAAAGCCGGGCTCGGC
>El_Tatio_(1).I-E_69;size=210;
AGGGGATTATCGCCGTTGCGCTTGCACCACTC
>El_Tatio_(2).I-E_78;size=209;
GAGGGGGCACGAAATGGAGCAAGCAGGCAGGG
>El_Tatio_(1).I-E_157;size=205;
GCCAAAATCCCACAAAGGGACCTGGAGGTGGC
>El_Tatio_(1).I-E_363;size=202;
CCACCCCGCGACCTGCTGGAGATGGTCAATCAC
>El_Tatio_(1).I-E_61;size=194;
GGATCGGGGTAGAGGTACTCGTAGACGGGGGC
>El_Tatio_(2).I-E_81;size=193;
ACGCTCGCTACCTGCCCCTCATCCGCCCCCGT
>El_Tatio_(1).I-E_60;size=192;
CCGGGCGGCGGGGGGCCCGGAGAAGCGGGAAGC
>El_Tatio_(2).I-E_97;size=190;
TCTCCCACTAGGGTGGTGCCGTCGCCGTTGTA
>El_Tatio_(1).I-E_93;size=189;
GCATCCCCATCCTACTGTAGCGCACCGAAAGG
>El_Tatio_(2).I-E_82;size=187;
GGGCCATAAAAGCCCGACCAGGGCGGCGAAAA
>El_Tatio_(2).I-E_84;size=184;
GCGCTTGGCATAAGTGAGAAGCAGGCCCTCAT
>El_Tatio_(1).I-E_65;size=182;
GGAACGCGGCCTTGACGTCCGACGGCGTGTAC
>El_Tatio_(1).I-E_232;size=181;
GCCCGACCTTTCGCGTAAGCGTTCATGCACGG
>El_Tatio_(1).I-E_62;size=181;
GTGTTAGAAGCCCCGTCCAGGTTGGACACCCC
>El_Tatio_(2).I-E_88;size=180;
TAGGGGGTTCTGACCTCGGCAATCCCGTGGAGC
>El_Tatio_(2).I-E_85;size=180;
TGGAGGTGGGCGAGGTACGGCCTGGCCGGGTC
>El_Tatio_(1).I-E_192;size=180;
ACGCTCAAGCCCGCGGACCTCCACGATTACGC
>El_Tatio_(1).I-E_262;size=179;
TGTTCCCCGCTACCGGGCCAACGGGGTCTTCAT
>El_Tatio_(2).I-E_90;size=177;
AACTGATGCGCCTCATCCACCACAAGAAGGAC
>El_Tatio_(2).I-E_89;size=176;
CGGCGGGCAAGGGCTTCGGCGAGGTTTGCCAG
>El_Tatio_(2).I-E_91;size=175;
AAGCGCCTTAACTCCCCGCATACCCCTTCCACC
>El_Tatio_(1).I-E_67;size=175;
CCCCGTTGCGCGCGCGGCGGCTCCTACCTGC
>El_Tatio_(2).I-E_92;size=171;
CGAATCCGCCCGCCCTCCTCGAGGGCCACCTG
>El_Tatio_(2).I-E_94;size=171;
GAGACCATGGCCCCGCTCTCGGGCAGGGAGGT
>El_Tatio_(1).I-E_247;size=170;
GTGCTGGTCCAGGGGATGGAGGTCTTCCGCAC
>El_Tatio_(2).I-E_93;size=169;
GGGTGGCACGAGCTCACGGGCCCTGAGCGGGC
>El_Tatio_(1).I-E_72;size=166;
ACAAAAACTACTCGCCCCTCTCCAAAATGTCC
>El_Tatio_(1).I-E_71;size=165;
GACGGAAACGGAGGCCGGGACCCCGCCAAGAG
>El_Tatio_(2).I-E_96;size=165;
CGTGTCCTGGGCTCACCAGGCCAGCAATGAGC
>El_Tatio_(1).I-E_70;size=164;
AACGGCCCAGCCTCGGGCCCGAAGGCCGACTC
>El_Tatio_(1).I-E_81;size=161;
ACGGGGCCAGCATCCCCCTGGGGCGGGGCATC
>El_Tatio_(2).I-E_125;size=160;
TACTCTTCCGAGTCGGGGCCCCAACGGATCTC
>El_Tatio_(1).I-E_73;size=158;
GCCTGCACCTCCTCCGGGTTTTGGAGGCGCAG
>El_Tatio_(1).I-E_245;size=158;
GTGGCTCCGTCGTGGTGGAGTGGGACCTCGAGC
>El_Tatio_(1).I-E_264;size=158;
ACACAAGAAGCACAGACTGCCTTCGCCGAGCA
>El_Tatio_(1).I-E_223;size=158;
ATGCGCAGGAGCTTGACCTCGCGGCTTGCCAA
>El_Tatio_(1).I-E_284;size=156;
CACGCGCAACACTACTCCGTTGCCGAGCTCGA
>El_Tatio_(1).I-E_74;size=156;
ACTTGTCAAGCCCCGCTCCCTTCTGCTTCTCGC
>El_Tatio_(1).I-E_77;size=155;
CGTGCGTCAAGGGTGGAGCCTGTCTTGCCCCA
>El_Tatio_(2).I-E_99;size=155;
AGATAGCTCGCCGGGAGGCGGAGGCCCTAGA
>El_Tatio_(2).I-E_100;size=154;
TCGCCCTAGGGCTTCCGGGCCCCCTCGAGGCC
>El_Tatio_(2).I-E_104;size=153;
GTTACCGCCAACATTCATCCCAGGGCCTTCTA
>El_Tatio_(2).I-E_101;size=152;
CCTAGAGGGGTATCGGGCTCACCGGGGGGAGA
>El_Tatio_(1).I-E_76;size=152;
GTGGCGGTACCCAGGGCATCCGTTCCCAGGTC
>El_Tatio_(1).I-E_78;size=151;
GAGGTGAGGGGCCTCGAGGTGGAGGACCCCAC
>El_Tatio_(2).I-E_103;size=150;
CCCCCCGGGCACCCGGAAGGAGGCGGAAAGCC
>El_Tatio_(2).I-E_102;size=149;
TTGTCGGGCACAGAAGGGTTACCGGCGGCCTC
>El_Tatio_(1).I-E_98;size=149;
TGGGCCATCACCGAGTGGGCTACCAAGGGCGAC
>El_Tatio_(1).I-E_82;size=147;
TCGGGAAGGTTTTGGGCCCCGTAGGGGTACTCC
>El_Tatio_(1).I-E_80;size=147;
CCGGCCTCCCTTGTCCAGATGGCGCGCCCAGG
>El_Tatio_(2).I-E_105;size=145;
TTTACATAGACTACAAGTAAGCGGCGGGGGAGA
>El_Tatio_(1).I-E_83;size=142;
TCCACCAGGGTATCCACCCGGTTCAGGACCAAC
>El_Tatio_(1).I-E_84;size=141;
ATATCTCCCCCCAAAGGCAGAACCACCTGCTC
>El_Tatio_(1).I-E_92;size=137;
GTGCGCCGCAACCCGCACTGGCGGGAGAAGGT
>El_Tatio_(1).I-E_85;size=137;
TCATCCCGTCCTGTGCACTCCCGAAGCTGGAG
>El_Tatio_(1).I-E_105;size=136;
GGTTTCGGCCTCCACGCCGTAGGCTACGACCCT
>El_Tatio_(1).I-E_87;size=135;
AAAATGGCCAGCGGCGCGCGGCTTACACGCTC
>El_Tatio_(1).I-E_287;size=130;
GTCCATCAGGGAACGCCTCGTAAGCCTGCTGGG
>El_Tatio_(1).I-E_91;size=130;
GAGGGCCAAGGCTGCCCCAAGTGCGAGACGATGC
>El_Tatio_(1).I-E_88;size=129;
CCCAACCCCCCCCTCTGGGGAGAGATCCAAA
>El_Tatio_(1).I-E_89;size=129;
ATTGCCGATAAAGGAGGTAGCCTTTACGTTTCC
>El_Tatio_(1).I-E_205;size=128;
CCGTCAAGCCAACGCCCGTGGCAACCAAATGA
>El_Tatio_(2).I-E_130;size=127;
CCGGCGTAGTACTGCACTAAGATCGCCCAGGG
>El_Tatio_(2).I-E_113;size=126;
TGAGGGCGCGTGAAAGGGGCCGCTACGCCTAC
>El_Tatio_(1).I-E_178;size=126;
CCGGGGGTGCGGGCCTCATCATGATAGATCTT
>El_Tatio_(2).I-E_118;size=125;
GCCCCACACCCCCACAACCCGGGCGCGTGTAC
>El_Tatio_(2).I-E_111;size=125;
GTGGCGGACTCGGAGGAGGAGCTTCGCGCTTAC
>El_Tatio_(2).I-E_115;size=125;
GAGGTCCCGAACGCCCGGACCAACAGGGTGTT
>El_Tatio_(1).I-E_90;size=125;
TACTACTTCTGGCGGAAGGACGTTGAGGATTTC
>El_Tatio_(1).I-E_95;size=124;
GACATTTTGGGCATCAAATCCCCATCCCGCGTC
>El_Tatio_(2).I-E_119;size=123;
GTGACGTACGCGCTCCGGTTTTCCCCGGGCGC
>El_Tatio_(1).I-E_313;size=121;
GCTCAGGGGCGGTATGCCTGCCGGGTGGAGGC
>El_Tatio_(1).I-E_337;size=121;
GCGAGGGCCCTAACACCCGGTTGAATCGCCTC
>El_Tatio_(1).I-E_99;size=120;
AGGAGGCGCGGGGCCGGGTCGGTGGCGGCCTT
>El_Tatio_(1).I-E_96;size=119;
GATGCGGGCCTTCACATCGTCCAGCCGAAGGC
>El_Tatio_(2).I-E_123;size=117;
ACGGCAAGGCTCCCCGCAAAGGGCTCCACGTA
>El_Tatio_(2).I-E_122;size=117;
TGGAACGAGGCCGTCTTTGTGGAAGCCCGGCTC
>El_Tatio_(1).I-E_104;size=117;
GCAGGTGGTGGCGGTGTCCCAGGTTTTCCCTC
>El_Tatio_(1).I-E_122;size=116;
CTGGCTTGGGGGGCTGAGACGGGGGCGGACTA
>El_Tatio_(2).I-E_121;size=115;
CTCTCCTGCAAGCCGAAGCTCCCCCGACTGTGC
>El_Tatio_(2).I-E_138;size=114;
GCTGCAGAATGGCCAGACCTTGCGGGGAATACC
>El_Tatio_(1).I-E_97;size=114;
ACCACTGCCCGGCCTCCGGTTTTGCGAACGGG
>El_Tatio_(1).I-E_100;size=113;
TGGTTAACCTGGTCTGAGTTCCTCAAGTGGCT
>El_Tatio_(1).I-E_106;size=111;
CCCGGGCCGAGGGGCCTGGTGGGATGGCCTTC
>El_Tatio_(2).I-E_128;size=111;
AGGATTTTCCCCGGCCTAGCCACTACTCGCCTCC
>El_Tatio_(2).I-E_124;size=110;
GCCTCGATGGCCTTCGCATCCGGCTCGTAGAT
>El_Tatio_(2).I-E_127;size=110;
TCCGATTAGGTTCCGCCCCGATGAGGGTGCCA
>El_Tatio_(2).I-E_126;size=109;
GCTCCCAAGGGCTCCAAGGCCAAGCGCCAGGAC
>El_Tatio_(2).I-E_129;size=105;
GAAGGGCGTCGTGCAGGAAGCGGGGAAGCCCC
>El_Tatio_(1).I-E_103;size=104;
AACGTATCCCAATCGCGAACATCAGAGCCATCC
>El_Tatio_(1).I-E_108;size=104;
GTGGACCGCGGCCACTGGGAGGTGGGGCGCAA
>El_Tatio_(1).I-E_102;size=103;
GCGCTCGATGGTCCCCTGGTCGGGCCTCATGG
>El_Tatio_(1).I-E_109;size=101;
GTGCTCCTGGAGCCGAGCCTCAAGTTCTGGCG
>El_Tatio_(1).I-E_101;size=101;
TCATCGCTCCAATCGCCGCCGCGGAGTTGCAC
>El_Tatio_(1).I-E_116;size=100;
TCCGGGCTGGTAATAACTGCTGCGAGGTACCT
>El_Tatio_(2).I-E_131;size=99;
TGGAGGGCCGTCTGCAAGCGCCGCACCTGGAC
>El_Tatio_(1).I-E_129;size=99;
CCGGCTATGCGCGCCGATGCCATGCTGGCGCG
>El_Tatio_(1).I-E_111;size=97;
ACCCAAGTGGCCCCCGAGGGCACCAAGAACTC
>El_Tatio_(1).I-E_146;size=97;
ACCTTCGGGGGCTTCGCCTCTGGTCCCGGTCCCC
>El_Tatio_(1).I-E_115;size=96;
TACACGGCCCCGTGGGGGTAGAGGCGGCAGAA
>El_Tatio_(1).I-E_107;size=96;
GAGGTCGAGACGATGCAGGAAAAAGAGGTTC
>El_Tatio_(1).I-E_113;size=95;
TGCTGGGGACCGCAAAGGATGAGGTGGAGAGG
>El_Tatio_(2).I-E_134;size=95;
ACACGATCCGGGCCGTTCGTCCTTCGCGCTTG
>El_Tatio_(1).I-E_114;size=95;
GCATTACTTCTTCTTGCGCTTGGGCTTAGCTT
>El_Tatio_(1).I-E_110;size=94;
GAAGGCCGCGAGGCTGCCGTGCATGAAGCGCG
>El_Tatio_(2).I-E_136;size=94;
TGATGGGTTGGGCCCCTGAGGGAACGACCGGT
>El_Tatio_(1).I-E_112;size=91;
CCCTCTCTGAGATGGTCGTGCCTGGGGATGGC
>El_Tatio_(1).I-E_117;size=90;
AACCCAGAGGAACCAAGTGGCCGGATTCATCT
>El_Tatio_(1).I-E_127;size=90;
AAGGCGGATGCCTCCGTAGTGCTTCCACTCGT
>El_Tatio_(1).I-E_119;size=89;
TCCCAGCCGCCCACATTCAGGAAGCCTTTGAC
>El_Tatio_(1).I-E_118;size=89;
TTCATCGCTGGGATAGGCCACAAGCCCGATAGG
>El_Tatio_(1).I-E_142;size=88;
ATTTATGCCCCAAAGCTTTACAGGAAGACCTA
>El_Tatio_(1).I-E_120;size=88;
GGTGGCTTCCGCGCTTCGGCCGGGGGGAAGGA
>El_Tatio_(1).I-E_151;size=87;
GTCCCGAATGATCACGACGGGGATGTAATCCCC
>El_Tatio_(2).I-E_139;size=86;
AGGACCTCTCCCCGCCCCCCCTGGAGGGTCTC
>El_Tatio_(1).I-E_123;size=86;
GCCCTGAAGGAGTTCCTCCAGGGGCCCACCC
>El_Tatio_(1).I-E_124;size=85;
AGGCAACCGGAGAAGAGCCCCCCACTCCACCT
>El_Tatio_(1).I-E_121;size=85;
CTATTTATTCCTAGACCGGGCCTGTCGGAGGT
>El_Tatio_(1).I-E_144;size=85;
GCGTCCCCCCCGATATCGCCACAGCGTTAGC
>El_Tatio_(1).I-E_130;size=82;
GCCCTGGACGAGGAGGGGGGGTAGTCTGATACCA
>El_Tatio_(1).I-E_134;size=82;
TCCTCCAGCGAACGCACCACGTAAACCTCGGC
>El_Tatio_(2).I-E_143;size=81;
GACGAGCTGTTGGACATCACAGGCGAGTACGT
>El_Tatio_(1).I-E_143;size=80;
CTAGAGCCGATAGCGTTGACGACCTTAGCGGC
>El_Tatio_(1).I-E_132;size=80;
TTAGCGCAAGCCCCCTTCGGTTTGAGGAGGCCC
>El_Tatio_(1).I-E_135;size=80;
GGGGTAAGGTGCCGGGATGGGCTCAGGAGTTTG
>El_Tatio_(2).I-E_141;size=80;
GTAGACTTAGCGCTCCCCGGAGGGCCCACCAG
>El_Tatio_(1).I-E_141;size=78;
GTCTTCAAACGCTCACCATACGGGCGCACACTC
>El_Tatio_(1).I-E_133;size=78;
AGGATGGGCTGAGCCTGCCCCTGGGAAGAGGA
>El_Tatio_(1).I-E_398;size=78;
TTCGTGATGATGTAGTGGTGTTGCGGAATCCC
>El_Tatio_(2).I-E_142;size=78;
AGGTGGCGCCTGAGTTTTTCTCGCGGCTAAGC
>El_Tatio_(2).I-E_144;size=78;
GTCCGGCGTGGATGAACGCCTTTCCCGAGGTA
>El_Tatio_(1).I-E_136;size=78;
CGCGTGCCTCGCATGGAGGGGCTGGCGGAAGAT
>El_Tatio_(1).I-E_138;size=77;
GCGAGACCCCCCAAGACCCAGGAAGGCACTTCTA
>El_Tatio_(1).I-E_273;size=77;
GTTTTTGGCAATGTCGGGATCTAGATGTAACG
>El_Tatio_(1).I-E_140;size=76;
AATCGCCTCCGCCTCTTTCAGGCCCAGGTCCC
>El_Tatio_(2).I-E_145;size=75;
TGGGTGATGCATGGGTGGGTGGAGTGGGGGCGT
>El_Tatio_(2).I-E_146;size=74;
ACCACGGTAGCCGTAGGGTACTTGCTAGGCGG
>El_Tatio_(1).I-E_342;size=74;
TGCGGCAAGCTGCTGCTACCGGGGGTGGTGGTGC
>El_Tatio_(1).I-E_139;size=74;
GTCAAGGTTTTTGATCAGCATCCCCGCGGGCA
>El_Tatio_(1).I-E_167;size=72;
AGGCGCGAAAGCGCAATTTCGCGCGGGCGGGGCC
>El_Tatio_(1).I-E_159;size=71;
GCGAGCGGGTGGTCTGGCGGGATGGGCATGGC
>El_Tatio_(1).I-E_150;size=71;
TGGAGGGGGCCCGTTTCCTTCTGAGCCGGGAG
>El_Tatio_(1).I-E_147;size=71;
GTCAAGGTGGCAGTTCTGGCCCTCCCTAGCGGG
>El_Tatio_(1).I-E_388;size=70;
CCCCCCCAGCACTACCCGAACATGCGGGCTCT
>El_Tatio_(2).I-E_148;size=70;
TGCTTCGGGTGGTGGAGGAAAATAGGGGGTGGC
>El_Tatio_(2).I-E_150;size=70;
TATCTCATGACGCAGGCCGCCATCTCCCACGTG
>El_Tatio_(2).I-E_149;size=70;
GGGTTAACTCCACTGGCTTACGCCGGCAACCG
>El_Tatio_(1).I-E_148;size=69;
ATCTTAATCCCCCGCTGGGCTGTGGAGAACCTAC
>El_Tatio_(1).I-E_257;size=67;
TACGGTGGTGGGATCCAGGACGTACGAGGCTC
>El_Tatio_(1).I-E_215;size=67;
GAGGAAGCGAGGGTTTGACGCAAGGCGACAGT
>El_Tatio_(2).I-E_151;size=67;
GGGGACATTGAAGGGTTTATCGGGCTGATGCT
>El_Tatio_(1).I-E_152;size=67;
GCATGCGGCCATCCAGGACGACTTTCCGTTTC
>El_Tatio_(1).I-E_156;size=65;
CGAAGTCCTTTGCCGGCACCCGCACGGGAGGC
>El_Tatio_(1).I-E_248;size=65;
CAGGGGCAGAACGTTTTGGTCATGGGGCGCC
>El_Tatio_(1).I-E_317;size=64;
TAGGCCAACTTTTGCGCCTCGAGGCGCCCGAT
>El_Tatio_(1).I-E_154;size=64;
GATCTGAACCGTGCAGGGGCCCTCTCCCGCTTC
>El_Tatio_(1).I-E_155;size=62;
CGGCCCCCTAGTGCGTAGTTTATCACTCCTACAA
>El_Tatio_(2).I-E_152;size=62;
TATGGCCCGATGTTGATGCGCCGCGCGCGGTC
>El_Tatio_(1).I-E_162;size=62;
CGGGCAAAGGTCAGGCCGGCCAGCGTATCGCC
>El_Tatio_(2).I-E_182;size=61;
GCGCGTTTTGTACTGCACAAAGACCTTGTACCC
>El_Tatio_(2).I-E_157;size=61;
CCCTCCTGGGCCCCCTCCTCGTGTTCAGAAGG
>El_Tatio_(1).I-E_160;size=61;
CTCGCTAGGTTTGGTCTGATGCCTGAGGCATACA
>El_Tatio_(2).I-E_159;size=60;
GCCCCCAGGAGGGCCACCAGGACCAGGTACAC
>El_Tatio_(2).I-E_155;size=60;
ACGCCTGAGTGGCTTTTTGTGGCCGCTAAGGT
>El_Tatio_(2).I-E_158;size=60;
GGGGAAGCGCAGGCCCACGTACCCCACGCTGAA
>El_Tatio_(2).I-E_156;size=60;
TACGGCGCGCGGGTCACTGTTGACGTGACGGG
>El_Tatio_(2).I-E_160;size=59;
GACCGCTGGAAGGCTGGGAAGGCCCCCTTTATC
>El_Tatio_(1).I-E_164;size=58;
AAGACACTGGGCGCAATCATGTGGGAACTCAT
>El_Tatio_(1).I-E_222;size=57;
CCAAGGTGGGAGGAGGAGCGTCCCGGGACGAGC
>El_Tatio_(2).I-E_258;size=56;
CCTACGAGTCGGCCTTCCACGAAAACTCCGC
>El_Tatio_(1).I-E_165;size=56;
CGCATCCGCGTAGAGTTGACCAGACACGAAC
>El_Tatio_(1).I-E_169;size=56;
CATTCCAAACTTTCCGGTTGCAGGCGCAGATG
>El_Tatio_(1).I-E_170;size=56;
GACCATCCTCATCCAGGACATTACGCGGGAGGC
>El_Tatio_(1).I-E_172;size=56;
ACCCCGGAAAACGCCCATTTCCGCATTCTGGC
>El_Tatio_(1).I-E_173;size=56;
GGGTCTCGACCTCCGAGTGGCTGAGGAGATGG
>El_Tatio_(2).I-E_164;size=56;
TCCCAGTACCCTTCCCGACGGAGGAGGCCTTGG
>El_Tatio_(1).I-E_176;size=55;
TGCGGCCCAGGACGTCCAAGGCGTGGGGGAGGC
>El_Tatio_(1).I-E_166;size=55;
GAGGGATCCTAACCCCTTTGACTACCCCCCCT
>El_Tatio_(1).I-E_175;size=55;
AACGGAACCGTCATCAAAAGCCGCGGCCAGGA
>El_Tatio_(2).I-E_161;size=55;
GAGAGCCCCTTGGTCGGACCTCGGGCTAAGGA
>El_Tatio_(1).I-E_174;size=55;
TGCGGTTGCAGGGCAAAAGACCGTCTCTAAGGC
>El_Tatio_(1).I-E_197;size=55;
CTCTGCAAGGCGTGCGACTGTAGCGAGGCGTGCC
>El_Tatio_(1).I-E_168;size=55;
CCCCATCCGTGGTGAAGCGGCCCTAGAGTGGGC
>El_Tatio_(2).I-E_169;size=54;
GAGGCGGTGAGGAAGACGGTGAACCTGGGGAA
>El_Tatio_(2).I-E_165;size=54;
GCTACCTCCTTTATCGGCAATCTTTTGACCGC
>El_Tatio_(1).I-E_184;size=53;
CCGAAGTTGGCATAGACGGGGCGGCCTGCTGC
>El_Tatio_(1).I-E_179;size=53;
GAGGTTAATCAACGCCCGCTTCTTCCCCCAGG
>El_Tatio_(1).I-E_188;size=53;
GAGTTTTTGGACGCCCTGGAGGCCGTCACTGT
>El_Tatio_(2).I-E_166;size=53;
CCAGGCAAGCCCATCCTCCGGGGCGCGTTCCGC
>El_Tatio_(1).I-E_180;size=52;
GGGCCGTGGTCCCTTATCTCCCGGCTCAGGCTC
>El_Tatio_(1).I-E_177;size=52;
CCGTTTAAGTCCCAGTATCGGGCCATGCCCCC
>El_Tatio_(1).I-E_189;size=52;
GCGGACGCTTCCCGGTACGGAGCCATGGAAAACC
>El_Tatio_(1).I-E_185;size=52;
CCACACCTCATCCGGCTTTTGGACCAAGTCGG
>El_Tatio_(2).I-E_168;size=51;
CCCATCGCGGGCCTCCGGCGCACGGGGGAGC
>El_Tatio_(1).I-E_182;size=51;
ATTCTGGCCGAGACCCTATGGCCCCACCGCGGC
>El_Tatio_(1).I-E_194;size=51;
ACCGCCGTTAAACCGAAGTGGGTCGTCCAGC
>El_Tatio_(1).I-E_186;size=51;
GATCAGGCCGCCTAGGAAGAGCAGCCACCACC
>El_Tatio_(2).I-E_167;size=50;
GCGGCTACCCAGCACTCCCAGCCTGTACCCTG
>El_Tatio_(1).I-E_208;size=50;
GGCAGGTTAATCGTGCGAGGCACGGGGGAGGCC
>El_Tatio_(1).I-E_190;size=50;
CCCTGGCGCCAGGGGGGCTGACCCAGGTGGC
>El_Tatio_(1).I-E_204;size=50;
AGAGGCCGGGGGTACAATGTGCCCCCCCCCGGC
>El_Tatio_(1).I-E_310;size=49;
GGGTAAACGTAGTATCCCCGCGTGAGACCCACC
>El_Tatio_(1).I-E_203;size=49;
ACCTGGATGCCCTCCCCGGACAACCCGGTGCCCC
>El_Tatio_(1).I-E_193;size=49;
CATTGCGGGGAAGGGCGGTGCGCAAGGCGGTTC
>El_Tatio_(1).I-E_187;size=49;
CTGGCGGAGCTTTGCATGGCCCCCAGCGGAGA
>El_Tatio_(1).I-E_196;size=48;
CTCATCTCTCTCACCCAGCGCATGGCTTCCGC
>El_Tatio_(2).I-E_171;size=48;
AGGGTCAGGGGAAGAGGGGGAGGGGAGGGGGA
>El_Tatio_(1).I-E_199;size=48;
TAGAGCCCACGAATACGGCTCCGGGACGTGAAGC
>El_Tatio_(2).I-E_172;size=48;
CCGTTAGCCACCTGGGAAAGCAAAAAGACCCC
>El_Tatio_(2).I-E_178;size=47;
CATGGCCTCGGCAAGCTCCCCCGCCAGGCGAA
>El_Tatio_(2).I-E_175;size=46;
GGTACCTGGGAGCTTCCACCTTCTCCCCATTGG
>El_Tatio_(1).I-E_227;size=46;
AGGCCTCCACGGGGCGTCATGAGCCGCCTGGC
>El_Tatio_(1).I-E_201;size=46;
GGCAAAGGCGTACTTACGTTTTTGCTCGGCTC
>El_Tatio_(1).I-E_200;size=46;
AGGACGCGGTTGCGGATGCTGTGCGTGTGGGG
>El_Tatio_(1).I-E_407;size=45;
CAGACGGTGGGGCGTCCTCTTCAGCCTGTGTCC
>El_Tatio_(2).I-E_179;size=45;
CCCTCGAAAAAATCGCCGAGGAAAACATGAAG
>El_Tatio_(1).I-E_209;size=45;
TTATTGTCTACGGCGTTATGCCCGGTCCCGGC
>El_Tatio_(1).I-E_207;size=45;
AGATTTCCCGGCCGGGGCCCCTGCCCCTTCAC
>El_Tatio_(1).I-E_202;size=45;
CTAGGAGGCAGGTTCCCCGTTCCCACGGAGGC
>El_Tatio_(2).I-E_176;size=44;
GCGAGTGACGGCTAGTGAGGGCGGGCGCGGGG
>El_Tatio_(1).I-E_211;size=44;
CCTAGCCGAAGCACGAACCGCAATAGTCGCAT
>El_Tatio_(1).I-E_214;size=44;
AGGGCGAACTGGAGGCCAATATCCCTCCAGAG
>El_Tatio_(1).I-E_213;size=43;
GGCATGGAGGGCCCGGTTTTGCCGGGCCCAAGT
>El_Tatio_(1).I-E_212;size=43;
AGGTTCTTTTGCAAAGGCTGGTGGCCCTTACGG
>El_Tatio_(1).I-E_338;size=41;
TTGCAAGGTCTTTTGAGCGAGTTCCCCCAGTA
>El_Tatio_(1).I-E_220;size=41;
GGATCCACGTTGCGCTACTACCCGGGTTGCCCC
>El_Tatio_(2).I-E_201;size=41;
GTAAAGCCAGACCAGTGCCGGCCACGCATGTA
>El_Tatio_(2).I-E_180;size=41;
GGCCTCATCACGCCCGTGGGTATAGAGGACGC
>El_Tatio_(1).I-E_235;size=41;
GCCTACCGGCAGACTTGGGGCGTGGATCCACGC
>El_Tatio_(1).I-E_228;size=40;
TTCACCGCCCTTGATAGAAAAGAGGACTCTCC
>El_Tatio_(1).I-E_347;size=40;
CAGCCGTGACCTCTCGCCCGAAGAGGCTCGCC
>El_Tatio_(2).I-E_209;size=40;
CGTTTAGCAGTCCGTTCAAGGTAACCCTTAAA
>El_Tatio_(1).I-E_224;size=40;
CCTGTGGAGGCTTGGAAGGCGGCTTTGGGGAC
>El_Tatio_(1).I-E_219;size=40;
CTAGGACCGAAGCCCAAGCCCCCGAGCGCAAGC
>El_Tatio_(1).I-E_226;size=39;
CTGTCTAGACGTGCGGGGCTGGACCGGGGAGA
>El_Tatio_(1).I-E_408;size=39;
GAGGCGTGGGCGGAGGGCACGGAATACGTCGC
>El_Tatio_(1).I-E_231;size=39;
TTGCTATACTCCCCAGGCTCCCCGTAGGTGTGGGC
>El_Tatio_(2).I-E_181;size=39;
ACCTCCAGCATCCTGAGCAGTTCGTCCTTGACC
>El_Tatio_(1).I-E_221;size=39;
GCGCCCACGGTCTCGCCAAACGCCAGCACGTCC
>El_Tatio_(1).I-E_229;size=39;
CACCACCTCTACGATCCCGGGGGCTTCCCCAAC
>El_Tatio_(1).I-E_246;size=38;
TCGGAGCCCTGGGGGGCCTTAATCCGCCCACG
>El_Tatio_(2).I-E_186;size=38;
CCCCTTTATGACCCCCTTTTCCCCCACTACGC
>El_Tatio_(2).I-E_183;size=38;
CCGTCTGACGGGCCTGTAGGGCCGCAAGCTCC
>El_Tatio_(2).I-E_185;size=38;
TAATCCCAACGGCGTTCACCGTCTCCTCCCCGA
>El_Tatio_(1).I-E_238;size=38;
GCGTTATAGGGAGGCACGGCCCCTAGGACGGT
>El_Tatio_(1).I-E_352;size=38;
AACGGGGCGGGGTGGCTAGCTACGGAGGTTGGG
>El_Tatio_(2).I-E_190;size=37;
CCGGCCCCATGTTTTTGCATCGCCGGCATGACC
>El_Tatio_(2).I-E_192;size=37;
ACGTGGCTCTTGCCGCCACCTTCCACCGGGGG
>El_Tatio_(1).I-E_233;size=37;
GAACTGGTGCAGGCCGTGAAGAGGCTGCACCC
>El_Tatio_(1).I-E_236;size=37;
GGGAGAGGCGGGCCTGGAAGGAGCCCCCTCCC
>El_Tatio_(1).I-E_242;size=37;
GTAGCTCCTTAGGTCCGTGCCATAGGCGGGGT
>El_Tatio_(1).I-E_237;size=37;
AGTTCGGGACTGCGGGGAGTATCGGGAAGCCCT
>El_Tatio_(2).I-E_187;size=36;
GGCGGGGTCCTCAGGGGGCTTAGGAGGGGTAGC
>El_Tatio_(2).I-E_189;size=36;
CCAGAGGGGCGGTAGCGTTTTCATGACCAAGG
>El_Tatio_(1).I-E_230;size=36;
TAGCCATACGTACCGCCGTTCCCGGAAAGCAC
>El_Tatio_(1).I-E_260;size=36;
CCCTCCCTCCACATCGGGGCAGAACTCGCCCCA
>El_Tatio_(1).I-E_241;size=36;
ATACCTATGACAAGTGCGACCTGGCTTCCTTGC
>El_Tatio_(1).I-E_251;size=35;
CCTTGGCCTCCTCAATAATGCGCGCTACCGCC
>El_Tatio_(1).I-E_243;size=35;
CCACTCGGGCCGGCGCAAAATGGCAGAGAGGA
>El_Tatio_(1).I-E_239;size=35;
TAGAGTGGGCGATAAGGGGTATCATGGCCCTCC
>El_Tatio_(1).I-E_234;size=35;
TCCTGGGCGCTCTTGCGGGGGCTCCTGGGGTC
>El_Tatio_(1).I-E_302;size=35;
GCGGGCCTGGAGCCCTACCCATGGCAGGTGAA
>El_Tatio_(2).I-E_200;size=35;
CCCCTGATGTAGCCCATGGCGGCTTTGGGCTCC
>El_Tatio_(2).I-E_191;size=34;
GGGTGAGCCCTTGGCCAGGCCCGCCGGATGCGC
>El_Tatio_(1).I-E_244;size=34;
GAGTTCGCCTCCCTGGAGTGGGTGCGTTCGGC
>El_Tatio_(2).I-E_194;size=34;
GGGTCAAGCTTGTAGACGTTTCCCTCGGGGGC
>El_Tatio_(1).I-E_250;size=34;
ATGAAGGGCCACTCCGGGCTTGAGAGCGCCTCC
>El_Tatio_(1).I-E_263;size=33;
ACAGGTCAAGGGCTGCCGCCGGGAGAAGAACA
>El_Tatio_(1).I-E_249;size=33;
ACCACCCCTTCCCAAAGGGGGTGGATATGCTA
>El_Tatio_(1).I-E_382;size=33;
CTACGAGGCGAAAAGCCCCTTGGATGGGGAGC
>El_Tatio_(1).I-E_254;size=33;
GCCAAGGAGGTGTAGGTGTGGCGGAGCCCGTGA
>El_Tatio_(2).I-E_193;size=33;
CACGATTCCGAGCACCGCAAGGGCCACCTTTT
>El_Tatio_(1).I-E_270;size=33;
TTCGTTGTGCGCCGCACCCTCTACGGGGACACC
>El_Tatio_(1).I-E_330;size=33;
CTCCAGCCCGCTCCTCTCGGCAAGCTCCCGCA
>El_Tatio_(1).I-E_265;size=33;
CGCTCCACAAGCTCTTCCCGCCCCTCGCCTGCC
>El_Tatio_(1).I-E_240;size=33;
CCCAGCTGGAAGCGGCCCGCTTGGCCCAAGAGC
>El_Tatio_(1).I-E_256;size=33;
AGAGGACGCCTTGCCCTCGGGTCCAATGGACGCC
>El_Tatio_(1).I-E_252;size=32;
TCCATCCGATCCAGCCGCACAGCTAACACCTC
>El_Tatio_(1).I-E_487;size=32;
GCCCTATGGCACGCCCTTCTACAGCAAGAGCA
>El_Tatio_(1).I-E_258;size=32;
CCTCATCTCTGCGGTCTCAGCGCTCGCACCCTA
>El_Tatio_(2).I-E_203;size=32;
CTGACCGCCTCATGGGGAAACCGCATCGTGGG
>El_Tatio_(1).I-E_253;size=31;
CCCCTGACCCCTCCCGTGGGGTCCAGGACGGC
>El_Tatio_(1).I-E_261;size=31;
GTCTCCGCCGCGCTCACGCCCTCCCGGGTTCCC
>El_Tatio_(1).I-E_255;size=31;
AGCTTCGGCGCATCATGGCGGTCATAAACCGC
>El_Tatio_(1).I-E_275;size=31;
AGCCCCCAAACCCGCCGCGATCCCAGCGATAA
>El_Tatio_(1).I-E_268;size=31;
ACCAGAACCTCCCGCTCCCCGCCCTCTAACGA
>El_Tatio_(1).I-E_269;size=31;
GATTTCTGGGGGGCATACATGGAGGGCTTGA
>El_Tatio_(2).I-E_198;size=31;
GACGGCGTACAAAACCCTCAGGGCCGATGCTCC
>El_Tatio_(2).I-E_195;size=31;
GTGGGGCTGGAACCCTCACTCATTCTTTCCCC
>El_Tatio_(2).I-E_208;size=31;
GCGCGCTTCTCCAGCGAATGAGGGTGGCGGCC
>El_Tatio_(1).I-E_429;size=31;
GTTCACCGTAGCCCCAAGGCCCCCGGCGGACC
>El_Tatio_(1).I-E_267;size=31;
CAGGATGACCAGGACAGCGATGGGGGTGAGGGC
>El_Tatio_(1).I-E_259;size=31;
GGATCCACGAACGCCCATGGAGCCACGATTGGA
>El_Tatio_(2).I-E_202;size=30;
GAGTTCCTCCAGGGGCCCACCCACAGGTAGGA
>El_Tatio_(2).I-E_205;size=30;
TCAAGGGCTTGCTAGTTGTGGCAAAATGTGGCA
>El_Tatio_(1).I-E_266;size=30;
CTATCACACCCTTTATGGCTATGTGTGGGCCC
>El_Tatio_(1).I-E_282;size=30;
CGGGCTAACATGGCATCGCTGCGCATTACGGG
>El_Tatio_(2).I-E_197;size=30;
CAGGGCCTTCTGGAAGCTCGGAAAAGAGAAGG
>El_Tatio_(2).I-E_204;size=30;
GGGTCCAGCGCGGATACGAACTGCTGGAGCTA
>El_Tatio_(2).I-E_196;size=30;
GCCGTAAAAGGCTTCCAGCTTTGGATTTCTTTC
>El_Tatio_(2).I-E_253;size=30;
GCCGCCGGGAAACTGGAGACTGGGGACCTGAAC
>El_Tatio_(1).I-E_278;size=30;
CGTCATGATTCCCCCCATGGCTTAGTGGGTTGC
>El_Tatio_(2).I-E_199;size=30;
GGGTCAGAGCCTCGCCAGGGCAAGGCCCAGCA
>El_Tatio_(2).I-E_265;size=29;
ACGCAAGAGCCGAGGCGAGAACCATTGAACAC
>El_Tatio_(2).I-E_213;size=29;
AGCTGCCCGTTGTGCTCTATCCTGTTACGTGG
>El_Tatio_(1).I-E_274;size=29;
GTATCCCGCAAGAACAAAAACTTTGTCCTCTCC
>El_Tatio_(1).I-E_272;size=29;
GTTTTTGTCGAAAGCCACGTACCCGGCGTAAA
>El_Tatio_(1).I-E_289;size=29;
CTTTAGCCTCTCCTGGACCTGGGGGGACATGC
>El_Tatio_(2).I-E_207;size=29;
AGATTGCGAACGGGGTCGCCTTTGCCCTCATC
>El_Tatio_(2).I-E_206;size=29;
ACGGTGAACCTGGGGAAGGGGACCAAGAGGGA
>El_Tatio_(1).I-E_292;size=28;
AGACCATGTCAGAGCCGCCCCCCGTAGAGCCC
>El_Tatio_(1).I-E_279;size=28;
CTAGCCATGGGCTGGCCTCTCTCACCCCTTCTCC
>El_Tatio_(1).I-E_277;size=28;
GAACTCAGCAAGGTACCGCGCCTCCGCTGTGC
>El_Tatio_(1).I-E_276;size=28;
TAGCGGGCGAGGACGCCCAACATGAGCATTAGC
>El_Tatio_(1).I-E_293;size=28;
AGAAAAGCGACCTCGAGGCCCAAGAAGTCCAA
>El_Tatio_(2).I-E_217;size=28;
GCCCTCCTTAAGCCTCTTCCCTATGTCCGAACC
>El_Tatio_(1).I-E_281;size=28;
CCCTACCTGCGCTTCCGCCTTCCCGGAGGCCC
>El_Tatio_(1).I-E_288;size=28;
ATGGAGATGATTCCGCTTTTCCGACCCCATCC
>El_Tatio_(1).I-E_375;size=28;
GTCACCATTCAGTTCCAGGACATGGACCAGC
>El_Tatio_(2).I-E_211;size=28;
CTGGCGGGTGGTGGAAAATGCGGGCGGTGGCC
>El_Tatio_(1).I-E_280;size=28;
CATTTCCAGGTCCGTTTCCGCTCGGCGCAGGA
>El_Tatio_(2).I-E_216;size=27;
ATGGGAAGCTCGCCGGGCTATGGTCGCTACCC
>El_Tatio_(1).I-E_291;size=27;
GACAGCCCGCCCCGTCAGGGCTTCTATGACCT
>El_Tatio_(1).I-E_285;size=27;
GTATGGGAGGAGGGGCAGGATCCGGGCCATAG
>El_Tatio_(1).I-E_286;size=27;
GACCAGATCCTCGAGGCCCCCCGTGAACCCGG
>El_Tatio_(1).I-E_283;size=27;
GCCTGGGGGAAGGCCTCCAGGGCCTCCCGGAT
>El_Tatio_(2).I-E_214;size=27;
TTCCCCGCGTCCCGCATGGGGTGCTGGTAGCA
>El_Tatio_(1).I-E_419;size=26;
CGCAGCCCGTGGTGCCCGTGTGGGTCTGGGTC
>El_Tatio_(2).I-E_242;size=26;
GTCGAGCCGCTCCTCCGGGAAGCGCTGGAGCT
>El_Tatio_(1).I-E_321;size=26;
TGCCCCAAGGTCAGCCCCGCCCCAGGGGAGCG
>El_Tatio_(1).I-E_301;size=25;
TCGCCAGCATAGTTGATGACAAGGGTAGATGG
>El_Tatio_(2).I-E_221;size=25;
CACTTGCTTATGGGTCGAAACACGTCTTGCAGTT
>El_Tatio_(1).I-E_303;size=25;
GGTTTCGGCCTCCTCACCGTAGACCGTAACGC
>El_Tatio_(1).I-E_295;size=25;
CTCCACAATGGCCCCATTGCGAAGCTGGAGGC
>El_Tatio_(2).I-E_222;size=25;
ACCACCCTCCTGAAGCACCTGGTGGAAACCCGC
>El_Tatio_(2).I-E_218;size=25;
CACGAACCGCAATAGTCGCATACCCATCCTACCA
>El_Tatio_(1).I-E_307;size=25;
CGGACGGCATCGTGAACGGCTGGGGGGAGAGC
>El_Tatio_(1).I-E_294;size=25;
AGTTTGAAGCGCCACTGCCCAGCACGCCCCACC
>El_Tatio_(1).I-E_296;size=25;
CACCTGAACCTCATGGCCCAGAGAGCGGAGCGC
>El_Tatio_(1).I-E_480;size=25;
ATCGCCCAGGGGTAGGAGATCCTTTGCTCCCA
>El_Tatio_(2).I-E_228;size=25;
AGCCGCCGCAAAAATGGAGGAAGCTCTTAAGA
>El_Tatio_(2).I-E_223;size=25;
TCCAAAGGAGCATCACGCATGCGGGTATAGCC
>El_Tatio_(1).I-E_299;size=24;
CTCCCCGGCGTACTCCTCAGCGGCCTGATGGA
>El_Tatio_(1).I-E_322;size=24;
TCCGGATGGTCCTGGCGAAGAATCCGGCCTGCC
>El_Tatio_(1).I-E_325;size=24;
CGATGGGGTCCAGGTAGTTTGCCTCTATGAACC
>El_Tatio_(1).I-E_304;size=24;
CCCTTCCCAAGGCCCCCATTGCCAAGGCCGTGC
>El_Tatio_(1).I-E_305;size=24;
TCAAATCCCTTAGTCCTCTTGGCGAAATACAC
>El_Tatio_(1).I-E_324;size=24;
CCCTCCGGGGCCACCGGAATACGCACCGGGTC
>El_Tatio_(2).I-E_224;size=24;
GCCATTCCGCCGAGTCTTACTCACCCTGGGTGA
>El_Tatio_(2).I-E_229;size=24;
AGGGCCACTATCCCATCCCAGGCGTTTTTGGCC
>El_Tatio_(1).I-E_308;size=24;
GTTCGCCCGTTTCCGGAATGCCTGGTCTAAGA
>El_Tatio_(1).I-E_318;size=24;
CTATTTGCAGACCAACCCAAACCATCTGAACC
>El_Tatio_(1).I-E_327;size=24;
GACGCGGGCCTGGAACTGATTCAGGCCCAACC
>El_Tatio_(1).I-E_425;size=24;
TACGCGTTCGTCCTCTTCGCACTCGGCGGCAAC
>El_Tatio_(1).I-E_311;size=24;
TACGTCGGGGTCCGCCACGTAGCGGGAGAGAAG
>El_Tatio_(1).I-E_298;size=24;
CGGGGCCCCGGCCCATCCCTGCATAGCTTATC
>El_Tatio_(1).I-E_316;size=24;
GTGGGCGGGGTGTGGCAGCGGTGCCAGATCAA
>El_Tatio_(1).I-E_331;size=23;
CCCTGGCATTGATGTTGTTATGTCAAGCGGAC
>El_Tatio_(1).I-E_309;size=23;
CGGTATGTCCCTCCTGGAGATTTGGGGCCTGA
>El_Tatio_(2).I-E_231;size=23;
GTTGGAAATGCTCAACAAGTCCGTAAGCAACC
>El_Tatio_(2).I-E_225;size=23;
ACGGGAGGGGTCCTTCCCCACCTGGCAAAAAGC
>El_Tatio_(2).I-E_230;size=23;
CCAAGAAGGCCGCCGACGCCATCGAGATTCCC
>El_Tatio_(1).I-E_355;size=23;
GAGGGGGCACGGTATGGAGGACGCAGGAAAGAA
>El_Tatio_(2).I-E_233;size=23;
ATCAGCGTTTTGACGTAGTCCAGTAGCGCCTCC
>El_Tatio_(1).I-E_329;size=23;
GCCCCGTATGTCCACCCCGTCCATGATGCGAAC
>El_Tatio_(1).I-E_320;size=23;
GTGGCACTGGAGCGCCTCAGGCAATGCGAGA
>El_Tatio_(1).I-E_335;size=23;
CTCCCGGAGGAGGTCGTAGGCGAGAAGGCCGTC
>El_Tatio_(1).I-E_319;size=23;
GACTCTTTGCGGCAGGCGGTGGAGGCGGCCAGC
>El_Tatio_(1).I-E_486;size=23;
GCGTCATCAGAAGCGCGCCCGGCGGGGACCTT
>El_Tatio_(1).I-E_312;size=23;
GTACTCTTGCCGGAACATGAGCTCTCCAAGGGC
>El_Tatio_(1).I-E_314;size=23;
GGATATAGATCGGAGCGAACCACCACCCCGGTA
>El_Tatio_(1).I-E_334;size=22;
AGTTGACGGTACTCCTCCCGCATGGCTTCATC
>El_Tatio_(1).I-E_336;size=22;
TTGGGGAGCGTCTTCGGGCAGCACAACCCGGT
>El_Tatio_(2).I-E_236;size=22;
GGCGGTGGACCGCATCCGCCGGAGGAGTTGC
>El_Tatio_(2).I-E_238;size=22;
CCGGCGCGATCTTTTCGGTTGGGCCTCAAGAG
>El_Tatio_(1).I-E_328;size=22;
GCTTTGTAGCCTTTTCCCTAAGCTTCTCCAGCAC
>El_Tatio_(2).I-E_245;size=21;
CCGTTTCGGGTTATACCTGGACAATGACCGTA
>El_Tatio_(2).I-E_235;size=21;
ATCACCCTCAACGGTCATGAGGTGTACGTATGC
>El_Tatio_(1).I-E_333;size=21;
ACTCATTATCGGGCACGGCGGGAGCGTGAGCC
>El_Tatio_(2).I-E_244;size=21;
TTGTTGTTGGCCCCAAGGGTAGCGCTAGGGGA
>El_Tatio_(2).I-E_241;size=21;
AACATATGGCCCCACACGCTGAGAGCCATATG
>El_Tatio_(1).I-E_361;size=21;
GTGGCCCGCAGAGAAGCAGGGCCAGCCCTGGA
>El_Tatio_(1).I-E_345;size=21;
CGCAGGGTGTGGGGACCTTACCAGAACATCATC
>El_Tatio_(1).I-E_332;size=21;
TTCTCGGCGACACTGAGGACTACGGATTAGGG
>El_Tatio_(2).I-E_240;size=21;
ACGTCCCTGACGGGGGTGGAGGCAGCGGCCTG
>El_Tatio_(2).I-E_257;size=21;
CTTCTGACCACGCTTGGCGATACCGCGGCGGGT
>El_Tatio_(1).I-E_369;size=21;
TACGGGAACCTTCGGGACGCTTTGGTAGCCCTC
>El_Tatio_(1).I-E_339;size=21;
GGCAGGTGCGGCCTGGAGAGACCGAACCAAAAA
>El_Tatio_(1).I-E_362;size=21;
GCGGCAAAGAGGCTGAAACAGCGGAGCGACTT
>El_Tatio_(1).I-E_356;size=21;
AGGCCCTTCCCACGCCTCACGCCGCACCCACC
>El_Tatio_(1).I-E_343;size=20;
TGTGGAGCTGGCATAGAGGCGATAACGCCCAA
>El_Tatio_(1).I-E_353;size=20;
CAGGGCGTGGGCATCGCCCTCGGGGTGGCCACG
>El_Tatio_(1).I-E_354;size=20;
AACGTAATGCCACGCCAGATAGCCATAGCCCC
>El_Tatio_(1).I-E_341;size=20;
ACAAACCAATGCTCGGCCTCCGATAGGAGGA
>El_Tatio_(2).I-E_249;size=20;
GTGCCGTATTTTGGAGTAATCGGTGAGTTTGA
>El_Tatio_(2).I-E_243;size=20;
AGGTCGCATCCCCACGATGAGGGTGGGCATTC
>El_Tatio_(2).I-E_239;size=20;
CTTTGGGCGTCCCCAAGGGCGGCGCTGATGGC
>El_Tatio_(1).I-E_351;size=20;
GAACGCATGAGGTTCTCGTGCTGGAGGGATTC
>El_Tatio_(1).I-E_420;size=20;
CCGGTTTTCCCGCTCCATCACGCGCCCTCCTCC
>El_Tatio_(1).I-E_344;size=20;
AAGCGCTCTCGGAGGTAGACCATGCTCCGGCTC
>El_Tatio_(1).I-E_357;size=20;
GGTTTCCTGGGGTCCCCCTTGCCGATGCTGCC
>El_Tatio_(1).I-E_366;size=20;
GTACCCGCGCCCAAACCGAGGGTGGATATGTC
>El_Tatio_(1).I-E_360;size=20;
GTTTGAGTCAAAGGGTCCCATTGACGGACCCA
>El_Tatio_(1).I-E_350;size=20;
AATCTCCGTGTACCCACTCCACTGCCCATCAA
>El_Tatio_(1).I-E_368;size=20;
TCCGTTGAACTCGTACATGGAGCGGTGGAAAGC
>El_Tatio_(2).I-E_251;size=19;
ATTGCTTTCCAGAGGTATTTCCGCCCGCTGTCC
>El_Tatio_(1).I-E_409;size=19;
CGGGAGGCGTGCTTCTGGGAAATCTGCTCCCC
>El_Tatio_(1).I-E_370;size=19;
GGGGCGGGGCGCAGGACGATCACGGCCCGGGC
>El_Tatio_(2).I-E_256;size=19;
GGGGAGGACGTATGATCCGGGAGCGGCTTAGA
>El_Tatio_(1).I-E_358;size=19;
GTGAGGGCGCCGTTGGGGAAGCCCCCGGGATC
>El_Tatio_(1).I-E_389;size=19;
TTAATCTCCTCTGGGTCCATGCCAAAGAGGGC
>El_Tatio_(1).I-E_365;size=19;
CCTTGACGCCCCCCTCGGCGTCAATCGCCCCGG
>El_Tatio_(2).I-E_246;size=19;
TGAGGGGCTACGCTTTGGCGGAAAAGGGGGGC
>El_Tatio_(2).I-E_263;size=19;
CCTTGCTCATCGAAGCCGGGGGTGCGGGCCTC
>El_Tatio_(2).I-E_273;size=19;
AGTGCATTGGCTCCATTAGGCCCTTGGGTAATC
>El_Tatio_(1).I-E_376;size=19;
AAAGCCCAAAGCCACCCCGAGGGTAACAGAGG
>El_Tatio_(1).I-E_457;size=19;
GTTAACCTCAACGCTGCCCGCAGGTGCGCCTTG
>El_Tatio_(1).I-E_349;size=19;
GATGAGGAGGGCCAATCGGGACATGGCCTAGCCC
>El_Tatio_(1).I-E_364;size=19;
AGGGCCCGCGAAAGATTGGAGAGGCAAAAAGC
>El_Tatio_(1).I-E_390;size=18;
TTCACCCACGTTCACCTGGACCCCGTGGCCCA
>El_Tatio_(2).I-E_254;size=18;
GTACCCCCGTCCTTGGTGAGGACCGGAAGAAAC
>El_Tatio_(2).I-E_262;size=18;
TCGGTAAACTTTCTTGCTCCAGTGTTGCCCGC
>El_Tatio_(2).I-E_269;size=18;
GATTGCTCCAGAAATACCAGCGATCCAGAGAA
>El_Tatio_(1).I-E_411;size=18;
GCGGCGACCCAGGGCTTGGGCCGCTTCGAGGC
>El_Tatio_(1).I-E_367;size=18;
CATGTCCAGGGGCCACGAGGCCGGCAATGAGC
>El_Tatio_(1).I-E_372;size=18;
TTTTGAGCGGCGGACGCTATGAGGTGGGCCTA
>El_Tatio_(1).I-E_371;size=18;
ATCACGGACGGGGAGCTTAGGGCCGCGGTGGA
>El_Tatio_(1).I-E_393;size=17;
CCTAAAAGCCCCGCGGGCGGCCTCGAGCTCCA
>El_Tatio_(2).I-E_261;size=17;
CGAACCGGGGAGCGTAAGGGCGAAAGCGGCAG
>El_Tatio_(2).I-E_264;size=17;
AAGTCAAACCCTTCCACCAAGACCTCCAAAAC
>El_Tatio_(1).I-E_373;size=17;
GCTTCCTCAGGGTCCGTCCGTTTGAGCCAGCTA
>El_Tatio_(1).I-E_383;size=17;
CCGCGCCGGGGTGCGTGCGATTCTAGAGGTGC
>El_Tatio_(1).I-E_379;size=17;
GTGGCCACGTTGAATGATGCGGATGGTTTTATC
>El_Tatio_(1).I-E_378;size=17;
GGGCACGTCCACCAGTTCCTTCTTCTGCTCCTCC
>El_Tatio_(2).I-E_260;size=17;
GAGGCGAACGGCCCAACCATCCACCGTGTAACC
>El_Tatio_(1).I-E_395;size=17;
TGCGGCAAACGTAACTGCCGCTGTTCCATTGGA
>El_Tatio_(2).I-E_268;size=17;
ACCCCGTTGACGAACCACAAAAGCACCTGTACC
>El_Tatio_(1).I-E_392;size=17;
CGTCAAGGTGGTGAGAAGAAAGGCCCCTCATA
>El_Tatio_(1).I-E_400;size=17;
AGATCCCGAATCTCGAGTTGTCTAGACGTGCG
>El_Tatio_(1).I-E_399;size=17;
CTCCCCTTCACGGGCGTACATGGGCCGACCACCC
>El_Tatio_(1).I-E_381;size=17;
GTCAGCCACACCCTCAACGACCACACGCACGG
>El_Tatio_(1).I-E_374;size=17;
CGCTCCGCCGAGGACACCGCCCCGGCCAAGGA
>El_Tatio_(2).I-E_270;size=17;
CTCCCGCAGGTTCCTAAGCCCCACCAGGGCTTC
>El_Tatio_(1).I-E_380;size=17;
CCCGCAATCTCCGCTGGGAAAGCGTTCCGTGGC
>El_Tatio_(1).I-E_391;size=17;
ATGATGCGCATGCCGGTTGCGCTGTCTACCAT
>El_Tatio_(1).I-E_394;size=16;
GACACTCATAATAGCGGCGCTCCTCTCTCTTGC
>El_Tatio_(1).I-E_406;size=16;
CAGCGGTCTTTGAGCCTGGCTACTATGAAAGC
>El_Tatio_(1).I-E_410;size=16;
CTCCAGGGAGTGAGCATCCGCGACTACCTGAC
>El_Tatio_(1).I-E_401;size=16;
TCAGCCCACTGGGGCTTTAGGGGAGGCTGGAA
>El_Tatio_(1).I-E_403;size=16;
GTGCGGAGTGGTACCCGCACCATGGGGGGCAA
>El_Tatio_(1).I-E_412;size=16;
AGGGGCTCGAGGCCTAGGCGCTTCTTGGCCTC
>El_Tatio_(1).I-E_404;size=16;
GAGGTGGGGCGGGGAGAGAAGAGGATGGGCTG
>El_Tatio_(1).I-E_385;size=16;
ACGGCGGATTCTCAAAAGGCGGGAGTCCACCC
>El_Tatio_(2).I-E_276;size=16;
ACGTGCTTCCGCAAGAGGGCCACCAGGGAGGCC
>El_Tatio_(1).I-E_384;size=16;
TTCCACTAGGGCCGCGAGGCGGCCCGCCACCCC
>El_Tatio_(2).I-E_266;size=16;
GCACCAAGCCCATTCAGGCCGGCGGAGGCGGT
>El_Tatio_(1).I-E_386;size=16;
TTCAGCCTCAGGTCCAGGCCTGCCTCCTGAAG
>El_Tatio_(1).I-E_418;size=15;
GTTCGCAAAGGGCCGGGTGACCCCCAAACCGA
>El_Tatio_(1).I-E_402;size=15;
CCCCCATCGTGTCTATGAGGACCAAATGGGGG
>El_Tatio_(2).I-E_278;size=15;
GTCCTCGGGGAACTCATACCGGAGCCCGAGCCT
>El_Tatio_(1).I-E_405;size=15;
GAGGGCAATCATGGGGCTTGTAGCGGTCCTCTG
>El_Tatio_(2).I-E_289;size=15;
TATGTTCGTGGGCCGGAAGGAGGAGGGGCGGG
>El_Tatio_(2).I-E_279;size=15;
AGAGGCTTTGGCATTACTTAATCACCTCCTTCA
>El_Tatio_(1).I-E_519;size=15;
GAAGCGGAGGGCCGCATTTCGGGCGATGCGGC
>El_Tatio_(2).I-E_275;size=15;
AGAGAGGTTACGGCCCAACCCCTCCCGGAAGG
>El_Tatio_(2).I-E_298;size=15;
GGGAAAAGCGTTCTCCTTGGCGAACTCCATCAC
>El_Tatio_(2).I-E_277;size=15;
ACGTGGATGGACGTTGGCAAAAGGTTTTTACAA
>El_Tatio_(1).I-E_415;size=15;
CTACGCGAGGAGCGGGCGGCGGAGCGGAGTGCC
>El_Tatio_(2).I-E_290;size=15;
AGGTAGCCCGCCGCTTTACGCTCGTAGACCCC
>El_Tatio_(2).I-E_271;size=15;
CCGGTTCTCTTCCCTGTCAATTTGCCGCCTTA
>El_Tatio_(1).I-E_424;size=15;
TAATGCCAAAGCCCATCCTGCCGGACGTTTGG
>El_Tatio_(1).I-E_445;size=14;
GCAACGCTCCTAGCGATGAGCCTCAACTCCGT
>El_Tatio_(2).I-E_281;size=14;
ACCCGCTCCACGCCCCCCGTAGAGGGCTGGCA
>El_Tatio_(1).I-E_434;size=14;
AGCGACAATACCCCCAATCCCCACGGCGCCGA
>El_Tatio_(1).I-E_472;size=14;
TCCGCCCTGTCCCAGGGGGGTGGAACCCACCAG
>El_Tatio_(1).I-E_422;size=14;
GCGAAGTATCGCTGGCCTGTAGGGTTTGAGCT
>El_Tatio_(2).I-E_287;size=14;
TTCACGAAGGCCCTGAGCTCCTGGACCAGCTC
>El_Tatio_(2).I-E_292;size=14;
TGTCATCCCCCGAATCGTAGTTAGGCCGTTACT
>El_Tatio_(2).I-E_286;size=14;
ATGCGTCTGACCATGGGGGCGGGTGCGCCTACC
>El_Tatio_(2).I-E_297;size=14;
GTACATGATCTGCACTACCCCGCCTATGCGAG
>El_Tatio_(2).I-E_300;size=14;
AACTGCTCAGGATGCTGGAGGTACTTCTGTCC
>El_Tatio_(2).I-E_282;size=14;
GCGCACCCCGCCGGGGCGGATGGTGCCGAATAC
>El_Tatio_(1).I-E_428;size=14;
GTAAATGAAAAAGCTCGCCCCGGAGGAACGAG
>El_Tatio_(1).I-E_433;size=14;
TCTTCCACCGTGTAGTGCCTAGTTATTTCCGC
>El_Tatio_(1).I-E_431;size=14;
GGCCTCGTCCGAGAAGGCGGATATAACTGCCGC
>El_Tatio_(1).I-E_439;size=14;
AGATCATCCGGGCGATGGAGGGCCGCTTCCGGC
>El_Tatio_(1).I-E_417;size=14;
CCTCGATATAGCGCGCCGCGCTCCGGGGTTC
>El_Tatio_(2).I-E_293;size=14;
GTGGGGGAGTTTGTCGTTACGGCTGGGGCAAC
>El_Tatio_(2).I-E_280;size=14;
TGACCGATGGGCCGAGGACGCGCTCAAAGTCC
>El_Tatio_(1).I-E_421;size=14;
CCGTCTTCCATAGCTTCCTTGGCCACCTGAACC
>El_Tatio_(1).I-E_536;size=14;
CCAGAAGCGAGTGGGAAGGGTTACTGAGCCGC
>El_Tatio_(1).I-E_414;size=14;
ACTTTAGAGGCCCCTCCCACTACCAGGGTGTT
>El_Tatio_(2).I-E_301;size=13;
ATCAGGATCATGAGCACCCCCAACGGCCCCCGG
>El_Tatio_(2).I-E_296;size=13;
GACGGTTTGACTGGGGTTTGGATCATCCCAAA
>El_Tatio_(1).I-E_447;size=13;
GCGGTCCTCTTCGGCGGGGGGGACGGAGCCCTGC
>El_Tatio_(1).I-E_437;size=13;
TGCTGATGGTGTTCGGGTCCCAATCAGGAACA
>El_Tatio_(1).I-E_452;size=13;
GATTTCAAAGCAGGGGTTGAGGCCGTCCCAGT
>El_Tatio_(1).I-E_444;size=13;
GCACCAGCAACTCCGCCCCGATAGCCCGATCC
>El_Tatio_(2).I-E_303;size=13;
GTCGAGCGTCATATCCCCGTTGTCTTTTAGAAG
>El_Tatio_(2).I-E_302;size=13;
AGGAACTGCCCGAACCTTCCCCCAAAGATAGA
>El_Tatio_(2).I-E_295;size=13;
GGACGAGGTGCGTAAGATGGCCCCCGAAATAAC
>El_Tatio_(1).I-E_459;size=13;
GAGAAGGCCCCTGGCCCGGAAAACCTCCCCGCCC
>El_Tatio_(2).I-E_304;size=13;
CGGGCGGGCGTGCCCTATCGGGGCCTACACGC
>El_Tatio_(1).I-E_435;size=13;
AGTCCACTGTCCGATGGGCGGTTGGGCGGCGG
>El_Tatio_(1).I-E_426;size=13;
GCGGCCAGGCATGCCCTCCGAGCGTTCACGGT
>El_Tatio_(1).I-E_436;size=13;
AGGTGGCCCTGATGGTGCGTGGAGACTGGAGA
>El_Tatio_(1).I-E_438;size=13;
CTAACGCCATCGAGTGGGCTGACCGGGCCATT
>El_Tatio_(1).I-E_430;size=13;
CTGTAGGCCACGGAGTTGGTGACGCTCGAGGC
>El_Tatio_(1).I-E_455;size=13;
CGGATCTGCTCCGCCTGGCCCTCGTAGCCGAA
>El_Tatio_(2).I-E_310;size=13;
ATGCGGATGAGATCGCTCAGGCGGCTCCCCGT
>El_Tatio_(1).I-E_470;size=13;
GGCGCCGAGCCCACCCCCGAAGCGCAAGCCGCC
>El_Tatio_(1).I-E_456;size=13;
CGCTTTACGATAGCCCCCAGGCCGCCCGCCGACC
>El_Tatio_(1).I-E_432;size=13;
TATGGCTTCTTCCCTACCGGCGAGTGGGAGCCG
>El_Tatio_(1).I-E_469;size=13;
TGCTGGACGTCCTGAAGGTCGGGGAGGCCCTGG
>El_Tatio_(1).I-E_495;size=12;
GAAGGCGGGGCCAAGACGCCACGTCTTCGACA
>El_Tatio_(1).I-E_449;size=12;
CTTTAGAGGCGGTGGGGCGCGCCGTTTCAAGT
>El_Tatio_(1).I-E_453;size=12;
ATTACGCGCGATGCCGATAGCATTGCCTATGGC
>El_Tatio_(1).I-E_458;size=12;
GGCGAGGAGAAGGGCGAGGGCGCGCATTAGAA
>El_Tatio_(1).I-E_460;size=12;
CAGGCCCTCCCCACCCTAGGGAGAGGAGCACC
>El_Tatio_(1).I-E_465;size=12;
TACCAGGCCCTCATCAATCAGTACCTGAAGGAC
>El_Tatio_(1).I-E_478;size=12;
GGGAGCTTGACTTCAGGAGGGGGCAGGGGGACC
>El_Tatio_(1).I-E_450;size=12;
CATGAGCCCCCGGACGAACTGAACCTCCGTGAT
>El_Tatio_(1).I-E_440;size=12;
CTCTTCCATCGCGCCCACCTCCCGCGATCTTG
>El_Tatio_(1).I-E_446;size=12;
CGAAGCTAACCAGACCATCACCCGGATATTCC
>El_Tatio_(1).I-E_442;size=12;
TTGACTAGTCCCCGGTCAAGCTCAAAGGTGGC
>El_Tatio_(1).I-E_448;size=12;
AGGAGGAAACCATGCAGGAGGCGTTCAACCGA
>El_Tatio_(1).I-E_441;size=12;
CCTCGTACCGAGCCGTGTCCGCCCGCCTCAC
>El_Tatio_(1).I-E_464;size=12;
TGCGCCCCTTGCGGGCGGCCCTAGAACGGGCC
>El_Tatio_(1).I-E_509;size=12;
ACCGCGCTGTCCCCCTCCAGGCGCTTGCTGATG
>El_Tatio_(1).I-E_462;size=12;
TCTTTATTTCAATTCATCACGACACCCCCTCT
>El_Tatio_(1).I-E_475;size=12;
CGGCCTCTTCCGCTTTCAATCCCCTACGGGCC
>El_Tatio_(1).I-E_454;size=12;
GCTCAGCCCCCCAAAAGACGGAAAGCGCTTT
>El_Tatio_(2).I-E_312;size=12;
GGGAGTGCTGTTTCAGCCCCCGTTGTAGCATAA
>El_Tatio_(2).I-E_316;size=12;
TGAACTCTTGCAAATCGTAGGGCAGGGGAGGG
>El_Tatio_(2).I-E_306;size=12;
TCACTCCCCGCCGGGGCCTTGATCCGCCCCCG
>El_Tatio_(2).I-E_309;size=12;
CTTTACGGCTTCGGCCACTACCGAGCGCCTGG
>El_Tatio_(2).I-E_313;size=12;
TAAGCGGGACGGGCACCTTTTACGCCGGGTAC
>El_Tatio_(2).I-E_307;size=12;
TGCGGCGTGCGCCCGTACTCGGGCGGCCCCCC
>El_Tatio_(2).I-E_335;size=12;
ATGGGACCAAGCCGCTTCAGACGCCCCCTCTC
>El_Tatio_(2).I-E_308;size=12;
GTGCCATACTTTGGCGTCATCGGCGAGCTCCA
>El_Tatio_(2).I-E_317;size=11;
GTAATCGGCCAAGTCGTTGACCCCCATCCCTT
>El_Tatio_(2).I-E_351;size=11;
GCGCTGGCCGCCAGGGCCAGGAAGAGGTAGGG
>El_Tatio_(2).I-E_323;size=11;
TTTACCGACTTAGCCCCTTGCGTCGTTTTGGC
>El_Tatio_(1).I-E_468;size=11;
TGGCCCTGGTGGGCAACCTCACCCGTGACGCCC
>El_Tatio_(1).I-E_461;size=11;
CTCGATTACCCGCGCTTCAAGCCCTTCCACCC
>El_Tatio_(1).I-E_518;size=11;
TTTCCAGCACCAGCCACCCGCGAAGGCGAAGG
>El_Tatio_(1).I-E_491;size=11;
TGCCACGATTTACGTAAGAGCGGGCTATCTGGC
>El_Tatio_(1).I-E_463;size=11;
TCCTGATGCTCGCCCCGCACACCACCAGCATC
>El_Tatio_(1).I-E_490;size=11;
TCCGTTATGTCCGCCTGCCTGGTCCAGCGCGCC
>El_Tatio_(2).I-E_372;size=11;
AGATCTCCTACTCTCAGGACCTGGAGCCTGGG
>El_Tatio_(1).I-E_471;size=11;
GATGTTCAGCACACGCCAAGCCCCCGCAAGGGC
>El_Tatio_(2).I-E_320;size=11;
AAGGGGGACCAGGGTCGGTGCAAAGCCAGGAG
>El_Tatio_(2).I-E_348;size=11;
CTTGAGGAGGGCCGCACGGGCCTTGGTAAGGC
>El_Tatio_(2).I-E_334;size=11;
TGGTTCGTGTAGCCGTGGCCCATAGGCTGGCT
>El_Tatio_(2).I-E_330;size=11;
CCCAGAAGCTCCGCATGAGCCAAGGCCGCCTC
>El_Tatio_(2).I-E_318;size=11;
ACCAAAACGTTCTGCCCCCGCTTGAGCACCGC
>El_Tatio_(1).I-E_493;size=11;
ATGGTCGGTGACGCCAATGCTTTGGAGCAAGC
>El_Tatio_(1).I-E_485;size=11;
ACCTGGACGTGGGCCTGCGAGAGGTCAGCCGC
>El_Tatio_(2).I-E_345;size=11;
ATGCCACTAACCGGAACGGCCTCATTGAACTC
>El_Tatio_(2).I-E_336;size=11;
TCTCGCCCCCCTCCAGGCCCGGTACGTAAAAC
>El_Tatio_(2).I-E_319;size=11;
CCGGGTCCGGGGTCAAGGATCCTGGTCAAAGC
>El_Tatio_(1).I-E_484;size=10;
TCTTCCGGGGTCTCCTCGCCTACCTCGCCTAG
>El_Tatio_(1).I-E_483;size=10;
ACGAGCGAGCAGCTGCAGCGCGAGGCCTACCT
>El_Tatio_(1).I-E_489;size=10;
AGGGGCGCGTCTATGAGGATGGCCCCATGTA
>El_Tatio_(1).I-E_494;size=10;
ATTGTCAAGCCCAATCCCATCCCCCGTCCTGGC
>El_Tatio_(1).I-E_479;size=10;
GAGGTACCTTGCTGACCACTAGCCTCTACCGCG
>El_Tatio_(1).I-E_482;size=10;
GGGTGAGGTGCAGGCGGGCGACCTTCAGTGCA
>El_Tatio_(1).I-E_492;size=10;
GGCTTGGAGGGGGTGGCCTGGTATCAGACTACC
>El_Tatio_(1).I-E_477;size=10;
AGGTCGCGCCTGGACGTATAGAGCGCCTTCC
>El_Tatio_(1).I-E_530;size=10;
GACGCTCAACCCCGAGGGCCTTAGAAAAGCGCC
>El_Tatio_(1).I-E_504;size=10;
GCCGAGGATGGCGGCGAGGTCCCTCCCGGAGGC
>El_Tatio_(1).I-E_481;size=10;
GCCATGCTGGAGGCCGCGGTCCAGGCCCGGCGA
>El_Tatio_(1).I-E_476;size=10;
ACTCCAGGACGGGATACCGCCGGAGGAGATCC
>El_Tatio_(1).I-E_511;size=10;
CCATGAAGGCCATTGAGGGGCTACCTGAGGAG
>El_Tatio_(1).I-E_496;size=10;
GGAATCACCTCCGGTTCAGGCTCCCCTTCTAAA
>El_Tatio_(1).I-E_488;size=10;
ATATCGTTCGGCCACCCCAGCTTCACGGAGGC
>El_Tatio_(2).I-E_352;size=10;
GTGGAGGCCACGTCTTCCTCCGCCGGAACCTC
>El_Tatio_(2).I-E_332;size=10;
CTGGGGTGAGGACAAGGACGAGGAGAAGGGTA
>El_Tatio_(2).I-E_354;size=10;
CCGCGCCTCTTAGCCACGGCATATGCGGAGAG
>El_Tatio_(2).I-E_333;size=10;
AGGGGCGGGAAGCATTGTGAGGCCCTGAAGAA
>El_Tatio_(2).I-E_329;size=10;
CCTGCTCAAGCGCCTTCCTAAGCCCGGCCTCC
>El_Tatio_(2).I-E_338;size=10;
TTCCAGGCCCTGGCCCAGGCCACCGAGGAGGC
>El_Tatio_(2).I-E_324;size=10;
ACGAGGGAGGGCACCGCCCCCGAGTAGACGTCC
>El_Tatio_(2).I-E_374;size=10;
GGTGGGACGGCTAGTGCTGAGATTAGGGCCTAC
>El_Tatio_(2).I-E_331;size=10;
GCCCCCTGGCCTCCCGGTCCATCCGGGTTCTC
>El_Tatio_(2).I-E_326;size=10;
AGACCGCCCGGCCCTAACTTCATGATGACCAC
>El_Tatio_(2).I-E_339;size=10;
AGCCCCTTCGGCTTTCTCGCGGCCCTGGGGGC
>El_Tatio_(2).I-E_375;size=10;
TTCACGTCCACCAGGGTGCGGTAGGTACGGCCA
>El_Tatio_(1).I-U_1;size=18272;
CTCTCTACGCCGAAAGGGAAAAACTTCTTCCACACG
>El_Tatio_(1).I-U_2;size=13592;
ATGGGCAACCTCAGTCTGGTGGCGAAGCACTTCGGCG
>El_Tatio_(1).I-U_3;size=8866;
CACATCCGGGAGGGGATGGAGCAGGTCCTGGCGT
>El_Tatio_(1).I-U_4;size=7011;
GGGAGGGGGCGGCGGCCTCTAGCGCCCTAGAAGCGG
>El_Tatio_(1).I-U_5;size=5497;
TCCTGGGCCTTGAGGTTGACGATGCCCTTCTGCAC
>El_Tatio_(1).I-U_8;size=5299;
AAGGCCCTGGCGGAGATGATGGGAGTCCCCGGGCTC
>El_Tatio_(1).I-U_7;size=4098;
TGGAAATCCAAGACGTTCTGGGCCGTGCTCATCAGC
>El_Tatio_(1).I-U_6;size=3843;
ACGTCCAGGACAGCGAGGGCGTCGGGCTCGGCGGCCA
>El_Tatio_(1).I-U_10;size=2896;
AAGGACGATGAGGCTCACGCTAGGCCAACAGGCGCG
>El_Tatio_(1).I-U_13;size=21;
TGCCTCATGGACCGCGCCATGCCCCCCAGGGCCTCCGC
>El_Tatio_(1).III_3;size=145122;
TGCTGTCTGGGCGATGATCCTCAGGTTTGACGGGAGCAGAG
>El_Tatio_(1).III_4;size=127628;
TGTCGCCCTTCTGCGCCAGCCTTTCCGCCATCTGCAGGATC
>El_Tatio_(1).III_1;size=89448;
CGTGCGCCTTTGGCTCGCCTTAGCTTGCCTCCCACGGCTTA
>El_Tatio_(1).III_2;size=54690;
CGGACCTTCGGACGGCCTCCAGGTGGTCGTAGGCCCCTACGCC
>El_Tatio_(1).III_5;size=26683;
ACCCGGACCCACAGCGAGTATTTTCCGGTGGAGTGGGTAG
>El_Tatio_(2).III_316;size=13;
TGTCGCCCTTCTGCGCCAGCCTTTCCGCCTCCCACGGCTTA
>Etna_(1).I-E_41;size=1274;
GACGACATCCTTAGCGCCCTCCTCATGGCCCTAC
>Etna_(2).I-E_38;size=566;
GGAGACCTGGGCCACCTCCAGGGTGTGGGTGAGGCGGGTGCGGTA
>Etna_(2).I-E_41;size=170;
GCCCACCTGGAATACGAACGTTACGTCTATC
>Etna_(2).I-E_42;size=164;
CGTGTTCGTGAACCCGGTTAGAGAAATACTGT
>Etna_(2).I-E_45;size=119;
TAGCGCCGCCACCAGAATGCTCCCCATCTCCC
>Etna_(2).I-E_46;size=111;
TACGTGGTGAGCGGGCTGCAGGTTAGCCAAGGC
>Etna_(2).I-E_47;size=86;
TTCAGGTCCGGTGGAAAAGCGGGTTTGTGGCC
>Etna_(2).I-E_49;size=72;
GGGAGGCTCCTGAGGGTGGAAATCATCCCTC
>Etna_(2).I-E_50;size=72;
AAATGCCCCCTGGACGATATAAAGCTTACTTC
>Etna_(2).I-E_51;size=64;
CAAGCCAATGACCCGCACTCAACCAAATGTGC
>Etna_(2).I-E_53;size=63;
TACGGGGACGACTTCTTTTTCTTCTCCTTGC
>Etna_(2).I-E_56;size=60;
TGGGAGCCGAGAACGCTCCGGTGATGGCCTGGA
>Etna_(2).I-E_54;size=58;
CTCAGACTCAAAAAGCTCCTCCATGGCATCTT
>Etna_(2).I-E_57;size=58;
GAGGCAGTACGCCATATGCCGTTTCTATAAAC
>Etna_(2).I-E_55;size=56;
TGGTCGTAGTGGGGAACGTCAGAGTGCCAAGT
>Etna_(2).I-E_58;size=56;
CCGAAGAGGAAGGGGAGGAGAAAATGACCCTG
>Etna_(2).I-E_63;size=55;
AACCGCCTAAGCTCTGCGGCAACCCCCTCAAT
>Etna_(2).I-E_61;size=52;
GAAACACCAAAACCAACGCCTGCTCCTACGCC
>Etna_(2).I-E_59;size=51;
CCATGACCCTGGATGAGGCCATCTCTGCCGCA
>Etna_(2).I-E_64;size=51;
AGAAACCCGAAGTTCAAAATGCAAATGCGCCC
>Etna_(2).I-E_65;size=51;
CAGGGCTAGTGTGAAGGCGAACCACCACCAGA
>Etna_(2).I-E_62;size=51;
TGGGGGAAGTGGTGCAGGAAGCAATAGAGGC
>Etna_(2).I-E_70;size=49;
AAGGTCCTCGTACAGATGGCTCTCGTACCCCC
>Etna_(2).I-E_66;size=48;
ATGTAAGGGTCAATGAGGCTCCCAATCTGGC
>Etna_(2).I-E_67;size=47;
TCCCGCAAAAGGGTCCTTGTCTTCAACCAGTC
>Etna_(2).I-E_73;size=44;
TCCCGGTGTAGCAAGAGCTTTAGACCCGGATA
>Etna_(2).I-E_69;size=44;
TCCACTTCTTTCCAGCCCATTGCACACCTCCT
>Etna_(2).I-E_68;size=42;
CCAGGGACATCGCCCAGAACGAGACGGCAGCC
>Etna_(2).I-E_71;size=41;
CATGCCTGATACCCAGGGGGGAGCCATGCCCC
>Etna_(2).I-E_74;size=41;
AATACAAAGTTTCTACCTCCTCCGTCAGCCAC
>Etna_(2).I-E_84;size=41;
AACCAGACCGCGAGCTACTAGTCATGGGACTTC
>Etna_(2).I-E_72;size=41;
CATCGGCACACCGTTCTTCTCGTCGACCTCCG
>Etna_(2).I-E_77;size=40;
AACGCCCTTTCCTCATCGCTCCAGGCCGCCAT
>Etna_(2).I-E_83;size=39;
GGAGAAGTCAACTTCGGCGCTCATGGCTATGT
>Etna_(2).I-E_75;size=39;
AGCGTCCTCGCCACGGAGCCCGAGGCCCAGTC
>Etna_(2).I-E_78;size=39;
CACCTTGAGGAATACCGGAGAGGAAGGTTTCT
>Etna_(2).I-E_79;size=38;
AGACGGGCCTCAGCCGGGAGGAAATCCTGGC
>Etna_(2).I-E_76;size=38;
CTATCGTGGGGGGGAACCTAGCCGCCATACC
>Etna_(2).I-E_80;size=37;
CCGTTAGCCACCTGGGAAAGCAAAAAGACCCC
>Etna_(2).I-E_91;size=36;
GCAGGTGGTGGCGGTGTCCCAGGTTTTCCCTC
>Etna_(2).I-E_82;size=36;
ACATGATTTCCTGGCATGCCGATTTCGCTCC
>Etna_(2).I-E_85;size=35;
ACCAGGGGGCTGAAGAGGCCGAGGAGCCAGGT
>Etna_(2).I-E_87;size=34;
CGCTGGCGAATGCGTTAGGGGTGATGCCCACC
>Etna_(2).I-E_89;size=34;
AGGTGGTAAAACGGCTCCCGGAGTACCGGCCAC
>Etna_(2).I-E_86;size=34;
GGGGTGGAGCGCCCTTCTCCGGGGAGGAACCC
>Etna_(2).I-E_97;size=32;
CTTTCCCTTTCCCAGGAGGCCCGGAGGTGGCT
>Etna_(2).I-E_95;size=31;
CTCGCGTAGAAGCTTCAGCAGGTAGACCTCCC
>Etna_(2).I-E_93;size=30;
GGGGTTCCCATGAGGTCCCCATGAGGTTTCCA
>Etna_(2).I-E_102;size=30;
CAGTGGAGAAGAGCCAGACGGACAAGGGGGTGC
>Etna_(2).I-E_104;size=30;
ATACAAATTCACAACGGCTCAGGGCAATGGCA
>Etna_(2).I-E_94;size=30;
GCCATCACTAGCGCACCCGGCACCATCCTGAA
>Etna_(2).I-E_111;size=30;
AACCAAACCTTTCATCGGCTTCTCCACCTACG
>Etna_(2).I-E_92;size=30;
GGGAACCCCAAAACCCCAGGAACTCTCCCTCAACC
>Etna_(2).I-E_100;size=29;
ATCCGGCAGGTTGTCCCGGTTTTGGTGCAGGG
>Etna_(2).I-E_130;size=29;
ACCGTCGTCATAGAAGTCCCCTGGCTTGAAAC
>Etna_(2).I-E_186;size=29;
TACCAGGCCGTCGTGCAGACCTACAGCCAAAG
>Etna_(2).I-E_170;size=29;
CGAACTCCCAGAAGGCCGCCCGGGAGAAGGAGCAC
>Etna_(2).I-E_99;size=28;
CTCCACGCCCTGGTCGAGGAGGTAGCCCCGTT
>Etna_(2).I-E_98;size=28;
GGATCTTCCCGCCTTGTGCCTGACTAGTCTGC
>Etna_(2).I-E_109;size=27;
TACGACCCCAAGCGCCTCGCCTGGTTTGAAGCC
>Etna_(2).I-E_101;size=27;
ACTTGCTACACGCACGCTGTGTTCACGCCAGG
>Etna_(2).I-E_117;size=27;
CCTCAGTAGAAGCGTACCGCAAATGGCTGGA
>Etna_(2).I-E_113;size=27;
CGGTCTCTGGAGGAGCGCTTGGCCGAGCTAGA
>Etna_(2).I-E_108;size=27;
AGGGCCTCGAGGTCCGCCTCTCCCTCCTCACG
>Etna_(2).I-E_116;size=26;
TACGGGGAAAAGAGCCCCTTCAAGAAGTGAGG
>Etna_(2).I-E_175;size=25;
GCCCTGGAGAAGGGGCAAACCCACGTGGTCAA
>Etna_(2).I-E_114;size=25;
CCCTTGTGGAGGAGGAGGAAGGGGAAGCCCTC
>Etna_(2).I-E_193;size=25;
TTCCTTTGGATGACCTCCACGAGAATGGCCAC
>Etna_(2).I-E_110;size=25;
CCCAACGAGATAGAGTTCCTGTTCATGAAGTCC
>Etna_(2).I-E_119;size=24;
CGAAGGGGTGGTGTGCTGATGGAGTGGAAGGA
>Etna_(2).I-E_121;size=24;
AAGTCCAGGGCCCCGGCACTTTCACGGCGACC
>Etna_(2).I-E_135;size=24;
GCGCTCCTCCGCCTCGCGCGGCTGAAAGACCC
>Etna_(2).I-E_137;size=24;
GTGGTCTTCGGGGGGAGAGGGCTCTTTGAGCA
>Etna_(2).I-E_134;size=23;
GAAGGCCAGGGAGCTGGCGGAGCAGATCGCAA
>Etna_(2).I-E_125;size=23;
ATGGCCCGGGTGGGGTGGCGTGAGATCACCCG
>Etna_(2).I-E_122;size=23;
GCGTTGTTCAGAAGTTGCGTGCGGATGTTCTC
>Etna_(2).I-E_144;size=23;
GTTCTGAACGACCACGATAGGAACGTAGCTC
>Etna_(2).I-E_147;size=23;
TTCAGGTAGTCCCACACGAAGCACTCCCGCCA
>Etna_(2).I-E_124;size=22;
TCACTCCCGCCGAACACCTGGTATTCCTCGGT
>Etna_(2).I-E_123;size=22;
TTTTCGGCTCAGCTCCCGGAGCCCGTAGGCCA
>Etna_(2).I-E_136;size=21;
GGGTGGAAGCTCCGCCCCACATTGGACTTGCC
>Etna_(2).I-E_132;size=21;
GCACCGACACTATCCTCAGGCCCCGCTTCGGC
>Etna_(2).I-E_152;size=21;
AAGGCGGGCATCGTCATCGCGCGAAACTCCCT
>Etna_(2).I-E_146;size=21;
GACGGGGCCGATGCGGCGATAGCCTTGCTAAA
>Etna_(2).I-E_143;size=21;
GGACACGAGCTGTTCGTGGGCAAGGCGTTCTCC
>Etna_(2).I-E_158;size=21;
CTCGGGGTTTATATTCGTTCAGGTTTTTGGGC
>Etna_(2).I-E_138;size=21;
ACCACCCCACCAGGAACCCCGCGGCCACCAGA
>Etna_(2).I-E_382;size=20;
CCAACCCACCCGGTCCCTCGGGCCGTGATACC
>Etna_(2).I-E_164;size=20;
TGCAGGAACTCCAGGCCAAAAAAGCGCAGGAGCC
>Etna_(2).I-E_155;size=20;
AGAGCCAAAAGGGGAGGGGACACCGGGATTGAC
>Etna_(2).I-E_151;size=20;
ATTCGCGGTCTCCAGCTTACCCAAGCTCAGT
>Etna_(2).I-E_159;size=20;
CCAGGGGGGAAGCCGCCAGTTCACCGCACCTC
>Etna_(2).I-E_351;size=20;
TGGTAACCTCCTTTTCTACGGGATTTAATGCA
>Etna_(2).I-E_148;size=20;
GCTTGTATCCCCTGATCTGGGCAGGGAGCCTG
>Etna_(2).I-E_156;size=20;
GTTGAAGGGCATAGGATAGGAGGGTGACATGC
>Etna_(2).I-E_161;size=20;
GTCTGCCTGCCGCCCATCTAGCCCTGGTAGGC
>Etna_(2).I-E_168;size=20;
AGCCAACCGCCAGTGCGAGCCCCATCGCCATC
>Etna_(2).I-E_163;size=20;
TGCCTACCAGGTCCTTGGGAGCCTTCCCGGTT
>Etna_(2).I-E_160;size=19;
GACGACCCTGAGCTGTGGCGGGTGTATGCCCAG
>Etna_(2).I-E_154;size=19;
CCGGTTGCCTCGTCAAGAGGTCGCCAAGAAAA
>Etna_(2).I-E_167;size=19;
GTGTTCGGCTATGTGGCTACAGAAAAGGCAAC
>Etna_(2).I-E_173;size=19;
CTCCCTCTTCAACTCTGCTAGAGCCCCCATC
>Etna_(2).I-E_181;size=19;
CGGCGCTCCACCCTGTCCATGAGGCCCGCCCA
>Etna_(2).I-E_237;size=19;
GTGTACGTGGAGCCGTATGCGGGAGCGGCCTC
>Etna_(2).I-E_179;size=18;
ATACGGGCGCGCGCGCAAAGTCGACCTTGGCC
>Etna_(2).I-E_191;size=18;
CGTCCTGCCTTCCTCGTGCGCACTACCTCCAC
>Etna_(2).I-E_171;size=18;
TCACCGGAACCCCCAACTCCCTCATCGTGGTA
>Etna_(2).I-E_169;size=18;
ACGGCGAAGCAGACGGCGAAGGCGACGAAGGC
>Etna_(2).I-E_209;size=18;
CCTTATCTTGCCTTCCTGGACTTCCTGTTCAA
>Etna_(2).I-E_287;size=18;
CACCCCGGCCTCTGGCCCTACCAGGCGCCCGA
>Etna_(2).I-E_165;size=18;
CCGATTTGGGCTTGTTCCATCTGGCCGTAGAC
>Etna_(2).I-E_216;size=17;
ATCACCGACCTGGCCCTGGCCCAGTCTCGGCC
>Etna_(2).I-E_202;size=17;
CACCCCAAGGTCCACCGCGTTGAAGTGCCCCA
>Etna_(2).I-E_178;size=17;
ACGGGGGGTCCACCCACGGGACTTGCCCAGCC
>Etna_(2).I-E_174;size=17;
TACCGGCCTCGCCACCGAGGATGGCGCGTATA
>Etna_(2).I-E_172;size=17;
CGTAGTGCCGTGCGATACGAACCCGTTCCTCC
>Etna_(2).I-E_177;size=17;
ATGCTCAATGAGATGGTGGCCGAAGGGGTGAT
>Etna_(2).I-E_244;size=16;
CAAGGGCTCCCGCCTCAGGTACTACCCAGCCT
>Etna_(2).I-E_211;size=16;
GCCTTCCTCCGCCCGCCTGACCACGAGTACGGGAGC
>Etna_(2).I-E_214;size=16;
CCCTCCTCCTCCACCAGATGGGCCGCCACCGG
>Etna_(2).I-E_189;size=16;
TTCTTCGGAAAGAGGGATGGCTTCGCGGCTC
>Etna_(2).I-E_207;size=16;
GCGATAACCGACAACGCCGCGCCTCCCCCCAA
>Etna_(2).I-E_200;size=15;
CTAGCAACCGGGGCAGTTGGCACAACGCAGTT
>Etna_(2).I-E_238;size=15;
GGGTACGAGCACATGATTGAGGCTAACGATGAC
>Etna_(2).I-E_203;size=15;
CTCCTCGTCCGTCTCCTCGTCCGCCCCCGCTT
>Etna_(2).I-E_225;size=15;
CTTTCGGGCGCCGACCTCGGTCAGTCCCTTGC
>Etna_(2).I-E_228;size=15;
ATAAGCTCACTTCCCCCGGAGATGGAGGGGGC
>Etna_(2).I-E_206;size=15;
CGCGGCTACGAAATCAAGCCCAACGAGATAGA
>Etna_(2).I-E_197;size=15;
AACGTATTGATGCGCCATGACCACAAGATAGC
>Etna_(2).I-E_213;size=15;
GCTCCCCCTCCGCTGGGTAGCGCCCGTTGAA
>Etna_(2).I-E_194;size=15;
CCGGGATTGTCGGGGAGGGCGCTACGCACCCT
>Etna_(2).I-E_205;size=15;
CGGGAGAAGCCCCTTCTGGCCCGGCTCCTCGG
>Etna_(2).I-E_234;size=15;
CCCTCGCCATCGCGGAAGTCGTCAAACGCCAC
>Etna_(2).I-E_196;size=15;
GTGGCCGCCTGGGAGTTCCTTTCCCGGATAGCC
>Etna_(2).I-E_223;size=14;
TCATCGGCGGCAAGCTTGAGGAAGTGGGCGTC
>Etna_(2).I-E_218;size=14;
CGGCTCCTCCTCGGGAAACCGCTAGTGGGAAG
>Etna_(2).I-E_227;size=14;
GCCGGGGCTGTGCCCCTTGACACCTTGCTACA
>Etna_(2).I-E_348;size=14;
GGCAGGACGGCTGGGGAGGCCGCTACGGGCCT
>Etna_(2).I-E_253;size=14;
GTACCCTGACCGAGGCCCAGGCCAACGCCCTA
>Etna_(2).I-E_240;size=14;
TAGGGCCGCCTCCGCTGTTTATGACTTGGCCC
>Etna_(2).I-E_280;size=14;
ACGCCCGGAAGAAGTTCGCAGAGGGAACCACC
>Etna_(2).I-E_224;size=14;
TTGGGCGTCTACCTCCTCCAACCGTTCCCTGA
>Etna_(2).I-E_270;size=13;
ACTCCCACCATCACGGCACCTTCGCTTTCGCC
>Etna_(2).I-E_239;size=13;
GCAAGATGGGCGTTGGGTGTGGCGGAGCCTC
>Etna_(2).I-E_242;size=13;
TGTTTGGCGGGGATTAACATGGCCATCGTTTTC
>Etna_(2).I-E_235;size=13;
GTACCAGGCTCCACCTCCAAATCCACAAACAA
>Etna_(2).I-E_246;size=13;
TGATAGCGGTGGGGGAGCCGGAAATGTCCCGCA
>Etna_(2).I-E_231;size=13;
TGGCGCCTGCCCGTCAGGCTCTGGCCCAGCTC
>Etna_(2).I-E_243;size=13;
CTCCTCGTTTGCCGTTCCTGGCTTCGGGCCACC
>Etna_(2).I-E_257;size=13;
GCCGTCCTGCAAGGCCTGAGGGTCCTCGGCAT
>Etna_(2).I-E_252;size=13;
TCGCGTCAGGAATCGGCACGGATTGGCACGTG
>Etna_(2).I-E_269;size=12;
GGGGGGCGCCCGCCCCCCCTTTTCTCCCTGGA
>Etna_(2).I-E_266;size=12;
CCCCCTGACCGCTGCTGCCTTCGGGGCACCCT
>Etna_(2).I-E_303;size=12;
CCTAGGGAGGAAGGGGGTGCTGGGAGGGCAGT
>Etna_(2).I-E_264;size=12;
CACCTCCTCGAGGCCGCCCGTCCGGGGGCCTTC
>Etna_(2).I-E_289;size=12;
AGAGTGGATTCGCTACGGAGAGCCGCCCTCTC
>Etna_(2).I-E_255;size=12;
CGGCCAGGGAAGGGCCCCGGCACCCCTACCCT
>Etna_(2).I-E_260;size=12;
ACCACACCGCCGACTGGAGCGATGAGGAAGTG
>Etna_(2).I-E_424;size=12;
GAGGGGGAGGGCGGGCTGACCCCCTTCCAGCT
>Etna_(2).I-E_307;size=12;
TGGTTCGAGGTGGTGGAGGGCTGGTTCGTTCA
>Etna_(2).I-E_279;size=12;
TAGGATTTCCCGTATACCCCCCCTAAATCCAG
>Etna_(2).I-E_251;size=12;
GCGGAGGAGTACGATGCCCGTTTTGAGCGGGCC
>Etna_(2).I-E_310;size=12;
GTACGGCGTGGACCTCTTGAGCCCCTTGGCCT
>Etna_(2).I-E_265;size=12;
ACGGCAAAGCGGCTACTGCTGGAAATGGTAC
>Etna_(2).I-E_286;size=12;
GAACCGGCCGCCACGCCTAAGCCGATGTAGTC
>Etna_(2).I-E_323;size=11;
GGCATGTCTAGGAGCAGGGTGGGATCCATGCC
>Etna_(2).I-E_282;size=11;
GGCACCTCGCCCACAAGGCGCATGGACCGCGC
>Etna_(2).I-E_274;size=11;
CCTTTCCTTCTCGCCAACCCCGAGTTCCCGCA
>Etna_(2).I-E_275;size=11;
GGTTGGCGGAGCCTCGAGGTGAGCCGCTTCAC
>Etna_(2).I-E_284;size=11;
GCTTCCCCGAGCCCCTCCCTGGCAGGCCTCA
>Etna_(2).I-E_292;size=11;
CTCTCAAGCGGGACTTCGTCTACACCGATGC
>Etna_(2).I-E_276;size=11;
CCCGCAAGATCGTCTCGGAGCTGGTGGATGAA
>Etna_(2).I-E_283;size=11;
CTCGGGCGGCAAGTCACCTGATGAAATGACCC
>Etna_(2).I-E_271;size=11;
ACGCTGCAGGGCTTGCCGGACCACCTGATCCT
>Etna_(2).I-E_325;size=11;
TGCGCGTGATTGGGGAGGTCTACCGGAAGATC
>Etna_(2).I-E_277;size=11;
GTCGGGAACCTCCCAGTAGACATAATGGACAT
>Etna_(2).I-E_290;size=11;
CGCCACGAGCGCAACGACGCCCAAACCCTCCG
>Etna_(2).I-E_314;size=11;
GCCCTGACCACTTCCAGGGCGCTGACCCTCCTC
>Etna_(2).I-E_346;size=10;
CGCCTCTCCTACGCCGCCGCCTTGGCCAACAT
>Etna_(2).I-E_296;size=10;
AGGCGGGCGAGGCAGAACATTTTGCGAGCATT
>Etna_(2).I-E_298;size=10;
CCAAAGGATCAGGCCGCCTAGGAAGAGCAGCC
>Etna_(2).I-E_306;size=10;
TAGAGCCGGGGATAGTGTACTGGGATGACTGT
>Etna_(2).I-E_311;size=10;
CTCCGTCCTGACACGGGCACGCATGTCCCTGA
>Etna_(2).I-E_294;size=10;
GACGGAAACGGAGGCCGGGACCCCGCCAAGAGC
>Etna_(2).I-E_299;size=10;
GTGGTGGCCGTGGGGGGTGAGCGGGACGCCCC
>Etna_(2).I-E_308;size=10;
AGGCTGGACTGAACCGGGTGCAGAACCCACCC
>Etna_(2).I-E_374;size=10;
ACGCAGTTGGCGCCCGTGCTTTGGGTAAAGTG
>Etna_(2).I-E_339;size=10;
CCCCCAGGGCAAGCGCTACCTCATCCAGTGCA
>Etna_(2).I-E_334;size=10;
CGGGAGTGGAGGGAAAAGAGGCAAGGCCTCCT
>Etna_(2).I-E_326;size=10;
CCTTCCCTCTACCAGCCCAGCGAGCAACAGGT
>Etna_(2).I-E_305;size=10;
GAACAGAACAGCGGGGCGGGCTCCATCAACCAC
>Etna_(2).I-E_321;size=10;
GCCGCCGGGCTCAGCGACTTCGAGGACTTGCC
>Etna_(2).I-E_312;size=10;
GCGAACTCCTCGTGGCGCTTCTCCCAAACGCT
>Etna_(2).III_10;size=19286;
CAGTATGCGTAGGCCTCGGCTATCCTCTCGTACAGCGCCCA
>Etna_(2).III_11;size=17841;
ATGAAGATGCGGATGATTGCAAAGAGCCAGATAG
>Etna_(2).III_12;size=17105;
CCAGGGAAATCATGAGAACCGACACGGTTGGACAGG
>Etna_(2).III_16;size=16559;
CGGACTCACAAGGACGGTGCGGAGCTGGCGGTCCTCCCCA
>Etna_(2).III_18;size=15850;
GACACCTGGGAGAGGCGGAGGGAGTGGATTAACTTCGGG
>Etna_(2).III_17;size=15807;
CCCCGTATAGTTCCCGCCAGATGTTGGCGAGTTCCTCCGCTG
>Etna_(2).III_46;size=14554;
TTTGGGTGCGAGGGGGTGGACCGCTAGTTGCGCCTCTA
>Etna_(2).III_26;size=13690;
CCTAGGGGAAGAAGGACTCGAGGTGCTCCTTCACGACCTTGG
>Etna_(2).III_27;size=13546;
GGCACCGTGGCTTGTGCCTTGCGCATGGGCAAGCGGGGT
>Etna_(2).III_30;size=12986;
CGCTGGACCTTCCTCGCCACCTGCCTCAAAACGTCCCAGG
>Etna_(2).III_33;size=11988;
CGGGAGCCGCCGCCTCGAAGAGGGTCTCCCACCACT
>Etna_(2).III_34;size=11762;
CTGTCCTTGGCTTCCCTGAGGAGCCTTTCAGCCTCAAAAAGCC
>Etna_(2).III_36;size=11228;
GCGCCCATGAGCACCTCTTTCGCCGCGGTCCTAGTCATCCTA
>Etna_(2).III_37;size=11048;
CCTCTCGCACAAGGGGACGGATAATCTCCCCGTTGAGCGAGA
>Etna_(2).III_38;size=10938;
CCCACCCAGCCGGGGCACCGTAGCTTCTGCCTCGCGCATGG
>Etna_(2).III_39;size=10618;
CCCCCCACACCGCGCCCCACTTCACAAAACATAGCGCTATAGT
>Etna_(2).III_42;size=10046;
TCAGCCCCCCTAGCCTCCTCGAGGGCCTTCTGCCCCTC
>Etna_(2).III_57;size=1450;
CCCTAGGGTGCGGGCTAGGGGCTAGGCTAAGCCTAGCCCTA
>Etna_(1).III_166;size=27;
AAGTGAGGATGTACCCCCGCCCTCCACCAGCGGA
>Etna_(1).III_288;size=25;
CCGTAGATAAGGCGCCCGGGGACGACCACGTCTTCCTTGGT
>Etna_(1).III_301;size=23;
CATGATGAGGGCGTGAGCGGCCTAGCGCCGACCGCGTATCCC
>Etna_(1).III_856;size=14;
TGAAAGTTTCGGTGGTCCCCCCCGCCCCTTGAGCTTCTTCTC
>Etna_(2).III_766;size=13;
TGGACTGCCTCTACGAGCTCCCTGAGGAGCCTTTCAGCCTCAAAAAGCC
>Etna_(2).III_1529;size=12;
TTTGGGTGCGAGGGGGTGGACCTGGGGGGCCTCGAGAT
>Etna_(1).III_1966;size=10;
GTGTGGCCGCGGCTGCGGCATGTTCTTTCG
>Etna_(1).I-B_1;size=1430;
GGGTACATCACATGGGCGGACGTGGTGAAGAGGAGG
>Etna_(1).I-B_2;size=1420;
GGAGTCCGGCGATGAGGGCGTAGAAGCGCCCATTCCT
>Etna_(1).I-B_3;size=1238;
GCGGATAGGGCATAGCGATAGGGTGGCCGTAGTGGG
>Etna_(1).I-B_4;size=1072;
GGAGGCCCCCCTGGACTGGAGAGAGGGGTATCGGCT
>Etna_(1).I-B_5;size=908;
AGGATTAGGTTGTGCTGTTCAGCCTCCCTTTCCACAACCCA
>Etna_(1).I-B_6;size=869;
GCTGGTGGACGAGCTGGCTGAGGGGCTTCCCAAGCC
>Etna_(1).I-B_10;size=790;
CATCGCTGTTCACCCTCCTTTCGGCCTTCATCCTAT
>Etna_(1).I-B_7;size=771;
CCAAAAGACCAAAAGGGCGATAAGGATGCTTATCACTCA
>Etna_(1).I-B_8;size=763;
GTGGCAGCGGTGCCAGATTGACAACGTGGACTACAAC
>Etna_(1).I-B_9;size=754;
CAGGAGGGCCGCCGGGGAGTAGCTGGGCTGGGCCCG
>Etna_(1).I-B_11;size=677;
TCCCAAGGGGGGGCTTCACCCCGCGAACAACGCACTCGCC
>Etna_(2).I-B_2;size=558;
ACCACGCTTTGGAGCACAAAGTTTCGCAGGGCGTACA
>Etna_(2).I-B_3;size=526;
CAGGCGTTCCCAAGCTCGTTTACCAGCTCCCTCAG
>Etna_(2).I-B_5;size=488;
GCGCTCGCGAGTGGGCAGTCGTTTCGGTCCATAGCG
>Etna_(2).I-B_8;size=432;
GCATCGCGCTGGGGGCCGTTACGGTCTACGCTGTGTT
>Etna_(2).I-B_9;size=411;
GGGAGGACCACGCTCGCCGCGATCCCCGCCCAGCG
>Etna_(2).I-B_12;size=375;
TGGGCGAGGTCCTCACCGCGCTGAGGCGGCGGTTCGG
>Etna_(2).I-B_11;size=358;
CTGCCAGAGGCGGGCGATGGGGCCGGCGAGCCAGGCGG
>Etna_(2).I-B_13;size=351;
CTGCTGATATGGGGCGTACTCCAGGCGGGTTCCGAA
>Etna_(1).I-B_12;size=341;
GGGGCTCACCCCCCAACCCCATACCCCCCCGGATGG
>Etna_(2).I-B_16;size=329;
CGGGAATGATCTGAATCTCGCCGTTCACGAGCCGGA
>Etna_(2).I-B_17;size=326;
AAGTACCCCATGGCTACTTGGTCACGAGCCGCAC
>Etna_(2).I-B_14;size=305;
GGGTGGGGGTGGTCCTGGCCCGGGCCGAGGTGATG
>Etna_(2).I-B_18;size=259;
CTGAGGTGGTGGCGCGGCTACTGGGAGGCGGCGAAT
>Etna_(2).I-B_19;size=214;
CGCCGCCTCGGCCTCCTGGTGAAGGGCCTCGAGGCCCT
>Uzon_(2).I-E_167;size=36037;
GCAACCGCACCGACACGCGCGAGCGCACCCACA
>Uzon_(2).I-E_269;size=27481;
GGAGGCAACACCGCTATCAAACGGGACCCTCA
>Uzon_(3).I-E_29;size=23752;
GAAAGGGCGGCGACTAGCAAAAAGGAAACCAGCC
>Uzon_(2).I-E_10;size=21476;
CAGTCTTGATTGACCCCGCCTATCTGCACGA
>Uzon_(2).I-E_297;size=20571;
GGACGGTGAGCTCTACCTGCTGCAGGTGGCCTC
>Uzon_(1).I-E_1791;size=19813;
TGGCCTTTAGAAGCTTCACGGGCGCATTATGG
>Uzon_(1).I-E_160;size=19263;
ACAGCATCCAGGTTTCCACGCGGCTCAGCCCC
>Uzon_(1).I-E_1534;size=18862;
GAGGTCAGCATGCCGCGAGCTGAGGAGTTGAG
>Uzon_(1).I-E_866;size=18688;
AGGGTTACAGAACCCTCCAATGGCCCAGACC
>Uzon_(1).I-E_1499;size=18663;
CACATATACCCTAACAACTGGTCACGAGCAAACT
>Uzon_(1).I-E_1584;size=18510;
ACCCTACTCTCCATCCTGCACCTCCTTGACTC
>Uzon_(2).I-E_196;size=17528;
CGTTCTTCCGGGACTTGGGTCTTGAGGATGGC
>Uzon_(2).I-E_174;size=17464;
AACCTCAAACTCACCACAGGCACCAACTACCA
>Uzon_(1).I-E_35;size=17289;
ACCATCCTTGACGAGGCGAGCACCGACTAACG
>Uzon_(1).I-E_886;size=17165;
CCCAGGCTACGAGGGTCTCAAAGGTAGGACGA
>Uzon_(1).I-E_1655;size=16782;
CACGGAAGGGAAAAATGCACATCCCGCAGAGA
>Uzon_(2).I-E_326;size=16571;
AGCCCGCTTCTTAGGGTCCAGCTCACGCTGAA
>Uzon_(1).I-E_899;size=16410;
CCAACGCCCCGCAAGAAAACCCAGACCTCCTA
>Uzon_(1).I-E_61;size=16176;
CACTACGCCCTCAAGGACTGGGTGGTCTTCGC
>Uzon_(1).I-E_310;size=15896;
AGGGTACTGACCCCTATGATGCCAACAGCTACC
>Uzon_(2).I-E_325;size=15614;
GTTCTCTGAGTGCCTATTTGGATTCTCAGTAT
>Uzon_(1).I-E_995;size=15362;
CCCACCTCCCCATTTACCGGGACCTGGAGGA
>Uzon_(1).I-E_938;size=14930;
GAGGGGAGCCTCTACCTGGGCGGCGTCCAATC
>Uzon_(2).I-E_207;size=14747;
GACTGAGAGGCAAAAATCAGAGTCAACCCCAC
>Uzon_(1).I-E_974;size=14552;
GAAAGGGGCTCGTACCACCGGCCAAGGAAGGA
>Uzon_(2).I-E_760;size=14340;
CTGGCTCGTGACCAGCTCCTAGGTTATATGT
>Uzon_(1).I-E_1000;size=14172;
ACATCTCCCTGGCCCTGCGTTGGTTTCAGGGG
>Uzon_(2).I-E_483;size=14105;
GGCGGAGAGGGCCTGAGCCAGCCTCCTGACGCT
>Uzon_(1).I-E_1796;size=14004;
GAGAAGGCCGATGAGCACCTCGCCGCCCTCATC
>Uzon_(1).I-E_2110;size=13907;
CGACCGGACATATCCTCGTGCACGAGGAGGAAC
>Uzon_(1).I-E_1831;size=13670;
ATGTGCGGCCTCCCGGACGACATGCTCTACCC
>Uzon_(1).I-E_238;size=13471;
CGGCCCAGCTCCTCCCAGCCCCTCGGGGTCAG
>Uzon_(1).I-E_1023;size=13269;
GGGCGAGCCTCCCACAGATAGACGGCCCTAGC
>Uzon_(1).I-E_1853;size=12992;
TCTGGCTTTATTCGTTTTCTGGTGCGGGTAGG
>Uzon_(1).I-E_106;size=12707;
CCCAAGCAGAAAAGCTTCCCTTTTCCTGCTCA
>Uzon_(1).I-E_276;size=12324;
GGCACCCTCATGAGAAAATCGGCCCTGTCTCTC
>Uzon_(2).I-E_578;size=12268;
GAACTCAAACTCACCACACGAGCCGACCACCAC
>Uzon_(2).I-E_323;size=12027;
GAAAGGGCAGCCTCCCGCAACTGCATAGCCACC
>Uzon_(2).I-E_1346;size=11806;
TTAGCAACCTTCATGACTCCCCACACCACCA
>Uzon_(1).I-E_1001;size=11716;
TTCGGGGTCGGCCCGGTAAAGGCGCACCTCGA
>Uzon_(2).I-E_286;size=11708;
GCTGGGCCAAAGCAAAACCGCCACGAGAAGCGC
>Uzon_(1).I-E_1141;size=11601;
GGGGCGTGGAGTTCGCCCCCATCCTGGTCCC
>Uzon_(2).I-E_482;size=11504;
GTCAGGAGAGTCACCGGCGACGACATGAAGGG
>Uzon_(1).I-E_217;size=11500;
CGGCGCGCTTCGCCAAACGATAGACCAGCATA
>Uzon_(3).I-E_7;size=11421;
ATGCTCACCTTTCTCGGTTTGTTGGTTTCCGTC
>Uzon_(2).I-E_338;size=11236;
GGCGGAACCGTGAGGGTGATGAGATGAGAGGGG
>Uzon_(1).I-E_273;size=11162;
GGGGCGGTTCAAGGAAGCACCCTTGAGGAGGT
>Uzon_(1).I-E_1043;size=11095;
CCTTCGGCCAAGAGTGCCCGCACCGCCCCCAA
>Uzon_(2).I-E_386;size=11040;
GTTAGCGATTTTCATCACCCCCCACACCGCCA
>Uzon_(1).I-E_1883;size=10698;
GGTGCAGAAGCTGGCCCGGCCCGAGGGAGGCC
>Uzon_(2).I-E_426;size=10569;
GTTGCTCCTTTTCCGAATATGGGTAGGTTCTG
>Uzon_(3).I-E_16;size=10015;
GTATACCTATCTTCACGGGCTTCCTGGCCTGC
>Uzon_(1).I-E_702;size=9781;
GCGTCCTCAAAGCGCATGGCCGCCCCGGTGGC
>Uzon_(1).I-E_81;size=9523;
TTGGCTCGGGTAGACTGGTCCCGGTTTGACTC
>Uzon_(2).I-E_390;size=9413;
CCCGTTTATGAGAGAAGGATGAAGGTAAGGA
>Uzon_(1).I-E_1935;size=9343;
GAGGCCGTGGAGCTGGTGCCCGCCCCGGCGAGA
>Uzon_(2).I-E_357;size=9257;
AGCCGACAACCACACACCTGTCCCCGTGCATCC
>Uzon_(3).I-E_11;size=9143;
CCTGAGGGGGAAGAGTGAGCGTAATCATGTGA
>Uzon_(1).I-E_195;size=9107;
CTCCCGGGGAGCGACTTTTTTCCCCACAGTT
>Uzon_(1).I-E_1952;size=8918;
ACCTAATCGCCAAGCTCTCCGACCACACGTGC
>Uzon_(2).I-E_561;size=8744;
GCCTCGGGCAACCGATAGGCGCCCTCAGCCCA
>Uzon_(4).I-E_57;size=8693;
CCCATGCCCCCTGAAGGGGCTACCCCCCACGAC
>Uzon_(1).I-E_1398;size=8612;
ACAGGCTCACCGCCGTGCCTAGGTCCAAGAGC
>Uzon_(1).I-E_500;size=8523;
GCCTCCTTGGTAGAGAGCCCTCCGAGGCCCGC
>Uzon_(1).I-E_1943;size=8465;
CCAAGGCCACCATCACCAGGCCCAGGATGATAG
>Uzon_(2).I-E_367;size=8393;
GAGAGTTGCCAGGGATAGTGGCGGGTGGGGCG
>Uzon_(1).I-E_103;size=8150;
TACTGAAGCACCTTGCCGGAAATGGCGGTAGC
>Uzon_(1).I-E_1922;size=8107;
ATGGCCCGCCAGCCTCTGCACGCCAACCCCCA
>Uzon_(2).I-E_833;size=8076;
CATAGCCACCCCTATATCATGGAAGCCGCCCG
>Uzon_(1).I-E_645;size=8059;
CTCTGGATGCCCTGGTCGCCCTTCCGGGCGCA
>Uzon_(3).I-E_15;size=7919;
CGCGGGTCTCCCAAACGGGCTTCAAACCAGGC
>Uzon_(2).I-E_757;size=7689;
CCCGCCGCACCCGCAAAACCGGACACCACTAC
>Uzon_(2).I-E_972;size=7677;
GAGGGGGCGGGGGGGCTGTCGGAGTTATTCAGC
>Uzon_(2).I-E_392;size=7609;
CGGGACCAGTCCAGAGCCTCTTCCCCAGGAGC
>Uzon_(3).I-E_18;size=7447;
CATTATGGCTGCCCGGTACAAGTCCATGCTGAA
>Uzon_(1).I-E_483;size=7406;
CAGGTGGAGCAGGTGATCTTGGCTGTGGCCC
>Uzon_(2).I-E_766;size=7350;
GAGGTGAGGGTGTAGCCCGTGTTGGGGACGCT
>Uzon_(2).I-E_362;size=7347;
TGGCTCCGCATATCCTGGGCTTTCTGGGGCTC
>Uzon_(1).I-E_1154;size=7316;
AGAGCGAGCTGCTCGGCCTTGCGCAGGAGGGC
>Uzon_(1).I-E_664;size=7272;
CTGAACCGGTTTGAGTTCCAGACCGTCCACCGG
>Uzon_(2).I-E_620;size=7242;
ACGGGAAACGGCCGGCCAGCACACCAGAGAGA
>Uzon_(3).I-E_20;size=7107;
GACTTGCTCCGAATAACCAGCAAACCACGGATC
>Uzon_(1).I-E_2241;size=7098;
CGCTCACTGCGTGGGGGCAAGGTTGGTTTTTA
>Uzon_(1).I-E_1496;size=7077;
GAGCAAGTGGCTCAGCGAGGAACAGGTCGGGA
>Uzon_(1).I-E_15;size=7057;
AGAGAAGAGCAACCTAATGAGCCCTTCTACCA
>Uzon_(3).I-E_2376;size=6991;
GCCTCAGCCAGGCGCTTGACGCTATCGGAGC
>Uzon_(3).I-E_58;size=6873;
GGATGGGTATCTGAGCGAAGGCAAAAAAGGCG
>Uzon_(3).I-E_33;size=6787;
CCTACGCTCGCAAGCCAAATCAGAAAGCCTTCC
>Uzon_(3).I-E_67;size=6746;
CCAGCACAGGAACAGAAAGCCCGACGGAGAGA
>Uzon_(3).I-E_24;size=6740;
ATGCCCTCGTGGACCTCTTCGTTCCTCGCCGT
>Uzon_(3).I-E_23;size=6697;
AGGCAGCGAGAGGGTCCAGGATAACCACACTAT
>Uzon_(1).I-E_96;size=6658;
ACAGACAAAGACCATCTGGGAAGGGATAAACC
>Uzon_(1).I-E_87;size=6636;
AATGGCTAACTCGGGAGTGGTCCAAGGTCCTC
>Uzon_(4).I-E_65;size=6608;
TAAACATCCACGCCCACCTTGCGGTGCTGAGA
>Uzon_(3).I-E_25;size=6590;
GGTCTGTGGACTGAGCAGTTCGTTGTGCCGTC
>Uzon_(3).I-E_56;size=6503;
CTTATTGGCCGCGCGCTTACCCAGACGGAACA
>Uzon_(3).I-E_38;size=6487;
CCCTTCCACGACTCACCTCCTTTCTCCCGCAG
>Uzon_(1).I-E_59;size=6470;
AGTACGCCGCTTGACCTCTTTGCGCACCACCC
>Uzon_(2).I-E_699;size=6287;
AAGTCTACGGGCGCTACACCCGGAGGAAGGAGGGA
>Uzon_(3).I-E_42;size=6285;
ACGTTGACGGGGGCGAGGGCACGGACATCTG
>Uzon_(1).I-E_66;size=6198;
GTACCCACCAGAGTCAGCATACAACCCCTTTA
>Uzon_(1).I-E_1886;size=6186;
ACGTGCGCTTCCGAGGTGGCGGTCTTCATCTT
>Uzon_(3).I-E_28;size=6183;
AACCAGCTCCAGCTCCTTAAAAACGCCCTGGA
>Uzon_(1).I-E_2245;size=6145;
AAGCCAGAGAGGATCAACAGGAGCATCACGCA
>Uzon_(2).I-E_341;size=5981;
GCCAGGGTGGAGTTCAAGGAGCTTTTCCTGGG
>Uzon_(3).I-E_30;size=5905;
CCGATAGGGAAGCTTACCCGCCCATTCACGCC
>Uzon_(3).I-E_2277;size=5790;
GCCTCCTGGACAAGGACCCAAAGAGAGTCCACA
>Uzon_(4).I-E_62;size=5676;
GCAGCGCGCAGCGCCTCAAGGGGACGAACTAAC
>Uzon_(3).I-E_71;size=5661;
ATGGCTTCCTCCGGGTTGACCCTGAACTGCTC
>Uzon_(2).I-E_599;size=5592;
AGTCAGTTGAGGGGCGCCGGGGGAAAATGGCG
>Uzon_(4).I-E_56;size=5552;
GCGGCCTCAGCCCGCGAAACAGCCTCCTCAGC
>Uzon_(3).I-E_2866;size=5544;
ACAATAATGCCAAAGGGAAACTTCTCCCTGA
>Uzon_(1).I-E_1;size=5514;
GTAGCGCATGGGCCAGTATTCCACGCCCCACA
>Uzon_(1).I-E_426;size=5488;
GACCTCCGGGGAGTGCACCCGAAGAGGGTGCG
>Uzon_(3).I-E_34;size=5487;
GTCCAGGTTGGCGGCGGTGAGGCCAGGAAGTA
>Uzon_(1).I-E_699;size=5481;
GCTTCCCTGTGCTTTCCGGCCATCTTGACCATC
>Uzon_(3).I-E_36;size=5416;
GGATTGTCGGTCCACTGATTAGGGTTAGGTAC
>Uzon_(3).I-E_40;size=5401;
TTCTCGCTTCCAGCAAACTATCTATGCTCTCA
>Uzon_(2).I-E_556;size=5400;
GGCCAGGAGGAGGAGGCGGTTCGCATCTGGC
>Uzon_(3).I-E_72;size=5339;
ACCTTCCACGACGACTCACCTCCTTTCCCCCGC
>Uzon_(4).I-E_59;size=5265;
GGTAGCTCCCAACCCAGAGAGGAGTAGACGCCG
>Uzon_(1).I-E_546;size=5257;
ACGATCTCGTAGTAGACAGAGGGGTCGTTGGA
>Uzon_(4).I-E_74;size=5245;
AACCCCATCCTGAAGACCAAGACGAGCCAACA
>Uzon_(3).I-E_41;size=5242;
GGATTGCCAGCAGTTTCAGCCAACGCCACCCC
>Uzon_(3).I-E_50;size=5165;
CGTGCCTGGTCCGCCCCACCCGCCACTATCCC
>Uzon_(1).I-E_12;size=5106;
GCGACCTGAAGCGCCTCAAGGGGGCGAACTAA
>Uzon_(3).I-E_45;size=5084;
TGTACCCAACAGCGGAAGCGGTGGAGGAGCTC
>Uzon_(1).I-E_2194;size=5071;
ACGCGAAGCCAGAACGGAGCGGGGCGGGCCCA
>Uzon_(3).I-E_52;size=5062;
AGGATCCCGAAAACCAGGCTGAGGAATCAACT
>Uzon_(2).I-E_2022;size=5059;
CCCAACCTTGCGGGATTGCTGCACCCATTGTA
>Uzon_(3).I-E_60;size=5024;
TTGGCCGCGAGCCAGCTCCTAGGCTATATGT
>Uzon_(2).I-E_554;size=5019;
GTGTGAGGTCTCTTCCCGCCACGGTGAGGCGC
>Uzon_(1).I-E_1153;size=4983;
CCGGGGGGCACGGCGAAGGGCCTGGGCCGCTC
>Uzon_(3).I-E_53;size=4979;
GAGGGCCTGAGAATAATCAGCACCACCTAAAT
>Uzon_(2).I-E_1303;size=4905;
GTCAAGCTTCTCGGGAAAGCCCTCGGGCAACC
>Uzon_(2).I-E_516;size=4896;
GTGGCGGCGAGGATTCGGGCCGTGGCCGCCTC
>Uzon_(1).I-E_16;size=4845;
GGGGGTACTCCCGGTAGGTTACATAGGAATC
>Uzon_(4).I-E_60;size=4806;
GGAACCGGCAGAAGGTGGTGCGCAACCACATCC
>Uzon_(1).I-E_1416;size=4788;
GATGTCACGAACCTGGTCAATCCACGAGAGGT
>Uzon_(1).I-E_2481;size=4776;
CTGGGAGAAAGCCCCGGCGATCTCGGCGTTGA
>Uzon_(3).I-E_107;size=4733;
GTTAGTACGAACAGGGATACGAGACAACCACA
>Uzon_(3).I-E_49;size=4659;
TACCTGGAGATTTCCGGCTTTTCCGTCCTCC
>Uzon_(3).I-E_98;size=4588;
CGAGCATAATACTGCCCCAAACGCGGACCATAC
>Uzon_(1).I-E_3;size=4536;
CAGATGGGGGTTCGGGTGGAGGTCCTTCCCTCC
>Uzon_(1).I-E_348;size=4421;
GCCTACTGGACCCTGGAGCTCAAGGCCATCCGC
>Uzon_(1).I-E_8;size=4342;
CCCTTTCCCACGCGTTGGAGAACGCACCGTTC
>Uzon_(1).I-E_7;size=4337;
GCCCACATATCCAAACGAGCACGAGCCTCAGCC
>Uzon_(1).I-E_2167;size=4315;
CCTTTAGCCCCGGCTATGACGCTTTCCTCCAG
>Uzon_(1).I-E_2;size=4311;
AACAAGGACGGCTCCATCAACTGCACGCTAC
>Uzon_(3).I-E_55;size=4297;
AACATGCGGGAGGGCCAGGGGTGCCCCAAGTG
>Uzon_(3).I-E_94;size=4269;
TTATGCGGCGGCGCTGGCTGGTTCTCTTGCTA
>Uzon_(2).I-E_686;size=4252;
GCCCATGACGCCCAGGATATGCGGCAGAGTTTC
>Uzon_(1).I-E_227;size=4222;
GTGAAGCCGGACCACTGCCGACCACGAAGGTAC
>Uzon_(1).I-E_63;size=4187;
CCACTACCACGCGAGCGCCTCTAGTACCATCC
>Uzon_(1).I-E_414;size=4184;
CCACCGAGTATAGGAAGAGGGGAGGGGGTCCC
>Uzon_(1).I-E_41;size=4149;
GCGTAGTTGAGGGATTGGAGGTCAAGGCTCAT
>Uzon_(1).I-E_6;size=4126;
GGCACGGATATCCGGAGTCCATGTAGGAAAGA
>Uzon_(1).I-E_90;size=4122;
AAGACCGGCCTCGGAGGAGAGGGCCACCGA
>Uzon_(3).I-E_57;size=4109;
GGGAGGAGGAAATGACCCTGGACATCACCCTC
>Uzon_(3).I-E_136;size=4080;
GCGCCTGTAGCCAACCTCATTGAGCCAATCGTA
>Uzon_(1).I-E_832;size=4066;
CCCGCTAAAACGCTCCCAGAGGCCGGCCTCCC
>Uzon_(3).I-E_196;size=3980;
GCGGCGGAGGCGGAAAGGGCCCTGGCCCACTC
>Uzon_(1).I-E_27;size=3938;
AGGCTTGGTGTGGTGGATGTGGTAGCGCTTGC
>Uzon_(3).I-E_137;size=3876;
TGAACCCGCCCCTCTCTATCCCGGTAAACATC
>Uzon_(3).I-E_62;size=3868;
CTGGAGGGTAAGCTTGATTGGGACGTATCTGC
>Uzon_(3).I-E_209;size=3798;
GGAGCAACCTTCTGGAGGCCCTTCCCACGGCG
>Uzon_(1).I-E_2257;size=3794;
AAGGTGCTGAGGCTTCCACCTGCAGGCGCACT
>Uzon_(3).I-E_63;size=3787;
AGTTACCGCAACCGTATGGGTTGCCAACAGCG
>Uzon_(1).I-E_126;size=3765;
TTGCGAATCTGTTGCGCGGGAGTGGCGCATGA
>Uzon_(3).I-E_74;size=3761;
GACAACTGCCAGGGATAATGCCGCGTGGGGCGG
>Uzon_(3).I-E_65;size=3756;
GATCACCTTCCAGTCCGACCGGGACGGGCGCT
>Uzon_(1).I-E_25;size=3739;
AATCGGCGATGGTTTTGCCCGACACCACCAAAT
>Uzon_(3).I-E_183;size=3731;
GTAGGCGTTATAGCCCCTGACCAGAATAGCCT
>Uzon_(3).I-E_68;size=3715;
ACGCGGCTCATGAGGGGATTATAAAGCACCTA
>Uzon_(2).I-E_1443;size=3702;
GAGGCCTCGGTCCTCATCCCCGGGGGGCTATG
>Uzon_(3).I-E_109;size=3692;
GGCATCCTCGAGGCCGGCCGCACCCGCAAAAC
>Uzon_(3).I-E_66;size=3649;
GTGCACGAGCGGGTGCGGATAGACCTCCTCC
>Uzon_(3).I-E_156;size=3611;
TTCGAGGTGGCGGCGGATGACGGCTATCTGGC
>Uzon_(1).I-E_4;size=3582;
TCGCCGGAAGATGTTCCGAAGAAAAGAGGCCA
>Uzon_(3).I-E_150;size=3568;
CGGGGGGGGTCCTCAGGGTCCCGGGGGAGTGG
>Uzon_(3).I-E_69;size=3544;
TGACTCGCCCCATACCTGGTATAGTCGTGAGT
>Uzon_(3).I-E_79;size=3489;
CAAACCAAACTTAGCGAGTTTACGAGCTTGCA
>Uzon_(4).I-E_68;size=3476;
GGAACGCCTACCACGATACGCCTCAGCCACCGAC
>Uzon_(1).I-E_5;size=3467;
CCTGTTCCCCAGGAGCGGAAGGCTCAGAAGGA
>Uzon_(1).I-E_1194;size=3462;
CCTACGCCAACCTCCAGCTCGTCTTCCGCCGG
>Uzon_(1).I-E_57;size=3457;
AAGTTCCTTGCGGTAGCGGCGAGCCATTGAAA
>Uzon_(4).I-E_69;size=3441;
GGGTAAGCCCTATGAGACTGGCCCCCCTGCTC
>Uzon_(3).I-E_101;size=3428;
GGAAGTCGGGCAGGCCGCCCGAAAAATGCCGC
>Uzon_(4).I-E_70;size=3394;
TATGGGTAGGTTCTGGGGAGTCGCGGGGGCC
>Uzon_(1).I-E_888;size=3370;
GGAAGCGACCAGACCTAAGGGTCCTGGTCCTA
>Uzon_(3).I-E_95;size=3360;
ATGGCGACGATCTTCCCTGGGAGGAAGAGGAG
>Uzon_(1).I-E_10;size=3351;
GCGCTTGCAGAATAGATGCAGGGGGGCTTGCA
>Uzon_(3).I-E_75;size=3307;
TACCAGGCCCTCATCAACCAGTACCTGAACGA
>Uzon_(1).I-E_50;size=3275;
ACCTGCTCCCAATCCCCACCAGAAGGCGGCAA
>Uzon_(1).I-E_656;size=3254;
TGGTCATGGACGGCTTCGACGCGGTGGCGGTGC
>Uzon_(3).I-E_78;size=3242;
TCCCTCTTCTGAGGTATTTGGACTTCAGGGAG
>Uzon_(1).I-E_1333;size=3235;
GCCAGCCTAGAGGCCTGTCCTAACATGGCAAC
>Uzon_(4).I-E_80;size=3230;
CCACGCCGCTGAGTAGCCTGCCTGACCGCCGA
>Uzon_(3).I-E_80;size=3227;
ACGAAGGAAAGGGCGACGACGACCAGCAGGAA
>Uzon_(1).I-E_26;size=3216;
AGATGAAGGTGCGGATGCCAGCCGTTGGGCCC
>Uzon_(1).I-E_40;size=3213;
GGAAAAGGGAGAAAACCAGCCTAATCAAGGCC
>Uzon_(4).I-E_72;size=3212;
GACTGCCTCCTCCCCCACCTTCCAGCCCTCCC
>Uzon_(3).I-E_81;size=3210;
GGAGCGGAGAAGGTTAGAGAAGAGATGCGGGT
>Uzon_(1).I-E_14;size=3183;
AGGACGCGGTTTGGACACGCGGCAAGGGCACC
>Uzon_(4).I-E_73;size=3147;
TTAGTACGAACAGGAATACCGGCGAGCCAGAC
>Uzon_(1).I-E_474;size=3137;
GACGCTCCGCCGGGCCCTGGCGTAGGGCCAGA
>Uzon_(1).I-E_23;size=3136;
ATGAGGAAGCGGGTGATGAGGGGCAACTCCCC
>Uzon_(3).I-E_83;size=3117;
CCGCTTCGCAAGCTCCGGGAGGGACGCTATGA
>Uzon_(1).I-E_719;size=3109;
CTTAGCCATCCAGCACCTCTTCTGGAACTTGC
>Uzon_(1).I-E_1663;size=3079;
GTTAGGCGGAAGCTCCGGGCTCCACTCCCCCA
>Uzon_(1).I-E_1112;size=3069;
TCGCTTCTCCTAGGCAGGGCGTCAGGGGCTTG
>Uzon_(1).I-E_45;size=3068;
AGGAAGGTACTGGTCAAGAGGAAGCATAGCCA
>Uzon_(3).I-E_89;size=3060;
CTTAGGACCCACCCAAATATGCCCCTCAATGGA
>Uzon_(1).I-E_199;size=3023;
TCGTGGAAGGGCTTGTTCCGGATGTTTCTCAG
>Uzon_(1).I-E_300;size=2975;
GCAGCCCCGAACCTCAAGCAAAGGCAGCCCCG
>Uzon_(3).I-E_138;size=2974;
CATGCTCCTGCACAGCAGGAAAATATGAACGA
>Uzon_(1).I-E_121;size=2974;
TTTCCGTTTTCTGTTTGGTACTCGCTTCGTT
>Uzon_(3).I-E_96;size=2954;
GGTCCCCCCTTCCTGGGAAGAAGGTCCTGAGC
>Uzon_(3).I-E_155;size=2923;
AAGTACCTGAAGGGCTAACCCATGTCTCGGGCC
>Uzon_(1).I-E_55;size=2919;
CAACTTCTTCACGTGGCTCGGGGCCACCATCC
>Uzon_(1).I-E_9;size=2907;
GTCCAAAACTGGCTAAGGGAGAACACCCCCCC
>Uzon_(1).I-E_29;size=2901;
TCCTGATAGGCGAGTCCCCCTTCTTCGGGGTT
>Uzon_(1).I-E_20;size=2889;
CAGGACGTGCGGGAAATCCGCTCCCGGCTGGA
>Uzon_(2).I-E_147;size=2886;
TACCCCGGGGTCCGGGTGCTGGACTGGGGCC
>Uzon_(3).I-E_93;size=2866;
CTGAGCCATAGGGAGGCGGTTCTCCGTACTGACC
>Uzon_(1).I-E_32;size=2864;
TGATATGCTGGAGTGTGTTCAAATAGAGAATGGC
>Uzon_(1).I-E_60;size=2862;
CTTTCCTCCCGCTCCACCACCGCCCGCAGGGT
>Uzon_(3).I-E_97;size=2844;
CCTTGGCGCGCTCCAAAGCCTCCTCTCCGGCCC
>Uzon_(1).I-E_101;size=2837;
CCCGCCCATAGCCCCGTACCCGAGCCAGTCGG
>Uzon_(1).I-E_146;size=2820;
AACAGGTCGGTTGTCCTTCTCGGTGATCCATA
>Uzon_(1).I-E_42;size=2801;
TGGCTCGCAGGCGCATGTGGGAGTTGGCTCT
>Uzon_(1).I-E_107;size=2795;
TGGCGCATGGCCCCCTGGATTCTCCGGCACCT
>Uzon_(3).I-E_99;size=2777;
GAGTCAAGCACCTCAGGAAGAGCGTCAAGCTC
>Uzon_(1).I-E_51;size=2777;
CTGGGGGAGCTCGTTCGATGACACGGAAGTCG
>Uzon_(1).I-E_38;size=2755;
AAGCTATCAAAGGGGCGGTTCAGGGAAGTACGC
>Uzon_(2).I-E_1175;size=2750;
CTCTAGTTGAGTTTGGGGGGGGTTCCTCCCCCCC
>Uzon_(1).I-E_56;size=2731;
GAGGTGAAGCAGTGATTGACCCGGCCTATCTG
>Uzon_(3).I-E_126;size=2694;
CATTTTGATAACAAGAGGCAAGTACTGGTCCG
>Uzon_(1).I-E_141;size=2669;
GGCAACGGGAACACCAGAACCACCACAAACAGC
>Uzon_(1).I-E_89;size=2654;
GGGTTGCTCCTGCTCGTGGGCGGTTTTGCCCTT
>Uzon_(2).I-E_29;size=2653;
CCACCGGGCCACGTCCTCCTCCTCGCCCTTGT
>Uzon_(1).I-E_211;size=2652;
TGTGCCACTCCCTGACATCACTCCCATCACCAG
>Uzon_(1).I-E_11;size=2652;
AGATAACAAACCTTAGCGCCGCCAGCCTAGCA
>Uzon_(3).I-E_102;size=2647;
ATGAGGTCAAAGAGGCCTTCCCCCTCCAGGGT
>Uzon_(1).I-E_21;size=2635;
GCGAGAAAGAGGGCGGTTTCGTTACTTCCGTG
>Uzon_(3).I-E_191;size=2635;
GAAGGGCGGCAACCAGCAGGAAGGGAACCAGCC
>Uzon_(1).I-E_13;size=2607;
AAAACCAGGGGGATTTTTTGCATTAAAGCGGA
>Uzon_(3).I-E_189;size=2591;
AAGGACCTGCCCAGGTTTCAGGAGTGGGACCA
>Uzon_(1).I-E_33;size=2548;
GAGGGGGGGGCACTGTCCGAGTTATTTACGGT
>Uzon_(4).I-E_75;size=2539;
CGTGCCCCGAGCTCGCGCTTCCTCGCCACAAC
>Uzon_(1).I-E_162;size=2529;
GTAAGGACGTAGCCCAGGAAGCCCGTGCAAAT
>Uzon_(1).I-E_697;size=2509;
GGCATGGAACCATCCCAGCCACCGCGACCGGA
>Uzon_(3).I-E_103;size=2504;
GACCTCTTCCTCAGCCAGGGCAACCTGGACATC
>Uzon_(3).I-E_115;size=2490;
GTACCGGGCTCCACCTCCACATCCACGAAAAG
>Uzon_(3).I-E_120;size=2481;
CAGGCTTTGGGTGCGTTCATGACCGCTAAAATAGC
>Uzon_(3).I-E_105;size=2475;
GTCATTGAGCTTCCCCAGGAGTCCACCTCCCA
>Uzon_(1).I-E_781;size=2462;
GGCATATGGGGGGCAGGGTGTAGGCGGATGGGG
>Uzon_(1).I-E_309;size=2426;
ATATGCGGCAGAGTTTCACGGACATGGTCCAT
>Uzon_(3).I-E_110;size=2425;
GGGGGGCAGGAAGATAGAGTGGGACTACAGCA
>Uzon_(2).I-E_31;size=2411;
TCAGCGTGGTGGCGGGGGCCAGGTAGCCCGGC
>Uzon_(1).I-E_1542;size=2386;
GGAGTGCGGGCCAGGACGTGCCAGAGAGGGT
>Uzon_(3).I-E_112;size=2379;
GCCGCCGCTGAGGAGGCTCGCCGACACTTGCC
>Uzon_(1).I-E_255;size=2374;
GTGGTTTCTATGCTGGGCCAGGTGTCTAGGTT
>Uzon_(1).I-E_18;size=2364;
AGGTCCACGAGAGCATCCTCGAGACCCCCCGC
>Uzon_(3).I-E_111;size=2357;
GCACGAAGTCATGCCAGCTCACACCATCACCC
>Uzon_(3).I-E_125;size=2352;
GCCCACATAACACCAAGGGCCCACGCTAACCA
>Uzon_(1).I-E_1643;size=2343;
GTGTTCCCTGGGCCGAGCTTGTAGACCACCACG
>Uzon_(3).I-E_140;size=2332;
GTGCTGCCGGGCCTTTACCGCTTGGAGGTGGA
>Uzon_(3).I-E_131;size=2306;
GTGAAAAGGGGAGCTATAGACTCAGCCAGAGA
>Uzon_(1).I-E_53;size=2305;
ATGGCGGTGAAGGACCTAGCAACCCTGATCAA
>Uzon_(1).I-E_19;size=2302;
GCGGCGGCCAGAACCAGAAAGACCAGCAGCCA
>Uzon_(3).I-E_229;size=2298;
ACCGCCTATGAGCCCGAGGCCAAAAGCCAAAGC
>Uzon_(1).I-E_129;size=2292;
AACATCAGAAGACTCACCGGCAACCACATGAA
>Uzon_(1).I-E_92;size=2290;
GGGTTGATTCCGTCATACGAGCGCCTCCAATC
>Uzon_(1).I-E_2083;size=2278;
GTCGTCCGCATGCCCCGCCCCAGGCCGTGGCG
>Uzon_(1).I-E_516;size=2278;
TCCTCAGGAGAGGTGAAGCGAATCCGGCGGCT
>Uzon_(1).I-E_36;size=2277;
AGGACATCCTGAGCCTCCTCCTCAGTAGCCCA
>Uzon_(1).I-E_44;size=2263;
GAGGAGGAATAGGCCCTCCCCCAGCGTGGACCC
>Uzon_(1).I-E_17;size=2246;
CGCCAGGGTTACCGCATCCGACTGAATCTTTA
>Uzon_(1).I-E_30;size=2224;
AACAGCTTCGGAGAGGGAATCACGCACAGAGT
>Uzon_(1).I-E_191;size=2206;
GAAAGCGGCTTCAAGGAGGAGGCCAGCCTCGG
>Uzon_(3).I-E_119;size=2201;
CCGTGCCCCCCGCAAACAACGCCTTCCCCCAA
>Uzon_(1).I-E_229;size=2185;
AATCCTGTTTTCAGCCTCATGGCTTCCTTCC
>Uzon_(1).I-E_417;size=2178;
GGGCGGACCAAGGCCATCACGGCGAGGGTACCA
>Uzon_(1).I-E_67;size=2172;
GCTCTGCTCTCCAAAATCAACGCTTTGGCTAC
>Uzon_(3).I-E_197;size=2153;
TTCGCACGGACAGGCACACCCATCAACCACATC
>Uzon_(3).I-E_121;size=2134;
TGCACGGTGATAGAGAGGGGCCAGTCATTGA
>Uzon_(3).I-E_157;size=2124;
GCCGAGAGGACCTCCGCGAGGCGGCGAACGCT
>Uzon_(3).I-E_186;size=2106;
CCTTGGGGGGGTGAGGTGATATGGCGGCAGAC
>Uzon_(1).I-E_1667;size=2097;
TCCTCGTTGTCAATCCACTGGGCGCTCCACCCC
>Uzon_(3).I-E_122;size=2095;
GTAGGCCTCCATGACCTCCCGGGCGTATTGC
>Uzon_(3).I-E_180;size=2092;
ATAGGTGTTTTGGATTGTGCCGTGAGGATGG
>Uzon_(1).I-E_97;size=2084;
GACGTACTTCACCTTGGCCTCGTCAAGCCAAGG
>Uzon_(3).I-E_124;size=2080;
ACCTTCACTATGGCCCACCCCAGAGCGACGGA
>Uzon_(3).I-E_127;size=2058;
GTTCCTCCCCATCTCCAACTGGCGGAGTCCCTC
>Uzon_(3).I-E_159;size=2052;
AAACCAAATAGGCTGCAACCAACCCCCACCA
>Uzon_(4).I-E_78;size=2038;
GTTCCAGGTAACCGCCAAGACGGGCCACATAG
>Uzon_(3).I-E_130;size=2021;
CCGTGGGGGCGTGAAGCAGGTGGGGGTGATGG
>Uzon_(1).I-E_996;size=2001;
GTGGAGCCCTGGGCCCTGGCGGGCCTCCGGGT
>Uzon_(4).I-E_81;size=1985;
CGGGGGGGGTCACCTCCCCCCCACCGGGGGGG
>Uzon_(1).I-E_37;size=1970;
CCCCCTCAGAACTCCTCTGCCAGCATCCTAGC
>Uzon_(1).I-E_43;size=1953;
CGCCTGGAGGGCTACCCGATCCTTTTGGAAGC
>Uzon_(1).I-E_91;size=1951;
GGTGAATTTCTGAGGAACGTGGCCGAGGAGAG
>Uzon_(1).I-E_34;size=1951;
TAATGACCTCCACCCCGGCATTCCAGAACCAG
>Uzon_(3).I-E_135;size=1949;
CCTGGGAAGCCTGGCCGGGAGGCACCTTTACC
>Uzon_(4).I-E_77;size=1945;
GCCGGCGAGGTCCGGCCCCGCACCTTGGAGTTC
>Uzon_(1).I-E_173;size=1942;
CTCTTGCTCTTGTCGGTCGGGTTGGCCGTTCC
>Uzon_(1).I-E_1830;size=1912;
AAAAGTGATTGATGTCCAGGTTGCCCTGGCTG
>Uzon_(3).I-E_141;size=1893;
ATCCGAAACGCCCAAGGGGTCCTCGCTCAGGA
>Uzon_(3).I-E_146;size=1889;
CTCCTCCAGCACCTTGGCGTAGTTCTCCCCTT
>Uzon_(1).I-E_128;size=1887;
GACAAGGGCCTCTGGCCCCTCCTCCAGTTCGT
>Uzon_(1).I-E_48;size=1882;
GTGGAGTGATGGAAATGCAGGAGCGCCAACTC
>Uzon_(1).I-E_123;size=1878;
CCGGTGTGGCTTCTGTTCGGGATTCTGAGGA
>Uzon_(1).I-E_28;size=1876;
CGCTTGGCCCAGGCCCTCTCCGCCCTCCAGGTG
>Uzon_(4).I-E_82;size=1864;
GTGCGCACCAACCCGCTCAGGACCTTCCTCCC
>Uzon_(3).I-E_145;size=1862;
GTATTGCCGGAGATGGTGGAGAGAGCCGTAAAC
>Uzon_(3).I-E_144;size=1816;
AGCGCAGGGACTGAGCGCTCTCCTGCACCTGGC
>Uzon_(3).I-E_148;size=1810;
CTCTGGGGCCTCGCCAGCTGGCGGGAGTGGCA
>Uzon_(1).I-E_54;size=1788;
CTCGCGGTAGAAGTTCTCCACCTCGCCCTGCT
>Uzon_(3).I-E_147;size=1773;
GGCAACCAGAGCATCCAGGGCATCCAAAGCCGCC
>Uzon_(1).I-E_31;size=1763;
GATGGCACGCCTGCGACGGTGTTTGAATATGT
>Uzon_(1).I-E_1263;size=1757;
GCGTAGCCGTTGACCGGAAAGGAGCCGTGGCG
>Uzon_(3).I-E_232;size=1755;
GGTTATCGGCGACCTGCGCCCAGGCCACACCT
>Uzon_(3).I-E_151;size=1741;
AAAGGGTTTGAGGATTTTCAGGGCCCCCTGGA
>Uzon_(1).I-E_150;size=1728;
TTCGGTCTGGTTCCGGATGCGTACAGGTACGG
>Uzon_(4).I-E_85;size=1725;
TCACCACACGAACCAACCACCACACACCTATCC
>Uzon_(1).I-E_122;size=1711;
GTCCCACGGAAGCGCGACAGGAACGCCAGAACC
>Uzon_(1).I-E_186;size=1706;
GTACTCCCCAGCCTCAGAAGCGGCACGAGAAA
>Uzon_(4).I-E_86;size=1690;
CTGGCCCGGTATGGGGTAAAGGCGAGCCTGGG
>Uzon_(1).I-E_1918;size=1681;
AGAGGCCGAAAACTCTGCCACCCTCCGGGCCA
>Uzon_(1).I-E_624;size=1674;
AGGGCGTTCATATTCTCCTGGGCCTTCAAGTT
>Uzon_(1).I-E_1399;size=1673;
CGTGTGGGCCGGGAGGGGAGGCTGAAGGAGGT
>Uzon_(3).I-E_162;size=1661;
GAACGCTTGACTTCCGGCCCCGGTGGGCTGGG
>Uzon_(3).I-E_431;size=1657;
AAAAGGGCCTCCACCTGGAGGGCAACCCGAACC
>Uzon_(1).I-E_197;size=1657;
CCTCTGGGTTGAGCAGTTCTTTGTGTCGCCTGA
>Uzon_(3).I-E_287;size=1655;
TGGGAAGGGGGGATTCCTCCCCCCTTCTCCTC
>Uzon_(1).I-E_1822;size=1653;
CGCCTCTTCCTGCCCTACCTGGAGGCCTAGCA
>Uzon_(3).I-E_163;size=1649;
TCAACAACATCGTCCAGTACGCTCCGGTGCCC
>Uzon_(1).I-E_119;size=1637;
CGACAAGCGAGTAAACCTCAGACCAAAACCAGC
>Uzon_(1).I-E_156;size=1634;
TGACTCGTCCTATACCTGCTATAGTTGTGAGT
>Uzon_(1).I-E_139;size=1630;
GCGGCTCGCCTTGTAGTGGCTTCTACTCCTC
>Uzon_(3).I-E_227;size=1628;
GACCACGGCCTCATGTCACACCCCCCTATATGC
>Uzon_(1).I-E_256;size=1621;
TCCACGAACCAGAGCCAGGACGGAAAAATCCC
>Uzon_(1).I-E_58;size=1619;
GACGACCGACAAATCGCGCACAGAGTACGCCAT
>Uzon_(3).I-E_169;size=1617;
CCCGCACCAGCGAACCCCCACATGACACCGAG
>Uzon_(1).I-E_52;size=1597;
GACCACCGACCTACCTTTCACTTCCTTCGCAAC
>Uzon_(1).I-E_64;size=1596;
GGGCGGGGTCAGATCGCGAGCAAGGCCCGGATGC
>Uzon_(3).I-E_164;size=1594;
CAAACTTACCCCACAGCGTCCGGTGAAGAGCA
>Uzon_(4).I-E_87;size=1593;
CATAACAGTCATAGCCAACCTAGACACCTGACCC
>Uzon_(1).I-E_2371;size=1589;
CGCTCTACTAACCCACGGCGAGGGACGAAAAG
>Uzon_(1).I-E_39;size=1588;
CAAACAGCGCAAACAAGTGGCAAAAGGTGGGA
>Uzon_(3).I-E_263;size=1586;
GGAGCGGGGCGGGCCCAATAAACAAAGGCGACC
>Uzon_(1).I-E_163;size=1581;
GAGGGGCAAACTCGGTTGGCTGTCAGGGAGA
>Uzon_(1).I-E_219;size=1574;
AGATAGGTACCTGGTAGGCCAGGGACTCGTATACA
>Uzon_(3).I-E_165;size=1569;
CCTTCCCCTTCCCTGCTCGCTGGGGAAAGTC
>Uzon_(1).I-E_212;size=1568;
TAGAGGGAGCTGAACCGCATGGCCTCCCGAACC
>Uzon_(1).I-E_549;size=1566;
TTACCAGATGACATCCTTGACAAACCAAAAGA
>Uzon_(3).I-E_166;size=1566;
GCGGTCCCTCTAGGGTCCCCGCTGGGCTCGATGG
>Uzon_(1).I-E_1870;size=1563;
AAGGAGCAGGAGGAGCTGGAACGGGCGTTCAA
>Uzon_(1).I-E_74;size=1557;
ACAAAAGGAAGGGCGGCAACTAGCAAGAGAAC
>Uzon_(3).I-E_170;size=1557;
GTGGCCTCAAGAAGAAGGCCAGCCTCAGAAAG
>Uzon_(1).I-E_94;size=1555;
ACGCCTAAGAACAAGGACGAAGGAATACAAAA
>Uzon_(3).I-E_171;size=1545;
AGAGGAATGTCCAGCACGTGGCCCAGGAGCCA
>Uzon_(1).I-E_86;size=1531;
GTACCCTTCAGGATGGAGGTGTTGGCCGCCAC
>Uzon_(1).I-E_100;size=1528;
CTCTTCTGTTTGGGTTTAGAAGCGTATTTC
>Uzon_(3).I-E_194;size=1519;
TGGGTACCTTACTCGGTGCTCGGCCTGTGAGG
>Uzon_(1).I-E_95;size=1503;
ATTTTCGCTACGCTAGGAAATACGCTTCTAAAC
>Uzon_(1).I-E_216;size=1500;
CCCGGCAGCACCTTGAAGGAATCAACGACCTC
>Uzon_(3).I-E_296;size=1495;
GGGGTAGCAAAGAGGAAAGGGCAATAAGAAAC
>Uzon_(1).I-E_259;size=1492;
GCTCCATATCGTAATCGCCTCTGGAATTTTTC
>Uzon_(3).I-E_337;size=1492;
GCCCGTCTGCGGTGGGAGAGGGCCCTGGCCCT
>Uzon_(3).I-E_174;size=1490;
GTAGGGGTCCCGGTACCCCCCAAAGGGGGATTC
>Uzon_(1).I-E_98;size=1489;
CCAGGCCAAAGCAAAAACCGCACAAGAAGCGC
>Uzon_(1).I-E_114;size=1482;
AACTGCTCAACCCAGAGGCCCTTCACGCCTTGC
>Uzon_(1).I-E_47;size=1477;
TGGAGCCCGGTACCTTTGGCCTTGAGGATGTA
>Uzon_(1).I-E_132;size=1476;
CCGCCAACGAGGCGAATGTGCCCCCCGCCCGG
>Uzon_(4).I-E_83;size=1465;
GCGAGACCGAGAGCCAGAGCCAAAACGGGAAG
>Uzon_(1).I-E_49;size=1463;
CCTCAATCATCTGCCACCCCGCAGGAAAGTGA
>Uzon_(1).I-E_184;size=1460;
GAACAGGGATAGGACCTATAGAACCACCCAGC
>Uzon_(3).I-E_176;size=1459;
TGGGGCTCCGGCTCCGGGAAGAAGGTTATCGGC
>Uzon_(2).I-E_98;size=1444;
CTCCGCCGCTCTTTGGCCCTCAAGGAGGCCCT
>Uzon_(1).I-E_261;size=1442;
GGGCAGGCACAACCCATGCACCCGGAAGGGCG
>Uzon_(3).I-E_178;size=1438;
AAATCCAGAGAAACCTGCCAGATGCGAACGGC
>Uzon_(1).I-E_118;size=1438;
TTCAGCCTCGTCGTGGCGCTCCTCATATCCA
>Uzon_(3).I-E_226;size=1434;
AGGGCCCTCCTACCCCTAGGAGGGCAAGGACC
>Uzon_(1).I-E_257;size=1425;
AAGCGGGTTTTGTTTGACCGCATGGGCCTTGT
>Uzon_(3).I-E_181;size=1425;
CCTCGGAGTCAGCCCGGTATAAGCGGCGTAGGC
>Uzon_(1).I-E_105;size=1411;
GCCGAGGCGAGAAAGCATTTCAGCCCGCAAGGC
>Uzon_(1).I-E_266;size=1410;
TCGCCCTTTTCTGCCTGACTGAGGGGGAGCCCA
>Uzon_(1).I-E_712;size=1395;
GCCGAGGCGGGCCAACATTTCAGCCCGCAGAG
>Uzon_(1).I-E_1652;size=1395;
AAGCGGAGGCCCGGATGAGCGGCCCCACGGGCA
>Uzon_(3).I-E_190;size=1393;
GGGTGCCAACCTTGCGGCGGGCCCTCGCCCTT
>Uzon_(1).I-E_267;size=1384;
GACCACCAGAGCCCTCCCCGAGGAACCACATA
>Uzon_(1).I-E_245;size=1383;
CACGGAAGGGAAAAATCATACTCCCGCATAGC
>Uzon_(1).I-E_667;size=1378;
TCCGTCATAGCCTCCTCCTATTCACGGCGCTCAC
>Uzon_(1).I-E_104;size=1375;
GGCGCAACCGACCTCGAACCTCAAGGGGACTC
>Uzon_(1).I-E_84;size=1371;
GAAACCCTGAGGGTGTATTCCCGTCAGGACGT
>Uzon_(1).I-E_1970;size=1370;
GGGTTCACGCCCTCCTCGGTGAAGAGCTTTTC
>Uzon_(1).I-E_187;size=1368;
GGTGCAAGCACCCCTCCAGGGCCGCCCTCTC
>Uzon_(3).I-E_244;size=1368;
CCTTGAGGCAACTGATAGGCACCCTCAGGCCA
>Uzon_(3).I-E_215;size=1360;
CCCCCCTACCCCTTCCCCCACCTTTCCCTTCA
>Uzon_(1).I-E_1809;size=1359;
CGGACAGAGAACCTTGCAGCAAATACAGGGCA
>Uzon_(1).I-E_77;size=1356;
CCATAGGAGAGCGGCCTCCACCTGAAGGGCAA
>Uzon_(1).I-E_72;size=1349;
TTTTTTGCGCGCCTTTTCGGCGGCCCTTCCCC
>Uzon_(1).I-E_69;size=1349;
TGGCCCAAGAGCCAGAACACGGCGTTGAGGA
>Uzon_(1).I-E_210;size=1348;
CCGCCCAGGTCCACCAGGGCGTGAATGTGGGG
>Uzon_(1).I-E_249;size=1347;
CCCTGGCCGGGGAAGAGCCCGAGTACACGGAC
>Uzon_(1).I-E_111;size=1342;
GGCGCGGCTCAGGCCTTCCTTCGCGGGGCCGC
>Uzon_(1).I-E_68;size=1339;
TGCTCAACTACTTCGGCCTCATTGTGGCGGCA
>Uzon_(3).I-E_203;size=1337;
GCCCCCCACACAGCAGAACGTGGCCTACGGGC
>Uzon_(1).I-E_188;size=1325;
AGCACCGCCGGCAAGGGGTCGTCCTTGGCCAG
>Uzon_(1).I-E_108;size=1312;
CCGAAGTTGGCGTAAATGCGGCGACCCTCAC
>Uzon_(1).I-E_65;size=1310;
CTCTGGCCGTGGTGACGCAGCACGCCTTTGA
>Uzon_(1).I-E_174;size=1302;
ATTTTGAGCTTTTCCTTTCCTCCCTGAATCTGGC
>Uzon_(3).I-E_199;size=1301;
CAGAGCCACCCGAGGAACGAAGGCGGCGTGAA
>Uzon_(4).I-E_120;size=1301;
ATGAAAAGGGGGGCTATAGAGTCGCCCAGAGA
>Uzon_(4).I-E_89;size=1298;
AAAGGGAGGTGGTTGACGTGGGTGCTCTGATA
>Uzon_(1).I-E_371;size=1294;
GGAAAGCGACCAGACATATCCTGCCGGAGAGC
>Uzon_(1).I-E_113;size=1288;
AATGAGGACGGGGTTTGCACACGCTGGGGCGC
>Uzon_(1).I-E_2053;size=1288;
CAGGGAAGGGAAAACTCCACGTCCTCCCCCACA
>Uzon_(3).I-E_207;size=1285;
GGCGGCGGGGGAGGCGGAAGTGGTTTACCTTC
>Uzon_(4).I-E_97;size=1275;
TCCACATCCGCCACGCCCAGAAAGTAAGCAAG
>Uzon_(1).I-E_182;size=1274;
CCAAATCAGAAAGCCTTCCCCTTCCCTGCTCGC
>Uzon_(3).I-E_195;size=1270;
TAGCCGAAACCATTTCCTCCAGTACGGAGAT
>Uzon_(1).I-E_181;size=1263;
TCCATGCTGAAGTTAGTACGAACAGGGATACGA
>Uzon_(3).I-E_220;size=1263;
CGCCCGGTGAACTCCACCCGCACCGCCGGAAA
>Uzon_(1).I-E_288;size=1260;
AAGTGTCCCAGGCTAGAGGCTCCCCTTCAGTCA
>Uzon_(1).I-E_2050;size=1258;
GAGGCGCAAGTGTACCCAACAGCGGAAGCGGT
>Uzon_(1).I-E_279;size=1257;
CTTCCACCAATGCCGCCGCATACCCACCTCCT
>Uzon_(1).I-E_2170;size=1256;
CAGACCGAGACCAACAGCCACGGCCACGAGAAGGA
>Uzon_(3).I-E_206;size=1253;
TAGGTCCCCGCCTTGGCCGTGGTCCAACGGGA
>Uzon_(3).I-E_198;size=1250;
TTGGCCGACCGGGCGGTGACCGCCTCCAAGC
>Uzon_(3).I-E_204;size=1250;
AAGGCTGAGCTGTACGAGGTGGCCAGGCGGACC
>Uzon_(1).I-E_358;size=1249;
AGAGCCCTAGCCCGAATAAACTCAGCCACAGT
>Uzon_(1).I-E_214;size=1249;
GTCAAGCCTTTCGGGAAACCCGTCGGGCAACT
>Uzon_(1).I-E_1258;size=1246;
GGGTTCGGGATCCGCAGGGAGAAAGAGGGCCA
>Uzon_(3).I-E_205;size=1235;
CTTCCGAGCTTCCACGTGCTTATAGACCAGAC
>Uzon_(4).I-E_127;size=1227;
ACGAGCCCCAGGGTCCACAGGCCCAGGATGAC
>Uzon_(1).I-E_99;size=1226;
TCCTGGCTCTCACTAGGTTCTCTCTCCCCGAG
>Uzon_(1).I-E_307;size=1224;
CCCGGCGGGGTGGAGGTGGTGCGAAAAGGGGG
>Uzon_(3).I-E_212;size=1224;
GACCCAGCTCACCAGGGAGGAGTGGGAGCAGA
>Uzon_(1).I-E_179;size=1223;
GTCATTGCGGCTTCCGAAATCAACCCCCTGGA
>Uzon_(1).I-E_154;size=1223;
AGCCTCGTTGACAAGCTGAAACTCCACACGAAC
>Uzon_(3).I-E_326;size=1221;
GGCGGCCATAGGAACCGTAGGAACATCCACGC
>Uzon_(1).I-E_70;size=1220;
TCCTACGCCGTGAGCCAGGAGGGGCGGGTGCA
>Uzon_(1).I-E_75;size=1214;
GAGGTGAGGAGGAGTGAGAGCCGCCACGTACAC
>Uzon_(1).I-E_76;size=1210;
GTGAAGCGGGGACGGAGGGCGGCCCTCGGGCGAG
>Uzon_(1).I-E_73;size=1209;
TTACGGGGAAAGTTCCGAAGGCACCCTTGAC
>Uzon_(1).I-E_78;size=1203;
ACATACCTCACCTCCTAGCACCAAACACCTAGC
>Uzon_(1).I-E_79;size=1202;
CTGGAAGGCTCAGCGGAGAAAATCCTCCACCA
>Uzon_(1).I-E_85;size=1200;
TACCCCAGGTTTTTGTGGGATGTGTCGGAGGT
>Uzon_(1).I-E_130;size=1193;
CGGAGGCTAACCTCCCCCGCCTTTACCTCCACC
>Uzon_(1).I-E_80;size=1188;
TTAGGCTGGTGAAATGATGCTGGAGTGTGTTC
>Uzon_(1).I-E_258;size=1187;
CGCAACTGAGGAGCCACCCTGTTCACCAGCCACAC
>Uzon_(1).I-E_241;size=1184;
AACAAATCCAGCAATGAGGCCTTCCAGAAGCAT
>Uzon_(3).I-E_214;size=1180;
TTGGTGGTCCCCAACTTGGGTACCCAGGTACC
>Uzon_(3).I-E_218;size=1177;
TATTCCAGCCCACAAGTGCATTGGACTGGCATAT
>Uzon_(1).I-E_185;size=1175;
CCGCCACGAGAAGCGCATCCCAGAGAGAGGCT
>Uzon_(1).I-E_1988;size=1173;
ATAGCACCCCGCCGCCGGAGGCGAGGTGAAGG
>Uzon_(1).I-E_332;size=1168;
CCCTCATCATACCCCCCTATATGCACCTATGC
>Uzon_(1).I-E_83;size=1160;
TACCTGACTTGGAAGGAGTGGGTTGAGCAAAAG
>Uzon_(3).I-E_301;size=1153;
TACGCTTGAGGAGGTCATAGCGTGGTCTAACG
>Uzon_(4).I-E_93;size=1153;
GACGTCCTCGCCCGCGTCACGGAGGAGATGGG
>Uzon_(1).I-E_425;size=1143;
CCGCCTCCCGGACCGCCCGGCCTGAGGCCCTG
>Uzon_(1).I-E_176;size=1139;
GCCTGAAGCTCAGCGCGCGAGAGCTTTCTAA
>Uzon_(3).I-E_224;size=1138;
TCAGACTCAATAGTACCGGACTCCACAGGGCACC
>Uzon_(1).I-E_457;size=1117;
TCCCTTTTGCTTGAGGTTAGGGCCCCAGCCTC
>Uzon_(1).I-E_499;size=1113;
TAGATGCCACGCAGGCGGCTCCTAGACGTGAAG
>Uzon_(3).I-E_255;size=1113;
GTGAACCAGAGACTGCCGAGAGTAATAGCCTC
>Uzon_(1).I-E_1206;size=1112;
ACCCAACCCGCCCAATGCCGCCGACGAAGCCA
>Uzon_(1).I-E_1702;size=1112;
CGCACGTTTACCGGGGGCACGAGGACGGGGTT
>Uzon_(1).I-E_1641;size=1106;
ATACGGAGGCATTATAACCTCCCCAGCACACG
>Uzon_(1).I-E_124;size=1099;
GAACGAGGCCACAAGGCCAGCACCGACTCCCC
>Uzon_(3).I-E_238;size=1096;
TTGTTCGGCCCATACCTGGTGTAGTCGTCAAT
>Uzon_(1).I-E_400;size=1092;
TTCGGGGTCTTCGCTTGAGGTTCAAGGGCCCC
>Uzon_(1).I-E_102;size=1082;
CCAGGAAACGACAGCCTGAGCATCGCGCCGAGC
>Uzon_(4).I-E_91;size=1081;
GACGCGGTGAAGGAGGGCCTCCTCAAGGTGGTGG
>Uzon_(1).I-E_293;size=1080;
GGGGCAACCGCCCTCGAGGCTGGGGCCCTAGCC
>Uzon_(4).I-E_98;size=1076;
GGGGGAGGGGCCGCGCGGCGCCCCAGCGTGTGCA
>Uzon_(1).I-E_1113;size=1071;
TCGTTCTTCCCCTTCGGCGTGGAGAGGAACCA
>Uzon_(1).I-E_110;size=1069;
ACCGAGAACCCAACCAAACCACACATGAGGGT
>Uzon_(3).I-E_264;size=1064;
AAGGGGGACTGGGAGGCGGTGGTCCACGGCCC
>Uzon_(3).I-E_235;size=1063;
ACCAATGCCAAGGGCCACGAGAAGAGCAACGG
>Uzon_(1).I-E_112;size=1061;
ACACCCTCGCGCGGTAAAAGCCCTCCCTCCAAA
>Uzon_(3).I-E_363;size=1057;
CTTGGGCAGATGAGTGGACCCGGGAGCGGCGG
>Uzon_(1).I-E_134;size=1056;
AGGAATCCCAGTATTCTGGGGGTAGGGACTCCC
>Uzon_(1).I-E_323;size=1056;
AGGTCCACGAGGACGTCCTCGAGGCCGGCCGC
>Uzon_(1).I-E_226;size=1051;
TCCATGTGGTTTACGCCGACACGGGGCTGGAG
>Uzon_(3).I-E_236;size=1051;
GTGGAGCAGCCCGCTCTCTTTGAGCTGCCCCA
>Uzon_(1).I-E_1138;size=1047;
ATCCGGGTGATGAGCACCCCCAATGGCCCCCG
>Uzon_(3).I-E_278;size=1046;
TATGGACTCCGAAGAGAAGCCGCCGACCACGT
>Uzon_(3).I-E_361;size=1046;
GCCCAGGCTAACCAGTCTATGGGGAGAAAGACA
>Uzon_(3).I-E_356;size=1041;
AGCGTCCCAGAGGCGTTGCAGAGAGGGGGAGGG
>Uzon_(1).I-E_137;size=1036;
GTAGAGGACCTCTGTGGCATGGCGGGACTTTC
>Uzon_(1).I-E_250;size=1031;
CGGGGGGGGTCCTCACCAAGGTCCCGGGGGAG
>Uzon_(1).I-E_115;size=1027;
GACCCCTACTGGGGGAATCCCTTTGAGGAGGA
>Uzon_(1).I-E_943;size=1027;
GTAAAGGGTCTCGCTCCCCCCCACCACGGCCCGGGCC
>Uzon_(1).I-E_131;size=1026;
CTAACAAACTCAGGAGGCAAAGGGGGTAGCAA
>Uzon_(3).I-E_248;size=1026;
GGCAACTATGCCCATGCGTGGCACGCTCCTGTG
>Uzon_(1).I-E_153;size=1025;
CTCAATGTTTACGATGGCGTGCTCCTTTTTGA
>Uzon_(1).I-E_362;size=1021;
GGGAAACGGCCAGACATATCGTCCTGAAGGGC
>Uzon_(1).I-E_117;size=1021;
GAGGGCTCCCCCCACCACGGCGAACGGAAGAT
>Uzon_(1).I-E_275;size=1018;
CTTCCCATTTCCGGCTAAGTGGGGCCGCTCCT
>Uzon_(1).I-E_353;size=1016;
AAGGCTGCAGTCGGCCGCTACGTGCGTTGGGG
>Uzon_(1).I-E_125;size=1016;
GAGGGGTAGCAGAGCCAGGGTAGCTGTTAGCA
>Uzon_(3).I-E_243;size=1015;
ACAAGGTGGTATCCACAGACCAGGCGAGCGCT
>Uzon_(1).I-E_1782;size=1010;
GCCTGGTTTTCGGAGGAGCTGCTGCCGAGGAA
>Uzon_(1).I-E_151;size=999;
CTCAGAAGGAGCATCACCAGCAGGGTCAGAC
>Uzon_(3).I-E_246;size=992;
GTGTTGCTGAAAATGTCATGTACGAAATCCCC
>Uzon_(3).I-E_377;size=991;
GCATGGGTTAGATACCCTCGTGGTCAACTTCT
>Uzon_(3).I-E_242;size=990;
GAGGAGCAGCGTCTTTATTGCACCACCTATA
>Uzon_(3).I-E_251;size=987;
CTGGCGGATGCGCCTGCGCAGGCGCCCTTTTC
>Uzon_(1).I-E_223;size=986;
GCGGACCACGTAGCCGTGAACCCGCCACGGAC
>Uzon_(1).I-E_246;size=975;
GCCTTCCGCCGCTTCGGGGGTTGGGCCCGTATCC
>Uzon_(1).I-E_338;size=973;
GGCTAACCCATGCCTCGGGCCCTCCTGCTCCT
>Uzon_(1).I-E_508;size=973;
GCAATCCTGCCCCCACGCTTAGATCGCCTGCC
>Uzon_(1).I-E_159;size=972;
TAGAGGCTCCGCACGCCGACCTTGACCATCTT
>Uzon_(1).I-E_133;size=968;
CCAGTAGACACCGCACCGCACGCAGCGCATTAGA
>Uzon_(1).I-E_152;size=967;
CAAAAGGCAACTTCAAGAGCGCAACCGCCCTCA
>Uzon_(3).I-E_311;size=965;
TATTTTCCTCAGGCGGATGGCCGCGTCCATC
>Uzon_(1).I-E_228;size=962;
CCCTAGACGCTCTGGCCGCCCTTCCGGGCGCG
>Uzon_(1).I-E_194;size=962;
TACCGGAGGCAACTCTCCGAGGAGCTGGCCGT
>Uzon_(1).I-E_189;size=959;
GCCGGGTTAGCTGGCGGTCGGTGGCTGAGGCGT
>Uzon_(3).I-E_259;size=950;
GTTATGCTGCCTCCTGGATGAAGGGCGATAGGT
>Uzon_(1).I-E_136;size=947;
TCCTTGGAAGCTAGAGTTAAACCTCTCGCTGCA
>Uzon_(1).I-E_161;size=941;
ACGGTGAGGTCCCGGTGGCGGCCCACGTCCAT
>Uzon_(3).I-E_266;size=933;
CCGCTCTATTGTCAGCATGATGCGGACAGAAGA
>Uzon_(1).I-E_164;size=929;
GGGGGTCGCCTTCCTCATGAGGTCCTGCGTGA
>Uzon_(1).I-E_180;size=927;
ACTCTATCCGCCTATACCCTACCTCAGCCAGC
>Uzon_(1).I-E_202;size=924;
CGAGGAGAGCGAACCGCCTCACGAACGATATC
>Uzon_(3).I-E_275;size=917;
CAGGTGCTCTTCGGCGGGGGAGACGGGGCCAT
>Uzon_(1).I-E_218;size=917;
GGGGCGAACTAACCACCAAACGAGGGCCGAAT
>Uzon_(3).I-E_270;size=913;
GGCTGGGGCGGGTCCTCGAGCGGTTCCGCACCC
>Uzon_(1).I-E_463;size=913;
GGTGCTACGCACCCCTCCGGGGCCCTCTCGC
>Uzon_(1).I-E_240;size=911;
TTGCCCCACGCCCTCTCTAGGTCCTTGATGCG
>Uzon_(1).I-E_230;size=908;
AGTCGTCCGAGGGTGCGGTCCTACGCCTCCC
>Uzon_(3).I-E_375;size=908;
CCTGAGCCTCAGCGGAGTATGGACTCCGAAGA
>Uzon_(4).I-E_101;size=905;
AGTTATGCTTTGGTCCTCAAGGGCCTTCAGGC
>Uzon_(3).I-E_269;size=905;
GTATTGCTTGCCATCCTCCCCCAGAGGGAGGA
>Uzon_(3).I-E_282;size=905;
CCCCCCCGGCGCCCCAGGCAGAACCAGCCTGGGC
>Uzon_(1).I-E_140;size=903;
GGGCTGATATGCGGCGGCGACTGGTCGTGTTCC
>Uzon_(1).I-E_142;size=901;
CGGGGTCAGAGGCGGAGGTTGGCGCCGCCTAA
>Uzon_(3).I-E_272;size=898;
GTCTTCCCCACCTTCGCCCCGTAATCGGCCCA
>Uzon_(3).I-E_273;size=896;
GAGAGATGGGAGCAAGCGCCCAAAGCGCGCTC
>Uzon_(1).I-E_349;size=895;
GTGGCCCGGAACCTCGGAGGCACAGCCGACCTC
>Uzon_(1).I-E_1564;size=890;
GGAAGCGACACCGCTATCAAAGGGCGCCTTCA
>Uzon_(1).I-E_395;size=890;
AGTTTGGAGGCCAGAGTCAAGCCTCTCAGCGC
>Uzon_(4).I-E_99;size=889;
GTCGGCCCGGGCGATGGCCTCATCCAGGGTCA
>Uzon_(1).I-E_145;size=888;
TCTACTCGCTGGTTGCTCTGCGTTTCGTTTAT
>Uzon_(1).I-E_209;size=882;
CTAACCCCAAGCCCTCACCCGAACCCCCCCAG
>Uzon_(3).I-E_284;size=881;
CCAGAGGAGGGCGGCCTCCACGTGGAGGACCACCC
>Uzon_(4).I-E_100;size=877;
GGCGGCCGGAAGGGGAAGGGCCTCCAGAAAAT
>Uzon_(1).I-E_431;size=865;
GTAGGAAGCCCCCCCCTACCCCCCCGGGCCCG
>Uzon_(3).I-E_281;size=864;
GATATGGAGATCTCCCTACACACCCATGCTGCC
>Uzon_(1).I-E_354;size=861;
GAGGTAGAAACCACCGTCCTTCACAGGCCGAGC
>Uzon_(1).I-E_670;size=858;
GGAGCCAGGCCGTCCACAGGAGAGGCCAGATA
>Uzon_(1).I-E_292;size=857;
GCCCATACCGTCACGAATGAAGGTGAAGAGGG
>Uzon_(2).I-E_40;size=853;
CCAGATACTGAACGGTTTGATTCTCCATCTAA
>Uzon_(1).I-E_149;size=842;
TAGTGGACAAGCTCCGCTACCTGGCCGAGGTG
>Uzon_(3).I-E_429;size=834;
CATGGAGCCTATCAGCCAGAGCCACCCGAGGAAC
>Uzon_(3).I-E_294;size=830;
AACTTGAAACCGCTCTACTAGCCCACGGCGAG
>Uzon_(4).I-E_121;size=827;
GTGAGCATTTTAGGAACTATGTCAGACGAAAC
>Uzon_(1).I-E_232;size=824;
GCCAAAGCCTTGAAGAACTCATGCAAGTAAGC
>Uzon_(3).I-E_292;size=821;
GTGCAGGTTGGCGGTGAGGGCAGGAGGTACTT
>Uzon_(1).I-E_280;size=817;
GGTCGGGCTCTGGGAGTTAACGCTCAACCGC
>Uzon_(1).I-E_192;size=815;
CGTCCCACTCCGTGAAACTGCGTGAAGCAAA
>Uzon_(1).I-E_2134;size=814;
CACGCCCGCCTGACCTGGACCAGCCCGGCCAAA
>Uzon_(1).I-E_166;size=807;
ACGCTGTGGTAATGCTTCTCGGCATGGAGGAA
>Uzon_(4).I-E_105;size=806;
GCGATGGCCCGCTCCGCGATGAGCCCCTGGGT
>Uzon_(3).I-E_286;size=806;
GCATCTAGACTCGCGTAGCGGAGGGTGTTAGA
>Uzon_(1).I-E_296;size=806;
TTTGCGGCGGCTATGGAGAAGCTTTTGTTTCT
>Uzon_(1).I-E_220;size=802;
GAAGTGGCCTATCTAGACCCCATGGGGCAAGA
>Uzon_(1).I-E_268;size=802;
GGCTACGGCTATACCCGTATGCGTGATGCTCCT
>Uzon_(1).I-E_673;size=801;
CCACGGGAGGCCATCAGTAGCCCGAGGCATATC
>Uzon_(1).I-E_225;size=799;
CTCACCGACGACCACCCCATCTGGAACGCCTT
>Uzon_(3).I-E_304;size=798;
ACCAAGAGGGCCCAGGCCCTCTTGGGCCCCAA
>Uzon_(3).I-E_290;size=796;
AGCGCGAGCGTTAGGTTGGCTTTGAGGCCTAGT
>Uzon_(1).I-E_178;size=792;
GACCACCTCCTGCACCGCCTGTGGGAGAAGGCC
>Uzon_(1).I-E_286;size=789;
CACAAAGCCAGCGATAAGGGCCTCCAAAACCAG
>Uzon_(1).I-E_170;size=788;
TATGGTGTCCTGGTCGTCTACGCCACCCAAACC
>Uzon_(1).I-E_169;size=785;
GAGGCGTGATGGCACGAGAGAACTGGGAGGCT
>Uzon_(3).I-E_308;size=785;
CCGCACGGTAGCGATTAGCAGAATCATAAAC
>Uzon_(1).I-E_412;size=784;
AGCCTCCAGAGCAGCCTCCCGGACGGCGCGGC
>Uzon_(4).I-E_102;size=783;
AGCATCGTCCAGCTCCTGGTGAACGGCCAACCC
>Uzon_(1).I-E_251;size=782;
AAGCGCCCGTCCGCGAGAAGGAACCAGCCCGCC
>Uzon_(3).I-E_299;size=781;
GACCACCACGACCACGGGGGCGCCCAGGCCAT
>Uzon_(1).I-E_318;size=779;
TCAGAATAGTCCCGAATCTCTTGGATAAGGTC
>Uzon_(3).I-E_295;size=778;
AAGGCGGCGATTCGCGCCGCGGTGCCGTCCCCGA
>Uzon_(1).I-E_260;size=777;
ACGGCACCGCCCACAAAAAAGTGTGCCAATCCC
>Uzon_(4).I-E_104;size=776;
TTAGTACGAACAGGAATGCGGCTAGTCCACATC
>Uzon_(1).I-E_327;size=776;
CTACCTCTATTTGTCTGGCAATGCTCCATATC
>Uzon_(1).I-E_314;size=772;
AGTGGGAAAGGAAGAAAAAGGCTCTGCTCTCC
>Uzon_(1).I-E_244;size=771;
GCGGACTATGGGAGGCTCAAAAATGGCATAGG
>Uzon_(4).I-E_126;size=771;
GCCAGCCGCAGAGCCTCCACAGGACGAACTAA
>Uzon_(3).I-E_348;size=767;
GGTATCCAGGGGGCTGGCTCTGGTTCCTGGAG
>Uzon_(1).I-E_196;size=766;
CCTCTCACTGCGATGCTTCTGAGGACCTATGA
>Uzon_(1).I-E_1976;size=766;
TCCAGGACGGCATTCGCATTCGCACCGACACC
>Uzon_(1).I-E_175;size=765;
TAGAGGTACACGTTCAGGGGGCGGAAATCCACC
>Uzon_(1).I-E_190;size=765;
GCGAGCTTTTTAAGCTGTTCCCGGAGGGCATC
>Uzon_(4).I-E_154;size=765;
CATAGCCCTATATCATGGACGCCGCCCGCTTCGC
>Uzon_(1).I-E_372;size=763;
TTCACGCGATAGTTGGCGTCTCCAGAGTCCC
>Uzon_(4).I-E_106;size=763;
TAAGAGCAAGCGAGGGCGAACTGCACCATGT
>Uzon_(3).I-E_315;size=760;
GCCACGGAGAGGAGGCGCTTGGCCCCCTCGGC
>Uzon_(3).I-E_302;size=754;
AGCTGGCTCACCTGGGTAGAGCTGGCAAGGGAG
>Uzon_(1).I-E_290;size=752;
CGCCCCCCCCAGAGGGCATTCAGGACCAGCAT
>Uzon_(1).I-E_1758;size=752;
GACCGGGGTACCCCTCCCCGAGGAACCACATA
>Uzon_(1).I-E_222;size=748;
CTATCGGGAGTTCAAGGCCCGGCAGAAGGAGG
>Uzon_(1).I-E_281;size=745;
ACGCCGCGGCGCACCAGGACCCGCTTCGCCC
>Uzon_(4).I-E_108;size=742;
CCCCCTGCCAAAGCCACCGAGTATAGGCAGAG
>Uzon_(3).I-E_312;size=740;
GGGGCTGGCTTTCCCCCCTCGAGGGCCGCCAC
>Uzon_(1).I-E_621;size=738;
TTCAGGGAGCGGTGGAGGAAGCCCTAGAAGGG
>Uzon_(1).I-E_316;size=736;
ACGGGGGAGAGGCTAACCACCTTTACCGAGAT
>Uzon_(1).I-E_352;size=731;
TCGGGCCACAAAACGCCGCGGCGATTAGCCTC
>Uzon_(1).I-E_552;size=730;
TTTTGCCCTCGCACCTTGCCAGGGGACGAGGA
>Uzon_(3).I-E_371;size=730;
TCCATGGTGAAGTTCGCACGGACAGGGACACCC
>Uzon_(4).I-E_107;size=730;
TGCAGGTGGCAGTAGCCCCCCGTAGTCATCTT
>Uzon_(1).I-E_198;size=728;
ATGATTGAGGCGTTTGTAGGCATTCCTGGTTC
>Uzon_(1).I-E_330;size=727;
GAGGAGCCTCCTCCCCCGACTCCTTCCCCCGA
>Uzon_(4).I-E_110;size=725;
GACCTGGACCGGGGGGTGGAAGAGGCCCTGGA
>Uzon_(1).I-E_263;size=724;
TGAAAAGAGGCGCTATAGAATCGTTGAGAGAA
>Uzon_(3).I-E_322;size=718;
GCGGCGACCGGGAGCTGGTGGCCCAGGTGGCC
>Uzon_(4).I-E_115;size=717;
CCTTGGTCCTTTTGGTACGGGATTGCTCTCAT
>Uzon_(3).I-E_317;size=707;
TCGTACGGCGTGGCTGGTGAGTGGGCGGATA
>Uzon_(1).I-E_208;size=706;
CTACTGTGGCTGAGTATCTCCAGGCTAGACACC
>Uzon_(3).I-E_320;size=706;
AGAAGCGAGGTCAAAGCGAAGCCGCCACGAGA
>Uzon_(3).I-E_316;size=704;
GTGGACCTGGCCGGCCTCCTCGGCAAGCTTGCC
>Uzon_(1).I-E_206;size=700;
ATCCCTCACAGCCAATCGGGTCTGACCCTCCC
>Uzon_(1).I-E_252;size=698;
AGCTCCCCCTGGACGGCCGGGGCCCCGCACTGC
>Uzon_(1).I-E_302;size=697;
TGGACGAGATCGTGGGCCGGGTGGTGGAGGTG
>Uzon_(4).I-E_112;size=697;
CGCCGCCTATCCGACGACCTCTCCCTCCGCAA
>Uzon_(1).I-E_294;size=696;
GGGGAACGCCCAAAGAGCTCTCTCCTAACCGG
>Uzon_(3).I-E_323;size=695;
GGGAGGACCTGAACGGGAAGGCCCAAATAGCC
>Uzon_(1).I-E_893;size=694;
TTTGGTCTGATGCCTAACAGGTACAGGTACGG
>Uzon_(3).I-E_318;size=694;
TTGGAGCTGGAATCTTGGCGGGTACTGTTCGC
>Uzon_(3).I-E_373;size=691;
GACCGCCCTCGCAATCCGGGCGGGGGGCACATT
>Uzon_(4).I-E_114;size=688;
ATGATGCAGTTCTTGGGGCTGTTAGTGGCTGT
>Uzon_(1).I-E_253;size=686;
GACCGCCGGCACCCTCCCCCTCGAGAAGCCACA
>Uzon_(1).I-E_284;size=686;
GGCCGGGCCTCTGCCCCTTTCACCGCCCCCCTC
>Uzon_(4).I-E_109;size=685;
TCCCGCCAGAGGCCCGCCTGCTTCAAGGCCTCC
>Uzon_(1).I-E_455;size=683;
AATTTCGTGAGTAAGCTCCCTTTCACTAACAT
>Uzon_(1).I-E_205;size=682;
CTCGGACATGGTAAGCCCAGGAAGGCCATCA
>Uzon_(4).I-E_113;size=680;
ATACCTTACCTTGCTAGGTCTGTCTAGGTGCC
>Uzon_(1).I-E_203;size=678;
CTCCCCCTCGGCCAGCCGAACGGAATACCCA
>Uzon_(1).I-E_540;size=677;
AGCCCCCTCCCCGTGGCGGCGGAGGGCCTCGA
>Uzon_(1).I-E_498;size=673;
ACCTTGGAGGCGAAGGTCAAGCCCTTGACGGC
>Uzon_(1).I-E_235;size=672;
ACGACCCCTATGTCAAGCTCGTGTCGCCCCTC
>Uzon_(1).I-E_301;size=669;
TGGGAGGAGAAGGTAGGGGGCAGGGTGGTGAA
>Uzon_(3).I-E_422;size=668;
TCCAGGGCGGCCTGCCAAATGCGAACCGCCTC
>Uzon_(1).I-E_312;size=667;
TAATCCCCGCCCTCTAGGTCCAGGGCCTCCAC
>Uzon_(1).I-E_879;size=659;
AGAAGCGGCCGACCGCGTAAATCCGGGTGAGA
>Uzon_(4).I-E_125;size=659;
AGATCGGGCTTGAGGGTCCTCAAGGCTTCTCC
>Uzon_(1).I-E_410;size=658;
CTGTAGCTAGTAGTGGGGGGGGTTCCTCCCCCC
>Uzon_(4).I-E_136;size=657;
GGAAAGCGCCCCCTGAGGGTATCCTGCAACTG
>Uzon_(3).I-E_325;size=656;
CCCCAGGAGGCCTCCTCCCCCTACTCCGTACCG
>Uzon_(1).I-E_1080;size=656;
CGTTTCTTTTTTCACCGGGGTCTAGCCGCCGTA
>Uzon_(1).I-E_237;size=654;
GGGTTGGTGCAAGCGGGGTTTGTGGATGGAAA
>Uzon_(1).I-E_274;size=653;
CAATCTTTCGCGAAAATGCGCCGCGCGTCTAG
>Uzon_(1).I-E_224;size=651;
TGCTTGCTCGCCTCGGTTCCATTGAGGGGCAT
>Uzon_(4).I-E_116;size=651;
GACGCCCTCCTCCTCCTTCCCGACGGCAGGCG
>Uzon_(1).I-E_233;size=650;
AAGGGGAACTGCTCCAGGAGCTGGTTCGGGTC
>Uzon_(3).I-E_331;size=650;
GGGGTCAGGCCGCCCTCCTCGTCCCCCTTCAGG
>Uzon_(3).I-E_364;size=649;
GACCGGGGTGGTCGTCCCCCTCGAGAAGCCAC
>Uzon_(4).I-E_117;size=649;
CACACGGTTAGCCGCCTCAGGGCGAGCACGAA
>Uzon_(1).I-E_435;size=645;
GGGAACTGACACGGAGCATTTTCAGAACGGAGA
>Uzon_(1).I-E_454;size=641;
TTTAGCATCGCTACCCACCCTGGCGACTTCGT
>Uzon_(1).I-E_984;size=636;
GCGGGGAAGTGGGTGAGGCCCGGCCCCTCGCC
>Uzon_(1).I-E_1842;size=635;
GGCGTGGTGTGGCTTGCGGATTACGTCCAAGAGC
>Uzon_(1).I-E_355;size=632;
CACCTCGCCCGCCTCGCCCCGGGGAGCGTACCGC
>Uzon_(1).I-E_373;size=624;
GAAGCAACAAGACCGGCTCCCAATCCCCACCA
>Uzon_(1).I-E_479;size=624;
GGGCTATGGTTACGTTGGTAGGCACGTTAGTC
>Uzon_(1).I-E_363;size=623;
CTCTACGACACCTGGGGCGACCAGCTCCCACCC
>Uzon_(3).I-E_335;size=618;
GACCCCCACGGGCCTGCCCGTGGGAGCGGTGCGGG
>Uzon_(3).I-E_334;size=615;
GCAGGTTCACCGTCCGGTCTGCGGGAGAAGCC
>Uzon_(1).I-E_545;size=611;
AAGGCGGCGGAGGCCCTCAAGGGTGGGGCCAC
>Uzon_(1).I-E_254;size=605;
GTGACCAGGATGTTCTGGTAGTATTTCGCGTC
>Uzon_(3).I-E_394;size=605;
GCGCTCTCGGAGGGGCCGCCTACGCCGTGGCC
>Uzon_(1).I-E_388;size=605;
GTCCTGAGCCGCCTGAGGCAGATGGGCTATCTC
>Uzon_(1).I-E_1701;size=604;
CTTGGCCTGGGCCCGGGCCGCGGGGTCGTACT
>Uzon_(1).I-E_320;size=604;
GGCCCACGCTAACCAGTCCAAGGGGAGGAAAAC
>Uzon_(1).I-E_291;size=601;
CTTAACCTTCTCAAGGAGCAGTTCAGGTTTAAC
>Uzon_(3).I-E_336;size=601;
GAGGCGGCAGCTAGCAGAAGGACAACCAGCCA
>Uzon_(1).I-E_1515;size=599;
AATAGGTCGGTAGTCGTCCTTGGTCATCCATA
>Uzon_(1).I-E_271;size=599;
GGAAGGGCTAGCGCTGGACATCCAGGCCCCTC
>Uzon_(1).I-E_506;size=598;
ACGATAGACGAGCATAGGAACGGCAAGGCCGA
>Uzon_(4).I-E_122;size=597;
CGAATGGAGGGGTGGAAGTACCCCGCCATACCC
>Uzon_(1).I-E_386;size=594;
CCCGGGCCAGGGCGGCCCGCAGACTCCGGGAG
>Uzon_(4).I-E_131;size=592;
CTCAGGAGGACTCAGGGAAAAGAGCCTCACC
>Uzon_(1).I-E_333;size=591;
GTTCCCGGCCACAGGGGTAGGTATACCTATTT
>Uzon_(1).I-E_366;size=590;
GCGATGCATGTACTTCCAGGCCGCGAGGATGG
>Uzon_(2).I-E_43;size=585;
AGCCCCAAGAGTGCCACCCGCTCCGACCAGTA
>Uzon_(1).I-E_459;size=584;
GCCCAGGTCCGCTTTCCTGCGAAGGTGCACCA
>Uzon_(1).I-E_282;size=578;
AAGACCTTCCAGAACGGGTCCAACGCCCCCCT
>Uzon_(1).I-E_283;size=575;
CGCGTCAAGGTAGGCAAAAGCGTTCTTATTCCC
>Uzon_(1).I-E_262;size=574;
AGCACCGGCACCCGCCAGCGGTTGGTCACGCC
>Uzon_(1).I-E_402;size=570;
AGAGGGCTTGCCCACCATGAACCCTGCCAAAT
>Uzon_(1).I-E_428;size=569;
GCGGACGGCGTGGCCATCGGCCGGCTGCAGAA
>Uzon_(3).I-E_350;size=568;
AGCGCAGGGTTAGGTAGACTCTAGAAAGGGGT
>Uzon_(4).I-E_130;size=565;
GCCAGCCTCGGAGAGAACCGACAAATCGCGCA
>Uzon_(4).I-E_129;size=561;
TAGCAAGCCGCCGCAAGGCGCAAACCGGGGAG
>Uzon_(1).I-E_272;size=560;
AGATGTACGGAGGCCACATACTCATCTACCGGG
>Uzon_(1).I-E_588;size=560;
CTGTTCAGCGGCGTAACTTCCCGGCGGTGCGG
>Uzon_(1).I-E_369;size=546;
GACGGCCACGCCTGCCGCCACGATGAGCCCGA
>Uzon_(1).I-E_360;size=545;
CGGCGCGCTTAGCGAGACGATACAGCAACATA
>Uzon_(1).I-E_297;size=543;
ATGGCCTCCACCAGAGCCTCGAGGGGGTCCTC
>Uzon_(3).I-E_514;size=537;
CGCCACCACTCACGCCGCATCTACTCACCTCC
>Uzon_(3).I-E_399;size=532;
GGCTTGCAGGCTCTCCGTGAGGGTCGCCGCGT
>Uzon_(3).I-E_362;size=531;
AGAACGCCGGAGAAGGGCAGCTATCATGCGCC
>Uzon_(1).I-E_347;size=529;
CTGGTCCTGATTTACCTGGCCGCGGGCCAGGC
>Uzon_(3).I-E_376;size=527;
GCTCCATTGACCAGTCCATCCAGCGCCTAAC
>Uzon_(4).I-E_132;size=527;
GGGTATGACGTCCCCGAGTTCCTGGGCAAGC
>Uzon_(1).I-E_295;size=526;
CCCCGTGGTACCCACGGGACCCGTGCAACCTG
>Uzon_(1).I-E_608;size=525;
GGCGTGGAATCGTTCTGCCAGCCCACGGCGAGG
>Uzon_(1).I-E_298;size=522;
TGCTCAGGGCCCTGGGCCTGCAGGAGGGGGAC
>Uzon_(1).I-E_384;size=521;
CCGGTCGGTCAGGGCCAGGTCGTTCCCCGTCC
>Uzon_(1).I-E_511;size=519;
AAGCGGGCTATCTTTGAGCGCATGGGGCTTTCC
>Uzon_(1).I-E_334;size=518;
AGGGGGACATAACCCATGCACCCGGAAGAGCC
>Uzon_(1).I-E_328;size=517;
AGACCACAGCCCGAACATCCCGCCGGGCATA
>Uzon_(3).I-E_360;size=515;
ACTATTGGTGCGTGGGCCCAAGCGGTCGAATCCA
>Uzon_(1).I-E_321;size=515;
TTGATCCTACTGTCATCTCCGGTAAGGTCCTT
>Uzon_(1).I-E_306;size=515;
CCGAGCTAGGTCTGCAGGGCGCAGGCCCTTAGC
>Uzon_(1).I-E_620;size=514;
TTGGTCATGGGCCGCCAGTTTCCCCTCCTCCG
>Uzon_(3).I-E_381;size=514;
GGCTGGGGCCGCTCCAGCTCCAGGAGGGCCAG
>Uzon_(1).I-E_313;size=510;
ACAACATACCTATCACCCCCTAAAGCACCAAAC
>Uzon_(1).I-E_403;size=509;
CCAGAACCCAGGTAAACCAAACCGCAGGATTC
>Uzon_(4).I-E_134;size=507;
GTTTAGTCAAGTATCAGTACCGAGCAGTAGGT
>Uzon_(1).I-E_346;size=507;
TTCGTGGGGGAGGTGGGGGACGCCACCACCAT
>Uzon_(1).I-E_381;size=506;
ACCAGCCAACGCCGCCGCCGCATGCCTCAACCC
>Uzon_(1).I-E_407;size=505;
GGTAGGGGCGGGGATAGGGTCGAGGCCCCCGT
>Uzon_(1).I-E_324;size=503;
CACCTAACCACACCTGTCAAGACCCAAGCCAA
>Uzon_(1).I-E_383;size=500;
GACTGGGACGAGAGGGGCGGCATCAGGGAGTAC
>Uzon_(1).I-E_399;size=500;
CGGGACCAGTCCAGACCCCCCTCCGGAGGAGAA
>Uzon_(1).I-E_337;size=497;
CCCACGCCCCCAGGGGTCTGAGCCCGGGTGCC
>Uzon_(1).I-E_530;size=496;
GAACACCGTCGTAAACGTTGAGCAAGTCAGAATA
>Uzon_(3).I-E_435;size=496;
CGCCTTTCTCGTGCCGGGATTCCGCCCTCCTG
>Uzon_(1).I-E_335;size=495;
CGGTGGCGGAGGACAGGATGCAGTTTTTCAAC
>Uzon_(2).I-E_45;size=492;
TCCTTGCTCCGGGTTCTTGGAGGCCAGGAGGGCC
>Uzon_(1).I-E_326;size=492;
GGGAACCTGACGGATCGGGCGAGGGAGGCCCT
>Uzon_(4).I-E_139;size=490;
GGCGTAAGCCCCGGAGGGGTGCCCTCCGCACGT
>Uzon_(1).I-E_507;size=489;
TCGGGAGCCCCAGGGAGGTCCCACGGAAGGGC
>Uzon_(3).I-E_385;size=489;
GCTTCCTCCAAGGCCCACGCCTCGTCTTCCTC
>Uzon_(1).I-E_331;size=489;
TCGCTAGTGATCACGGCTTCCACGTAGCTTCC
>Uzon_(1).I-E_308;size=487;
ACGTGAAGCGGTCCACATCCTCAAGGCCAAAGGT
>Uzon_(1).I-E_385;size=486;
TTCGAGGTCGGAGGGCCCCAGGTTCTAGGTCGG
>Uzon_(3).I-E_384;size=486;
GAGGGGCCCTGCTGGTGTGGTACCCGCCCCGGC
>Uzon_(1).I-E_339;size=485;
AGGTACGAAGACCTCGCCGTTGAGTTTGTCCTC
>Uzon_(1).I-E_336;size=482;
CACGGACAACGCGATCCCCGACATCTGGAAC
>Uzon_(1).I-E_350;size=480;
GGGAGATGGAGAGCGCCGTGGCCTACAACCTG
>Uzon_(1).I-E_341;size=480;
TACCCCACAGGGCATTCGGGCCAGCCACCAAA
>Uzon_(4).I-E_135;size=479;
ACGTTATCCGCCTATAGCCTACCTCAGAAAGC
>Uzon_(1).I-E_345;size=478;
TGCTACGCGCGCCTTTGGGCCGCACGTACCCGC
>Uzon_(3).I-E_558;size=475;
CGTTGTAGCCCCTAACAAGGAGGGCCTGAGAA
>Uzon_(1).I-E_522;size=472;
CGGGGGGGGTCCTCAGGGTCCTCAGGGTCCCGG
>Uzon_(3).I-E_386;size=472;
TACTTCTCCATGGCCCTGAGGAAGGCCTCCTC
>Uzon_(1).I-E_364;size=467;
CCCTGTCTATGCCGATTTACCAGACCATTGGC
>Uzon_(1).I-E_380;size=464;
GGATGGTATTGAGCCATTGACGGAGGATACTC
>Uzon_(1).I-E_486;size=463;
GGACTCCCAGACCGCAGGCGGGACCGTGAGC
>Uzon_(1).I-E_518;size=463;
GTCATCTCTCCGGCCTCAAAGGTGAGGTAGAGA
>Uzon_(1).I-E_439;size=462;
GAGGTACGGATGCCGCTCACCGGAGCCCCGTA
>Uzon_(1).I-E_572;size=461;
TCGGCGAGAGAAGGGACGGGAATGGGACCTAT
>Uzon_(1).I-E_441;size=460;
ATGAGCCACCAAGGACGACCCATAGAAACCTC
>Uzon_(1).I-E_351;size=459;
GCCCAGGACCCGCCCAGTACCGCCGGCGAAGCC
>Uzon_(3).I-E_402;size=459;
TTGGTTTTTTTTCTCTTTCCTACATGGACTCC
>Uzon_(4).I-E_167;size=457;
GCTCGCAGAAAATTGCCCCTTTCCCTGGGCTC
>Uzon_(1).I-E_622;size=456;
GGCGTGAGCCCCGGAGGGCGCCCATCCCGTGGC
>Uzon_(1).I-E_359;size=455;
GACTGGTTGGAAAATCTCTACGCCGAGGCGGGC
>Uzon_(4).I-E_141;size=453;
CCCGTGGCGGGCTGGGATGAGATCGTGGTGGA
>Uzon_(1).I-E_401;size=452;
GGGCGGTATGTCAAGGGGCAACCCACGCGCCCGGA
>Uzon_(3).I-E_401;size=449;
GGTTGGCGGGGCCTCGAGGTGAGCCGCTTCAC
>Uzon_(1).I-E_501;size=448;
GACTCCATCCTGGAGACCAAGGCGGGCCAACAT
>Uzon_(1).I-E_374;size=448;
GGCATCTAGGAAGAGAGCCCTAGCCTGCAGAT
>Uzon_(4).I-E_140;size=446;
TTCGCGGCCTGGAAAAAGGTGGCGTAGCCGAA
>Uzon_(3).I-E_432;size=446;
ACCGAGTGCGCCACCATCACCATCCCTCCTCAAC
>Uzon_(3).I-E_417;size=444;
GGCGGTCGCTGAGGAGGCGAAAGATTTTGAGC
>Uzon_(3).I-E_413;size=443;
ACCTTCTCTACGTCCTCCTCGGGTCCCGCCA
>Uzon_(1).I-E_446;size=441;
TCAGAATAGAAACGAGCCAAAAACATAGCCAC
>Uzon_(1).I-E_449;size=439;
GACCCACCACACCGCTCACGAGGACTAGAGGGC
>Uzon_(1).I-E_375;size=439;
TGTCGTAGTCCCCTCCGGCCAGGTCCATGAGGA
>Uzon_(3).I-E_426;size=438;
GGCAGTGGGCCAGGGCTCTCTCCGTCGCCGTT
>Uzon_(1).I-E_632;size=438;
GGGGAGCACCCTGGTCCTTGTCTAACGCTGAAT
>Uzon_(3).I-E_409;size=437;
TTCGGCCGTCCTCCGGGTGCGCACCCTCACCA
>Uzon_(1).I-E_603;size=436;
GTGGTGTCTGGCGTTTCGGCTTCTTTCAAGGCC
>Uzon_(3).I-E_411;size=433;
GGGTGGGAGCGAGGGCCCAGCATCCCCGCCCAC
>Uzon_(1).I-E_376;size=432;
GCGGCATTCCCCACCGCGATGAGGTTCTCGGG
>Uzon_(3).I-E_635;size=429;
GGGCATCCCTTTCTGCTCCGTCGAGGCCTTCC
>Uzon_(1).I-E_487;size=428;
AGCCACGGGGTGTCCCGGCGAATCCCCTCCAC
>Uzon_(1).I-E_448;size=428;
TGGCTAATCTTCTTCGCGGGAGTGGTGCATGA
>Uzon_(2).I-E_47;size=427;
CGGCGCGCGCCGCCCCTGGGGGCTCCACAGG
>Uzon_(1).I-E_378;size=425;
TCGGGGCGGGAAGAGGGAACATAATACCAGGT
>Uzon_(1).I-E_409;size=420;
CCTAATCACCCTTACCGAGATGAGCCACCACG
>Uzon_(1).I-E_394;size=419;
GCCAGCGTCTCCAGCGTCCAGGCCGCCGTGCG
>Uzon_(4).I-E_161;size=418;
CCCTTCCCTCGCCCCTTCGGGCGCCGCCTCCT
>Uzon_(1).I-E_742;size=416;
AAGGTGGACTCAACCCCCCCCTCACGCCCCCCC
>Uzon_(1).I-E_625;size=412;
GGCTCATTAGGTTGGTCCTTTCCCTCTTTCCTA
>Uzon_(4).I-E_145;size=411;
CCCCGAGGAACAGGCTACCTTGGACCGCCTGA
>Uzon_(1).I-E_736;size=411;
GGAGGTGAGAAACAGGTCGGTTGTCCTGCTCG
>Uzon_(1).I-E_396;size=409;
GTCTTCCTCATCCGCCGCGAGCCGGAGGCCCTG
>Uzon_(1).I-E_411;size=408;
ATACAAGGACGTGTAAACCTTGGGCCCGACCC
>Uzon_(3).I-E_433;size=403;
TTATTTGCGGTTAGACAAGGACCGGACCCCTCC
>Uzon_(1).I-E_456;size=403;
TAAGACCAATTTTGCGGGATTGTTGAACCCAT
>Uzon_(3).I-E_626;size=402;
AAGTACCTGAAAGGCTGAGTATGCCTCGGGTC
>Uzon_(1).I-E_2067;size=402;
GGCCTCCCAGAGGCGCTCCAACGAGGGAGAAG
>Uzon_(1).I-E_419;size=401;
TAGGCTTTCACGCTTCCAGGCGGCGGTTGAGC
>Uzon_(1).I-E_382;size=400;
GTCCGGCCCACCCTCAAGGAGGCCCTTTACAC
>Uzon_(1).I-E_1103;size=399;
GGGCTGAGGATGTGGCGGCGCTGGCTGGTTTT
>Uzon_(1).I-E_418;size=399;
CCCACATAGTACCAAGAGCCCACGCAAGCCAGT
>Uzon_(3).I-E_449;size=398;
TTCGCTTGGCTGTCAGGGAGATTAGGCTGGTGA
>Uzon_(1).I-E_413;size=397;
TGGATGCCTCTGAAAACGATGTCTTGAGTGCA
>Uzon_(1).I-E_442;size=395;
TCCATGGTGAAATTCACACGAACAGGAACACG
>Uzon_(1).I-E_422;size=394;
AGGACCAACCTGGACCAGACGGGAGCCACGGG
>Uzon_(1).I-E_553;size=394;
CGGCCCCTCCGAGAGCCCCCTCCCCGTGGCGG
>Uzon_(4).I-E_151;size=391;
TGGCGGGGAGAGAGAGGCCGGGCTTCTCCTC
>Uzon_(1).I-E_427;size=388;
AGCTCCACCGGGAGAGGCGCACCATTGAGCGC
>Uzon_(1).I-E_715;size=388;
GTCGGCGTTGATGTCTATCTGGCTACTCAGCGG
>Uzon_(3).I-E_434;size=388;
GGAGAGCCGTGGTCTCTCCTTGCAGGATATGGC
>Uzon_(1).I-E_810;size=386;
GTCGGCGTGGTAGGGGTAAATCGTATCTACTC
>Uzon_(1).I-E_440;size=383;
TGGGGCCGCTCCTGGGATACTGCTGGCCCCTG
>Uzon_(3).I-E_560;size=383;
GGAGGTGAGGAGCAGGTCCGTTGTCCTTCTTG
>Uzon_(1).I-E_671;size=381;
CGTACGCCACCGCAGCCCGTGGAAAGGGACCC
>Uzon_(3).I-E_470;size=381;
AAGCCCTGTGGAAGACCTGGGTTCGGGTGTAC
>Uzon_(1).I-E_994;size=379;
GCAGTATAAACCCGAGGCCCAACCCAGGCCAC
>Uzon_(3).I-E_437;size=378;
CGCATCCCTAGGAGAAGGCCAAAAGCTGCTTTCC
>Uzon_(1).I-E_571;size=371;
TGATAATGCGCCAGAGGGACATCACCCCATAG
>Uzon_(1).I-E_782;size=370;
CGAAGGCGACCTCGAACTTCGAGGGCGCAGCC
>Uzon_(1).I-E_580;size=370;
ACCGTGGGCGGCACCGCCGCCACCCCAACCGTG
>Uzon_(1).I-E_658;size=369;
GGGTTATCGGTCCACTGGTTAGGATTTGGTAC
>Uzon_(3).I-E_438;size=369;
AACCATCTCCTCTACCAGGCGGTCCACAAAGG
>Uzon_(1).I-E_495;size=366;
GCCAGGCTCACCTACGAGGACCTACGGCACCCC
>Uzon_(3).I-E_677;size=366;
GGAAGCTGCCCTCCTCTGGCTTCACCGCCTCC
>Uzon_(3).I-E_450;size=365;
GAACCACCACCTGGTCACGGGGGGCAGTAGCG
>Uzon_(3).I-E_464;size=361;
GGTGAAGGTAGGGGCGCAGGGAGGGGAGCCCAT
>Uzon_(1).I-E_462;size=358;
GAAGAGGAACAGGCTCAGAGCGCCCCGAACAC
>Uzon_(3).I-E_792;size=357;
GAGAGGGGGGGGAGGCGACCCCCCCCCACTTT
>Uzon_(4).I-E_159;size=357;
AGGAGGCCGGGAGCATCTACGACCGCATCGCC
>Uzon_(3).I-E_1799;size=357;
GCGCTTCCTGAGCGCATCTAAAAACAGGTCCA
>Uzon_(4).I-E_157;size=356;
TCTCCCCCTTCACGTAGATGGACCGCCCCTGC
>Uzon_(3).I-E_444;size=356;
GTAGAGCTGGAATAGTTTGTCCCCCTTGATGGC
>Uzon_(3).I-E_634;size=355;
TACTGGAGAACCTTGGCGGAGATGGCACCAGC
>Uzon_(3).I-E_448;size=355;
GGCCGCCTACGCCACACGCTCTGGTTCCGGGCC
>Uzon_(1).I-E_445;size=353;
GAGGCGCGCAATGTGGAAGCCAAGCCGTGAGC
>Uzon_(4).I-E_172;size=351;
ACTCACCGGCAACTACATGCAAAGCTACCGGA
>Uzon_(1).I-E_532;size=351;
GGTCCCCCCCTCTTGGGAGGAGGGCCCTGAGC
>Uzon_(1).I-E_461;size=347;
ACCCATCCCTTACGCTGCCGTGACTGAGTTGG
>Uzon_(1).I-E_452;size=347;
ATCCGACAACCGCCGTATCCGCAAATCCAAAAA
>Uzon_(3).I-E_471;size=345;
GTAGACGGAAACCATGAGCCCCATGAAACGCA
>Uzon_(1).I-E_1800;size=345;
GGGAACCGCTCAGAAAGAAGGGCATAAAGCGC
>Uzon_(1).I-E_470;size=344;
TTGGCCGACTCGCTGAAGGGGTCCGGGGACGC
>Uzon_(4).I-E_152;size=344;
TAAAGGGCAGTGTAAACTCTGGGCCCGACCC
>Uzon_(3).I-E_454;size=342;
GGGGGAGATTCAGTATTCGCTCAGATCCAGGG
>Uzon_(4).I-E_176;size=339;
GACTACCGCAGGAGACGCAGGCCGCGTGGTAGT
>Uzon_(1).I-E_450;size=336;
CATGAGCCTCTACTACTGGCCTTCCCCTCCTACC
>Uzon_(1).I-E_662;size=335;
GCGGTACAACCCCGGCAGAATCCTGAGGGAGT
>Uzon_(1).I-E_1297;size=335;
GGGAAGGGAAAAGAGCGTCGCCGGGCGAGAGA
>Uzon_(4).I-E_156;size=333;
TCCGGGCCAAACTCAGGGAGGCCCTTGCGCAC
>Uzon_(1).I-E_485;size=332;
ACATGCGGAACCACCTCACGCACCTGGTTTATC
>Uzon_(4).I-E_158;size=332;
GGCGTTGCGGTAGCTGGGGAAGCCGCCCTCGGC
>Uzon_(3).I-E_460;size=331;
TTGAGGCTCGGAAGCTGGCTAAGTTTGGTCTCA
>Uzon_(1).I-E_467;size=331;
AGAAGGAGGAAGCCGCCAGGCAATCAAATCCC
>Uzon_(3).I-E_478;size=331;
GGGGCAGCCGACCTTGAACCTCAAGGGGAAGG
>Uzon_(1).I-E_652;size=328;
CTGGGAGCCGCGCCGTGGACCGGGCGGTGGAA
>Uzon_(1).I-E_892;size=326;
GAAAGGGCGGCAACCAGCAGGGAAAAAACCAG
>Uzon_(1).I-E_1250;size=326;
AATATGAAAGCAGCTCAGAAGACTCACCGGCA
>Uzon_(1).I-E_471;size=324;
CGCCGGGGGCTCCCCCTCGCCGTTCCTGGCAAG
>Uzon_(1).I-E_482;size=321;
GTCAAATAGCCCTTATCCACAAGCGCCTCAAGC
>Uzon_(1).I-E_473;size=318;
AGCGGCGACTATGGCGCTCGTGGGGAGGGGTC
>Uzon_(1).I-E_833;size=318;
GGGCGATATGTCAAGGGGAGGGCATAACCCAT
>Uzon_(3).I-E_479;size=318;
GGGGCCCTAACCTCAAGCGAAGGCGGCCTAACC
>Uzon_(1).I-E_630;size=317;
AGCAAAGACCCTAACCTGGGGCCCTAACCTCA
>Uzon_(4).I-E_155;size=316;
ACCACGCCTACCTCTCCGCCTACCGCGAAGG
>Uzon_(1).I-E_707;size=316;
CTTCGCCCGGCGAAGGCGATGGTCCAGGGCATC
>Uzon_(1).I-E_609;size=316;
GCGGGGGATAACCTGAGCACCTTCACCGAGA
>Uzon_(1).I-E_481;size=314;
GTCGTGCGCATCATATCCAAAAGGCCCATGCCC
>Uzon_(1).I-E_466;size=314;
GAGGTCCACCCGGCGGTAGTAGTCCTCCCAGG
>Uzon_(1).I-E_1451;size=314;
GGTAGTTAGGCTCTCCCCCGCCTTTTATGGGG
>Uzon_(1).I-E_472;size=314;
TCCCGCCCCAGGGCCCAGGTGGCCTCCTCCA
>Uzon_(1).I-E_623;size=312;
GCGGCGACCAGCAAGAGAAAGAGAACCAGCCA
>Uzon_(1).I-E_807;size=312;
GGGTGCTTGCACCCTTGACGGGGTGCCTCCCCC
>Uzon_(3).I-E_583;size=312;
AAATCCTCATTACAAAATCGGCCCTATCTCT
>Uzon_(3).I-E_477;size=311;
GTAGCGGAACGGATCGTCCGAAAGACCGGCAG
>Uzon_(1).I-E_492;size=311;
GGGGAACTTCCTCCACGCCATAGGCCAGGGCC
>Uzon_(4).I-E_163;size=309;
CGCCTGCCTGAGCTTCTCCAGCATGTCCGCCT
>Uzon_(3).I-E_482;size=308;
CCCGGCCATCCTCCCCCTGGAAACGGCCCGGC
>Uzon_(1).I-E_494;size=306;
AACTTTCGGCCTTGGCCTACGCCCTGCAGCCA
>Uzon_(1).I-E_489;size=304;
CGCCTCGCAACGTGGGATGATGTTTTTGAGGCT
>Uzon_(1).I-E_480;size=304;
GTGGAGTTCGCCCTCTACGAGGACCCCCAGGA
>Uzon_(1).I-E_653;size=304;
GCCCCCGCCACGGCCCCCAAGGAGGCCCCTTGG
>Uzon_(3).I-E_481;size=302;
TTTGGCTTCATTCGGGAAAATGTCTATTGGTG
>Uzon_(1).I-E_544;size=298;
GCCCAGAAAACCCAGGATCTGCGGAAGCACCTC
>Uzon_(3).I-E_501;size=298;
CACGGTCGCCGTGCGGAGGCCCTCCGGGGCCT
>Uzon_(1).I-E_510;size=297;
AGGATAGAAGAGGTAGGGCGTGATGAGGCGGT
>Uzon_(2).I-E_57;size=296;
ATTGGCTTGCGTAGACTTACCGCTTCCGTCTA
>Uzon_(3).I-E_487;size=294;
CTATAAGGAGAGGTGGTACCTGGGGGGAGGCT
>Uzon_(1).I-E_600;size=293;
CCGGGACCTGCGGCCGTGGGAGGAGAACCCCA
>Uzon_(4).I-E_170;size=292;
GAGGACCTGGTGCGCATGGCCAAGGTGATCCT
>Uzon_(1).I-E_648;size=289;
CTCGGCCGCCACCTCGGCGGGCAGCCCCGCGC
>Uzon_(3).I-E_529;size=288;
GCCTCCAGACGAGTCCTAGCCCGAACCTGAAA
>Uzon_(2).I-E_48;size=288;
GTCCGAGGGGGCCTTCCGGGAAACCCCCATGCTTCACC
>Uzon_(3).I-E_490;size=288;
GATTCGGGTTAGGTACGTCCCGCAGGTAGGA
>Uzon_(4).I-E_164;size=288;
CCCCGCCATCTTCGCCGCCCGGTAGCGCCTCT
>Uzon_(1).I-E_523;size=288;
TCTCCAGGGCCTCCACGAGCCAGGAAACGACA
>Uzon_(3).I-E_655;size=286;
AACCGGGCTAAAACTCCGAGGGTGAGCAAAAGC
>Uzon_(4).I-E_166;size=283;
AACGTTGCGGGCGAGGGCGGGAGCGGGGGAACC
>Uzon_(1).I-E_666;size=281;
CGGAATAAGGGGGCCAAGGCTCAGGAGGAGGC
>Uzon_(1).I-E_524;size=281;
ATGAAGGCCCTCCGGGAGGCGAACCCGACAGC
>Uzon_(1).I-E_561;size=280;
GATGTCGCCGCCCTGTGGGTGAATAGGGTTA
>Uzon_(1).I-E_880;size=280;
GATGACCCCGACACCTCCGACGAGGTGTTCAA
>Uzon_(4).I-E_169;size=280;
ATGGAGGTGATGAGGATGGCACGATTCAAGGT
>Uzon_(1).I-E_605;size=278;
GCGAGGGGCCTCTTCCCCCGGGTGGGGCGGGA
>Uzon_(1).I-E_971;size=276;
CCGTGGCGGTTACGACTGGAGCCGCCCCCCTT
>Uzon_(1).I-E_548;size=276;
GACATGGGTAGCCCACGCCAGCCTAGCCAGAGA
>Uzon_(1).I-E_872;size=276;
CTCGCCGCTACGCCGCTACCCGGGTGGTCCGGG
>Uzon_(1).I-E_534;size=276;
CTGCAATCGTCCTCCCGGTAGATACCCCAAAC
>Uzon_(1).I-E_513;size=275;
GGTGGGAATAGAACGCCGGAGGAGAGCGCCTATC
>Uzon_(1).I-E_959;size=273;
CCATTGCTCGGGCTGAGGAGCGTTTCTATACTGA
>Uzon_(1).I-E_559;size=273;
GAGGGACCCACACGGGAAAGTCCCAATAGCCC
>Uzon_(3).I-E_518;size=271;
GTGGAGCTCGTCCCCACCCCGAGCGGGCGCA
>Uzon_(1).I-E_512;size=271;
TTCGAGGCTGCCTTCGTGAGGTTCGAGGGCCC
>Uzon_(1).I-E_526;size=270;
GTAGAGATTTTGACCCCGGTGGAGGTGACGGG
>Uzon_(1).I-E_517;size=269;
CGAGCCCTAGCCTGAATGAATAGGCGCACCGCC
>Uzon_(3).I-E_522;size=268;
CTACGTCGTGTTTCTCGGAGTGGTCCAAGTAGAC
>Uzon_(1).I-E_584;size=268;
CGCACCTTCAGCCGGGAGAACATGGAGGACTT
>Uzon_(3).I-E_507;size=266;
GGGGAGAGCTCCCTCTCCCGGAGTGGTTATCGC
>Uzon_(4).I-E_190;size=265;
GTGCCGGGCCACCCAGAGCCAGTAGGCCAAGC
>Uzon_(1).I-E_564;size=265;
CTGTTCTCTTTAGGGGCTACAATGCGTACCTT
>Uzon_(1).I-E_556;size=265;
GGTAGGAATATCGTGGTAGCATTGAACCCGTG
>Uzon_(1).I-E_536;size=264;
GCCTATGAGGAGCACCACGGGCCCATCACCGG
>Uzon_(1).I-E_677;size=263;
AGATCTGCGCCCCGCTTCGGTTATGGGAACACTCA
>Uzon_(1).I-E_964;size=262;
GAGAACGTGAGCTTGGGCCGCCCCGGACTTATC
>Uzon_(4).I-E_171;size=261;
GGCCATCGGTACCGCCCTCCTGGAGCACCCTG
>Uzon_(1).I-E_533;size=259;
GTAGGTTTCTTCCCCAACGGGAAGCAGGGAC
>Uzon_(1).I-E_615;size=259;
GAGGCGGCCCAGGCGGCGGCGGAGGCGGTGA
>Uzon_(4).I-E_174;size=258;
GATGAGGCGGGTGGTGATCCGGTTCAAGGACGG
>Uzon_(1).I-E_574;size=257;
GGGCGATGTGTCAAGGGGCAATAACCCATACA
>Uzon_(1).I-E_654;size=256;
AACCGGTTGCCCGCCATGGGAAGCGTGGACGC
>Uzon_(3).I-E_625;size=256;
TGGGAGGGGGGGAGGAATCTCCCCTTCTCCTC
>Uzon_(1).I-E_569;size=256;
AAGTATCCCAGAATCCGATAGCCTGGCCTTTA
>Uzon_(4).I-E_173;size=256;
GGTGTGCTGGGCGGTTCTATAGGCCCCATTCCC
>Uzon_(3).I-E_697;size=254;
ACGTGGTCCGTCCTGTGGACCGCTCCGATAGC
>Uzon_(1).I-E_554;size=254;
CCGCCTAGAAGCGCCAACAACCCTTTTATCGC
>Uzon_(1).I-E_773;size=253;
GCCAGAGATTAGAGCGCCCACTTCAACCACC
>Uzon_(1).I-E_744;size=249;
CCCAACCGAGAGAAAAAGGACCTTCTCAATAG
>Uzon_(1).I-E_557;size=249;
GCGAAGGGGTTCGCCCTCGGCGCCCGGGCTGC
>Uzon_(1).I-E_558;size=249;
ACGGCCTGTCGGATTTATCGGCAATAGGACAA
>Uzon_(1).I-E_683;size=249;
TTGACGGGCTCACGCCCTGAGCGGGTGCAGGT
>Uzon_(3).I-E_541;size=249;
TCGGGTTATGCTGCGTCGTGGATGCACGGGGAC
>Uzon_(3).I-E_752;size=249;
CCCTAACCAACCTCGAACTTCGAGGGCGCAGC
>Uzon_(1).I-E_806;size=247;
CCAGAGGAGGGCAGCTTCCACCTGGAGGGCGAC
>Uzon_(1).I-E_705;size=247;
GCCTTGGTGGTGGGGGCGATGCGGGTGATGTC
>Uzon_(1).I-E_761;size=246;
CCACACCGGCTTCAGCCATAGCACCAGAAACA
>Uzon_(1).I-E_560;size=245;
AGCGCTACCACCCCCTCGGGCACGGGCTCAGA
>Uzon_(1).I-E_638;size=245;
GGTGCAAGCACCCCTCCGGGGTGCCCTTGCCGC
>Uzon_(1).I-E_566;size=245;
TGTCCTCTTCCGGGGCGGTTATTCGTGCGGTG
>Uzon_(1).I-E_660;size=243;
CCACCGATGTCCACCAGGATATGGATATGGGG
>Uzon_(3).I-E_531;size=241;
AGCTATAGAGTCGCCAGACGGAAGAGGGATGGG
>Uzon_(3).I-E_638;size=241;
GTTGGTTTTTAGGAGGTTTCTATGGGTCGTCC
>Uzon_(1).I-E_816;size=240;
AGCCACCGCCCCACCAGGGTCAAGGACCGACT
>Uzon_(3).I-E_532;size=240;
GCCAGAGCCAAAACGGGAAGAGCCTGAAGGAA
>Uzon_(1).I-E_1347;size=240;
CAGGCCAGGTAAGGCGGCTTTCACCATCATAC
>Uzon_(1).I-E_583;size=239;
CTTCACGGGCGCATTATGGACTCCCTGGAGGGC
>Uzon_(1).I-E_681;size=239;
GCGGCGACCAAGAGAAGGACCAGCCAACGCCG
>Uzon_(4).I-E_192;size=239;
GGGATTGACCCCAAGGTCTACTCCGGGACGCA
>Uzon_(1).I-E_595;size=238;
TCCACGTCCCCATCCTCGGCTACGTGGGCGCT
>Uzon_(1).I-E_642;size=235;
ATGGGGATCACCATAGACTGAACTTGAGAAACA
>Uzon_(4).I-E_175;size=235;
GTCAGGTTCAGGTTGACCTCCCCCACCAGGGG
>Uzon_(1).I-E_1053;size=235;
GTGAAGGCAAAGCCCCCCCTACCCCCCCGGGC
>Uzon_(1).I-E_589;size=235;
GCGATGGTCCAGGGCATCAATGAAGCGGTCCA
>Uzon_(1).I-E_586;size=234;
GCGGGCGCTTAGGGACCGCCCCGGGGAGGAGG
>Uzon_(1).I-E_611;size=233;
GCCAGCGCCAACTCCCCACCAGAACGCGGCAA
>Uzon_(1).I-E_591;size=232;
AGGAGGATGAGCTAGATGTCGATGAGCCCCCC
>Uzon_(1).I-E_760;size=232;
GAATCAGCGACCTCGGGGAGAGCATCAAGCTC
>Uzon_(1).I-E_944;size=231;
GTGGACGATGGGGCCCCTACCCCCAAGCTAAAA
>Uzon_(1).I-E_757;size=231;
ATGACTTTGGAAGCCCTCATCGCTGCATTTGT
>Uzon_(3).I-E_733;size=230;
CACGGAAGGGAAAACTCCATGTTCTGAACAGA
>Uzon_(1).I-E_575;size=228;
CTATTGTGGTGGACCCCAAGGGTGAGTTTGTGA
>Uzon_(4).I-E_177;size=228;
TACGCCGCCAAGCCTAGGCAAAAGCAGTTTCC
>Uzon_(4).I-E_184;size=228;
CTCTCCCGGGCCTGGGCCACGCTGGTCAGCGT
>Uzon_(1).I-E_954;size=227;
AGGTGAATGTGAGGCGCCCCAGGGCGTTTTC
>Uzon_(1).I-E_827;size=227;
CGAAGAGCCTGAACCTCGGAGGGAGCCGACCT
>Uzon_(1).I-E_743;size=227;
ACCTCTTGGCCAAGGCGGAGTCCACCATAGAC
>Uzon_(1).I-E_607;size=225;
AGGGCCTGGCCGATGAGGGCGAGCCTCTTTCT
>Uzon_(4).I-E_182;size=225;
GCTCTCGGATTCCACAGCAAACGCGAGGAGGA
>Uzon_(1).I-E_606;size=225;
GCCCCAAAGCCCGCCCAGTACCGTCAGCGAAAC
>Uzon_(3).I-E_813;size=225;
GGGGGAGACCACGGCGTTCCCGAGGCAGGGGG
>Uzon_(3).I-E_544;size=225;
TGGTCAGCGTAGGGAGAAAGCACCTTCCGGCT
>Uzon_(1).I-E_587;size=223;
TCCACCTTCTTTGACCGCCAGGTCACTCAGCC
>Uzon_(1).I-E_897;size=223;
CAACTTTATTGTGATGATTACTTCGGTCAACA
>Uzon_(3).I-E_554;size=223;
GTCCACTTCCGAGTCCAGAGCGTGCAGCAAGAT
>Uzon_(3).I-E_551;size=223;
ATCAAGACGTGCTTCCCCCATCCGCCCGGTGTT
>Uzon_(1).I-E_794;size=223;
GTTTCTCAATAGCCGCCGCGAACTCACTCACC
>Uzon_(1).I-E_1125;size=222;
GTCCCACGGCAAAGCGACAACACCAGAACCGC
>Uzon_(2).I-E_71;size=221;
CAGGGTAACGCCGAGCATGTCCAGGAACTCAA
>Uzon_(4).I-E_183;size=221;
ATCCAGCATAGCGCCTCGGGAGCCGGAGAACA
>Uzon_(1).I-E_597;size=220;
CTGAGACTCGTACACCTCCATGCCGTAGAGCA
>Uzon_(1).I-E_687;size=220;
AGGGGCTCCACACATTCACATCATTCTAGATT
>Uzon_(3).I-E_866;size=218;
GCAGAGGGATGGGACCTATAGAACCACCCACG
>Uzon_(1).I-E_818;size=217;
ATGGCCTCCTCTGGGGCGTGGCGGGGGCCTG
>Uzon_(1).I-E_593;size=217;
AGCCTAGAGGCCACGTAGGCTTCCCGCCCAGT
>Uzon_(1).I-E_619;size=217;
GCGAGCGCCTCTAGTACCATCCTTCCGAACGA
>Uzon_(1).I-E_582;size=217;
GCGGCGAACACGGCCTCGGGGATGGCCTTGCGC
>Uzon_(4).I-E_181;size=217;
GCGGTGGTGCGCCTCAGCCGGCGGGGCAGGCAC
>Uzon_(3).I-E_559;size=216;
GGGGACCCTGCCCAGCCTTTCCTCGCCCACC
>Uzon_(3).I-E_568;size=214;
AGGAGCGAAGGGCCTCTACCTTCTTTTCAAGG
>Uzon_(3).I-E_607;size=214;
GGCCACGCCCAAAGGTAAAGCCGGACCATTGC
>Uzon_(4).I-E_186;size=214;
TCCGGGACGATTCCGCCCAGGAACGAGGCCAC
>Uzon_(2).I-E_66;size=213;
ATGGCATAGGTATCGTAGCAGGAAGCGGCCAG
>Uzon_(1).I-E_1493;size=213;
GGGAGTGGAACCGATGAGGATGCTAGAGTCCC
>Uzon_(3).I-E_565;size=213;
CCAATCAGATAAATCAGGGCGAGAAGAAGGAAC
>Uzon_(1).I-E_613;size=212;
TGGGCGCTCCGCCGCTGCTAGCGTCCAGAAC
>Uzon_(1).I-E_711;size=212;
CCGCCACGAGAAGCGCATCCCTAGGAGAAGGC
>Uzon_(1).I-E_858;size=212;
GGAGGTGCTAGATGGCTAGGCTGAAAATCCGC
>Uzon_(1).I-E_730;size=212;
GTGTGAACGGGGGGGCGGAAACCGGCCTCCAA
>Uzon_(1).I-E_669;size=211;
GCTCCATAAAAGGGCGAAGCCCCGTGGTACCC
>Uzon_(4).I-E_188;size=211;
AGGAGTCCGAGCAACCCGAGCAAGACCAGGCC
>Uzon_(1).I-E_684;size=210;
AGAGCGCCTATCATGCGCCGCTACCGCGAAGA
>Uzon_(1).I-E_640;size=210;
CCAGTCTACGGGGAGAAAGACATTGACCGGGG
>Uzon_(1).I-E_604;size=210;
CTTGGCGTAGCCCGCCAGGCTCTCCCGGTAGA
>Uzon_(3).I-E_589;size=209;
CGGTCTACATCCTCCACGCGGAAGGTGGTAGC
>Uzon_(1).I-E_801;size=209;
GTGGCGCCGTTCCCTGGGCTCGGCCGCCTCT
>Uzon_(1).I-E_800;size=209;
GCCATGTAGCAGAGAAGGATGAAGGTAAGGAC
>Uzon_(1).I-E_784;size=208;
AGGCGTGCCATTGAGCCCGGACACAACACGCTC
>Uzon_(4).I-E_198;size=208;
ACCACGTGGGGGGGCATGGGATGCCCCGCCCA
>Uzon_(1).I-E_659;size=208;
TATCGTAGCAGGAAGCAGCCAGAGAATCCAGGA
>Uzon_(1).I-E_655;size=207;
ACCCACCACCGCAAATCGGCCAGGGCAAAGGC
>Uzon_(3).I-E_844;size=206;
GAGGACGGGGTTGCCGTCGCTCCTGACCCCTC
>Uzon_(3).I-E_576;size=206;
GCTACCCCCCCATTCACGCCGTGCCCGGCCTT
>Uzon_(4).I-E_205;size=205;
TTCGCGGGGTTTTTCACGGGGTGCGTAGGGGG
>Uzon_(3).I-E_644;size=203;
GTTGCAGCCACCCCCCACCAGGAGGAGGCTGAG
>Uzon_(4).I-E_194;size=203;
ATGGGGGCGAGGCGCTGGAGGAGGCCCCGAAG
>Uzon_(1).I-E_639;size=202;
ACTTGCTCACCCCGGCGGAGGCTAGAAGGGAG
>Uzon_(3).I-E_701;size=201;
TCAACATTTTAGGAACTATGTCAGCAGAGACG
>Uzon_(1).I-E_1102;size=201;
CGGAAGTTCCCCTACAAGAACAAGGACGGCTC
>Uzon_(1).I-E_1501;size=200;
TCTAGACGAATGAGGAGGATAAGGGCTACCAC
>Uzon_(1).I-E_695;size=198;
TTGATGGCGTCGCTGGCCCTCATGGTAGCCTCC
>Uzon_(1).I-E_830;size=197;
AACAGCTTCCCGATGGGCCAACCCGCCCCGCT
>Uzon_(3).I-E_4689;size=197;
GAGAGGGCGGCGACCAGCAAAAAGGGACCAG
>Uzon_(1).I-E_877;size=196;
GCGGTGAGCTTTCAAGCGCAGGCCAACCTCTCCC
>Uzon_(1).I-E_657;size=195;
ACCCGCGAAAAAGGGTCTGGATTAGGCTCCAG
>Uzon_(3).I-E_612;size=195;
ACCCCTTCGGGCACCGCTTGCTGAACGGCGGCG
>Uzon_(1).I-E_977;size=194;
AACCCATGCGGCCGGGGCCGCACCCCCCCACGA
>Uzon_(3).I-E_597;size=194;
GTGGAGCGGGCCCTCCGGGCCCTGGTGACGC
>Uzon_(1).I-E_690;size=193;
GTTTTGCCGGGGTTGTACCGTCTCGAGGTGGA
>Uzon_(1).I-E_650;size=193;
CGCAAGCAACTTTTGCCGTTTGGAACGAGGTT
>Uzon_(1).I-E_992;size=192;
CGTCTCGCAAGTTGGGACGATGTTTTTGAAGCC
>Uzon_(1).I-E_1240;size=192;
ATGGCGACGTGGTCTATAGGCAGGTGGAGGCT
>Uzon_(3).I-E_822;size=192;
AAGATGGCGGACTTGGTGGCCAAGGGCTCCA
>Uzon_(1).I-E_1457;size=192;
CTTGCAGGCCAATATTATACCTGGTATTATGT
>Uzon_(4).I-E_196;size=191;
CCCAGGGAGCTGGAGGCCGAGGTTCCCACCCTC
>Uzon_(1).I-E_746;size=191;
GGCGGCCAGGGCGTCTAGGGCTTCGAGGGCGGC
>Uzon_(4).I-E_195;size=191;
CCCTGGAAGCCAGGAGGGCGGAGGAAGCCCC
>Uzon_(1).I-E_720;size=191;
AAAGCGACCTCAAGGAGCAGGCCGGCCTCGGA
>Uzon_(4).I-E_200;size=191;
TCACGTAGGAATCGGACTCAATAGTACCGGACT
>Uzon_(2).I-E_50;size=191;
GAGAGGTACTATCGGTACCTTTGAGCGCCACA
>Uzon_(4).I-E_197;size=189;
CTGGAGGCCCTCGAGGCCCTCGGCGCCGACCCC
>Uzon_(1).I-E_906;size=187;
GTAAAGCCAGACCAATCCCGACCACGCAAATA
>Uzon_(1).I-E_689;size=187;
GGGCGGGCATAACCCACGCCCCCGGAAGGACA
>Uzon_(1).I-E_1160;size=187;
GACGGGGAGCTCTATCTCCTTCAGGTAGCCTC
>Uzon_(1).I-E_936;size=187;
GCCTCCATCGGCTGGAAGGTCATGGGGAACACCA
>Uzon_(1).I-E_693;size=186;
CTCAGCGCGAGAGCTTTCTAAGCGTCAAAACA
>Uzon_(1).I-E_882;size=186;
GGGCCATTCGCCACCCCGGACGCCTCCGGGCC
>Uzon_(1).I-E_766;size=186;
ACTGGGCAAAGTCCCCGCACCCGCACCCCCTT
>Uzon_(1).I-E_704;size=186;
TGCGCGCTTAGGCGGGGGGCCCATGAGTAACA
>Uzon_(3).I-E_678;size=186;
AGCATCCAGCTCGGCCGCCGCTAAACCCCGAGC
>Uzon_(1).I-E_709;size=185;
TACCGCCGCGCCAAGAGCCCCGACCGGCGCTT
>Uzon_(3).I-E_630;size=185;
ACCACGTAGCCGTCCGTCATGGCGTGGACGGGC
>Uzon_(1).I-E_840;size=184;
GCCCGCTTCGCCCGCTACATCGCCTCCTTGGC
>Uzon_(1).I-E_685;size=183;
GCTCGCTGTTCGGGGCCCCTTTCCACGGGCTT
>Uzon_(3).I-E_616;size=182;
CGGCCCTCAGGTTAGCAGAACTCCTCGGGTAC
>Uzon_(1).I-E_714;size=182;
AAGAAGGCTCTCTGCTATCATTGCAGGCATCC
>Uzon_(1).I-E_750;size=181;
GGGGAGGGCGCCGGCGGTCCTTGTCTAACGCT
>Uzon_(1).I-E_703;size=181;
ACCTCAGGAAGGGGGTGGCCCTCATCCTGGAC
>Uzon_(1).I-E_835;size=178;
GAGGCGCGGGCCCAAAGGGCCTGGGAGCTCCT
>Uzon_(1).I-E_795;size=178;
ACCAAGCCGCCCAATGGCCGACGAAGCCAGGC
>Uzon_(3).I-E_820;size=178;
GCCCATGAAGCCCACGATATGCGGAACCACCTC
>Uzon_(1).I-E_694;size=177;
TCCTCCGCTAGTTGCCCCTGGCTGTACCGCTC
>Uzon_(1).I-E_1119;size=176;
ATTCTGTCGTTATGCTGGATGAGGCCCACCAT
>Uzon_(1).I-E_779;size=175;
AGGGTGTGGTATTATGTGAGTGATGGGCAAAG
>Uzon_(1).I-E_1508;size=175;
GTGTGGGTTGTGGAGCGGGAAGCCGAGCAACAC
>Uzon_(1).I-E_1033;size=174;
AAAATACGAACGAAGGGAATACCAGACAGAAA
>Uzon_(1).I-E_829;size=174;
GCCTCCACGTAGAGAGCGACACGAACCACCCG
>Uzon_(4).I-E_203;size=174;
ACCAGCCGCCCCCGCGCGGCCACGTAGGTGGC
>Uzon_(1).I-E_755;size=174;
CTTCCACCAAGACAACATACCTCACCTCCTAGC
>Uzon_(3).I-E_633;size=173;
GGGGTTTCCCGGAGGGAAATTCGGAAGGCTAC
>Uzon_(1).I-E_949;size=173;
GATAGAAGCGGGAGGCCCTTTAACGGCACCTT
>Uzon_(4).I-E_202;size=172;
CAGTTTCCATTTCCTGCTCGCTGGGGCCGCTCC
>Uzon_(1).I-E_775;size=172;
AGCCTCACCGGGCGAGAGACGCTTGAGAGCAA
>Uzon_(3).I-E_722;size=172;
GAGATTCGCGATCTTCATGAGGCCCCACACCGC
>Uzon_(3).I-E_621;size=172;
GAGCTGAAGCAGGAACCGCTCCGGATGCACCTC
>Uzon_(1).I-E_1220;size=171;
TACATCCGGGGCGTGGCTCACAAACCAGGGAT
>Uzon_(1).I-E_774;size=171;
ACCAGGGCCCTCCCCCTTGTCCCCCTTGAGCA
>Uzon_(1).I-E_873;size=170;
GGAACTTCGAGGGCGCAGCCGCCCTCGAACCT
>Uzon_(1).I-E_1062;size=170;
GAGAAGCATCACCAGAGTCAAACCGGAACCGA
>Uzon_(1).I-E_752;size=170;
GTTTATAAACCTCTCTCCCGAGAGGTGAGCCG
>Uzon_(1).I-E_717;size=169;
ATTGTCATAGACAGCGCTACTGGGAACCATCTG
>Uzon_(1).I-E_1472;size=169;
GCAGACAAAGACGGTTTGGGAGGGCATAAACC
>Uzon_(1).I-E_772;size=169;
AGGACCCCCCCCGCTTGCGCTCAAGCGCAAA
>Uzon_(1).I-E_723;size=169;
GCCCTCGGGGCCCCGGGGCTGATCCTGTTCCGC
>Uzon_(1).I-E_1860;size=168;
GGCGGCGACTAAGCCTCTCTCTGGGATGCGCT
>Uzon_(1).I-E_739;size=167;
CTTCCCCTCGTACGCGGAAAAGGTCCGCACCA
>Uzon_(1).I-E_920;size=166;
ACGGCATATCGGTCAGGTTGGCTCGTCGATTG
>Uzon_(2).I-E_88;size=166;
CCGGATGCCTGCGATTGCCCAATCTCTCACCTC
>Uzon_(1).I-E_891;size=166;
GGTACCCTTGACTACCCCTAAGGTGGACGATG
>Uzon_(1).I-E_747;size=164;
GGAGGCAGGGGTTCCTTTGCCCACGTTGACCA
>Uzon_(1).I-E_751;size=164;
GGCGTTCCTGTAGAGTTCTATTACTATGGGCTG
>Uzon_(1).I-E_753;size=164;
GTCTGGCTTCGGCGCAAGGCGGGGCCGGAGCT
>Uzon_(1).I-E_1177;size=164;
CCTCCATCACCGGAGAGCTTCCCATCTCTGAT
>Uzon_(3).I-E_636;size=164;
GGTCCTGGTCCTATGGGCCCTAGGAGCCCGTAC
>Uzon_(1).I-E_1525;size=163;
CCACCCTACCCCCTGGCCCGCTAGGGTACCTA
>Uzon_(1).I-E_768;size=163;
TTGCTCGGGAGTTGTTGAGGGGCCTCTCCCGT
>Uzon_(1).I-E_767;size=162;
AGCTGGACGATGCTCCTGGGGGGGATGCGCAC
>Uzon_(1).I-E_749;size=162;
GCCCGCTCCTCCTCCGTCCACGCCGCCATGGG
>Uzon_(1).I-E_771;size=162;
ACTGGCCCATGCGCTATCTCTCCATTCCCCAG
>Uzon_(1).I-E_732;size=161;
TAACGTCCCCCTATCTGCTCCGCGCTCATCTC
>Uzon_(1).I-E_867;size=161;
AGGTTTATCCTCTTCGGGCTTGGACTTATGGGC
>Uzon_(1).I-E_885;size=160;
CCTCTAGGGAGAGCCGGTGAGAGGCCGCCCAC
>Uzon_(1).I-E_789;size=160;
TTGCCGGGCCGTGCCGTGGCCTAAACTTCGC
>Uzon_(1).I-E_765;size=160;
GTGCTGGGTGATGTGGCCGCCATCCGCTGGCA
>Uzon_(1).I-E_1024;size=160;
AGATTTTCCCAGACCGAAGGGGGAACCGTGAG
>Uzon_(1).I-E_798;size=160;
ATGGCTAGAAAGCCAATCAGACAAGTCGGGGC
>Uzon_(1).I-E_1148;size=158;
CCGTGGTAGACGCGATAAGGCGCACCAGGGCC
>Uzon_(1).I-E_769;size=157;
GCCTCATACCCGGTGCCAGACGTATTGGGCGT
>Uzon_(1).I-E_823;size=156;
TTGATGGTGGGCATGGCGCTCAGGGCCTTAGAC
>Uzon_(1).I-E_1199;size=155;
GATCCGGGCCAGGGCCCAGATGGGCGCAAAAA
>Uzon_(1).I-E_793;size=155;
CTACCGGAGAAAGGGGATGAACCGCAGAATAGC
>Uzon_(1).I-E_786;size=155;
ACACCCCTGGGGTGAACTACCTCCGGGACCTC
>Uzon_(1).I-E_1008;size=154;
TACCAGTTTCGCGCTTTAGCTGACCATAAAAC
>Uzon_(1).I-E_1013;size=154;
AACGCTTGCCAGACGGCCTTGAAAGAAGCCGA
>Uzon_(3).I-E_1266;size=153;
GATGGGTATTTGAGCGAAGGTAAAGGAAAGGG
>Uzon_(1).I-E_813;size=153;
GGTACTGCCTTGAACCGCCTGCTTGATAACCT
>Uzon_(2).I-E_94;size=152;
TCGGCGACCCCCGCGATTAAGTCCAACAACAC
>Uzon_(1).I-E_846;size=152;
AGATGGACCGGGCCGTCAAGGAGGCAAACCGG
>Uzon_(1).I-E_1106;size=151;
AGGTCAGCACGAGAAACCTGCAGCCGCTCAGG
>Uzon_(4).I-E_207;size=151;
CCAGGGCCTGCAGCGTCCTGCTGAGGGCGTT
>Uzon_(1).I-E_787;size=149;
TACCTGGCCGACGAGACCGGGAGCTCCTTCGTG
>Uzon_(3).I-E_662;size=149;
GCGGTCCTGGAAGACTCAGGGAAAAGCCAAGA
>Uzon_(3).I-E_665;size=149;
CGGGCCTCCTACGGCGGGCCGCCTCCCCGTTC
>Uzon_(1).I-E_1026;size=149;
CGCTCAGGCTCTCCCCTGCCTTTTGGGTTGA
>Uzon_(3).I-E_864;size=149;
CGCGCGGCCAACAAGCTTTAGCTAAGTGGGGGG
>Uzon_(1).I-E_792;size=149;
CGTCAAAACGAAGGAAACGAGTATGGACTCCG
>Uzon_(3).I-E_726;size=147;
AGAAAAACCACCAGCCAGCGCCGACGCATGAT
>Uzon_(2).I-E_77;size=147;
AGTTTGGGCAGGAGATTGCCGCTAAGATTGCA
>Uzon_(4).I-E_214;size=146;
GGAGAGGGCCACGGCGCCGCTGAAGCCGTTTC
>Uzon_(1).I-E_847;size=146;
GGATAAACCGCAACAGCGTGGTCGTCCTGGACC
>Uzon_(3).I-E_674;size=146;
GCGAGATTTTACTGCGGCATTCTCAGCACCCTC
>Uzon_(3).I-E_681;size=146;
GCGGTTGGCGGATACCCTCTGGCAGGCTCGCG
>Uzon_(1).I-E_1133;size=146;
AACAGCCCCCTCGAGGTCTACAACATGCTCC
>Uzon_(1).I-E_803;size=144;
ACAAGGTTCCCGTCTACGCCACGGACGGGCTAA
>Uzon_(1).I-E_805;size=143;
ACTCTTTACCAGGCAGCCACGGCTGCGGAGCT
>Uzon_(1).I-E_824;size=143;
CCCCACGGGCCCGACTCCCCGGACTACGTGCAC
>Uzon_(4).I-E_210;size=143;
GACCCTAACAGACAAGAGCCACCACGCTTCAC
>Uzon_(1).I-E_834;size=143;
ATGAGGCGAAAGCCCTTTCTATGCCGATTTAC
>Uzon_(3).I-E_712;size=142;
GGGGGGGCTCTGGCCCGTTGGGTTGAGCGCGTC
>Uzon_(1).I-E_1059;size=142;
AGATTCGGGACTATTCTGGTCTGCTCAACGTCT
>Uzon_(3).I-E_847;size=142;
GTCCACAGGCCCAGGATGACGGGGCGGAAGGA
>Uzon_(4).I-E_212;size=142;
CCCTAGCGTGGGGGCAGGGAGGTAGGCATGCC
>Uzon_(3).I-E_698;size=142;
AATAAGGAGGAGCTTCAGGTCCTTCTCGCCCA
>Uzon_(1).I-E_918;size=141;
AGGTCCCGAACAGCGAGCATTATCGCTGCCCG
>Uzon_(3).I-E_743;size=141;
GGAGGTCAAGAATAGGTCGGTTGTCCTTCTCG
>Uzon_(1).I-E_1032;size=141;
ACCGGCTGGCCCTTCTTGGTGTACATCACCGT
>Uzon_(3).I-E_685;size=140;
GTCAGCACCCGTTTCCTCCGAGGCCCTGTAAG
>Uzon_(1).I-E_1285;size=140;
TCCACGTGCACGGAGGGGGGGGCGGGGGCCGT
>Uzon_(3).I-E_680;size=139;
CTGTACCCACCTATGACAAAGCACGGAAGGGAA
>Uzon_(1).I-E_1045;size=139;
CCTGGAAGTATATGCATCGTCTCTATGGGGGT
>Uzon_(1).I-E_828;size=138;
CTGAACCAGCCCCGGCGCAGGGTGGCCGCCCA
>Uzon_(1).I-E_1407;size=137;
GGCAACCTCTACCCAGCGCCTAGATAATGGAA
>Uzon_(3).I-E_804;size=136;
GGAAAGCGCTCAGCCAGCACACCAGAGAGAGCA
>Uzon_(1).I-E_1089;size=136;
CCTTGCGCACCCCCGGGGTCAGAGCTCCACCC
>Uzon_(1).I-E_1422;size=136;
GACCTCCTTGGCCCGGAAGACCTCCCCCTAAA
>Uzon_(1).I-E_1266;size=136;
GTGCTGACCGACCGCTGGCCCTCCTACATGC
>Uzon_(1).I-E_933;size=136;
ACGTCCACCCTTAGCCCCCGGCTCCTCGCCCT
>Uzon_(4).I-E_223;size=134;
TGCTTCGTCAACACGAGGTGCGAGCAAACGGT
>Uzon_(1).I-E_854;size=133;
AGGCCTATTCTAGATTACGAGCTGTATACGAG
>Uzon_(1).I-E_1030;size=133;
CGCCTCTTGGTTCTGGGGAGGCGGGGCCCCGT
>Uzon_(1).I-E_836;size=132;
GAGACGCGCGAGCGCACCCACGTAGTCCCCAC
>Uzon_(2).I-E_119;size=132;
CGCTCTCCGTCCTCCCCCGGTGGCTCGACCAG
>Uzon_(1).I-E_831;size=132;
CCTTAGGGCCTTGCCCCAGCGCCAGCCCGTGGG
>Uzon_(1).I-E_1046;size=131;
GACCACCCCCCTCCCCCCGGAGGAACGGAAGG
>Uzon_(1).I-E_860;size=131;
GGGAGGTAAGCGAGAGGAGGTAGGTATGCGTA
>Uzon_(4).I-E_216;size=131;
TAGTCAGGTAGGTAGCCTCCACCGCCACACCT
>Uzon_(1).I-E_844;size=130;
TGAAAAGAGGAGCCATAGAATCGGTAGAAGGC
>Uzon_(4).I-E_213;size=130;
CTCTCGGTTGGGGTCAGGGCGGGGCGCCTCCT
>Uzon_(4).I-E_215;size=130;
GCCTTCCTCTTCGAGAACGTTCCGGGCTTGCT
>Uzon_(1).I-E_843;size=130;
TTGGGGCCCGCCATCGTCCCTTCCGTGGCCGG
>Uzon_(4).I-E_219;size=130;
TGGACGGCCGAAGGAGTCGAGGAACTCCTCAA
>Uzon_(1).I-E_1146;size=130;
ACGTGAATGTGAGGCGCCCCAGGGCGGCGCTTC
>Uzon_(1).I-E_1314;size=129;
GCCAGGAGCAGGAGGACCCGAGACATGCTTAG
>Uzon_(4).I-E_217;size=129;
GAAGCATGAGCCCTAAGGTCCAAAACTGGCTA
>Uzon_(1).I-E_878;size=129;
GGAAGAGGATGAACCACGAAGCCCTCAGGAAGC
>Uzon_(1).I-E_861;size=129;
GGCGTGGCCGGGGAGCCCCACCTGCGGGACATAC
>Uzon_(2).I-E_114;size=129;
GGTGACCTGCGCACCAGCCTGCTGGAAGTGGC
>Uzon_(1).I-E_1067;size=128;
GGCCTTCCCACGGCGCCCCTTCCCTGCCCCTCC
>Uzon_(1).I-E_865;size=128;
GGCGAAGCCCCGGAGGGGCCCATCCCGTGGCGC
>Uzon_(2).I-E_138;size=127;
AGGGCCAGGGCCTCCTCCACGGCGGAGGCCTC
>Uzon_(3).I-E_713;size=127;
ATGACTGAGAGGTGAGAAGATGGAAAAAGAAA
>Uzon_(1).I-E_862;size=127;
CTCGGTCCTTTCCGAGGGGTTCTCCGAAATGA
>Uzon_(1).I-E_859;size=125;
TATGGGCCTCGTGATTCTGGTCAGTACGCTGGT
>Uzon_(4).I-E_220;size=125;
TCCTCCTCCAAGGGGGGAAGGGGAAAGGGAAA
>Uzon_(1).I-E_1044;size=124;
CCGTGGGGTGGCGGTTTGGAGCGCTACCCAGC
>Uzon_(4).I-E_221;size=124;
AGGGTCATCGGTAGTGGGCGGGGGCAGAGGA
>Uzon_(1).I-E_864;size=123;
ACTCATGCTAGTATGAGGGTGGAGGTGATGGAGT
>Uzon_(1).I-E_1006;size=123;
GACCGGGGCACCCCTCCCCCTTGAGCAGAAACA
>Uzon_(1).I-E_884;size=123;
GAGCAAGAAGAAGTAGTGGGAGAGGAGGTCTA
>Uzon_(3).I-E_800;size=123;
GCGGGGGAGAGCCTAGCTACCTTCACCGAGAT
>Uzon_(2).I-E_130;size=123;
TGGTGGCCCGCGTCTCCGCCGTCTACGGCTCC
>Uzon_(1).I-E_1117;size=122;
CCTCTCAGCGCAATACTTCTGAAGGCGTACGC
>Uzon_(1).I-E_875;size=122;
CCAGCGGCGGCGGAAAGAACATGGCTCCACTC
>Uzon_(1).I-E_2108;size=122;
ATGTCGTCGGCGATGCGCCCCGTGCCCCCGCA
>Uzon_(1).I-E_890;size=122;
GCCCATACAAGCAGCTCACGCCTGGCTCCTAC
>Uzon_(3).I-E_720;size=122;
TACCGCTAGCGAGTTTTGCGTTGTAATGGGGCT
>Uzon_(3).I-E_703;size=122;
AGGAAGGCGGCGGGGCTCACCCGGAAGGAAA
>Uzon_(3).I-E_710;size=121;
AGGAATCCCAGGGTAGGGGCTCACCCTCAGTT
>Uzon_(3).I-E_846;size=121;
CTGGCCGAGCAGGCGGTCCTGGCCACGGAGGA
>Uzon_(3).I-E_735;size=120;
ACGAACGGTGACAACGGGGCGGTGCCGCTGGA
>Uzon_(3).I-E_715;size=120;
AGCAAACCGGAAAGGCTGGCCGCATTGATACG
>Uzon_(1).I-E_1077;size=119;
GCCATCACGGCGAGGGTACCGGAGAACGTTTTTC
>Uzon_(1).I-E_1468;size=119;
GTGCGCACGACCCTGCAGAGGGGGCTGGACGT
>Uzon_(1).I-E_902;size=119;
AAGCAGCAGCATCCCGGAGCTGGATAGCCACC
>Uzon_(1).I-E_1055;size=118;
ATTGAACTCCTCCTCCTCGCCCTACAGGGAAC
>Uzon_(1).I-E_908;size=118;
GCCGCCATAGGAACCGTAGGAACGCCAGAACC
>Uzon_(1).I-E_958;size=117;
CCACCGGCCACCCAAATCCAGGTGAGAGTCCC
>Uzon_(1).I-E_1277;size=117;
TAGTGGAGCCTGCTTACTTGCATGAGTTCTTC
>Uzon_(3).I-E_727;size=116;
GCAGATACCAACTGCTGGAGCTACGCCAAGC
>Uzon_(1).I-E_1670;size=116;
CAAAAGGCAACTCCAAGGGGGCAGCCGACCTT
>Uzon_(3).I-E_732;size=116;
GTGGAGGACCCAATCGGCCACGGCCCGGATGG
>Uzon_(2).I-E_113;size=116;
AACACGGGTCTCATCCACGAGGTCAACGACGA
>Uzon_(1).I-E_915;size=116;
GCCAGAACACGGCGTTGAGGAGCCAGGCAACGA
>Uzon_(1).I-E_1156;size=116;
CTCCCGCTCCCGCTCCCGCCGTAGCTCCTCCT
>Uzon_(4).I-E_299;size=114;
ACCACCGTCAGCGGCTACGGGAACGCCACCCC
>Uzon_(3).I-E_773;size=114;
ATTGTCCCACCCCCCCGGACAAGATTGTCCCC
>Uzon_(1).I-E_1672;size=114;
GAAACGAGTATGGACTCCGAGCTGAATCCGGGT
>Uzon_(1).I-E_909;size=113;
CCAAGCGATGTAGGAGTCTCGCCCAACGCGCA
>Uzon_(3).I-E_871;size=113;
ACCTCCTCAACGAGAAGGAGGGTGGGGATGGC
>Uzon_(1).I-E_928;size=113;
TAGGCGTAGTAGACGGTAAGCCCCGCGCCAGA
>Uzon_(1).I-E_986;size=112;
ACGTAGCCACCTCCAGAAGGGCATCCTGAGTC
>Uzon_(4).I-E_228;size=112;
GACGGGCTATCCACCAGACTTCCGCAGAATCAC
>Uzon_(1).I-E_939;size=112;
GAGCATCACCAGGGTCAGACCCAGCACGGGACCA
>Uzon_(1).I-E_1165;size=112;
GGAGCACCGCCCAGCCCCTGGCGGGGCCCCAA
>Uzon_(3).I-E_923;size=112;
GGGAGGAGGAGAGGGCGGCCGAGCCCGGAGGAG
>Uzon_(3).I-E_788;size=111;
CCGCGGACAGCGAGCATTATGGCCGCCCGGTA
>Uzon_(1).I-E_925;size=111;
TCCAGCCCCACGGGGCGCTGGAGCCAGACCGCC
>Uzon_(1).I-E_914;size=111;
AGGAGGACCCTCCGGGGGAGGACCTGGGCCAA
>Uzon_(3).I-E_744;size=110;
ATTGCACTGGTGGCTGGTTTTGGTCTGAGGTT
>Uzon_(4).I-E_265;size=110;
CTGGCGATGGCTTCGGCCCCTGGGGGCTCCACAGG
>Uzon_(1).I-E_931;size=110;
TCACTCTGAACCTCTCCGGTCCCGGCTCCCAGC
>Uzon_(1).I-E_934;size=110;
TTTAGAATCGCTATTCTCGCTATCGGGTAGT
>Uzon_(1).I-E_932;size=110;
GTGGCCCCCGCCTGGGACTCCCCGCCCTGGGC
>Uzon_(4).I-E_237;size=109;
TTTTCCAACGCCGGGATCAACACGACAGGGTC
>Uzon_(2).I-E_268;size=109;
TCAAGGGGGACCCCGAGGCTATTCTGGTAGAC
>Uzon_(1).I-E_926;size=109;
GAGGGCGAAGGAAGGGGCCGGGCCACCTCCACC
>Uzon_(1).I-E_948;size=109;
CCGGTGTGGCTGCTGTTCGGGACGCTCCTTCG
>Uzon_(1).I-E_930;size=109;
TAGTTTTGGCGGTGTTAGCCGGAGCCTACGCG
>Uzon_(1).I-E_913;size=109;
GTCATAAGGGGTTGAGCCTGATATGCGGCGGCG
>Uzon_(1).I-E_929;size=109;
GTCAAACTGACGGGATGGAAGCCACATGTGGG
>Uzon_(1).I-E_1150;size=109;
GGCAATCAAAAAGAGTAGGGGGATCTCCACCAG
>Uzon_(3).I-E_750;size=108;
ATTTCCCATGGCCATTCAAAGGGTCCCCAACT
>Uzon_(1).I-E_1111;size=108;
GTGGCCCTCGCGGTGCTGACCATCGTAGCCATC
>Uzon_(1).I-E_1243;size=107;
GATATCACGGCCCCAGGGACCGGGAAGGTTGGG
>Uzon_(3).I-E_762;size=107;
CCAGGGCCAGGACGGAGCAAGCGCAAAGGGAG
>Uzon_(3).I-E_761;size=107;
CCAGGTCCTGATAGAGGACGATGGTAGCTCTG
>Uzon_(1).I-E_1143;size=107;
TACTGGTCCGGAGGAAGCATACGACCCCTATA
>Uzon_(1).I-E_1234;size=107;
CAGACGAACCACACTCCACCACACGAGGGCCTATAG
>Uzon_(1).I-E_961;size=107;
GCCAGGACCTTGTCGTGGGCGTCCTTGCGGCG
>Uzon_(1).I-E_1236;size=106;
GCCGGCCTCGGAGAGAGCCGAATCGCGCACA
>Uzon_(3).I-E_751;size=106;
CCGCTTTCCTGTCTCCCAAGGGCGTAGAGGGA
>Uzon_(2).I-E_120;size=106;
AACTCGCGAAAAAATTGGGGGTTCGCCCTTAC
>Uzon_(1).I-E_1233;size=106;
AATAATGGCGAGTGGGCCGAACCAGGCAAGCT
>Uzon_(1).I-E_953;size=105;
AGGGTGGCCTCCGAGGGGAGGAGGGGCCTGTG
>Uzon_(1).I-E_1085;size=105;
GAGCCAGGGCGCCCAGCTCTCCGAGGAGCGGG
>Uzon_(3).I-E_3613;size=105;
GCCCTCCACAACTCACCTCCTCTCCCCCGCGG
>Uzon_(1).I-E_1227;size=104;
GAGTGGGTTGAGCAAAAGGGGATTGACCCGAA
>Uzon_(1).I-E_978;size=104;
AGATGCGGGGGACGAGGGTGTGGTACGAAGTC
>Uzon_(4).I-E_233;size=103;
ATGACCTGGCTTTTGGTGGCGGTTCTCGCGGGG
>Uzon_(3).I-E_826;size=103;
AGGACATAACCCATGCGCCCGGCGGAAGGGCA
>Uzon_(3).I-E_756;size=103;
CCCTGGGGGACCTGGAGTGGGGCTACGGGCAC
>Uzon_(1).I-E_965;size=103;
AAACGGTTTCCTTGGCTTCCGGCCTGAGGCGTC
>Uzon_(2).I-E_128;size=103;
CGGACGTGGTCTACGTGTGGCCAGGGTACACC
>Uzon_(1).I-E_956;size=103;
CCAGCCTCCTGGATACCCTTGGCGGCTCAACC
>Uzon_(1).I-E_1459;size=102;
AGGCAGAACAACACAACCTGATTCTTGACCAGA
>Uzon_(2).I-E_58;size=102;
GCTCTTCGGCCTGGGGCCCGTCCCATCACCCT
>Uzon_(1).I-E_1432;size=102;
TGGATCGCCTGGGTGACGTGGTACACGTCAGGA
>Uzon_(1).I-E_946;size=101;
GTGTCCTCAATCTGTCGGAGGACAATATCGTT
>Uzon_(4).I-E_234;size=101;
CCAGACTATGGTACTGACAAAAATAACCAGCCC
>Uzon_(1).I-E_973;size=100;
TCCAACCAACTCCCGGATCGTCATTCCGCACCC
>Uzon_(1).I-E_963;size=100;
GTGCTATAGAGGGACGCGACGCCACTATCAAA
>Uzon_(4).I-E_247;size=100;
GACTTGGAATAGAGGCGGGCCATTAAAGGGCC
>Uzon_(1).I-E_998;size=99;
GCTGCTGGTCTGAGTCTCCCACTCGGGCGGG
>Uzon_(1).I-E_985;size=99;
GTAGAATCCCCCAGGAGGGGATCTGGGGTAGG
>Uzon_(1).I-E_976;size=98;
TTTACCGGGATGGGGAGGGGCGAACTCGGTTGG
>Uzon_(1).I-E_968;size=98;
TCGGGGGGCTTCGCCGTGGCCTAAACTTCGCG
>Uzon_(1).I-E_1369;size=98;
GCATGGAGGAGGGTGTGAATAAGAAGGGCCTC
>Uzon_(3).I-E_789;size=97;
GGAGTCGTCAACAAAGAAAACTAGGGGGATTTC
>Uzon_(1).I-E_1010;size=97;
GCCGTGCAGGCCAGCTCCTACACCACGGACCACA
>Uzon_(1).I-E_980;size=97;
GCCCGCAAGCGGGAGTACCTGGCTCGCGAGGA
>Uzon_(1).I-E_1051;size=96;
TTTTACCCAACGGAGAAGAACTTGGACATGAT
>Uzon_(4).I-E_244;size=96;
GTGGGGGAGGAGGCGGTCCTTGGCCCTGGTGG
>Uzon_(3).I-E_807;size=95;
GCGGGCCATTAAAGGGCCACGCCCAAAGGTGA
>Uzon_(1).I-E_1184;size=95;
GTCTCCGGGCTCTCCTTGGGGGTCGCCGCGTTT
>Uzon_(4).I-E_250;size=95;
GGAGCGGGCCCGGGCCGTGTTGGCGAACTGAA
>Uzon_(2).I-E_127;size=95;
CCTAGGACGAAGCTGGAGGAGCTGGTGGACGAGC
>Uzon_(2).I-E_222;size=94;
GTCCACCTCCCAGACACCCGCCCGGACCTTTC
>Uzon_(1).I-E_1850;size=94;
AGCCCGCACGCCTCCCGCTTGGCGTAGCTCCA
>Uzon_(2).I-E_210;size=93;
TCCTGCGCCGGTTGGGGTGGATCCGGGTGAC
>Uzon_(2).I-E_195;size=93;
AACTGAACGGCCACACTAGCAACCGGGCCTGC
>Uzon_(2).I-E_267;size=93;
CCAACGTGCGCTTCTACCAACAGGCCCAGGCC
>Uzon_(1).I-E_1401;size=93;
GAGCTGGCCCAGCGGTGTTCTGAGTGGGGTTATGC
>Uzon_(3).I-E_794;size=93;
CATCCGTAATCATGCCACCACCCCCTACAGGC
>Uzon_(4).I-E_263;size=93;
ATTCAACCGCTCCTCCTCCCCACCTGGAACGG
>Uzon_(1).I-E_1142;size=92;
CCCTTGGCGGCCATGCTTCTCAGGGCGTACGC
>Uzon_(4).I-E_253;size=92;
AGGAGGATGACCAGGGCCGCCGCAGGCACCCA
>Uzon_(1).I-E_1004;size=92;
GAGGTCCTTCCCCCGGCGGGCAAGGGCCTCAC
>Uzon_(1).I-E_997;size=92;
GTCTAGGGCCTAGAGCCGCGCGGCGCACTCCGT
>Uzon_(2).I-E_354;size=92;
GCTGAACGGGGGGAGCGCATCTCCAATGTGCC
>Uzon_(1).I-E_1036;size=91;
GGGGGGTAGTCCTGGCTGGGCTTGCCTTGGTC
>Uzon_(1).I-E_1074;size=91;
ATGTTCCGAAGAAAAGAGGCCACGAGGCCAGC
>Uzon_(4).I-E_262;size=91;
GCCCTCCTCGGGCACCTCAACCTGGTGGCCCA
>Uzon_(1).I-E_1481;size=91;
TGGACCGGGCAGACGCTCAGGCAAATCGTTCT
>Uzon_(1).I-E_1037;size=91;
CCCAGGCAATCAAATCCCGGGCGTGATCAAAC
>Uzon_(1).I-E_2044;size=91;
CCGTGCCCCTTCCCGTACTTCTCCACGCCAA
>Uzon_(4).I-E_257;size=90;
GCTCCCAGGACTCCCGGGTCTACGACATCGGC
>Uzon_(2).I-E_60;size=90;
CCAAGCGCTGGCTTCCTCCCTCCTCGCTTTCT
>Uzon_(3).I-E_993;size=90;
GACGGCCAGCTCTATTTGTTGCAGGTTGCGTCT
>Uzon_(3).I-E_793;size=90;
GTACTCGCGCGCCGCCCAGTAGAGCTCAAGCC
>Uzon_(1).I-E_1012;size=90;
CCAGTCCAGGGGCAAGAAAACATTGACCGGGG
>Uzon_(1).I-E_1054;size=90;
GAGGTTGGCTACAGGCGCTTGTCAACGTGGGA
>Uzon_(1).I-E_1034;size=90;
GGGAACTGGCATGGGCTGTTCTCAGACTGGAA
>Uzon_(1).I-E_1021;size=90;
GAGCGTGCGGCCCTTGGAGAGCTCAGGTTCGC
>Uzon_(1).I-E_1498;size=90;
AGCCCGAACCTCAAGGAGGGAGCCGACCTAGA
>Uzon_(1).I-E_1470;size=90;
GTGCCAGGGATCTGGGACACTCCCAGGTCCTT
>Uzon_(1).I-E_1260;size=89;
AACGGGGTACCTCTCCAGGGGCTTCAGGCCGG
>Uzon_(3).I-E_976;size=89;
GCGGCCACTAGGGAGGCCCGCCGGCGCTTGCC
>Uzon_(1).I-E_1022;size=89;
GTAAAGGAAAAGGCGGCGACCAAGAGAAGGAC
>Uzon_(2).I-E_202;size=89;
ATGCGGGCGGACCAGTTAGACCTTGTGGACT
>Uzon_(4).I-E_266;size=89;
TTTCTACGAGATAGCGCGCGAGGGCCAGGGGC
>Uzon_(1).I-E_1521;size=89;
GGGCCGGGCCTCTGCCACGCCTCGGGGTTGAC
>Uzon_(1).I-E_1028;size=89;
AGATCCGGGATTATTCTGACTTGCTCAACGTT
>Uzon_(1).I-E_1640;size=89;
TCGGAGCCGAAGGCATCGGCCATGGCGTTCCA
>Uzon_(1).I-E_1020;size=89;
GTGGAGACCCCCACCCGCACCAGGCTCGCCGC
>Uzon_(4).I-E_252;size=88;
GCGTATCGGGAGATGGGGGAAGTGCCTCTTGG
>Uzon_(4).I-E_512;size=88;
AAGCCCCACAGGCCCTCGCTGGCCGGGGGTTG
>Uzon_(1).I-E_1068;size=88;
TGGTGGACCGGCTCCGCGAGATGGCGCAGAGG
>Uzon_(1).I-E_1038;size=88;
TTAACTGTTCGCGGCCGCTTCCGGCGGGCTTC
>Uzon_(3).I-E_809;size=87;
TACCTAGCGTTCCGGCTCGCGCCCAAGGAAGA
>Uzon_(3).I-E_818;size=87;
TAAGCCGCTTGAGCTTCCGGAGGAGCCGAGTAGCCC
>Uzon_(1).I-E_1248;size=87;
CAGATGGGCCTCATCATGGGGCTGGTGAGCCG
>Uzon_(1).I-E_1047;size=87;
CCAGCCACTCGTCCCCGGCCCGGGGCCTCTCC
>Uzon_(1).I-E_1039;size=87;
GAGGCGAACGCCAAGCTGCGCCACCTCCTCCGC
>Uzon_(4).I-E_493;size=87;
ATGGCGTGAAGGACGTCCACCACAGCCCAGGC
>Uzon_(1).I-E_3583;size=87;
AATGGCTAACCCGGGAATGGTCCAGAGTTCCC
>Uzon_(1).I-E_1065;size=86;
CACCCGAGCCAGCTCACCCGGGGAGAGGAGCC
>Uzon_(2).I-E_256;size=86;
GGGAGGCACCCTTAGGATATCACGCTTTGGCGT
>Uzon_(1).I-E_1066;size=86;
GGGACGGCTTTGCTTTGGCGAGGAGGCCCCAC
>Uzon_(2).I-E_176;size=85;
ACCGCCTTAGGGGAAGCCTCTCCCCTCAGGTT
>Uzon_(4).I-E_7069;size=85;
GAGGCGAGGGAGGCGCCCGTGGTGGGGACGCG
>Uzon_(2).I-E_187;size=85;
GGTAGCGGAAACCTCACTAGAGTGCACGCACT
>Uzon_(3).I-E_819;size=84;
CCAGCTCCGCCTGACGCAGTTGAACCGCCACA
>Uzon_(4).I-E_300;size=84;
TGGACCCCTGAGGAGTTCGCTGAGGCCACGGG
>Uzon_(4).I-E_424;size=84;
CATCTAGGAGAAGCTCCACCGGGAGAGGCGCA
>Uzon_(3).I-E_824;size=84;
CAATCGTCCTCACTGGAGTCCCCCACGACCCC
>Uzon_(3).I-E_828;size=84;
GAACCTGCGGCCACGCCTAAGCCGATGTAGTC
>Uzon_(1).I-E_1313;size=83;
TACGGCCATAACGGAGGAATCGGGGCGGACCC
>Uzon_(3).I-E_848;size=83;
ACCCGCCGCGAGGTCCTGGCCCAGTACCTGGA
>Uzon_(1).I-E_1754;size=83;
CTGGGATGATGTTTTTGAGGCCATAGATTCTG
>Uzon_(1).I-E_1050;size=83;
CAGTAAAGGGCAATCCCCACCCAGCGGCCGGA
>Uzon_(1).I-E_1061;size=83;
TAGACGTCGTTCGCCCCCTGCACCTCCCCGGA
>Uzon_(1).I-E_2142;size=82;
ATGGTGGTTGGCTCTACGGGCACGTGGAAGC
>Uzon_(4).I-E_271;size=82;
GCGGCCCAGGAGATAGCGCAAGTCCCCCTGGA
>Uzon_(1).I-E_1063;size=82;
TTGTTGTCCCATCCCCACGTCCCCGTTGGGC
>Uzon_(1).I-E_1129;size=81;
CACCGGAGGTAGGCCATGCGGCTGACCCTGCC
>Uzon_(1).I-E_1069;size=81;
GGTAGCAGGGTGCCGGGGGCCTGTCAAGCCCCC
>Uzon_(3).I-E_840;size=81;
ATGGCTCTGGAGGCCCTTATTGCTGGATTCGT
>Uzon_(3).I-E_831;size=81;
GACGTGCCCGCGGCGGCGGTGGAGCCCGGGGCC
>Uzon_(1).I-E_1094;size=80;
CCCGGAAAAGGTCCAGACGGCTCAGGCCGTCC
>Uzon_(3).I-E_876;size=80;
GTGGTTTCCCGCACCCCCACCTGGGCCGCCCC
>Uzon_(2).I-E_232;size=80;
AGGGCCTCGAGGTCCGCCTCTCCCTCCTCACG
>Uzon_(1).I-E_1212;size=79;
GGGGGCCCATGAGTAACACGCCCCCCGCTACGC
>Uzon_(1).I-E_1319;size=79;
GGGGACCCCCTGGAGGTCAAGCGGGAGGAAGA
>Uzon_(1).I-E_1087;size=79;
GGACCGCAGGAAGTCAGCGAGAGAAGAAGTCCC
>Uzon_(2).I-E_65;size=79;
TTGAAGGCCACGAAAGGGCGGATGAGGCCCTCC
>Uzon_(1).I-E_1075;size=78;
CCAAGCGCGCCCTGGAGGAGGACCCCCGGGTG
>Uzon_(1).I-E_1122;size=78;
GTTATCTCCGTGGCCCGGAACCAGAGCGTGTGGC
>Uzon_(3).I-E_2377;size=77;
CTTGGCGTGCCGCAAATGCATTTGGTGTCCTG
>Uzon_(1).I-E_1073;size=77;
AGGCCGCGAAGCGGCTCTACGCCCTGGGCTAC
>Uzon_(3).I-E_854;size=76;
CGGAGGCCAACACTCGGTAGGGCATGGCCAACAC
>Uzon_(3).I-E_862;size=76;
GCGGCGATGGCCCGCACGTCCCCCTGCACGCC
>Uzon_(1).I-E_1123;size=76;
GATGAGTATCAAAGTTGGAAGGAGTGGCTAACT
>Uzon_(3).I-E_6492;size=75;
GACGGGGCTCCAGAAGGTGGCCCCGTTCCCTGG
>Uzon_(1).I-E_1632;size=75;
CGACGGCGGCGGTCACTAGACCGCTCCCTAC
>Uzon_(5).I-E_8112;size=75;
TGGGCGATGCGGCCCTGGCGGTGGTAGGAGAC
>Uzon_(3).I-E_955;size=75;
GGGAAAGAATCAAGATAACACAAAGGATCCCG
>Uzon_(3).I-E_845;size=75;
TCACTCAGCTTGTTTGCTCTCCTCATACATCTA
>Uzon_(1).I-E_2958;size=75;
CGCGACAGGAACGCCAGAACCGCCACAAGCAGC
>Uzon_(1).I-E_2232;size=75;
GGAGATACCGGGGAGGGAGAGGAGGCATCCGG
>Uzon_(1).I-E_1191;size=74;
CTGAGCGAGAGCAGGAGAAACGACAAACTCGT
>Uzon_(2).I-E_1162;size=74;
TCAAGGGGGACCCCCGGCTATTCTGGTAGAC
>Uzon_(3).I-E_885;size=74;
GGGTCTGCCACACGTGAAGGGGTAGTCGCCAT
>Uzon_(1).I-E_1101;size=74;
CTGGCCGCCCACGCCAAGAAGACGGGGAACA
>Uzon_(4).I-E_289;size=74;
CAACGCCACGAGGCCTGGGAGGCGGAGGCCAA
>Uzon_(4).I-E_287;size=73;
ATAGTTCCCGTAGCCGCTGGTGTCGTAGACGTT
>Uzon_(3).I-E_877;size=73;
GCAAGGCCGAAGGCCAGAGCGACAGGAAGAGC
>Uzon_(1).I-E_2236;size=73;
GCCTCCTCAGCAGTAGCACCCGTAGCACACAC
>Uzon_(1).I-E_1246;size=73;
GCGGGAGGGAGAAGCTCAGAAAACGCCAGAGC
>Uzon_(1).I-E_1348;size=72;
GCAACCAGCTCACGAACTATGGCATCCACCGA
>Uzon_(1).I-E_2040;size=72;
GCCTCCCTTTTGCTTCTAGGAAAAGCACACA
>Uzon_(1).I-E_1135;size=72;
CCAGCTCCAAACCAAGAGCAAAGAGGCCCTAAC
>Uzon_(3).I-E_1376;size=72;
GGAGGAGAGGGGGCTCCTCGCCCCTCCAGGAG
>Uzon_(4).I-E_280;size=72;
CCATAACTTGGACAATGGGGCTCCTCCTTCGT
>Uzon_(1).I-E_1311;size=71;
CTGGGTAGACCGGCTCATCGCTAGAGTTACA
>Uzon_(1).I-E_1230;size=71;
CCTTTATTTATCCTTTTAGAGGAGGCTTTTTA
>Uzon_(1).I-E_1301;size=71;
GCCTTATCGCTGGCTTTGTGCTTCGTGTTCTG
>Uzon_(1).I-E_1108;size=71;
ATATCCGTCCCCTTGCTCCGGTTAACGTTTTC
>Uzon_(4).I-E_496;size=70;
TAAGCAGGCTCCACTACTTCACCTCCTTACGA
>Uzon_(1).I-E_1145;size=70;
CGCTTCGAGGCTATTCCTGAGGGCGAATGGGGCC
>Uzon_(1).I-E_1116;size=70;
ACCCTTCTCTTCGCCGCCAAGAGGACCGCTTCA
>Uzon_(1).I-E_1110;size=70;
TCAACCTCCGTGCGGTAGCCCCGGATGCGCC
>Uzon_(1).I-E_1139;size=70;
ACGTGGCTCGGTGGCTTTACGATAACTGGGAT
>Uzon_(1).I-E_1131;size=70;
AAGCAGACACACCAGCCACTATTTTAGCTGTC
>Uzon_(1).I-E_1147;size=69;
GCCGCGTCCACGCGGTTCACCCTGGGGTCAGG
>Uzon_(2).I-E_395;size=69;
ACCAAGACCCAGGCTCCGGCTACGGC
>Uzon_(1).I-E_1107;size=69;
GTATCTAACCCATGCCCCAATACGCGGCTCATGA
>Uzon_(1).I-E_1634;size=68;
GCTCTTCGCCTCCAAAAACTGGTCCTGACCC
>Uzon_(1).I-E_1130;size=68;
CTGGCCGTTCGGGGCCGCTTCCTGCGGGCTTC
>Uzon_(1).I-E_1105;size=68;
GCCCCAGGGCCCCTTGCGCCCATCCCAGCTCA
>Uzon_(1).I-E_1124;size=68;
TGGGCCCAGGGCGCCCGGCTCGCCCTGGTGGG
>Uzon_(1).I-E_1132;size=68;
TACGTGCGCGTGCCCGACAAGGCAGTAACCAC
>Uzon_(1).I-E_1137;size=68;
TTCCCCTACAAGCGCTACAAGGATGGAGAGTG
>Uzon_(2).I-E_83;size=67;
ACCGCCTGCACGGGGTAGCCCAGGTCCGAGTC
>Uzon_(1).I-E_1299;size=67;
TCCTCGGATACGGCGAAGGCGTAGGCCCGGTT
>Uzon_(1).I-E_1186;size=67;
CCCGCGGAAAAAAGCCGCGGACAGCGAGCATT
>Uzon_(1).I-E_3532;size=67;
ACGCCGCGAAGGGCCTCGAGGGGGCGAACTAACC
>Uzon_(4).I-E_310;size=67;
AAGGGCACCCCCCTCCCCGAGGACTTCCCGGCC
>Uzon_(2).I-E_272;size=67;
TGCTTGGCGATGCGGATGCGCTCATCCCGAGA
>Uzon_(1).I-E_1989;size=67;
AAGCACCCCTCCAACGAGGCCCACACCTTCCT
>Uzon_(1).I-E_1554;size=66;
TTCGAGGTCGCCTTCGCTTGAGGTTAGGGCTT
>Uzon_(2).I-E_85;size=66;
ACCGGGTGGCCGGATGGGACGACCCCAACCTC
>Uzon_(1).I-E_1134;size=66;
ACTCACGCCGCCGAGGAATGGTGCGACTGCCCC
>Uzon_(3).I-E_897;size=66;
GGTCTTCAGGCTCTTCTTCAGGGTCGCCGCC
>Uzon_(4).I-E_417;size=65;
CGGAGCAAGCGCAAAGGGAGTATGAGCTAAGG
>Uzon_(1).I-E_1140;size=65;
GCCTCCACCTGGGCCAGGGCCTCCTTGCGGTA
>Uzon_(2).I-E_334;size=65;
CCGGGGACGGTGAGGAGGAGCATGCGCGCTGA
>Uzon_(1).I-E_1606;size=65;
AATACCGCTGCATCCTGGAACGAAAAGGAGAA
>Uzon_(1).I-E_1318;size=65;
AGGGCGTCCCGGGCCTCCTCCTCCGTGGCCTG
>Uzon_(2).I-E_513;size=65;
AACCCCACCCGGGGAAGCTCCATAGGAGGAGC
>Uzon_(4).I-E_302;size=64;
CCTCCCTTTTGGATTTGGAGGTGCGCCCATGA
>Uzon_(1).I-E_1462;size=64;
CGAGGGGGTCCCGGGAGCGGTACCAATCGGGCC
>Uzon_(2).I-E_1458;size=64;
TAGGTAATCACCCCGCCGCGCCTCATACTCTA
>Uzon_(3).I-E_905;size=63;
CTTCGAGCTATCCCGTGGCGAAGATCGAAAGAT
>Uzon_(2).I-E_356;size=63;
TGCTTCCGGGCGAGCTCGTCGGCGCTTCGCAC
>Uzon_(1).I-E_1607;size=63;
ACATGACCCACCGAGGAACGGTAGAATTCGCC
>Uzon_(1).I-E_1478;size=63;
AATATAGCGGCGTGATAGAAATAGGGAAGCCC
>Uzon_(1).I-E_1723;size=63;
GCGGCCCAGGGCAAGGAGGAAGAGGACGAGCT
>Uzon_(2).I-E_399;size=63;
CTATCAAGAGATTTGGGCCATCGGCGACGTGG
>Uzon_(2).I-E_381;size=62;
TTCCGCCGGTCGGTAGGGGAGGCCGTCCTGCC
>Uzon_(3).I-E_916;size=62;
AAGAAGCCGCTCCCCCTCCCCCTGAAGCCTCGCCC
>Uzon_(1).I-E_1162;size=62;
CGGCCCTCGCCCTGGACTGGGAGGATCCACGC
>Uzon_(1).I-E_1158;size=62;
GAGGCCAAGAAATCTCTTCGCTTCTGGAGTCC
>Uzon_(3).I-E_952;size=62;
TCCTCGTTGTCAATCCATTGACTAGACCACCC
>Uzon_(4).I-E_308;size=62;
AGGAGGACCCCATCATAGACGTTGAGCAAGTC
>Uzon_(1).I-E_1159;size=62;
ACCATTTGGGAGGGCATAAACCGCAACAGCGT
>Uzon_(3).I-E_912;size=62;
GGCGTCAGCCCCGAAGGAGAGTTGCCAAGAATA
>Uzon_(3).I-E_1468;size=61;
TTGGTTACAAGCGCCTCGCGACGTGGGATGAT
>Uzon_(2).I-E_929;size=61;
GGGCGAGCCAAGAGTGCCCGCACCGCCCCCAA
>Uzon_(1).I-E_1356;size=61;
TGGCGGAGGTTTTGGGCGTGAGCGCCACGAGC
>Uzon_(2).I-E_1130;size=61;
CCGCGTGGCGCCCCCCAGCAATGGGCGGCTTT
>Uzon_(3).I-E_918;size=61;
CTTCCACCTCTCTTTCGGAAGAGCCCGTCTAG
>Uzon_(2).I-E_384;size=61;
TCAACGCTGACCACTGGGCGCTGAACCATCCC
>Uzon_(4).I-E_330;size=60;
GGGCGGCCCAGGTGGCGGCCTACGCCCTCCGC
>Uzon_(2).I-E_2644;size=60;
TCAAGGGGGACCCCCGCTTGCTCATACTCTA
>Uzon_(1).I-E_1253;size=60;
GACCCAAAAAGAGTCCACAGGAGCGTGCCAC
>Uzon_(1).I-E_1354;size=60;
GTCTCGGCGGTCAGGTTCTGGATCTGCCGCTCC
>Uzon_(2).I-E_335;size=60;
AGGCGGCTAACCTCAAAGATTGCCTCTGTGCC
>Uzon_(1).I-E_1219;size=60;
CCTGCACCGGGTGCAGGCCCTCCGCCTGGGCC
>Uzon_(1).I-E_1997;size=60;
AAGACCCGCTCCTTGCGCTGCTTGGGGTGGCTC
>Uzon_(4).I-E_318;size=60;
GTACCCATTCCAGGCCGCGCGAAACGCCTCCTC
>Uzon_(3).I-E_1145;size=60;
ACCCTCTTTCCCCCCCAGGACCTGCCCCCCTT
>Uzon_(1).I-E_1157;size=60;
GATACCGCCCCCTCTTGACAGCCCGCAATATC
>Uzon_(1).I-E_1169;size=60;
CCTAGCTACCTTCACCGAGATGAGCCACCAAGG
>Uzon_(1).I-E_1172;size=60;
CTACGTAGACGCCACCGCAGATGCCGTCTATA
>Uzon_(1).I-E_1845;size=60;
GTCGTAGAGGCGGTAGAGGTCCACGGGGGGCC
>Uzon_(1).I-E_1178;size=60;
GTCCCGGAGCGCCTGGCGGTAGGCCGCCCACGC
>Uzon_(4).I-E_349;size=60;
GCCGGGTAAGCCACCTCTGGGCTTCCCTAGCC
>Uzon_(3).I-E_925;size=60;
CCGGCCTCGAACCTCAAGAACGAAGCCAGCCT
>Uzon_(1).I-E_3191;size=59;
GTACCCACTAGGGTCAGCATAGCCTCTTTATA
>Uzon_(1).I-E_1372;size=59;
ATGCCTTGCAGATCGCCACGAGGCTAAGCCCC
>Uzon_(4).I-E_334;size=59;
ATGACCGCGTGGAGCTGGCGGCCCATATAGGTA
>Uzon_(1).I-E_1204;size=59;
TAGGCCCTCCGAGCGAGATAGACCACCTCCC
>Uzon_(2).I-E_464;size=59;
CCCAAAAGGGCCACGGCCAAAAAGGCCCCCAC
>Uzon_(1).I-E_1189;size=59;
GAGTACCAGGTGAGCGTCCACCTCCCCTACCTTCC
>Uzon_(2).I-E_1095;size=59;
AGGGTTACAGAACCCTCCAAACGGCCCTAGC
>Uzon_(1).I-E_1200;size=59;
AACCCGGCTAGACTCGGCTATGCGCCGATATC
>Uzon_(4).I-E_311;size=59;
TTCTGGCTCCGGGCCCTGGGGTTCTGGGACGGC
>Uzon_(1).I-E_1558;size=59;
GCGTAGATAGTCTGCTGGAAACGGGCATAGTAC
>Uzon_(4).I-E_329;size=59;
CCCAGGCCGCGAAGGAGCTCGCCGTAGTGCC
>Uzon_(2).I-E_218;size=59;
GTGGGCCGCAAGGCCCCTAGCGGGGAGCAAAAGT
>Uzon_(1).I-E_1229;size=58;
CGCCACCACTCACGCCTCATAGTCACCCCCCA
>Uzon_(1).I-E_1321;size=58;
ACCCAATCCGCCATGCCGCCGACGAAGGCAGC
>Uzon_(2).I-E_451;size=58;
GCCTGGGCGTCCACCTCCCCGCTCCGGTAGAA
>Uzon_(4).I-E_347;size=57;
GTGCACCCGCCACTATTTTGACCGCCCTAACC
>Uzon_(4).I-E_351;size=57;
AGGGGCTAACTCGGCCAGAGAAGGAACAGGGA
>Uzon_(1).I-E_1836;size=57;
CCGGGCGCCGTGGGATGGGTATATCCGAGCTG
>Uzon_(1).I-E_1245;size=57;
GCCTTCATAGACCGCCCTAGCCCCTTCCAAGA
>Uzon_(3).I-E_953;size=57;
ATCTATCAAGAGGCCTTCGGGTCGGGAAGCGCA
>Uzon_(1).I-E_1198;size=57;
GCCCCTCCTCACCAGCAGGAAGGTCAGCCCC
>Uzon_(1).I-E_1195;size=57;
CAGACGGGCTACGCCATCTACCGCTCCCGCAA
>Uzon_(2).I-E_344;size=56;
GCCCCTAAGGCCAAGGCCCCCAAGGCGGCCC
>Uzon_(4).I-E_685;size=55;
CCGAGCCATCAAAGGACCACGGCCAAAGGTGA
>Uzon_(1).I-E_1350;size=55;
CCGCACTTCGTGAAGGAGGAGGTATGACCCC
>Uzon_(1).I-E_1388;size=55;
TGGCCCAGGGGGACGACCTCCGCCGGCTGGCC
>Uzon_(1).I-E_1274;size=55;
AGGCCAGCCGCGGTAGCGGCGAGCCATTGAAA
>Uzon_(1).I-E_1919;size=55;
CTTCCCCTACTTTCAGGTAGTTGAGGACCGCC
>Uzon_(1).I-E_1345;size=55;
ATCCGCTACGAAAACTCCATCCTGAAGGCCAA
>Uzon_(2).I-E_231;size=55;
GAGCTTCGGATGCGGATGCTGACCTCGCGGTC
>Uzon_(2).I-E_407;size=55;
ATGCCCTTGGCCCTGCCCCAGTCCATAGGCTC
>Uzon_(3).I-E_971;size=55;
ACCAGCACACACGAGTAGAACCGTCGACCATC
>Uzon_(1).I-E_1241;size=55;
GATGGAGAGTGGGTTGTCTCCTGCGCTGACCT
>Uzon_(2).I-E_564;size=54;
CCGCGTGGCGCCCCTGAGCACCTTATCTATACC
>Uzon_(1).I-E_1235;size=54;
GGGATGCGCATGAGAAAATCGCTCCTATCCCT
>Uzon_(1).I-E_1290;size=54;
TCCTTCAGTACTTCGGCATGATTGTCGTGGC
>Uzon_(1).I-E_1955;size=54;
TAACCATAGCCTCTTTATATACCAAAAGGGGC
>Uzon_(1).I-E_1485;size=54;
GGGAGGGAGCTTCTTTCTCAAGCGGTGGCCTA
>Uzon_(1).I-E_1217;size=54;
CAGACTCATCCTCAGGCTTCTGCTCAGGGGGA
>Uzon_(2).I-E_1734;size=53;
CCGCGTCCCTAAGGGGCCGCCACCTATGACCC
>Uzon_(1).I-E_1224;size=53;
AAAAAGGAGGGACGACGTGGCTGAGATGATGC
>Uzon_(1).I-E_15210;size=53;
TTGGAAGGAGTGGCTAACTCGGGAACGGCGCA
>Uzon_(1).I-E_1265;size=53;
GAGGCCAGCTCCTTGATAGAGGTATTGCAGGCC
>Uzon_(1).I-E_1330;size=53;
AGCCGGTGCAGGGTGTCGGGGTGCTCCCGGGC
>Uzon_(2).I-E_476;size=53;
CCCAAGGCTGAAGCCGAGCCCAAGGCCAAGCC
>Uzon_(4).I-E_425;size=53;
ATGTCGGTGAAGTGGTCCACCTCCTTCGGGAC
>Uzon_(1).I-E_1342;size=52;
GGCGAAGGCCCGCTCATCGGGAGGAGGCCGGTC
>Uzon_(2).I-E_568;size=52;
GGAGTGGCCCGAACCCCTGCCCGTCTATGAAC
>Uzon_(3).I-E_1051;size=52;
GTGCCCGGCCAGGACCTCCCGCCCCCCCACGT
>Uzon_(3).I-E_1445;size=52;
CCACCGAAAAAGGGAAACGGCCAGACATATCG
>Uzon_(4).I-E_501;size=52;
GATGGAGTACGGGACCACGGTAAGGCCCAGAA
>Uzon_(1).I-E_1259;size=52;
AGGGGGAGTACCTGGTCCAGCGGGACGCCGAC
>Uzon_(1).I-E_1420;size=52;
GCGTTGACCAAGGGCATCTAAAAACAGGTCTA
>Uzon_(1).I-E_2001;size=52;
GTGGTCTGGGCCCTCTGGGCGGGAAGGGGGGTG
>Uzon_(2).I-E_2786;size=51;
TAGGTAATCACCCCGAGGCTGTGGTAGGAGTC
>Uzon_(1).I-E_1242;size=51;
TCGTACCTGCTCAGCTATTGGGCGTGGCGTA
>Uzon_(1).I-E_1818;size=51;
GCTCTTAGGAACGCCCTCAAGCGCCTCGGCAT
>Uzon_(3).I-E_14431;size=51;
TTGGCTGAGTACGGTCCATGTTTGGGCCAGTAC
>Uzon_(1).I-E_1363;size=51;
ATGGCCCGGGTAAGGGCGTTCAGCTCGGCCAC
>Uzon_(1).I-E_1315;size=51;
CGGTCGCGGCTCTCCCCCTGGAGCGTGCTGGG
>Uzon_(3).I-E_1181;size=51;
GTGGCCTCCAGGGAATCCCGCCGCTCGTGGC
>Uzon_(1).I-E_1244;size=50;
AATGCCGCCCAGGCAAAAATCAAGAAGTGTCC
>Uzon_(2).I-E_2017;size=50;
AGGGTTACACCCACAGATAGACGGCCCTAGC
>Uzon_(1).I-E_1645;size=50;
ATCGGCAGGACGGGGGACCGGCTCCTGGTCAG
>Uzon_(2).I-E_388;size=50;
CGGAAGCCCGCCCCGCGCCCTGAGCGCCTGCT
>Uzon_(1).I-E_1280;size=50;
GAGGCACCATCACCCGGAACACCGCCCTTTCCC
>Uzon_(3).I-E_1026;size=50;
TCGCTCAATAGCCGCGGCAAACTCCGCCATTAC
>Uzon_(1).I-E_1252;size=50;
AGAAACTGGCAAGCACGTAAATCCGGGTGAGA
>Uzon_(1).I-E_1931;size=49;
GCTACGCTGGTGCGCACGATAGACGGACAGGAC
>Uzon_(1).I-E_1575;size=49;
GCGGGGTAAGTTGAGCCATAGGGAGGCGGTTCTC
>Uzon_(4).I-E_436;size=49;
GTGCTCGGCAAATGCGCGAAGTGCCGCTTTAT
>Uzon_(1).I-E_1291;size=49;
AGGGAAAGGACCACGCGAACCAGGGCTTCAAC
>Uzon_(1).I-E_1332;size=49;
CCCAGAGATTCATCCATGATGACGGTATAGC
>Uzon_(4).I-E_429;size=49;
GCTTTAGCCCGCGCTGGGGGAGGGGTACTCCC
>Uzon_(4).I-E_387;size=49;
GTTTATGACGGGTTCTGCGAGGAGTCCTGGTC
>Uzon_(1).I-E_1440;size=49;
CTACTCGCAGGTGCGTGTAAAGGGGCATGGAT
>Uzon_(3).I-E_1054;size=49;
TTGGGGACCACCAACTTCCGCCACGACATCAG
>Uzon_(2).I-E_1947;size=49;
GGGGCGTGGAGTTCGCGAGGAACAGGTCGGGA
>Uzon_(1).I-E_1323;size=48;
GAGGGGCGCTGGAGGGTCCTCAAAGACCCCAA
>Uzon_(3).I-E_1045;size=48;
TTTCACGGACATGGTCTATCCACGACAGATATG
>Uzon_(1).I-E_1543;size=48;
GGCGGCCAGAACACCCCCCTGGCCCTTCCCCCA
>Uzon_(4).I-E_448;size=47;
TTCTCAGCCCCTTGACAGGTGATGAGGGGCCC
>Uzon_(1).I-E_1308;size=47;
ACCTCCCGGAGGTAAGCGCCGATGACCTGGGG
>Uzon_(1).I-E_1460;size=47;
ACGGCGTTGAGCACGCGTTTGGAGGGGACCTT
>Uzon_(4).I-E_872;size=47;
CCTCCGGCTCAGCTCCCGGAGCCCGTAGGCCA
>Uzon_(1).I-E_1320;size=47;
CCAGAAAGGTGCAGGGCGAGCCCAGTAGACAA
>Uzon_(1).I-E_1789;size=46;
AGCAAAAGCGTGCTCCCCAGGAGGAGGCCGGTC
>Uzon_(1).I-E_1364;size=46;
CCGGACCACTGCCGACCGAGCAAATGGGCAGC
>Uzon_(2).I-E_4655;size=46;
ACCAGGGTGGCCCCGGCAATGGGCCGCCGGGA
>Uzon_(4).I-E_443;size=46;
CTTGTTGGAAATGCCGTCCCTCCCGTCCTCGC
>Uzon_(1).I-E_1302;size=46;
TACCAGAAGGGTCGCTAGAACTAGTTGGTAGA
>Uzon_(2).I-E_1834;size=46;
CCCGCGCCCCGCCCGGTAAAGGCGCACCTCGA
>Uzon_(3).I-E_1065;size=46;
GCGAGGCGAAGCGAAGCCCCCTGGGGGTGCTG
>Uzon_(4).I-E_391;size=46;
GGTGAGCGTAATCATGTGCGAAGGCCGCACAT
>Uzon_(2).I-E_1006;size=46;
GCCAAGGCCCTGGCGGGGGCCCTGGCGCCAAA
>Uzon_(1).I-E_1307;size=46;
AAGTAGGAGGTAGACCATGCCGCTGAACTTC
>Uzon_(1).I-E_1310;size=46;
TCCCAGTAGCTGGCGTCATCCCAGAAGCCCCC
>Uzon_(1).I-E_1343;size=46;
GCTCAGGAGGAGGGTAAGGAGGAGGGTAAGGC
>Uzon_(2).I-E_405;size=46;
GGGGTGCGGGTGGTGGCGGTGGACCCCAGGCA
>Uzon_(1).I-E_1324;size=45;
CGCGCGAATCCACATAATGATGAGCCTCATCAA
>Uzon_(1).I-E_1565;size=45;
AGGGGGAGGGGAGGCGGCCCAAACGGCGGCGG
>Uzon_(1).I-E_1734;size=45;
CCACCGAGCACGAGCAGAGGGAAGGGGGTCC
>Uzon_(4).I-E_616;size=45;
CAGGGGAGCCTCCTTCCCTGGCAGGGGAAGAAG
>Uzon_(1).I-E_1339;size=45;
CTCTTTATTGCACCACCTATAACCTCCACCGA
>Uzon_(4).I-E_400;size=45;
CTTGGATACGACGTAGAAAAGGCCCTCGCCATC
>Uzon_(4).I-E_381;size=45;
CTTATGGGCGAATACCTTGGCTTTCAGGTGGA
>Uzon_(4).I-E_426;size=45;
GGGTGATTCAGCGGTTAGGCCCCCGTGATGGT
>Uzon_(1).I-E_1328;size=45;
AAGGCTCAGAAGGAAGAGCATCACCAGAGTCA
>Uzon_(1).I-E_7442;size=44;
ACATTCCCATGACGGAATCACCCCATAAAAGG
>Uzon_(1).I-E_1674;size=44;
GCGGTGCGAAGCGCCTCGAGAGGACGAACCAG
>Uzon_(1).I-E_1306;size=44;
GTCTCCGAGCTCACCCTGAGCCACGCCGTGGAC
>Uzon_(2).I-E_1339;size=44;
CAGTCTTGATTGAGCGAGGAACAGGGCGGGA
>Uzon_(3).I-E_1402;size=44;
TAGAGTTGACCGTTCTTCACAGGCCGAGCACC
>Uzon_(2).I-E_17257;size=43;
CCCAGGCCACGAGGGGCTCACACGGAGGACGA
>Uzon_(1).I-E_1357;size=43;
GACCCCGGGGTGAGGGCTGGCTGGCTGGCCATA
>Uzon_(3).I-E_1091;size=43;
GTTGGCTATGACTGTTATGCTCGTCCTGGGGG
>Uzon_(4).I-E_479;size=43;
CCCACCGCGCTACCTGGTGCTTCACCACACGGCA
>Uzon_(1).I-E_1366;size=43;
GAAGTCCACTTGACGAAGTGCATCTCCGAGGG
>Uzon_(1).I-E_1346;size=43;
CCCTCGAGGCCCCCCACCTCCTTCAGGCTTTCC
>Uzon_(4).I-E_423;size=43;
GTCTGTTCCCTCCCGGACGAGCTAAGGGAGC
>Uzon_(2).I-E_611;size=42;
GGGCGGGCCTCCCACCACCGGCCAAGGAAGGA
>Uzon_(1).I-E_6972;size=42;
GAGGGGGGGGCAGCCGTGTCCGAGTTATTTGC
>Uzon_(1).I-E_1378;size=42;
GTGAGGGCGTAGAAGCTGAGCTTGGTGAGGGT
>Uzon_(1).I-E_1344;size=42;
TAGACGACCCTGAGGAGCTTCAGCATGCCTCC
>Uzon_(1).I-E_1367;size=42;
GCGGGGCCCCAGCGTCAAGGGGGCGGGGTAG
>Uzon_(3).I-E_10139;size=42;
CCACACCGCTATCAAAAGAACCCTCATTAC
>Uzon_(4).I-E_539;size=42;
GAAGAACCCCGGCCCTCAGCTCAGAAAGCCCC
>Uzon_(4).I-E_444;size=42;
CTTCCCTATCGGCTTCTCTGGCCTCCGACTTAC
>Uzon_(1).I-E_1362;size=42;
CGCCCAAAGGATTTGATAGGATAACAGAAAG
>Uzon_(2).I-E_684;size=42;
ATAGCGGGACCTCAAATAGTAGGTGGTCCCCG
>Uzon_(2).I-E_589;size=42;
GGGAGGCTGGCCGGGGGTGTCCTTGGCCTTGA
>Uzon_(1).I-E_1392;size=42;
TCAGAGCGGAGGCGGCGGGAGCTCCTCGCGGA
>Uzon_(1).I-E_1386;size=42;
CGGACCCGGAAGCGGGCCTCCCCTTCCTCCTC
>Uzon_(4).I-E_468;size=42;
CCCTGCGCCTTCCGTCAGGTGGGCATGGACCCC
>Uzon_(1).I-E_1361;size=42;
GCCCTTCCCCCGGCGGCCACCTGCCCCTCCGG
>Uzon_(2).I-E_2793;size=42;
GGGGCGTGGAGTTCCGCTTGCGGTGGGCCGA
>Uzon_(2).I-E_519;size=42;
GGAGCGGGCTTCTGGACTACGTGGGGGCCCCC
>Uzon_(4).I-E_459;size=42;
CTGTTCCCGGAGGGCATCCGCCTGCGCCTTGT
>Uzon_(2).I-E_472;size=41;
GGCGGGAGGCGAAGGCGGCGCTGGAGGCCGCC
>Uzon_(3).I-E_1070;size=41;
GCGGGGACCTACTTCTACGCCGTGGCGGCCA
>Uzon_(2).I-E_510;size=41;
TGCCTGGCGGGGGTCAACATGGCCATCGTCTT
>Uzon_(4).I-E_472;size=41;
GTTGTTTTTCCGCTCCCCGTAGTCCCCACCGCC
>Uzon_(1).I-E_1394;size=41;
ATGTGGAGCCTTTCTTTTTTCCTGAAACTCTT
>Uzon_(1).I-E_1370;size=41;
CTGGACCCCGAGCGCTTCGGCGACCAGGAGGC
>Uzon_(1).I-E_2204;size=41;
GCCAAAGGCAAATCAAGAAGTGTCCCAGACTA
>Uzon_(1).I-E_1839;size=41;
TAGGACCGGGCGAGGACCTTGGCGGCGGCAAGCC
>Uzon_(4).I-E_574;size=41;
TTGGCCGCTTGCGTCCACGGCGTAAAGCCCAT
>Uzon_(3).I-E_1114;size=40;
GCACCTGTACGCCACCCCCCGGCCTAGGCCGG
>Uzon_(2).I-E_685;size=40;
AGGGTTACAGAACCCTCCGCACCGCCCCCAA
>Uzon_(4).I-E_457;size=40;
AGGGGGCCGGAGTCGGTGTATCCGTATCCC
>Uzon_(2).I-E_850;size=40;
GGTAAGGTTCCCGGCCTGGTATGCGTACCAGA
>Uzon_(1).I-E_1418;size=40;
AAGAAGACCACCTATGAGCCCAAGGCCGAAGG
>Uzon_(1).I-E_1726;size=40;
GCCTGGGCGCTCAGGTGCTCAGGAGCCTAGGC
>Uzon_(1).I-E_1368;size=40;
GCATGGAAATACCCCCTCTTCTCCTCCCGCTC
>Uzon_(1).I-E_1352;size=40;
TCCTCAGGGTCCAGCCATTCCAGCTGCACCGCC
>Uzon_(1).I-E_1389;size=40;
TGGACCGCCACCGGGCCGTCCTCCCGGGGGGC
>Uzon_(4).I-E_25355;size=40;
CGCGCACTGCAAGGGGGCAAGGTTGAGTTGTT
>Uzon_(1).I-E_1371;size=40;
GAGTGACCGCCTCAGACTCAAGGACATGGGTA
>Uzon_(1).I-E_1433;size=39;
GAGGTGAGCCCGGAGGAGGCGGCCCTCCTCAA
>Uzon_(1).I-E_1424;size=39;
AGGTCCAGAAGGCCAGAGATTAGAGCGCCCAC
>Uzon_(1).I-E_1544;size=39;
GTGGAGCCGGTGAAGTTCACCCCCGAGGTCAAGG
>Uzon_(2).I-E_798;size=39;
GTGGGCGTACTGGGTGGCGAGGTAGGAGAGTC
>Uzon_(2).I-E_154;size=39;
AACGGCTGGCACCCCCACATCCACGCCCTTCTC
>Uzon_(1).I-E_1429;size=39;
GCCCTCCAAAACCACCTTGATAACGAGAGGCA
>Uzon_(1).I-E_1385;size=39;
CCTTTTTTAGGCACCTTGGTCTTGAAGATGGT
>Uzon_(1).I-E_1630;size=39;
GAAGCGGGAGAGGGCGGCCACATCCCAGACCTCA
>Uzon_(4).I-E_26402;size=38;
GCGGGCTTTAATCGTTTTCTGGTGCTGGGACG
>Uzon_(1).I-E_1629;size=38;
GACCCCCTAGGCGCTCCCCGGGGAAGACCCTT
>Uzon_(2).I-E_765;size=38;
CGGGCAAGCATCGCATCCGCCCGCAGGGCGGG
>Uzon_(1).I-E_1380;size=38;
GGTTAGTCTATCCATGTCTATCCACAGGCATCC
>Uzon_(3).I-E_1111;size=38;
TCCAGGGAGAAGTCCACCCCTTCGAATCGGGAG
>Uzon_(2).I-E_544;size=38;
GCCGAGGCCATCGCCCGGGTGAAGGACTTGGT
>Uzon_(1).I-E_1896;size=37;
AAACCACTTCCTCATTGGGGCACAGCCTATA
>Uzon_(2).I-E_822;size=37;
GGGCACGCGGAGTGGGATGAGGAGCTCCGCGC
>Uzon_(4).I-E_593;size=37;
CTTGGGGTAGTGCTCCTCGGCGATTTTCCGGT
>Uzon_(3).I-E_1169;size=37;
AGGAATCCCAGTATTGGGGTAGGGGCTCCCCT
>Uzon_(1).I-E_2274;size=37;
GCCCTCATTGAGGAGTCCTTGGGCCTGAAGGT
>Uzon_(4).I-E_489;size=37;
GCCTAGACCTGCCTTCCCCGTTTTGAAGAATCGC
>Uzon_(2).I-E_517;size=37;
GACACCGACTCCCCTCGCAGGGAAAGGGTGC
>Uzon_(1).I-E_1604;size=37;
AACGATTCTGGGCCAGCTCCCTCCCCAGGGC
>Uzon_(3).I-E_1183;size=37;
GAGGGGGGGGAGGGGAGGAAGGTTGTCCAAA
>Uzon_(2).I-E_640;size=37;
ACAAGGCAGAGGTAGCCGACGTCCCGGGAATC
>Uzon_(1).I-E_1465;size=37;
CCGGCCATTCGTTGCCAGCCCGGGGCCTCGG
>Uzon_(4).I-E_494;size=37;
ATGACCGTCCTTTCCCCGCCGTGCTCGGCCCA
>Uzon_(1).I-E_1402;size=37;
TGCTCACGCACCTAGGGCGAAAGGGTGAGATGCCGCAC
>Uzon_(1).I-E_1412;size=37;
CCAGAGGAAAAGGGCCTCCACGTAGAGAGCGA
>Uzon_(1).I-E_6966;size=36;
CAAGGAAGGGAAAAATCATGCTCCTGCACCCC
>Uzon_(1).I-E_1403;size=36;
AGATTGAGCATGTCCTTCCTCCCTCGTTCTTCG
>Uzon_(2).I-E_1134;size=36;
GAGCAAGTGGCTCAGAGGCTATTCTGGTAGAC
>Uzon_(1).I-E_1555;size=36;
GAGCGCCAGCCCGCTACCGATTACCCCAAAAA
>Uzon_(1).I-E_1449;size=36;
GGCGAGGCAAGGGCGGGGCCCCTACCCCGCCCCC
>Uzon_(1).I-E_1844;size=36;
CGGCATTGATCTCACTTTCCCGGTCCCCGGAGC
>Uzon_(4).I-E_502;size=36;
CTATCTCAACGCGATGCCGGAGGAGCAAGCCC
>Uzon_(4).I-E_628;size=36;
ATATGCCGCCAAGGGCATGGGCGTGGGGGGGC
>Uzon_(4).I-E_8255;size=36;
GACCTCAAACTCCCCACCCGAGCCGGCCCCCCC
>Uzon_(1).I-E_1456;size=36;
GACTCGGGCAGCGGGGTGCCCCCCGTGGTCCT
>Uzon_(4).I-E_485;size=36;
GGCCCATGCGCCTGCCGGCCCAAAGCTCCGGG
>Uzon_(4).I-E_637;size=35;
GCCACCGCCCCCAAGGCCAGCGTCTCCAGCGT
>Uzon_(4).I-E_548;size=35;
TAGGCCTTGCCTACCATGTAGCGCGCGTAATA
>Uzon_(3).I-E_1202;size=35;
TAGTCCCTCAGGGCTCCCCTGAGGCCCACAGG
>Uzon_(3).I-E_1249;size=35;
CTTGCCCCCACGGGACGAACGCTTCCCACGGT
>Uzon_(3).I-E_1174;size=35;
ACCTCTCACACCGTGCCTCGGAGACGCAACCT
>Uzon_(1).I-E_1948;size=35;
TCGAGGACCCCCCTTTCCCTCTTCAAGGCCTGG
>Uzon_(1).I-E_1497;size=35;
CTGGCCTGGGGGGAGGAGACGGGGGAAAACTAC
>Uzon_(1).I-E_1628;size=35;
CGCTGGGCCAGGTCTGCCATGTCGCGGAAGAC
>Uzon_(5).I-E_2188;size=35;
ACAGCCACGGCCCCAGCAATGTGCCGCAGGGT
>Uzon_(4).I-E_538;size=35;
ATCGTGGTGGTGGAGGGCGGCACCTCTCCAGC
>Uzon_(1).I-E_1843;size=35;
TTCTGGGGGGTCACGGTGAGGGTGGTGGTGCC
>Uzon_(1).I-E_1545;size=35;
GTCGCGGTGGGCCAAGCCGTGCTCCCGCTCCT
>Uzon_(3).I-E_22574;size=35;
ATCGCGAATCTCCTTCGCGGGAGTGGCGCTTGC
>Uzon_(1).I-E_1455;size=35;
GCGGAGAGGCTTTCCGCCCTCCTCTCGAGCC
>Uzon_(4).I-E_596;size=35;
ACCACGTGAGTCGGCAAGGCAACCGGGGCATT
>Uzon_(3).I-E_1141;size=35;
GCCGGGGAAACCCCCAGGATCCGGGCCGCCAGG
>Uzon_(1).I-E_2003;size=35;
GGGGTGGGGGGTGGCCCAGTAAATCGCTCTGT
>Uzon_(1).I-E_1417;size=35;
AGGAGGAGGATTCAACTAAGGAAAGAGCCTCA
>Uzon_(1).I-E_1482;size=35;
TTAGGGCGCGGAACCAATCGGCGTGAGGAGCC
>Uzon_(2).I-E_17657;size=34;
CCCAGGCTCCGAGTTACCGGGACCTGGAGGA
>Uzon_(1).I-E_1880;size=34;
CTCTAGCTAAGTGGGGAGGGGGGAGGAACCCCC
>Uzon_(3).I-E_10059;size=34;
GAGGGGGGGGCCCCCCCCCTGTCGGAGTTATT
>Uzon_(1).I-E_1813;size=34;
GGGCTGTTCTTTTGGACCTGGGGGAGTGCCCC
>Uzon_(1).I-E_1479;size=34;
TGCTCGGCCTGTGCGGGACGGCGAGGTCTACC
>Uzon_(1).I-E_1494;size=34;
TCCTCCTCCGTGGCCGTGGGCGGCAGCCTAAGC
>Uzon_(2).I-E_663;size=34;
CTTCGCCGCCAGATCCGGCTCATGGGCCTCCT
>Uzon_(3).I-E_1177;size=34;
CTCACGGACGAGGAGGTCCTGGCGGGGGACATCC
>Uzon_(1).I-E_1681;size=34;
GCCGGGCGGTCCGGGAGGCGGCTTTGGATGCCC
>Uzon_(1).I-E_1492;size=34;
CCATCGGGCCCGCCCTGGACGGAGAACCCCTG
>Uzon_(1).I-E_1428;size=34;
GACGCAGGAACAAACTGAGCCAAAAGGGAGCA
>Uzon_(3).I-E_1263;size=34;
CGCTCGTCCGGCCAGGGGGCCTCCTCCGTGCCG
>Uzon_(1).I-E_1434;size=34;
AGGGGCACTAGGGGAAGCGTCAGGGCCCTTC
>Uzon_(1).I-E_18241;size=33;
TTCGGTCTGATGCCTGAGGCCTACAGGTATGG
>Uzon_(1).I-E_2119;size=33;
CTAAAAGAACCCCGATGGATATTGACTGTTGC
>Uzon_(4).I-E_632;size=33;
GGTGCCGAGGGACCTCTCGGCCCTGAAGCCCCT
>Uzon_(2).I-E_1586;size=33;
CCTTCGGCCAAGAAGAAAACCCAGACCTCCTA
>Uzon_(4).I-E_584;size=33;
CGGTAGGCCGCCCTCGAGGAGGCCTCCCAGCCC
>Uzon_(2).I-E_2150;size=33;
GGGGCGTGGAGTTCGCCCCCATGGCGGCAAA
>Uzon_(3).I-E_1244;size=33;
AGGTTGCCGATAACCCTCTAGGTCAGGCGATA
>Uzon_(3).I-E_1366;size=32;
GGCCCAGCTACCGCCGTTGCCTCCGCCCGTCC
>Uzon_(2).I-E_909;size=32;
GCCACTCCGGCCAGCACCAGCCCCAGGGCCAC
>Uzon_(1).I-E_2036;size=32;
CCGCGCTGACACCAATAGTGGCCCCGAGCACG
>Uzon_(4).I-E_631;size=32;
GAAGACCGCGAGGAGGAGGAGGCCCACCGAGGCCC
>Uzon_(1).I-E_1551;size=32;
GGGAGTTCCAGCCCTCCGGCCCCGAGCTGGAC
>Uzon_(1).I-E_2100;size=32;
CTCGTTCGCAACGATAGTCGTGGGGACCGGGAT
>Uzon_(2).I-E_1766;size=32;
ACAGGCTCACCGCTAACGGTTACCGGTGTATG
>Uzon_(3).I-E_1342;size=32;
GACATAGAGCCATTCTCGCAGATAATCGCGAAATGCGCTGTTGTCCCGCAT
>Uzon_(1).I-E_1486;size=32;
TCGCATCGGCTGAAGCTGAAACCGGGGGACCGG
>Uzon_(1).I-E_1519;size=32;
TTCTCGCTAAAATCGCAGGACTCTTCCAGAC
>Uzon_(1).I-E_1488;size=32;
GGTATTTACGCTCTCATAGCTGTGGCTACTGGC
>Uzon_(1).I-E_1495;size=32;
CCTGCACCCCCCGGCTGGTGGACGCCCGAGCTC
>Uzon_(2).I-E_735;size=32;
CGCCGGGGAGGAGATACAGGTCCAGGCCGAGG
>Uzon_(1).I-E_1585;size=32;
GCGAAGTTCCGGTTTTCCGGTGGTCCGAATC
>Uzon_(1).I-E_2154;size=32;
CCAGTAAACCACGGATCCAGTCCATAGTAATA
>Uzon_(2).I-E_11484;size=32;
ACCAGGTTGGGCCCAGCAATGTGGCACCTGGA
>Uzon_(1).I-E_1475;size=32;
ACAAAAGCGTAGAGCTCGGTCTCGGCCCCGCCA
>Uzon_(4).I-E_649;size=32;
GATGGCCCCGTCCACCATCACGTACCGGGCCCC
>Uzon_(4).I-E_29885;size=32;
GCACGGCGAGCTCTACCTGCTGCAGAGAGCCGC
>Uzon_(1).I-E_1751;size=31;
CCTCCGGTCCCGCTCGGCCCGGAAGGCGGCCC
>Uzon_(1).I-E_8976;size=31;
TGAATACCAGACGGAGAACGGGAATTTTTCAG
>Uzon_(2).I-E_1979;size=31;
AGGGCGATGCGGTTCGCGACGCGATTATAGCC
>Uzon_(1).I-E_1731;size=31;
GCGGGAGAAAGCCTAATCACCCTTACCGAGAT
>Uzon_(1).I-E_1540;size=31;
GGACCTCGAAGCGAGGGGGTCCCGATTCCGGTA
>Uzon_(1).I-E_1582;size=31;
AGAAAGCGGGCCACGGCCGCCCCTATCGCTGCC
>Uzon_(1).I-E_1512;size=31;
AAGTTGCCCCCGGGGTAGGGGAGGCGGAAGGC
>Uzon_(3).I-E_1294;size=31;
GTTGGGGAGGACCACCCCAAGGGTGGTCGCATC
>Uzon_(4).I-E_693;size=31;
CCCTGGACAGGGGCCCGGCCCACCCCGTGCCC
>Uzon_(1).I-E_2075;size=31;
ATGAAGACGGTGTTCGTGGGTCTATTGGTGCT
>Uzon_(3).I-E_1207;size=31;
GTATCCTACTCATGTCTGCTCATGTAGCCGCC
>Uzon_(1).I-E_4887;size=31;
GGGGTGAGTTGTGTGGAAGGGCTCGTTCCGGA
>Uzon_(2).I-E_3131;size=31;
AGGGCGAGGCGGCTCTTGGGGAGCGAGGAGTC
>Uzon_(1).I-E_1597;size=31;
CCTCCCTACCAGTAGCCCGTCCGAGGGCGGGC
>Uzon_(1).I-E_1593;size=31;
GACGTGGTGATGGCCATCCTCGGCTTCTGGCCC
>Uzon_(4).I-E_613;size=31;
GCCGCCCTTCTAAGAGAAGCTCAGCTCAGGT
>Uzon_(4).I-E_671;size=31;
TAGTGGCTGGTGTGTCTGCTTCTTTCAAGGCC
>Uzon_(1).I-E_2125;size=31;
TTCTTCGTCCGACCAGCCGGGGATGTAGGACT
>Uzon_(1).I-E_5144;size=30;
GGAAAGCGGTCAGACATATCCTCCTGAGGAGCCC
>Uzon_(1).I-E_2030;size=30;
CTGGTGGACGCCCGCACGGGCAAGCTCACCGTC
>Uzon_(1).I-E_1516;size=30;
CAGGTTTTTGGGAAGCCGGAACCTCCTCATGGG
>Uzon_(5).I-E_176;size=30;
GGGGACCGCCGGGTGGGCCTCTGGTTCGAGCG
>Uzon_(4).I-E_780;size=30;
AAACGTACGGCCCGCCGGGAGGTGGAAGGTGA
>Uzon_(1).I-E_1518;size=30;
TCCAGGTCAGGGGGCCTGAAGAGCAACATGA
>Uzon_(4).I-E_9181;size=30;
GCAACCGCAGCTCTACCTGCTGCAGGTGGCCTC
>Uzon_(4).I-E_692;size=30;
TTAGCCAGCTTCGGCCTGAGCAGCGCGGGGGA
>Uzon_(4).I-E_4647;size=30;
GGTAGCTCCCAACCCAGAGAGGACCCGGCGAGA
>Uzon_(4).I-E_5304;size=30;
GAGGTCAGCATGCCGCGAGCTGAGGGCCGCAC
>Uzon_(4).I-E_9977;size=30;
GCTGGGCCAACGCAACCCCGCCCCGGGGGCCGC
>Uzon_(1).I-E_1532;size=30;
CACAATGTGCAGGATAGGCTAGGGGAGCGTTTGA
>Uzon_(1).I-E_5732;size=30;
GTTTCCCTTTTCCAGCCAGATGGGGCCGCTCC
>Uzon_(1).I-E_1969;size=30;
GGTTCTTCGCATGAGGCTATCCTGCGCGGGTA
>Uzon_(1).I-E_1526;size=30;
TACGGGGTGCGCCTAGGCCTCGTCAACGTGAAG
>Uzon_(1).I-E_1509;size=30;
GCCACGCACCAGCGTGGCTTTCAGTACCCTCCC
>Uzon_(1).I-E_1527;size=30;
CTTGGCATTTCCCCTAGCGGTAAGGACATTGCC
>Uzon_(3).I-E_1712;size=30;
GCCGCCATCGGCAGGCCCAGCGCAGGCCCCTTC
>Uzon_(3).I-E_1232;size=30;
ACGCGGCTTGAGCTTCCGATCGGGGTGGACAA
>Uzon_(2).I-E_6017;size=29;
AGCCCGAGGCCGCTAACGGGGACCGAGGTATG
>Uzon_(4).I-E_25617;size=29;
GAGGCGAGCATGCCGCGAGCCGAGGAGCACAG
>Uzon_(4).I-E_24912;size=29;
GGCAACGAGACCGACACGCGCGAGGGGAACCAC
>Uzon_(1).I-E_1550;size=29;
GACCACACTCTCATGCATCACACTCCTCTGTAC
>Uzon_(1).I-E_1616;size=29;
AGCAGAGAGGACGTCAGCCAACCTCCTGACGC
>Uzon_(1).I-E_14584;size=29;
GTAGGGGCGCAGGCCAGGAAGCCTGAGCAAA
>Uzon_(4).I-E_20368;size=29;
GCTAGCTGTAATCGTTTTCTGGGGCGGGGAGG
>Uzon_(4).I-E_766;size=29;
TTTACAGCGCCATCAGGAATTGCACCGGGCGG
>Uzon_(3).I-E_1934;size=29;
TTGGTAGGCACGTTAGTCGGTGCTCGGCTCGT
>Uzon_(3).I-E_1258;size=29;
CCGCGACGCCTAAGAGAACGTTTTCGCCGTTC
>Uzon_(3).I-E_1214;size=29;
GCTGTGGTTCCTCTCCGGGTCTCAACGGGTGG
>Uzon_(1).I-E_1595;size=29;
CCCGCGAGGCCGTCCTCAAGACCGACCGCACC
>Uzon_(2).I-E_2922;size=29;
TTCGGGGTCGGCCCTACCGGGACCTGGAGGA
>Uzon_(1).I-E_1520;size=29;
CGGTGGCCCCTTTCGCGCAGCCACTGCTCCCC
>Uzon_(1).I-E_1572;size=29;
CTCAGCTAGCCGGTTGAGGTTGGGGTCGGATT
>Uzon_(1).I-E_1636;size=28;
CATACCCCTATATCATGGAAGCGGCGCGCTTA
>Uzon_(3).I-E_1374;size=28;
GCGCCCAGGATGCTGTCTATCAGGCCGCCCAG
>Uzon_(2).I-E_617;size=28;
GACCAAAACTTCGTCCGGTCCACCGAGACCGG
>Uzon_(2).I-E_827;size=28;
CGAAGCCCCCTCGCTTCGGCCTCCCGAACGAC
>Uzon_(1).I-E_2326;size=28;
AAGCCGAAACACCAGCCACCACCTTAGCCGTC
>Uzon_(3).I-E_1310;size=28;
AAGAGGCGGAGGAGGCGGCCCGTCGGGCCCGGAA
>Uzon_(4).I-E_691;size=28;
ACTTGGGGCGAAGAGGCGGAGGGGGTGCGACC
>Uzon_(2).I-E_2234;size=27;
ACAGGCTCACCGCCGTGCCTTACCGGTGTATG
>Uzon_(5).I-E_23149;size=27;
ACATCTCCCTGGCCCTGCGCCGGGACCAGGGA
>Uzon_(1).I-E_6792;size=27;
GCGTGAGCCGCCTATAACCAACCGCACTGAGC
>Uzon_(4).I-E_7620;size=27;
GGGGCGGTTCCACCACCCCCCCACCGGGGGGG
>Uzon_(1).I-E_1697;size=27;
CTGGAGAGTGGCGCCACGGAATGGTCGGAAC
>Uzon_(4).I-E_818;size=27;
CACTCCCCAAACGGGTGTGGTATTATGTGAGT
>Uzon_(4).I-E_901;size=27;
GACGTCGCCTTTTTCAGCCTTCTTTCCCGCCATC
>Uzon_(1).I-E_1602;size=27;
AGGGCAAAGAAGCACGGGAAGAAGGGGTACCG
>Uzon_(4).I-E_787;size=27;
GTGGCTAATCTGCTTAGGGGTAGCGGCGCATG
>Uzon_(1).I-E_1647;size=27;
TAGCTGAGCACTTTGCTGGAGATGGCAGTAGC
>Uzon_(2).I-E_3856;size=27;
CAGTCTTGATTGACCCCCCCATCCTGGTCCC
>Uzon_(4).I-E_827;size=27;
GATGGCGACCTTTATCTACTTCAGGTAGCCTC
>Uzon_(1).I-E_1827;size=27;
AGGAATCCCAGTCCGGTAGGGACTCCCCCTCA
>Uzon_(1).I-E_1579;size=27;
AGGGCAAAGCTCGCCCGGGCAAACTCGCTAGC
>Uzon_(1).I-E_1594;size=27;
GGCCTCCTCCGCCCTCCGATAGGCCGGCAAACT
>Uzon_(1).I-E_1610;size=27;
AAATCGCCGATGGGACCACGTTCGGTTAGCTC
>Uzon_(4).I-E_797;size=27;
GGGGACCTGGTGGTGGCCCACGCCCTGGGCC
>Uzon_(1).I-E_2093;size=27;
CTTGATTCTTTCCCCTTTAAGGCTACTGAGGCT
>Uzon_(1).I-E_1611;size=27;
TCATTCGGCGGGCTGTAAGAGCGAAGCCAGGAC
>Uzon_(1).I-E_1598;size=27;
CCCGCTCGTCCCCGCCCCGGCATAGGCCAGGC
>Uzon_(1).I-E_1637;size=27;
GTAGCCAGGGCAGGAGGCCCTTTACCTGCTAT
>Uzon_(2).I-E_2419;size=26;
TGCCCGTGGCCGCTAACGCAATGGGCGGCTTT
>Uzon_(2).I-E_4322;size=26;
GAAAGGGGCTCGTACCACCGGCGGTAGGACGA
>Uzon_(1).I-E_1994;size=26;
GAGGTTCGGGCGGTCGGCGAAGACCAGGGCCGC
>Uzon_(3).I-E_27833;size=26;
AGGGCGGGGTCCTCTTCAGGGTCCCGGGGGAG
>Uzon_(1).I-E_2702;size=26;
GTTGCGGCCGGGGTTTCCGCTTCTTTCAAAGCC
>Uzon_(4).I-E_21920;size=26;
GCACGGCCAAAGCAACACCGCCCCGAGGGGCGC
>Uzon_(1).I-E_1599;size=26;
GCCGAGGCCGAGGCTCAGCGAAGAGCCATCAG
>Uzon_(1).I-E_1675;size=26;
GACGGCACTAAAGCGGCTCGCGTTGTAGTGGC
>Uzon_(4).I-E_70863;size=26;
GAGGAGGCCGAGCAACACCTCGCCGCCCACAGC
>Uzon_(4).I-E_965;size=26;
TCGGCGGCGAGGCTTGCCGTGAAGCCGCGCTC
>Uzon_(3).I-E_1343;size=26;
AGTATGGCAGTCATAGACCACCTAGAAGCCTGA
>Uzon_(3).I-E_1867;size=26;
CCTACATTCTCCTTCCGGCCGCAGAGGCCCAC
>Uzon_(4).I-E_9939;size=26;
ACCCCGCTCTTTAGCGTGCACCTCCCTGACTC
>Uzon_(4).I-E_933;size=26;
TCCCTTCGCCTGCTGGAAGGCCGGCTGGATTC
>Uzon_(4).I-E_854;size=25;
GCCCGGGAGGCGGTCATTGACTCCACGACTGA
>Uzon_(4).I-E_859;size=25;
GTGGCGCTAGCGGAAGCAATCTGGAAAGTGAAA
>Uzon_(1).I-E_1657;size=25;
TATCGTAGCAAGAAGCAGCTAAAGGATCTAAA
>Uzon_(1).I-E_18160;size=25;
GGCAACAGGAACGCCAGAACCGCCACAAACTCT
>Uzon_(1).I-E_1653;size=25;
CCTTTGGGCGCTTTGGGCGGCCCGCCCAGAGC
>Uzon_(1).I-E_1669;size=25;
GCCCTGGAGGAGATTGCCCAGTCCTCCCCCTC
>Uzon_(1).I-E_1624;size=25;
GGTCCTCCCGGTCAGAATAACCCTGACCACGC
>Uzon_(3).I-E_1404;size=25;
GGCCTCCCAAACGGAGGGCGGGACCGTGAGGG
>Uzon_(4).I-E_791;size=25;
GAGGGATTTACTGGGATGCGTCCTTGCCTTTGC
>Uzon_(3).I-E_1959;size=25;
TCCATCTGCTGCAGAGAAGGAAGATAGGAGC
>Uzon_(3).I-E_1337;size=25;
ACGTATATCAAGACCGCGGTAGAGCATGCTAC
>Uzon_(1).I-E_1590;size=25;
ATCGTCGCCATCCTCATCGAGGGAATAGCCAG
>Uzon_(2).I-E_1678;size=25;
CCGCGTGGCGCCCCCTCCGCCCTTATCTATACC
>Uzon_(4).I-E_6269;size=25;
GCTGGGCCAAAGGAGCACCTCGCCGCCCTCATC
>Uzon_(2).I-E_3057;size=25;
GAGCAAGTGGCTCAGCGAGGAACATGGTAGAC
>Uzon_(3).I-E_30926;size=25;
CGCGTGGGCCAGGGCCCTCTCCGTTGCCGCT
>Uzon_(3).I-E_1397;size=25;
AGGGGCGACATGTCAAGGGACAGGCATAACCCAC
>Uzon_(1).I-E_1666;size=25;
CCACATCTTTCCCCGCCCCAGCCCGCCTGGGCC
>Uzon_(2).I-E_12183;size=25;
TGCCCGAGGCCGCTACCGGTTTCCGGTGCATG
>Uzon_(2).I-E_2774;size=24;
GGGCGAGCCTCCCAGCGAGGAACAGGTCGGGA
>Uzon_(3).I-E_1665;size=24;
GTGTTCGTCAACTTTCTCCCTCAGCCTTCGGGC
>Uzon_(2).I-E_4130;size=24;
CCTTCGGCCAAGAGTGCCCGCCAGACCTCCTA
>Uzon_(5).I-E_160;size=24;
GGGCGCGTCCAGGCCGAGGAGATGCTCCAGC
>Uzon_(3).I-E_38732;size=24;
TTGGAAAGAATGGCTAACCCGGGAGTGGTCCCGGTTTGACTC
>Uzon_(3).I-E_3235;size=24;
CCAAACCTGCTGACCAAAATAACTATCACAAT
>Uzon_(3).I-E_1645;size=24;
CTAACTTCACATACTGGCTAGCCTCAGCATAG
>Uzon_(4).I-E_956;size=24;
GAGATGGCCCCGGCCGTGGTCCGGGCGGGGGA
>Uzon_(1).I-E_1706;size=24;
ATTGCCGATAGTGCAGTAACCGCCTCCAAGCTA
>Uzon_(4).I-E_26369;size=24;
CACGGAAGGGAAAAATTCACAGTCAACACAGA
>Uzon_(4).I-E_7265;size=24;
CACGGAAGGGAAAAATGCACACCACACCGCCA
>Uzon_(4).I-E_1049;size=24;
AAAACTAGGGCCACCTCGCCCGGCTGGGGTAT
>Uzon_(1).I-E_1705;size=24;
GGTCCGGAGCCACCGCCACACCGTCCTCCACG
>Uzon_(1).I-E_1601;size=24;
ACCTGTCTCGGGCCAAGACAATAATGCCAAA
>Uzon_(2).I-E_2117;size=24;
GAGCAAGTGGCGCCCCAGCAATGGGCGGCTTT
>Uzon_(4).I-E_6806;size=24;
ACCCTCCACTCCACCCTGCACCTCCACGACCC
>Uzon_(1).I-E_1717;size=24;
GTCTACCGCTCGGAGAAAAGCGAGCGGTGGGC
>Uzon_(1).I-E_1698;size=24;
GCCGAGGCGGTGCGGGGCTTCCTGGAGGCCAT
>Uzon_(3).I-E_1499;size=24;
CCCCGTGGCCTGACTGAACTGCTGCGGCCCCC
>Uzon_(2).I-E_1783;size=24;
GGGGCGTGGAGTTCGCCCCCTCCGCCACCTATGACCC
>Uzon_(2).I-E_4112;size=24;
GCAGCGGGGACCCCCGCCCCCGGCGGGCCGA
>Uzon_(1).I-E_1626;size=24;
AGGAGGGTGAGGGACCTGCTCATGGTGAGGGC
>Uzon_(2).I-E_3329;size=24;
CCTTCGGGCACGTACCACCGGCCAAGGAAGGA
>Uzon_(3).I-E_1590;size=24;
GAGTATCGTTCCCGCCTGACCTACGGCTTGGA
>Uzon_(1).I-E_1642;size=24;
TATTGACCCGGTACAAAATTTAGGCGCGCCCC
>Uzon_(1).I-E_1690;size=24;
CTGCCGTGCGGAGCGCTGTCGTCACGGACGAC
>Uzon_(1).I-E_1684;size=24;
TCTAGAGCAAACGGGTACATGCTGTCTCCCCA
>Uzon_(3).I-E_3283;size=24;
CCCCCCCCCACCCCCCCCGGGGGGGGGAGGCG
>Uzon_(1).I-E_1728;size=24;
GGTACTCCACAAGGCGAAGAGCCCAGTCGGCCA
>Uzon_(1).I-E_7723;size=23;
CACGAAAGGGAAGAATGATGCTCGCGCACAGC
>Uzon_(1).I-E_1700;size=23;
GATGAAGGACCCTCATGCTCCGTACTCCCTCA
>Uzon_(5).I-E_8119;size=23;
ACAGACTCTGCGCCGCCGCGCCGCATACTCTA
>Uzon_(1).I-E_1722;size=23;
CCCATGCTCACCCCCCCTTAGAGGCCGCCCCG
>Uzon_(1).I-E_1679;size=23;
CCCGGCGGGTTCCCCGGGAGGTGGTCTATCTC
>Uzon_(4).I-E_3752;size=23;
CACGGAAGGGAACATCACCCCCCACACCGCCA
>Uzon_(1).I-E_1623;size=23;
ACCTTGCCGCCCCGCTGCACCACCCGCTTTTC
>Uzon_(2).I-E_4696;size=23;
TTCGGGGTCGGCCCAGCAATGTGCCGCAGGGT
>Uzon_(3).I-E_29089;size=23;
CGTGCTGCTAGTCCACGTCGAGGGACGAAAAG
>Uzon_(1).I-E_6240;size=23;
CTCTGGGCCGAGCAGTTTTCTGTGCCGTCTGA
>Uzon_(1).I-E_1656;size=23;
ACGGGCGGGCCGCCTCCCCTTCTCCCTGAGC
>Uzon_(1).I-E_1619;size=23;
AAGCGTCGGAGGTAGCCGATGAAGACGTACTCC
>Uzon_(5).I-E_206;size=23;
GAGCGGACGACCTTGCCCCCGAGGTCCAGGGC
>Uzon_(5).I-E_1206;size=23;
ACGTGGTGGTGGTCGTCCACCATGTCGTCGT
>Uzon_(1).I-E_15641;size=23;
AAGAAGACCTGCGTCGCAGGAGAGAGACACCGA
>Uzon_(4).I-E_71961;size=23;
GGACGGGGAGCGCTACCTGCTGGCGGAGGCCCC
>Uzon_(3).I-E_1421;size=23;
CGTTCGTCTCGTGGGGGCAAGATTGGTTTTTA
>Uzon_(3).I-E_1562;size=23;
TCGGATGGGGATGATGCGGGTGATGGGGGGGA
>Uzon_(3).I-E_1459;size=23;
ATCACCTGCTCCACCTGCTTCACCTGCTCCGC
>Uzon_(1).I-E_1682;size=23;
CTCTACGAGGGCGAGATGCCCCTCATGATGCGG
>Uzon_(1).I-E_1688;size=23;
AGGGGGGGACCCTTACCGAGGTAGCGGGGGGC
>Uzon_(3).I-E_1677;size=22;
GGGAACCCCCACCAGGGCGGCCGCTACCCCTG
>Uzon_(2).I-E_4636;size=22;
TAGGTAATCCCGCCGTGCCTAGGTCCAAGAGC
>Uzon_(1).I-E_1727;size=22;
GCCAGCACCCTCCAGGGGCTTCTCCGCCTCACCC
>Uzon_(3).I-E_1550;size=22;
TAAAGCTCCTGCCCGCCCTCGCCCCGGGCCCA
>Uzon_(1).I-E_1740;size=22;
GTCATCGACGGGGAACAGCGCATCTTTATCATGAACCTGGATGGTAGTGATCAG
>Uzon_(2).I-E_1379;size=22;
GGGGGGCCCTTGTGGAGCCGCCACCGGGTGAC
>Uzon_(1).I-E_1707;size=22;
GGGGCCCGGGTGGGCCTCTCCCCCTTTGCCCT
>Uzon_(1).I-E_1787;size=22;
GCGGTGGGGGATGCAGCGGTGGAAGGCGTGGGA
>Uzon_(4).I-E_1126;size=22;
GGCCTCGTGAGGTCGGGCGTTCACCCCCTGGT
>Uzon_(3).I-E_1592;size=22;
GACCCCACGGCGGGAAGGCCCCGCATGGGAGTC
>Uzon_(3).I-E_2289;size=22;
AGTGACGAGATGGGAGGGGTCGGGAGCCACCGCC
>Uzon_(4).I-E_1028;size=22;
CAACATGACCCCACATTGAGCATCGTTGAGCC
>Uzon_(4).I-E_8427;size=22;
GCCTCCTGGACAAGGACCCAAAGAGCCCTCATC
>Uzon_(1).I-E_1691;size=22;
TGCGACAAGGGGTGCAAGAGCAAGAGGAGGTA
>Uzon_(1).I-E_1733;size=22;
GTCATGAGGGCCTACGGCCCTCTCTCAGACAGGA
>Uzon_(2).I-E_4067;size=22;
AAGCCGCGAATGCGCTATCCGATCCGGCAAA
>Uzon_(1).I-E_1735;size=22;
AACACGGGCCACACTCATGAGCAGGTAGACAGAA
>Uzon_(2).I-E_4799;size=22;
GGAGCGGGGAGCCCGCCCCCAGCCTGGCCCC
>Uzon_(3).I-E_1583;size=22;
CCATTGCATATAGGATTTCTGGACCGCTTCCT
>Uzon_(4).I-E_1137;size=22;
ACCGGGGTCCGTCATCGGATGTCGGGGTCCC
>Uzon_(3).I-E_6929;size=22;
GACCATGTCCTCATCATACCCCCTATATGCAC
>Uzon_(2).I-E_14547;size=22;
ACCAGGGTGGCCCCAGCAAAGGGCCACATCGT
>Uzon_(3).I-E_1594;size=22;
CTGATACAGCATGCTCAATATTGTGTGTTGCCCAATCACCAC
>Uzon_(2).I-E_13075;size=21;
AGGGCGATGCCGCCCTAGCGGTGGTCGGAGTC
>Uzon_(1).I-E_7896;size=21;
CCATAGGAGACGGCGGCGACTGGTCGTGTTCC
>Uzon_(1).I-E_1692;size=21;
ATGCCGCACTTGTGATAGGAGCCTCACCGCTA
>Uzon_(2).I-E_279;size=21;
TCCACGAGCGTGCCATCCGCTAGAACAAGGTC
>Uzon_(4).I-E_23350;size=21;
AGGTCTTCCGTGACTTGCGACTTGAGGATCGC
>Uzon_(3).I-E_3573;size=21;
CGAAGACCCCAAACTTCGAGGGCGCAACCGACC
>Uzon_(1).I-E_1756;size=21;
TTGGCCGAACGCACCGCACCCTCGTAGACACC
>Uzon_(3).I-E_1643;size=21;
TGGTATCAGTCTAGAGGAGATGCGCGCACCGA
>Uzon_(1).I-E_2027;size=21;
ACCTCAAGCCCCCACCAATAAGACAACATACC
>Uzon_(1).I-E_1753;size=21;
CGTGCCCGTAAGGGTAAGGGCGGGGATAAGGTC
>Uzon_(3).I-E_1640;size=21;
CGGACCTGCTTTATTCCTCCGGGGTCAACTAC
>Uzon_(2).I-E_16543;size=21;
AACCCTATCCCGCCCCAGCAAACCGCGGCATG
>Uzon_(1).I-E_1715;size=21;
CGCCCCGAGGAGGCCATCGTGCTCATGCTCCT
>Uzon_(1).I-E_1709;size=21;
TAGCGTACTGCTATGCTAGGCTATGGGGCGAT
>Uzon_(4).I-E_9898;size=21;
GCTGGCTTTCATCGATTTCTGCGGCGGGGAGG
>Uzon_(5).I-E_236;size=21;
AAGCGGAGGAGGGGATGAGGGTCCTCGGGCGG
>Uzon_(4).I-E_24123;size=21;
GCGTGTGGCCAGGGATAGGGGCGCGCGGGGCG
>Uzon_(4).I-E_6122;size=21;
GACTGAGAGGCAAAAATCAGATCCCGCAGAGA
>Uzon_(1).I-E_12767;size=21;
CCGGACCATTGCCGACCATGCAAATAAGCGGCC
>Uzon_(1).I-E_1749;size=21;
AATCAGACCGCGAGCTACTAGCCATGGGACTC
>Uzon_(1).I-E_1819;size=21;
AACAGTCGCCAGCAGCAACAATATCCGCTAC
>Uzon_(1).I-E_1805;size=21;
GTCCTCGGGGTACCCGCACCCTACGCTACCAG
>Uzon_(4).I-E_1004;size=20;
CTCGGAACCCAGGGCCACGTCCAAACGGCGAGC
>Uzon_(2).I-E_16246;size=20;
GAGGGGAGCTCGTACCACCGGCCAGTGAAAGA
>Uzon_(4).I-E_1185;size=20;
AGTCCTTGGGCATGATGCAGAGGCAGACAAAG
>Uzon_(4).I-E_30459;size=20;
GCGGGGGCAAAGCAAAACCGCCCCGCGCACCGC
>Uzon_(4).I-E_1047;size=20;
AACGACGTTTTTCCTGTCGGGCGAAAGGTGGAA
>Uzon_(2).I-E_13634;size=20;
CCATCGCCCCGGAAGAACGCCCAGTCCACCTA
>Uzon_(2).I-E_16274;size=20;
GGGGCGTGGAGTTCGCCCCCGACCTGGAGGA
>Uzon_(2).I-E_2270;size=20;
GGGGCGTGGAGTTCGCCGCCACCTATGACCC
>Uzon_(2).I-E_2418;size=20;
TGCCCGTGGCCGCTAACCGCCACCTATGACCC
>Uzon_(2).I-E_1895;size=20;
TTAGACTTTGCGTTGCCGCGCCTATCTGCACGA
>Uzon_(4).I-E_1073;size=20;
CCCTAGAGAATCTGACGGGCTCACGCCCTGAGC
>Uzon_(1).I-E_1826;size=20;
AGGTAGCCCGCGGCCTTGCGCTCGTACACCCC
>Uzon_(1).I-E_1755;size=20;
GGCGTCCAGAGCCTCGAGAGCGGCCTCACGGA
>Uzon_(1).I-E_1752;size=20;
AGCCCCGTGACGAACCAACCCGCCACGTCCACC
>Uzon_(4).I-E_1247;size=20;
CAAGCGAGGAGGCTAGGCTGAGCGCCGTGGTG
>Uzon_(1).I-E_1760;size=20;
ACCACACCAGCTCCGTGATGGAGTACCCGTA
>Uzon_(3).I-E_1609;size=20;
AGGGTGGCCTTCCTCATCCCCACCTCCCCGC
>Uzon_(1).I-E_1780;size=20;
GTGTCAAGGGGTAGGGCCCCGCCCCGGTGGTC
>Uzon_(5).I-E_8251;size=20;
GGGGCGGGGAGTCCGCCCCTATCCTGGGCCC
>Uzon_(3).I-E_51607;size=20;
TTGGCGAGCTTCAGAACTCCCCACACCGCCAG
>Uzon_(3).I-E_14858;size=20;
CGGGCGGCGCCCATGATATAGGTGGCTTAT
>Uzon_(4).I-E_4473;size=20;
CGCCCGGACAGCCTGAGCCAGCCTCCTGACGCT
>Uzon_(4).I-E_28072;size=20;
GGGGCGAGGGGGTAGCCCGTGCTGGGGAGGCC
>Uzon_(1).I-E_1785;size=20;
GGTTGGAGGAGGAGGGAGAAGAGAAGAGCGAC
>Uzon_(1).I-E_2066;size=20;
CTGAAACTCCAGACGAACCACTTCCCCGGTA
>Uzon_(1).I-E_9205;size=20;
GACGCCATGAGGCTAAAACAGGATTACCGCAA
>Uzon_(1).I-E_1779;size=20;
GCGACCTCGAACTTAACGGAGCCGACCTAGAA
>Uzon_(1).I-E_1732;size=20;
TGGCGTCCCGAAGTTGCATGGCCACCGAAAAG
>Uzon_(1).I-E_1769;size=20;
CCCTCAGGAAGCTCGGAAAAGCGGCCCTCAGG
>Uzon_(1).I-E_17395;size=20;
ATGAAGTACTGGGTCGGAGGAGAGAGCCACCGA
>Uzon_(1).I-E_1777;size=20;
GTTACCCCCCGCCACCTGGACGCCGTGGTCCC
>Uzon_(1).I-E_1807;size=20;
GGGGAAAGGGAACTCGCCCTCGCCCTCCTGGAC
>Uzon_(1).I-E_1846;size=20;
GCCAAACTGCTTGGCGGAGAGGCCCAACCCGC
>Uzon_(1).I-E_2700;size=19;
CAGGCGGTTCAGGGGAGTACTCTTGAGGAGGTC
>Uzon_(4).I-E_22033;size=19;
GAGGTGAGCGTGTAGCGCGCGGAGGAGACGCG
>Uzon_(3).I-E_1673;size=19;
GGGGCGGAGCTGGAAGCTAGCCCGCCCTCGG
>Uzon_(1).I-E_1757;size=19;
TGGCGAGGGGCAAGGGGCCGGGCGCCTCGAGG
>Uzon_(3).I-E_12054;size=19;
GTCCAGGTTGGCGGCGGATGACGGCTATGCCTCC
>Uzon_(1).I-E_1774;size=19;
CAGGAAAGCGGCTTCAATCCCCTAGCCGTCAAC
>Uzon_(2).I-E_12049;size=19;
ATCGGGGTCGGCCCGGTAATGGGGCGCATGGA
>Uzon_(1).I-E_1775;size=19;
AGTGCGGTTCACATTCCCGCTTGAAGGCTTCC
>Uzon_(1).I-E_1762;size=19;
GAGGGCCTGGACCTGATTGAGAGGGCGGCCC
>Uzon_(2).I-E_14366;size=19;
AGGGCTATCCCGCTCCAGCGGTGGGAGGATTT
>Uzon_(4).I-E_21288;size=19;
GCCGAATCGCCTGGCTCTCCGCCCACGCGTGC
>Uzon_(1).I-E_1838;size=19;
GACACGGAGATAGAGATCCTGGAGGCGGCCAA
>Uzon_(1).I-E_1874;size=19;
GCGGGCCAGAGCCTGACGGGCGGGCTCCACAAC
>Uzon_(4).I-E_1307;size=19;
CCTGAGGACGCGCCGGCCCAGCCGAGCCCCCC
>Uzon_(1).I-E_2421;size=19;
GTTTTCCAGAGGCGTTCCAGGGAAGGAGAGGGC
>Uzon_(1).I-E_1790;size=19;
GTAGACGGCAAGGTTCCCGCTACCGAAGGATAT
>Uzon_(2).I-E_14017;size=19;
GCGACGTGGACTTCGGCCCCCTCCTGGTCGC
>Uzon_(2).I-E_6753;size=19;
AAGGCTATCCCGCCCCAGCAATTCTGGTATTT
>Uzon_(4).I-E_1526;size=19;
GAGAAGGGAAGCGAAGCCTACGTCATGGAGCA
>Uzon_(4).I-E_1103;size=19;
GCGAGGTGGGCGTACTGGCTCGCCAAGTAGGG
>Uzon_(2).I-E_15289;size=19;
TGGCGGGCCTCCCCCAGATAGGCGGCCCTATC
>Uzon_(2).I-E_15653;size=19;
ACCGGGGTCGCCCCAGTAATGGCGCGCCGCGA
>Uzon_(2).I-E_13016;size=19;
CCGCGTCCCTACGCGGCGGCGCGATTTGACCC
>Uzon_(2).I-E_26535;size=19;
ACATCTCTCTGGCCGTGCGATGGGTTCAGGGA
>Uzon_(2).I-E_2491;size=19;
TTAGGCTTTGCGTCGTGCCTAGGTCCAAGAGC
>Uzon_(2).I-E_12583;size=18;
GAGAGGGGCCCCTACCTCCGCCGCAGCCAATC
>Uzon_(2).I-E_4533;size=18;
GGGGCGTGGAGTTCGGGCTATTCTGGTAGAC
>Uzon_(5).I-E_10694;size=18;
CTGGGAGAAAGCCCCGGCGGACCAGGCCGGGA
>Uzon_(1).I-E_1928;size=18;
AGGATGGGGCGGCCGCACGTCTTCTCCACCCA
>Uzon_(5).I-E_301;size=18;
CCATGCGGCATTTAGCTGGAGCGGTCGGGGC
>Uzon_(1).I-E_1815;size=18;
GAGCGCCAACAAATGCGGCGGGGTAGGTCCAA
>Uzon_(1).I-E_2059;size=18;
GACCCCATCCCCGCCCGCAAGAGGGTGGCCCT
>Uzon_(1).I-E_2021;size=18;
TTTGGTCTGCTTCCGAATGTTTACAGGTATGG
>Uzon_(2).I-E_13594;size=18;
AAGCCTTGAAGGCCCTCGCCTATCTGCCCGA
>Uzon_(2).I-E_16572;size=18;
GGGCGGGCCTCGCACAGCTAGCCGGCCCTGGA
>Uzon_(4).I-E_12457;size=18;
CGCGCACTGCGCGGGGGCCCGGTTGGGTTTTA
>Uzon_(4).I-E_1653;size=18;
AGCTGGCCCGCATGACCCCCGAGCAAATCAAT
>Uzon_(3).I-E_1788;size=18;
GGATGGGTATTTGAGCGAAGGAAAGGGCGGCA
>Uzon_(4).I-E_1153;size=18;
CGCAGGAGCTGCCCCTTGTCCAGCACGTCCAC
>Uzon_(4).I-E_9352;size=18;
GCTAGGCCAGAGCAACACCGCCCCGCGAAGCGC
>Uzon_(4).I-E_4215;size=18;
GAGGCCGTGGAGCCGCGAGCTGAGGAGTTGAG
>Uzon_(4).I-E_1345;size=18;
GGAGAGGGGAGGAGGCGAGTGAAAGAAAAGAG
>Uzon_(4).I-E_1246;size=18;
GTTCTCAGCAGGGAAAGGGCCGTCTTCTACGC
>Uzon_(1).I-E_1793;size=18;
CATCAATACCCCAAAAGACAGATTCTTCCGGG
>Uzon_(4).I-E_6092;size=18;
GAGAGTTGCCAGGGATAGTGGGTGCGGGGAGG
>Uzon_(1).I-E_1851;size=18;
CCACCTCGCCCGGTTGGGGAATGTGGAAGGTG
>Uzon_(4).I-E_1160;size=18;
GTGACGAAGTGCGTCCTCTGCACCACCTTGAA
>Uzon_(2).I-E_4766;size=18;
GGGGCGTGGAGTTGCCGCGCCTCATACTCTA
>Uzon_(3).I-E_1893;size=18;
AGGGTAACCTCGGGGAGGCCACTTTGGGGACT
>Uzon_(1).I-E_1824;size=18;
CGGTGAGCCAGCCCCAGGGCTTCCCGAGGAGA
>Uzon_(2).I-E_11942;size=18;
ATCGGGTTCGCCCCGGCAAAGGCCCGCCGCGA
>Uzon_(1).I-E_2043;size=18;
CCGCACGCCCTCAGACTCCAGAACATGGGTAGCC
>Uzon_(1).I-E_1855;size=18;
CCTGTTCGTGGAAGGCGGAGAAGTCACGCTCC
>Uzon_(1).I-E_2252;size=18;
GTGGTGGACGCTCCCCTTCCGGCCCTCCAGGC
>Uzon_(3).I-E_25094;size=18;
GGTAGCCACTTTCATGACCCCGCACAACGCCA
>Uzon_(4).I-E_10805;size=18;
AACGCCATCCGGAAGACCGAGGCGGGCCAACA
>Uzon_(4).I-E_29624;size=17;
GCGGCGTGAAACGCCTCGAGGGGAGGAACTAA
>Uzon_(2).I-E_3878;size=17;
CCGCGTGGCGCCCCCTCCGCCTGGCCCAGACC
>Uzon_(1).I-E_14337;size=17;
CCGACACGAGGGTCGGGCTCTGGAAGCTCAGGC
>Uzon_(4).I-E_13307;size=17;
GACGGAGGGGCAAAATTCAGAGTCAGCCCAGC
>Uzon_(4).I-E_22562;size=17;
CGGGCGCTGCGAGGGGGCAAGCTTGGGTAGTA
>Uzon_(2).I-E_2068;size=17;
CCGCGTGGCGCCCCCATCCTGGTCCC
>Uzon_(3).I-E_1995;size=17;
CGAGCCAACATTTCAGCGCGAAGGGCAGCCATGGGA
>Uzon_(3).I-E_1814;size=17;
TTAACCGAGTTGGAAACCCCGACGAAAGAGGA
>Uzon_(1).I-E_1804;size=17;
GCCTCTACCATATCTAGAATGGCATCCGTAA
>Uzon_(2).I-E_1480;size=17;
TCAAGGGGGACCCCCTCCGCCACCTATGACCC
>Uzon_(1).I-E_8080;size=17;
AAATGATGCGCCAGAGGGACATCGCCCCGTAA
>Uzon_(2).I-E_2589;size=17;
CCCAGGCTACGAGGGTCTCAAAGTTTCAGGGG
>Uzon_(4).I-E_71638;size=17;
GCACCCGCACCGCTACGTGCGGGCGCTCCCCCA
>Uzon_(2).I-E_14570;size=17;
TAGGTAATCACCCCGAGGCTATGGCCCAGACC
>Uzon_(2).I-E_12864;size=17;
CAGTCTTGATTGACCCCGCCTAGGCGGAAAA
>Uzon_(2).I-E_12321;size=17;
AAGTCTATCCCGCCCTAGCAGTGGTAGGAGTC
>Uzon_(2).I-E_14494;size=17;
GGGAGGGGCTCGTACCGCCGGACAGGGTAGGA
>Uzon_(2).I-E_17485;size=17;
CCAACGCCCCGCAAGGCCCGCACCGCCCCCTA
>Uzon_(5).I-E_311;size=17;
AGGCTCGCTCAAAGGGACGCTACGCGGCGGC
>Uzon_(5).I-E_1027;size=17;
ACGTGCGCTTCCAGCTACTGAAAGGCGTCAT
>Uzon_(3).I-E_2511;size=17;
GCCCTCCTGGCCTTCGCCGCCTGGGCCTACGG
>Uzon_(4).I-E_9678;size=17;
GAAAGGGCAGCCTCCCGCAACTGTGAGGATGGC
>Uzon_(1).I-E_39192;size=17;
AAGTACATGAAGGGCTAATATGCCTCGGGCCC
>Uzon_(1).I-E_1871;size=17;
CCAACGCGCTACTGGTGTGGTACCCGCCCCAG
>Uzon_(4).I-E_1568;size=17;
CCCGGGTGGAGCGGACGGAGGTGGAGACCGCCC
>Uzon_(4).I-E_6963;size=17;
TCTGGCTCGGCGACTAGCAGGAAGGGAACCAG
>Uzon_(2).I-E_3370;size=17;
AAACCGCGAACCCCCGCTTGCGGTGGGCCGA
>Uzon_(3).I-E_3200;size=17;
CCCGCTGGAAACGGTTGCGAACAGTCAACCTT
>Uzon_(4).I-E_1388;size=17;
AGCGTGGTGCAAGAAAAGCCCCTGGTGCTCGA
>Uzon_(3).I-E_39805;size=17;
AGCGAAGAGACCGACACGCGCGAGCGCGCGCTC
>Uzon_(1).I-E_1885;size=16;
CTCCTAAAGGCCACTTCACCGTTCGGTCCTAGG
>Uzon_(1).I-E_1916;size=16;
CTCGTGTTGTTCCTGGAAAAGATGGTGTTCCT
>Uzon_(2).I-E_13736;size=16;
CAGTCTTGATTGCCCTCGCCGATGTGCCAGA
>Uzon_(4).I-E_1353;size=16;
GGGGATGCGCCCATCGCCCGGCAAGGCATACG
>Uzon_(1).I-E_1872;size=16;
CGATAGGGGGAAAGGGGTTAGGCATGGGGGGCC
>Uzon_(1).I-E_1936;size=16;
GGATGTCCAGGAGGGCGTTGGGTAAAGCAACGC
>Uzon_(1).I-E_1852;size=16;
ACCACGAGCCAGGAAGGACCTCAAGAAAATCC
>Uzon_(1).I-E_1913;size=16;
TAGTCATCACAATAAAGTTGCTTTAGATAATA
>Uzon_(2).I-E_2182;size=16;
AAGTCTATCCCGCCTGAGCACCTTATCTATACC
>Uzon_(1).I-E_1865;size=16;
TCCCCGTCCCCGGAAGTACCCTGGAGGTTCA
>Uzon_(2).I-E_12250;size=16;
CCAACGCCCTCCAAGAAATCCCCGGCCCCCTA
>Uzon_(1).I-E_2325;size=16;
GACCAGGGTGCCCCTCCCCCTCGAGAAACCACA
>Uzon_(1).I-E_2099;size=16;
ATCGTCCCAGGGATGCCGGAAGTCACTCAGCT
>Uzon_(1).I-E_2231;size=16;
GTCAACAAATACGATTTACCCCTGCCACGGC
>Uzon_(1).I-E_9206;size=16;
ACAAACCAGAGAGTGCCGAGAGCAATGGCCTC
>Uzon_(1).I-E_17788;size=16;
GGCGGTGAACTTTAACTGCTGCAGGTGGCTTC
>Uzon_(2).I-E_1970;size=16;
GGGCGTGCCTGGCCCTGCGTTGGTTTCAGGGG
>Uzon_(1).I-E_1890;size=16;
CCCGACAGCACAGACGGGGTTCTCCGGTCCACC
>Uzon_(1).I-E_1895;size=16;
GCCTACTATCGCCCCAGGAGGAAGGCGACCGA
>Uzon_(2).I-E_16311;size=16;
ACTGGCTCCCCGCCGTCCCTAGCTCCAACAGC
>Uzon_(2).I-E_3979;size=16;
TAGGTAATCACCCCCCAGCAATGGGCGGCTTT
>Uzon_(2).I-E_2843;size=16;
GAGGGGAGCCTCTACCGCGGCGGCGTCAGGGG
>Uzon_(4).I-E_1616;size=16;
GCGCTGTTTGAAGAATGGGTGTTGGCAACCCA
>Uzon_(4).I-E_28226;size=16;
GCCTCATCGGCAAGCTCTCCGCCCGCGCGTGC
>Uzon_(5).I-E_4107;size=16;
ACCTAGGCGGCGGCGGCCACCTTGGAGTCGC
>Uzon_(3).I-E_1958;size=16;
GCGCACCAGGGCCGACATGGCGGAGGGATGGG
>Uzon_(3).I-E_2065;size=16;
TGGACGCCATTCACGAAGAATTCGAAGACGTA
>Uzon_(3).I-E_1899;size=16;
AACACCAGCGACGGTAGTAAGTGCCGTAACGA
>Uzon_(5).I-E_10754;size=16;
GGGCGGGCCTCCTACAGATAGCCGGCGCAGGC
>Uzon_(4).I-E_9965;size=16;
GGGGGGGGGACCCCACCCCCCCCCCGGGGGGG
>Uzon_(4).I-E_1308;size=16;
GCATAACTCTTCCCGGAACCAGGGATGCCCAC
>Uzon_(4).I-E_22461;size=16;
CTCCCCAGGCCGAGAAACGGCCTCCTCAGCAG
>Uzon_(5).I-E_1174;size=16;
AACAGCCAGTCCAGCTACTGGCCACCACTGG
>Uzon_(4).I-E_1477;size=16;
CGGATGTGGCGGGGATAAAAAGCGATGCCTTC
>Uzon_(4).I-E_1669;size=16;
GTGGTGAAGGGGCGACTCCCGATAAGGGAAGT
>Uzon_(3).I-E_1839;size=16;
GTGCCCTCGGAAACCTGGCACTTCGAGCATCT
>Uzon_(1).I-E_1899;size=16;
GCATCTTGGGCTTCCTCCTCAGTAGCCTGGAA
>Uzon_(2).I-E_13012;size=16;
CCATCGCCCCGCAAGAGAGTCCGGACCACCTA
>Uzon_(2).I-E_4772;size=16;
GAGCAAGTGGCTCAGCGAGGCGAGGCGGCAAA
>Uzon_(1).I-E_1929;size=16;
CCGACAGCCGGGTCGGGTCCTGGGAAATCAGG
>Uzon_(4).I-E_58026;size=16;
TAGGGTTTTCATCGTTTTCTGGTGCGGGGAGG
>Uzon_(4).I-E_1300;size=16;
GCGGCCGAGAAGCTTTCGGGGCCCAAGGTCAA
>Uzon_(2).I-E_3317;size=16;
GGGGCGTGGAGGCGCTATACGAGGCGGCAAA
>Uzon_(3).I-E_1845;size=16;
CCCGGACACAACACGCTCAGCCACCCCAGACG
>Uzon_(4).I-E_1292;size=16;
TCTCCCTGTGGAATCGCTACGGCCACGCCGGG
>Uzon_(4).I-E_1519;size=16;
GTGAAGCCGTTCTGGAAGTCCAAGACGTTCTG
>Uzon_(2).I-E_1942;size=16;
CAGTCTTGATTGACCTATACGAGGCGGCAAA
>Uzon_(2).I-E_4749;size=16;
GAGGGGAGCCGCTTCCTGGGCGGCGAGGAGTC
>Uzon_(3).I-E_1844;size=16;
AGCAACCCAAGGGTCCACAAACCCAGGATGAC
>Uzon_(4).I-E_1633;size=15;
AAGCCACATAGGTTGTAGCCACCCCCCACCAG
>Uzon_(4).I-E_4937;size=15;
CCGCGACGCCACCAGCTCCTAGGTTATATGT
>Uzon_(4).I-E_5078;size=15;
GAGGCCGTGGAGCTGGTGCCCGGAGGAGCGGAG
>Uzon_(2).I-E_13448;size=15;
GAGGTAGTGGCCCCGCGGCTATTCTGGTGGAC
>Uzon_(2).I-E_12785;size=15;
CCTTCGCCCCGCAAGGACCCCCCGACCCCCTA
>Uzon_(2).I-E_13500;size=15;
TGCCCGTGGCCGCCACCGGTAACCGGGGCTTG
>Uzon_(1).I-E_1876;size=15;
GAGGCCGAGCCTAGCCTGGGCGGAGGCGAAGCC
>Uzon_(1).I-E_1901;size=15;
TGGCAAAAGCTGGCGACCTTTTCTATTACCGC
>Uzon_(1).I-E_15398;size=15;
GACCACCGGAACCCTCCCCGAGAAACCCCCCC
>Uzon_(4).I-E_7685;size=15;
GACTGAGAGGCAAAAATCAGAGTGCGGGTAGG
>Uzon_(1).I-E_1982;size=15;
CCCCTGGGAGGCCTCCTAGTCCCTATGGCCGG
>Uzon_(1).I-E_36918;size=15;
TTTTTCTGCTTGGGTTTAGAAGCGATTTCCT
>Uzon_(1).I-E_2016;size=15;
GTCCGGGAGGTCCGTCTCCGGCACCAGCCCCT
>Uzon_(1).I-E_1923;size=15;
ACGGCCACGGGCCGCTCCAAGGCGGGCCGGGC
>Uzon_(1).I-E_1906;size=15;
CTCGCCCACGAGGGCTCCCGGGCCCTGGCCTA
>Uzon_(1).I-E_2014;size=15;
GTCAAGCTTCTCAGGAAAAGAATCAGGCAGAC
>Uzon_(1).I-E_1867;size=15;
CCCCTCGAAGCGCAGAGCGGGCTGGTACCCCAGA
>Uzon_(2).I-E_16276;size=15;
TCCGCGCCCCGCAAGAAAACCCAGCACTTCGA
>Uzon_(2).I-E_14210;size=15;
TAGGTAATCCCCCCCCGGCAATTCTGGTCGTT
>Uzon_(2).I-E_4219;size=15;
GAGGGGAGCCTCCCCTCCAATGGCCCAGACC
>Uzon_(2).I-E_17153;size=15;
CCACGCTTTTCGGTGCCGCGCCTCATACTCTA
>Uzon_(1).I-E_1911;size=15;
GCAATGACCTCCACGGGGATAAGGTCAAACTG
>Uzon_(2).I-E_11596;size=15;
GGGCGAGCCTCCCACAGACAGCCGAGGAAAGC
>Uzon_(2).I-E_11709;size=15;
TAGGTAATCTAAGGGGCGACGCGATTATAGCC
>Uzon_(1).I-E_1977;size=15;
GGTCCTGGCCCGGGCGTAGACCTCTTCCGGCA
>Uzon_(4).I-E_1472;size=15;
ACGGGGAGCGGCCTCGAGGCCGCCGCCACGAT
>Uzon_(3).I-E_1900;size=15;
GTCACCCTGGGCCAGGCTGTGCTTCCGCTTCT
>Uzon_(3).I-E_1843;size=15;
GCGAGCTCGTTCAGGGCCTGGATGGCCTGGGC
>Uzon_(4).I-E_1395;size=15;
GTCCCAGGCGGGGTGGTTCGTGTCCTGCTGGT
>Uzon_(3).I-E_1963;size=15;
ATGGCGGATTCCGCCGAGGAGAGCAGAAAGAG
>Uzon_(4).I-E_4627;size=15;
CCGGGGGGCAGGCGCTTGACGCTATCGGAGC
>Uzon_(4).I-E_22555;size=15;
GGGGCGGCGCGAGGAAGCACCCTGGAGGCGGC
>Uzon_(4).I-E_23340;size=15;
CGCGCGCTGCAAGGAAGCAACGTTGAGGTGTA
>Uzon_(4).I-E_23215;size=15;
TATGGGTAGGTTCTGGGGAGCGCAGGAGGGC
>Uzon_(5).I-E_9799;size=15;
ACCAGGACGGCCCCGGCAATGGGCCGCACGGG
>Uzon_(3).I-E_2347;size=15;
CTCGGCCTAGACCCGGTGGCCCGGGAGATCAT
>Uzon_(3).I-E_1969;size=15;
CAAGGGGATAACTACTAGGCCAGAACTAAAAT
>Uzon_(5).I-E_1301;size=15;
GCGTAGACCAGGGCGTCATCAAACTCGCCAT
>Uzon_(5).I-E_4965;size=15;
TCCGTGTGACGTGAGGGAGAGGGTAGAAAGAG
>Uzon_(3).I-E_1924;size=15;
AAGGTGGACTCAGGGAGAGGAGGAAGCCCCCC
>Uzon_(1).I-E_1985;size=15;
ATCGTCCCAGGATGCCAGGGGCCAGTTCAAAT
>Uzon_(1).I-E_1933;size=15;
TCGGGGAAGCTTCCCGTCCCCGCCCGCCAGC
>Uzon_(4).I-E_24096;size=15;
CGCTCACTTCAAGGAAGCAAGGTTGAGTTTTA
>Uzon_(2).I-E_4009;size=15;
ACAGGCTCACCGCGCTATACGAGGCGGCAAA
>Uzon_(3).I-E_1996;size=15;
CCCGACCTCCAGGGGGTGGACTGGAAGGAGGT
>Uzon_(4).I-E_44037;size=15;
CACGGAAAGGAAAAAAGCACAGCCCGCACCGC
>Uzon_(4).I-E_20505;size=15;
GCGGGCTGTATGCGTTTTCTGGGGCGGGTGCG
>Uzon_(4).I-E_11323;size=15;
AAGGTCAGTATTCGTTTTCTGGTGCGGGTAGG
>Uzon_(4).I-E_1623;size=15;
TGAACTCTATCACGCGTCCGTTGGTGAGGGGT
>Uzon_(1).I-E_1957;size=15;
GCCGCAAACCTCGACAACGATTCGCTCTGCTA
>Uzon_(1).I-E_1992;size=15;
ATATAGCCACGCTATTTCTGTTGCCCCCACAGGA
>Uzon_(1).I-E_1898;size=15;
GCCCGCGCCTCGTCTTCCTCGAGCGGGAAAGTGTCC
>Uzon_(1).I-E_1869;size=15;
GGCCGGAGGAGGTGGGGGGCCTCCCGGTCCCT
>Uzon_(1).I-E_1974;size=14;
AGCCTCAGCCCGTGAAATCTTTCTCAGAGTCA
>Uzon_(2).I-E_11502;size=14;
TAGCCTATCCCGCCCCCGCATTCCGCGGCTTG
>Uzon_(1).I-E_2182;size=14;
GCCCCGCAGTAGGGAAGGGATAGAATCCAGCT
>Uzon_(3).I-E_2697;size=14;
GACGTGTGGGGTGTGGAGGGCGCCCCCATCCCC
>Uzon_(4).I-E_1439;size=14;
ACCTCCTGAACCCAGCGTGGCCCAGCACCGC
>Uzon_(1).I-E_1968;size=14;
CCCTGTTGCGGCGGCTCACGACCCCCTTGGGG
>Uzon_(2).I-E_5974;size=14;
TAGTCTATCCCGCCGCGGCTATTCTGGTAGAC
>Uzon_(1).I-E_2070;size=14;
GCCGACCGAGAGAAACAAAAGCCTCTCCATAG
>Uzon_(2).I-E_2322;size=14;
TAGGTAATCACCCCCTCCGCCACCTATGACCC
>Uzon_(1).I-E_13813;size=14;
GAAGGCGGCCTCGAGGAGGAGACCAGCCTCTC
>Uzon_(1).I-E_1995;size=14;
GAGGTGAGGTATGCCCATGGAGAGCGACATCC
>Uzon_(2).I-E_13611;size=14;
CTCACGGCCGGCACGGTAAAGGCGAACCTCGA
>Uzon_(2).I-E_11892;size=14;
CCCGCGCCCCGCCCGAAAACCCCGCACCCCTA
>Uzon_(2).I-E_4248;size=14;
AGGGTTACAGAACCCTCCGGCCAAGGAAGGA
>Uzon_(3).I-E_2116;size=14;
TAGTGCGCACTGTTCGGCATGAGTGGCACTCA
>Uzon_(3).I-E_2056;size=14;
ACACAGAACGAGACGAGCAACGCGGCCGGGGG
>Uzon_(3).I-E_2354;size=14;
TGAGGTCGCGCAGAAAGCAAAAGGCATCGATA
>Uzon_(3).I-E_2215;size=14;
CACCGCCTTGAGCTCCTCCACCAAGCGGAGAA
>Uzon_(3).I-E_2002;size=14;
CCACCCGGTTCGCCATCCGCAGGATGCCCCGG
>Uzon_(5).I-E_2311;size=14;
AACAGCCAGTCCAGCTTGCGGCCAATAGCGC
>Uzon_(4).I-E_1545;size=14;
ACTGCTTCACCTCCTTACGACCAGGAACCAGC
>Uzon_(1).I-E_1894;size=14;
GTTGAGGCCCCCGCGGCCCCCGCGGCCCCCGCGCC
>Uzon_(1).I-E_2054;size=14;
GCGGCAAAAGGCGGCGGAAGGCGGTGCAGGAC
>Uzon_(5).I-E_6346;size=14;
ACCGCCACGGCCCCGGCCAGGGGCCCCAGTGG
>Uzon_(3).I-E_1929;size=14;
ACCAGAGACGGCACGGCCCCGGAGAACACGTCT
>Uzon_(4).I-E_1828;size=14;
GTCAGGGTAACTGGGTTGCCGTTGCCGTCCCG
>Uzon_(4).I-E_1563;size=14;
TCAAAGACGCCGTTGGAGGGCTCGCTCCAGCC
>Uzon_(4).I-E_9892;size=14;
CACGGAAGGGAAAAATGCACAGTGCGGGGAGG
>Uzon_(2).I-E_3516;size=14;
GAAAGGGGCTCGTACCACCGGGACCTGGAGGA
>Uzon_(4).I-E_14034;size=14;
ACGCGAAGCCAGACACGCGCGAGCGCACCCACA
>Uzon_(4).I-E_13155;size=14;
GCGGCCTCACTCACCACACGAGCCGACCACCAC
>Uzon_(4).I-E_22821;size=14;
GGTGGGCGAGCGCTACCCGCCGCCGGGGGCCGC
>Uzon_(4).I-E_24358;size=14;
ACCCTACTCTCCACCCCACACCTCCTCGACCA
>Uzon_(4).I-E_1485;size=14;
ATAAACGCCAGGAACGATTCGGAGCGGCTCAA
>Uzon_(4).I-E_25685;size=14;
GCCCCCTCAAAGCGCGTGCCCGCCCCGCTGAC
>Uzon_(4).I-E_2143;size=14;
CTTCACCCCAAGTCGCCCCTCCACCTCCTTC
>Uzon_(3).I-E_1941;size=14;
AAGTGTCAGCGCCTTTACAGTAGGCAAATTTG
>Uzon_(1).I-E_1953;size=14;
GAGGAGGGCTGGGACCTCCCCCGGCGTAAACCC
>Uzon_(1).I-E_2010;size=14;
CCTGGGTGCTGTTGGGGTCGGTGCTGATTGC
>Uzon_(4).I-E_31715;size=14;
GACTGAAAGGAAAAAATCAGAGTCAACAGAAA
>Uzon_(4).I-E_8059;size=14;
CTGGCTCGTGACCAGCTCCCGGGGCCGCCGC
>Uzon_(3).I-E_27602;size=14;
GTTTGCTGGCGCTTGCGGGCGGTTTTGCCCTG
>Uzon_(2).I-E_2608;size=14;
GGGCGGGCCTCCCATGCCCGCACCGCCCCCAA
>Uzon_(4).I-E_20410;size=14;
GGGGCGGTTCAAGGAAGCACCGTTGGGGTTTA
>Uzon_(4).I-E_22806;size=14;
CCGTAATCGCCAGGCTCTCCACCCGCACGTGC
>Uzon_(2).I-E_17434;size=14;
TTAGCCTTTGCGCTGCCGCGCCGCAGCCCCTA
>Uzon_(1).I-E_7418;size=14;
GGAAGGCGGGCAGACATATCCTCCTGAAAGGCG
>Uzon_(2).I-E_14144;size=14;
CCCGCGCCCGGCAAGAAAACGCAGCCCCCCTA
>Uzon_(1).I-E_2132;size=14;
TCGGGTCGGGGGCATTCGGGTGGAGCCCCCCC
>Uzon_(2).I-E_4497;size=14;
TTAGACTTTGCGTTGCCGCGCGGCCCAAGAGC
>Uzon_(2).I-E_33321;size=14;
CCATCGGCCCGGAGTACCCCCCCCGCCCCCAA
>Uzon_(2).I-E_13243;size=14;
GAGCTAGTGGCCCAGCGGGGATCAGGGCGGGA
>Uzon_(2).I-E_13892;size=14;
TAGGCAATCCCGCCGTGGCTATTGTAGTAGTC
>Uzon_(4).I-E_1471;size=14;
CCCTGGTGGACGCAACGGGCAAGCTCGCCCTC
>Uzon_(4).I-E_20336;size=14;
GACTGAGAGGCAAAATTCACAGCCAGCCGAGC
>Uzon_(4).I-E_7893;size=14;
GTGTGAGGTCTCTTCCCGCCACGGCCCTCAGC
>Uzon_(2).I-E_14511;size=14;
CAGTCTTGATTGACCCCGCCACAGGTCGGGA
>Uzon_(2).I-E_12554;size=14;
GAAGGGGGCTCGCCGGTAAAGGCGCACCTCGA
>Uzon_(2).I-E_14314;size=14;
GAGCGGGCCTCCCACAGACGGCCGGCCCAGGC
>Uzon_(1).I-E_2012;size=14;
AGATTCTTTGAGGGGAAGCCTGTGGACCCCT
>Uzon_(4).I-E_29676;size=13;
GGAGGCAGCGCCGCTATCGACCGGAACCCTCA
>Uzon_(4).I-E_1607;size=13;
TAGGGGAAGCTTTGGCCTCATTTGGCATTGGC
>Uzon_(4).I-E_14060;size=13;
TGGCCTTGAGAAGCGTCCCGGGCGCAGTAGGG
>Uzon_(4).I-E_1913;size=13;
CCGAGAGGGGCCCCCCGGGAGGGCGCACGGTC
>Uzon_(1).I-E_2089;size=13;
CTTGACCCCGAGCGGTGGGAAGGGGAGGGC
>Uzon_(1).I-E_2484;size=13;
GAGAACAGAAGGCGGTCAGAGGAGGGGCCACCGA
>Uzon_(4).I-E_31692;size=13;
GAGGTGAGCGTGCAGCCAGTGTTGGAGTCGCT
>Uzon_(3).I-E_2138;size=13;
GTCCGCCGGGAAGCCGCCGAGCGCCGGGTGGA
>Uzon_(3).I-E_2212;size=13;
GCGAACAGAAACGCGGGGAAACGTGCGCAGGT
>Uzon_(4).I-E_25658;size=13;
GCCACCGCACCAACGCCCCAAAGAGCGCCCACA
>Uzon_(4).I-E_26159;size=13;
GGCGCAGCGCCTGGCCCGGCCCCAGGGAGGGC
>Uzon_(1).I-E_1971;size=13;
GATGGAGCCCGGGCGCACGAACTCCCGGGGCA
>Uzon_(3).I-E_2346;size=13;
TTGCCGTATATCCTGCGTTTCATGGGGCTCAT
>Uzon_(4).I-E_22925;size=13;
GGACCGGACATATCCTCGAGCGCGCGGACTAAC
>Uzon_(4).I-E_65225;size=13;
GGAGGCAACACCGCTATCAACCACAACCCGGA
>Uzon_(4).I-E_3359;size=13;
GGGGCGTCCCGCCCCGATGCCGAATGGTGGTG
>Uzon_(4).I-E_9922;size=13;
GAGAAGGCCGAGCAACACCGCGCCGCGCTCCTC
>Uzon_(2).I-E_4323;size=13;
CCGCGTGGCGCCCCGGCGACGCGATTATAGCC
>Uzon_(2).I-E_3853;size=13;
TGCCCGTGAGAACCCTCCAATGGCCCAGACC
>Uzon_(2).I-E_4654;size=13;
CCGCGTCCCTAAGGGGAGCACCTTATCTATACC
>Uzon_(3).I-E_2179;size=13;
GGCGGCGACTAGAGCGGCGGCTAGCTTCTCCTA
>Uzon_(2).I-E_3845;size=13;
ACATCTCCCTGGCCCTGCGTTGCCGCGCCTCATACTCTA
>Uzon_(2).I-E_4257;size=13;
CCCAGGCTACGAGGGGCGACGCGATTATAGCC
>Uzon_(3).I-E_2404;size=13;
GCCTCATTGCTGGATTTGTTCTTCGTGTGCT
>Uzon_(3).I-E_2549;size=13;
GAAGTTCGATCCCAAAAACCCTCTGTATCGCCAGAGCCTGAAGGAGAGCGTACGCACAGA
>Uzon_(3).I-E_2073;size=13;
CCTGATTGCCTGCTCTAGTTCGTTGATCATGA
>Uzon_(1).I-E_1964;size=13;
GCTCCGCGGGGCGACCACCATGACCCGCTTGG
>Uzon_(1).I-E_2139;size=13;
CGCCTCTCCTACGCCGCCGCCCTGGCCAACA
>Uzon_(5).I-E_8400;size=13;
CCAACGCCGGAGAAAGCGGAGGGGAGAACATC
>Uzon_(2).I-E_28626;size=13;
CCAACGCCCCGCAAGAACGCCCAGTCCTACCC
>Uzon_(1).I-E_2169;size=13;
GAAAACCTCTCCCTCATCCTCCCCGTGTGGGA
>Uzon_(1).I-E_1975;size=13;
TCCCGGTTTTGCGGGACGTGTGGGTCGGCGGT
>Uzon_(2).I-E_2434;size=13;
GAGCAAGTGGCTCAGCCGCGCCTCATACTCTA
>Uzon_(1).I-E_12286;size=13;
CGGAGCTGGGGAGCCACCTATTCACCAGCCA
>Uzon_(1).I-E_12478;size=13;
GACGGTCAGCTCTTCCTGTTGCAGGTTGCTTC
>Uzon_(1).I-E_6849;size=13;
TTTGGGGTCTTCGCTTGGAGTTAGGGCCCCAG
>Uzon_(1).I-E_2300;size=13;
GGTGGGCGTCTTCCCTTTCACCGCTGACCTCCG
>Uzon_(5).I-E_22548;size=13;
ACAGCCGCGGCCCCGACCAGCGCCCTCACCGT
>Uzon_(4).I-E_8361;size=13;
ATGTGCGGCCTCCCGGACGACAGAGGAGGAAC
>Uzon_(4).I-E_9620;size=13;
TCTGGCTTTATTCGTTTTCTGGTGGGAACCAG
>Uzon_(4).I-E_1557;size=13;
AGGTGGCCGCAAGGGTATTCGAGGCGGTCAGT
>Uzon_(2).I-E_6523;size=13;
AAGGTAATCCCCTCGAGGTGATTCTGGTAGTC
>Uzon_(2).I-E_14943;size=13;
TCGGGGGGGGACCCCCGCCTGCGGTGGGCCGC
>Uzon_(4).I-E_9149;size=13;
GAGACGGCCGCTGGCCCGGCCCGAGGGAGGCC
>Uzon_(2).I-E_14211;size=13;
CCCAGGCCCCGGGGGTCCCTAAGGTAGGGCGA
>Uzon_(5).I-E_8406;size=13;
GCCCCGTGGGAGAAAGCGGAGGGGAGAACGAC
>Uzon_(1).I-E_2007;size=13;
CTTGGCGAGCGGGCCGTGCGGGGCGGCTATGA
>Uzon_(1).I-E_2443;size=13;
GCCCTGAAGGACATGGCGGTATCCCACCAGGG
>Uzon_(5).I-E_8227;size=13;
ACGTAGGCGAGGGCGTCCACCACCGCGTCGT
>Uzon_(1).I-E_2033;size=13;
TCCCCGCCTCCCTCCCTCGAGACCGCCCTCGC
>Uzon_(4).I-E_8324;size=13;
GAGGCCGTGGAGCTGGTGCGCCCGAGGGAGGCC
>Uzon_(4).I-E_8384;size=13;
GAGGGGGCAGTGCCTATTTGGATTCTCAGTAT
>Uzon_(1).I-E_2002;size=13;
GCGGTGGCCATCGCCATTGCCAAAGACGCCCCC
>Uzon_(1).I-E_2019;size=13;
GGAAGTGCGGCACATCGCCCTCTGCTTTGACC
>Uzon_(2).I-E_5577;size=13;
GAGGGGGGCCCGTACCAGCGGCCCAGGAAGGA
>Uzon_(2).I-E_13397;size=13;
CCGACGCCAGAACCCTCCAATGGCCCAGACC
>Uzon_(2).I-E_11434;size=13;
AAGTCTATCCCGCCCCAGCAATGTCCAAGAGC
>Uzon_(2).I-E_6847;size=13;
CCGCGTGTCGCCCCCCCCGCCTCCTATGCCCC
>Uzon_(2).I-E_13834;size=13;
GGGGTGACAGCCCCCGCCAATCGCCCAGACC
>Uzon_(4).I-E_27134;size=13;
GACGGAAGGGAAAAATGCAGAGCCCACCGCGC
>Uzon_(4).I-E_14839;size=13;
GGGTCGCTTCGAGGGAGCAAGGTTGGGTTTTA
>Uzon_(4).I-E_1501;size=13;
TTGTTGTTTGTGCCGAGCGTAGCCGATTGGCT
>Uzon_(4).I-E_44279;size=13;
GGTGGCTCCCAGCCCAGACCGGCGTAGGCGCCG
>Uzon_(4).I-E_2026;size=13;
CGCCGCCAGGGAGAGGACGTAGCCTCGCAAGG
>Uzon_(1).I-E_2080;size=13;
CCCTGGCCGCCACGGCGGCGGCGGCGGCGGTC
>Uzon_(2).I-E_37669;size=13;
TGCCCGAGGCCGCTCACGGGGACCGGTGAATC
>Uzon_(2).I-E_8120;size=13;
TGGGTAATCCCGCCGAGGCTATGCTGGGAGTC
>Uzon_(2).I-E_11603;size=13;
CCGCGTGGCGCCCCCTCCGCCACGGCGGCTTT
>Uzon_(1).I-E_2011;size=13;
GCCATTTTAGCGCCCTGGAGGCCGCCTTAGCC
>Uzon_(2).I-E_12821;size=13;
CCTTCGCCCAGCAGGACCCGCCCCGCCCCCTA
>Uzon_(2).I-E_36964;size=13;
CCGCCGATGCGGCTCTTGGCGTGGTAGGAGTC
>Uzon_(2).I-E_14040;size=13;
TTAGGCTTTGCGCTGCCGCGCATCTTAGTCTC
>Uzon_(2).I-E_11492;size=13;
CCCACGCCCCGCCCAGCAATGTGCCGCAGGGT
>Uzon_(3).I-E_2149;size=12;
TTGACGAACACCTTGCGACCCTCATCCCCAGG
>Uzon_(4).I-E_3740;size=12;
AAAGTGCCCGGGCCCTCTCTGGCGCTTCCGAG
>Uzon_(2).I-E_10927;size=12;
ACAGGCGGACCGCCGCGCCTAGGCCCAAGAGC
>Uzon_(2).I-E_9768;size=12;
CCATCGCCCCGGCCCTCCGATGGGTTCAGGGG
>Uzon_(3).I-E_28174;size=12;
CTGCGCGTTTAGCGAGACGATGGACGCGCATAG
>Uzon_(3).I-E_27020;size=12;
AATGGCTAACTCGGGAGTGGTCCAGGATAACCACACTAT
>Uzon_(3).I-E_2181;size=12;
TTCGGATCGCCTTTGCTGGAGTCCCGTCAAGTC
>Uzon_(3).I-E_2519;size=12;
CTATCTGCTGACTTATTGGGCGTGGCGTGTGT
>Uzon_(2).I-E_4473;size=12;
CCCAGGCTACGAGGGTCTCGGGACCAGGAGGA
>Uzon_(2).I-E_29905;size=12;
GGACCGGCCTCCCACAGATAGCCGGCCCCAGA
>Uzon_(2).I-E_17656;size=12;
AAGGCAATCCCGCCCCGGCAATTCGCGGCGAC
>Uzon_(2).I-E_14544;size=12;
TAGGTAATGAGGCCGTGGCGATTCTGGGAGAC
>Uzon_(2).I-E_6456;size=12;
AGGGGTACAGGACCCTCCAAAGGCCCCGCAC
>Uzon_(2).I-E_4736;size=12;
GGGCGAGCCTCCCACAGATGCACCGCCCCCAA
>Uzon_(3).I-E_16423;size=12;
GGCAGCTAACCCGGGAGTGGTCCAAGGTCCTC
>Uzon_(2).I-E_16005;size=12;
GAAAGGGGCGGCCCGGTAAAGCCGCACCACGA
>Uzon_(2).I-E_15807;size=12;
AAGCCTATCCCGCCCCAGCAATGATCATCGTT
>Uzon_(2).I-E_14098;size=12;
TCAGGGGGGACTCCCCCTTGCGGCGGGCCGA
>Uzon_(2).I-E_12837;size=12;
CCAGCGCCCCGCAAGATAAAGCAGCCCGCCGA
>Uzon_(3).I-E_2569;size=12;
AGCTTGATTTTGGGGGTTAGCGTGCTGACCGGGC
>Uzon_(2).I-E_17273;size=12;
ACGGCGATGCGGCCCTTGGGGTGCTAGGAGCC
>Uzon_(2).I-E_3155;size=12;
TTAGACTTTGCGTTGCCCGCCACCTATGACCC
>Uzon_(3).I-E_2397;size=12;
GGGAGTTCGTGGCCGCCGCGCGGGTTTTGGT
>Uzon_(2).I-E_13703;size=12;
GAAAGGCGCTCGTAGTCTCAAAGGTAGGACGA
>Uzon_(2).I-E_12375;size=12;
TAGGTAATCACCCCGAGGCGATTCATGTTCTA
>Uzon_(2).I-E_11841;size=12;
GGCGGGGTCTGCCCGAGAAAGGCGCCCCTCGA
>Uzon_(2).I-E_14280;size=12;
AGGTCTATCCCGCCCAAGCATTGCGGTGCTTT
>Uzon_(2).I-E_12180;size=12;
AAGGTAATGAGGCTCTTGTGATGGTAGGAGTC
>Uzon_(3).I-E_3245;size=12;
GCGCAAGATCGAGGAGTATCTCGTCGGGGCCCTGGGGTCCGAGCGGCCCACCCACACCAT
>Uzon_(3).I-E_16465;size=12;
GCCGCTAGCCACGCCCACGAGGAGGAAAACGG
>Uzon_(2).I-E_8678;size=12;
GCGCGGGCCCCCCACAGATCGCCGGCCCCCGC
>Uzon_(2).I-E_26018;size=12;
CGGGTTACAGAGCCCTCCAATGGCCCCCCCAA
>Uzon_(2).I-E_3364;size=12;
CCGCGTCCCTAAGGGGCGCCATGGGCGGCTTT
>Uzon_(2).I-E_17007;size=12;
AAGGCGATGCGGTTCAGGCGGTGCTAGGAGAC
>Uzon_(4).I-E_11769;size=12;
GACTGAGAGGAAAAAAGCAGAGCCCACCCAGA
>Uzon_(4).I-E_11018;size=12;
GCCCCGCCAAATCGCGTGGCCGCCCCGGTGGC
>Uzon_(4).I-E_29902;size=12;
GGTGCAGAGGCTGGCTCGGCGCGAGGAAGGCC
>Uzon_(4).I-E_29155;size=12;
GACGGAGAGGCAAAAATCAGAGCCGGCCCCGA
>Uzon_(4).I-E_40173;size=12;
ACCTAGTCGCCAAGCGCTCCGCCCACGCGGGC
>Uzon_(5).I-E_7396;size=12;
ACGCGCGCTTCCGAGGGGGCGGGTTGCAACTG
>Uzon_(4).I-E_25583;size=12;
CTGGCTCGCGACACGCGCGAGCGCACCCAGA
>Uzon_(4).I-E_62894;size=12;
CGCGCGCTGCGTGGAAGCAAGGTTGATTTTTT
>Uzon_(2).I-E_2359;size=12;
GAAAGGGGCTCGAAGAAAACCCAGACCTCCTA
>Uzon_(2).I-E_14484;size=12;
ACATCTCCCCGACCCTGCGATGGGTACAAGGG
>Uzon_(2).I-E_7093;size=12;
CCGCCGCCCCGCAAGAAGACCCAGTCATCCTC
>Uzon_(2).I-E_13867;size=12;
ATCAGGTTGGCCCCAGTAATGTGCCGCGTCGA
>Uzon_(2).I-E_5371;size=12;
CCCAGGCTCCGAGGGGCGCAGAGGTTGGACGA
>Uzon_(2).I-E_18489;size=12;
AAGTCAATCCCGCCGCAGCAATTGGCGGATTT
>Uzon_(2).I-E_12686;size=12;
TAGGCGATCCCCCCGAGGCTATTCGGGGAGAG
>Uzon_(2).I-E_42282;size=12;
GGGCGGGCCTCCCACAGCCACACGGCCCTAAA
>Uzon_(2).I-E_4222;size=12;
AAACCGCGAAGGCGCTATTGCGGGGGGCCGA
>Uzon_(1).I-E_2090;size=12;
TAGGGGCCGCCCGTCCCGTGGCGCACGTTTACC
>Uzon_(1).I-E_2176;size=12;
CGGTTTTCTGAAGGCAGGTTTGGCCTCTATGC
>Uzon_(1).I-E_2094;size=12;
CCCGGGGAGGCCGCCTGGCGGTGGGTGGAGTAC
>Uzon_(1).I-E_2074;size=12;
CCGATGTGTCTTCCACTTTCCGGGAGATCCAA
>Uzon_(1).I-E_20534;size=12;
GTGTCTGGAGAAGATAGAACTCCCCGTCCTTCA
>Uzon_(2).I-E_12189;size=12;
GGGGCGACGCGGCTCTGGTGGTGGGAGGAGTC
>Uzon_(4).I-E_22229;size=12;
CCAAGGCCACGAAGCCTCACGGGCGCATTATGG
>Uzon_(1).I-E_2095;size=12;
ACCTACTCCGGGACGCACGTGGTCATCCGCGT
>Uzon_(2).I-E_11301;size=12;
AGGGCTATGCGGCCCCTGCGGTGGTAGGATTC
>Uzon_(4).I-E_1737;size=12;
GAGTATGGACGCCCAGGAGGTGGTCAAGCGGGC
>Uzon_(4).I-E_1967;size=12;
ATCCCGAGCCCGAAGGCCAGGTCTGGCCGGGC
>Uzon_(4).I-E_1712;size=12;
TAGAGGTTCCCGGTCCCGGAGCCGAGGTCCAC
>Uzon_(4).I-E_27298;size=12;
GGACGGCGAGCGCAACCTGCCGCAGAGGGCCTC
>Uzon_(1).I-E_24954;size=12;
AGGCGGGATTGGCGCTATGCTAGGAAGTACGC
>Uzon_(1).I-E_1999;size=12;
GTGGGGCGGTCCATGAGCTGGGCCTCGTCCAC
>Uzon_(1).I-E_2347;size=12;
CCCCCCGGGGCCCTCCTCCTCCTCCTAGGGGGA
>Uzon_(1).I-E_2211;size=12;
AGGTACTGCAACGCCCACCACAACGGGTGGGG
>Uzon_(3).I-E_2607;size=11;
GGAGACCTGGACCACCTCCAGGGTGTGGGTGAGGCGGGTGCGGTA
>Uzon_(3).I-E_2330;size=11;
TGTCTGCATGTGTCAAGAAGTGTCTGCATTTT
>Uzon_(1).I-E_2164;size=11;
GTGGTCCAGGTGGACCACGAGACCGGGGAGAT
>Uzon_(3).I-E_2260;size=11;
GTAGTTATTCACGACCTGACGGAGAGCATCAGC
>Uzon_(2).I-E_4300;size=11;
TCAAGGGGGACCCCCGCTTGACCTATGACCC
>Uzon_(2).I-E_4631;size=11;
GGGCGGGCCTCCCCAGCAATGTGCCGCAGGGT
>Uzon_(2).I-E_4694;size=11;
CAGTCTCGAAGGCCCTCGCCGATCTGGAAGA
>Uzon_(2).I-E_14838;size=11;
GCGGGGGGGAGTTCGGCCTCATCCTGGTCGC
>Uzon_(2).I-E_17056;size=11;
AGGGCTATCCCGCTCTTGCGGTGGTCGGCGTT
>Uzon_(2).I-E_6829;size=11;
AGGGCGATGCGGCCCTTGTTATGCTGGGAGAC
>Uzon_(1).I-E_2136;size=11;
AGAGATGGCCGCAAGTGTGGACTACACCCCCTC
>Uzon_(2).I-E_4333;size=11;
TTAGACTTTGCGTTGCCGCGCGGCGTCCAATC
>Uzon_(2).I-E_14884;size=11;
CCTTCGGCCAAGTTTACCGGGACCTGGAGGA
>Uzon_(1).I-E_2158;size=11;
GGCTGGTAGGAATCGCCCCAGGCTCCCCATGA
>Uzon_(1).I-E_8298;size=11;
GGCGTCAGCCCCGGATGGGCCGCCCATCCCGTG
>Uzon_(2).I-E_13400;size=11;
TAGGTGATCCGCTCGTGGCGATTCTGGTAGAC
>Uzon_(2).I-E_15346;size=11;
AAGCCTATCCCGCCACCGGAATCGGCTGCTTT
>Uzon_(1).I-E_2594;size=11;
GCGCAGCCGCCCTCGAACCTGGGACCCTAACC
>Uzon_(1).I-E_2398;size=11;
CCTGTGGCCTGGTTCGCCCCCACCTACAAGCTC
>Uzon_(2).I-E_15960;size=11;
TAGGTTATCCCCCCGCGGCTATTGGCGTAGTC
>Uzon_(2).I-E_11530;size=11;
TAAGTAATCCCCCCGTGGCTAGGCTCGTAGGC
>Uzon_(1).I-E_2256;size=11;
CTGAGGCGGTAGTCCCGGTGAAAGCGATAGTA
>Uzon_(1).I-E_2082;size=11;
TCCAAATACCTCAGAAGAAGGACTTGCCCAAG
>Uzon_(2).I-E_17189;size=11;
TGGGTGATGACCCCCTTGTGGTGGTAGGAGTC
>Uzon_(2).I-E_11910;size=11;
AACCCCATCCCGCCCCCGCAATGGGCGGCCCT
>Uzon_(2).I-E_6650;size=11;
GGGAGGGGCTCGTACCACCGGCCGACGATAGA
>Uzon_(2).I-E_3757;size=11;
TGCCCGTGGCCGCTATACGAGGCGGCAAA
>Uzon_(2).I-E_7012;size=11;
TTAGCCTTTGCGCTACCGCGCATCATTCTCTA
>Uzon_(2).I-E_12437;size=11;
TTCGGGGTCGGCCCCTGCGTTGGTTTCAGGGG
>Uzon_(2).I-E_12995;size=11;
GAAAGGGTCCCGTGGCCCCGGCCATGGAAGGA
>Uzon_(2).I-E_6148;size=11;
AAGCCGCGGAGGCTCTTGTGGTGGTAGGAGTC
>Uzon_(2).I-E_6438;size=11;
TTCGGGGTCGGCCCGGTAAAGGCTCCAAGAGC
>Uzon_(2).I-E_6492;size=11;
GGGCGGGCCGGCCCCAGAAAGGCGGACCTAGA
>Uzon_(2).I-E_2599;size=11;
GAGCAAGTGGCTCACTCCGCCACCTATGACCC
>Uzon_(2).I-E_34162;size=11;
TCGAGGGGGACCCCGCTTGCGGTGGGCCGA
>Uzon_(2).I-E_27452;size=11;
CCGTGGGGGACCCCCGCGCGCGGCGGGCCGA
>Uzon_(2).I-E_2535;size=11;
GAAAGGGGCTCGTACAGATAGACGGCCCTAGC
>Uzon_(2).I-E_32990;size=11;
AAGGCTATGCCGCTCCAGCAGTGGGCGGCGTT
>Uzon_(2).I-E_8077;size=11;
ACATCTCCCTGGCCCTCCGAAAGGTAGAGGGA
>Uzon_(2).I-E_13201;size=11;
CGGGCGATGCGGGTCTCGCGGAGGTAGGACTC
>Uzon_(2).I-E_7968;size=11;
GCATCTCCCTGGCCCTGCGGCGGCGTCAGAGG
>Uzon_(2).I-E_5857;size=11;
CGGGCGATGCGGCCCTCCTGGTGGTAGGAGCC
>Uzon_(2).I-E_13998;size=11;
GACGGGGTCGCGCACCACCGGCCAAAGAAGGA
>Uzon_(5).I-E_3081;size=11;
GCGTGGTGGCGTGTGGGAGAGGGTAGAAAGAG
>Uzon_(3).I-E_3064;size=11;
ACAACAAAAACACCCAGGAGGTCCAGGTAGGA
>Uzon_(3).I-E_2339;size=11;
CTCGTTGATCATTACGGGTTTGCTGACGCTGC
>Uzon_(2).I-E_16824;size=11;
AAGGCTATCACGCCGCAGCAATTGTCGGCGTT
>Uzon_(2).I-E_7053;size=11;
CTAGCCTTTGCGTTGCCGCGCCCCAGACGCTG
>Uzon_(3).I-E_2828;size=11;
GTTTCTCTCGGTCGGCCTTGCCGTTCCTATGC
>Uzon_(3).I-E_2522;size=11;
GGCATCTAAAAACAGGTCTAGAGAAACCTGCCA
>Uzon_(5).I-E_12294;size=11;
CCCGCCTCCCCATTTACCGGGGCGAGAACATC
>Uzon_(5).I-E_25524;size=11;
AACATGGACATATCCCTCATCACCATCGCTGG
>Uzon_(5).I-E_8237;size=11;
AACAGCCAGTCCAGCTACTGAAAAATGGCGC
>Uzon_(5).I-E_7064;size=11;
ACCTAGACGAGGGCGGCCACCATGGCGGCGC
>Uzon_(5).I-E_8246;size=11;
GCGTAGACGGCGCCGTCCACCATCTCGGCGC
>Uzon_(5).I-E_9500;size=11;
ACCGGCTCGCCGCCGTCCCTTGGTCCAGGAGC
>Uzon_(1).I-E_2121;size=11;
AGGAAGAGGAGTAGAAGTGAGTGAGGGAGGGT
>Uzon_(1).I-E_2682;size=11;
GTGCAGCCCAGGAGGCTGCCGAGGCTGCCGCC
>Uzon_(3).I-E_2539;size=11;
ATGCCGAGAGCGGAGAGGGCAATGTATCAATA
>Uzon_(1).I-E_2098;size=11;
ACCAGGTTCGCCGGCTGGCCTCGGATGTGGTT
>Uzon_(3).I-E_26245;size=11;
TACCTCCCCTAAGTCATGGAAGCGGCGCGCTT
>Uzon_(3).I-E_24996;size=11;
AAGTACCTGAGACGCTAACATGTCTCGGGTCC
>Uzon_(2).I-E_8204;size=11;
TAGCCGATCCCGCCCCAGCAATCGGGTGCTTT
>Uzon_(4).I-E_57272;size=11;
GCGCCCCCTCAGCGCGTGGCCGTCCCGGTGGC
>Uzon_(4).I-E_26389;size=11;
GCCTCAGCCCCGCTATCAACCGGGACCCTCA
>Uzon_(4).I-E_5955;size=11;
GCCTAATCGCCTGGCCCGGCCCGAGGGAGGCC
>Uzon_(4).I-E_51504;size=11;
GGTCGGTGAGCGCAACCCGCTGCAGGGGGCCGC
>Uzon_(2).I-E_7626;size=11;
CCATCGCCCAAGAAGACCCGCAACGCCCCCAA
>Uzon_(1).I-E_2161;size=11;
ATGGCCGAGGAGTGGGGCTTGGGGGGTGAGGC
>Uzon_(4).I-E_11521;size=11;
GAGGGCAGCATGCCGCAAGCCGAGGACTTCCG
>Uzon_(1).I-E_2361;size=11;
TTCAGCCACGCCATGGAGGTGCAGAGGCGCC
>Uzon_(1).I-E_30881;size=11;
AAGACCGCTGAGTAGCCTGCTCGACCGCCGAG
>Uzon_(1).I-E_2438;size=11;
GAGCCCCGGGAGGGGGGGGAAGAGTACCTGT
>Uzon_(1).I-E_2179;size=11;
GGGGCTAGGTCAGCGGCCACGGCCACCTCCTCC
>Uzon_(1).I-E_2215;size=11;
GTCTCTATCCCCCCCGAGCTCAGGCCCTCGAGC
>Uzon_(3).I-E_2609;size=11;
GCGAGCCTGGGGGTGGGGCTCTTTGGGCTCCT
>Uzon_(1).I-E_2068;size=11;
ATGGCCAGCTCCTTCCAGGTGAGGGGCATCTC
>Uzon_(3).I-E_2546;size=11;
TAGAGCCTGAGCCGCCGCTCCCCGGCAAGGATC
>Uzon_(3).I-E_2414;size=11;
GAAATCCTTGGCCCCCACCACCGCTTCCCCAA
>Uzon_(3).I-E_59755;size=11;
GGCAACTGGACCGAGACTCGCGAGCGCACCCG
>Uzon_(3).I-E_2675;size=11;
TCAGTACGAAGGACAGCCTCACGATGGGCCAAC
>Uzon_(5).I-E_10226;size=11;
AAGCCTATCCCGCCCCAGCAATGTGCCGCAGGGT
>Uzon_(5).I-E_5829;size=11;
CCTACGCCCCACAAGAACACCCAGGCCTCCTA
>Uzon_(1).I-E_2321;size=11;
GACCCCCCCACGACTCCCCCCCGAGGGGGGAG
>Uzon_(5).I-E_25144;size=11;
GAGCAAGAGGCCCAGGGAGGACCAGGCCGGGA
>Uzon_(4).I-E_26584;size=11;
GGAGGCAACGCCACTATCAAACTCGACCCCAA
>Uzon_(4).I-E_1837;size=11;
TCCCCACGGTCCAGATGGGAAGCCCCTGGAT
>Uzon_(4).I-E_5141;size=11;
TGGCTCCGCATATCCTCGTGCACGAGGAGGAAC
>Uzon_(4).I-E_4936;size=11;
GCCAGGGTGGAGTTCAAGGCCATCCGC
>Uzon_(4).I-E_1916;size=11;
ATGGCCTGGGAGGGCGCTTCCGAGACCCACAG
>Uzon_(4).I-E_9060;size=11;
CGCTCACTGCGTGGGGGCAAGGGGCGGGCCCA
>Uzon_(4).I-E_1821;size=11;
CTCTACGAGCTCATCCTCGTCAAGGCTACTGAC
>Uzon_(5).I-E_2092;size=11;
CTGGGAGAAAGCCCCGGCGACTATCTGCACGA
>Uzon_(2).I-E_14323;size=11;
CCGCGGCCCCAGGTCGCGACGCGATTATAGTC
>Uzon_(1).I-E_2202;size=11;
AATCCAGAAAATAGGTAGAGAAGCTACTGTGGC
>Uzon_(4).I-E_14268;size=11;
GCCGGGAGAGCCACCGGCGACGACATCACGGC
>Uzon_(4).I-E_6828;size=11;
GAGAAGGCCGATGAGCAACGAGCCGACCACCAC
>Uzon_(5).I-E_2896;size=11;
AACATGGACATATAGGTGGCGGTCTTCATCTT
>Uzon_(4).I-E_22632;size=11;
GGTGCAGAAGCTGGCCCGGCCCCGCATAAGCC
>Uzon_(4).I-E_11954;size=11;
GAGAGTCGCCAGGGTTAGCGGCGGGAGGGGCG
>Uzon_(4).I-E_31971;size=11;
GGCGCGCTGCGAGGGGGCAAGGTTGGGGTGGT
>Uzon_(4).I-E_1885;size=11;
GACCGGGCCGAGTTCGCCGCCCTGGTGGCGGGC
>Uzon_(4).I-E_27119;size=11;
CCCAGAGATGATCATCACCCCCCACACCGCCA
>Uzon_(4).I-E_2590;size=11;
GAGAAGGCCGAAGGAAGCACCCTTGAGGAGGT
>Uzon_(4).I-E_24007;size=11;
CACGGAAGGGAAAATCACCCCCCCCGCAGAGA
>Uzon_(4).I-E_24789;size=11;
ACCCTCATCCTCACCCCACGCCTCAACTACCA
>Uzon_(4).I-E_2002;size=11;
GCGGCAAACTCAGGAGGGAGAGGGGGTAACAG
>Uzon_(4).I-E_9997;size=11;
CACATATACCCTAACAACTGGTCATCACGCTGAA
>Uzon_(4).I-E_57702;size=11;
AAGGCCAGCATGCCGTGAGCTGAGGAGGCGTG
>Uzon_(4).I-E_15648;size=11;
ATGGCCTTCATTCGTCTTCTGGTGCGGGTAGG
>Uzon_(4).I-E_28023;size=11;
GCCGCGGTGAAGCGCATGGCCGCCCCGGTGGC
>Uzon_(4).I-E_29109;size=11;
GCAACCGCGCCAACGCGCCAGAGAGCACCCACA
>Uzon_(3).I-E_2666;size=10;
CAGGCTACTCAGCGGTCTTCTTTCCCGGCGGT
>Uzon_(3).I-E_21884;size=10;
CGGGGGGGGACGCCTGCCCCCCGGGCCCCGGG
>Uzon_(3).I-E_2863;size=10;
TCCGGGTCAGGGAAGTCCACCTTGGCCCGGC
>Uzon_(2).I-E_31771;size=10;
AAGCCGTGAAGGCGCTATACGATCTGGCAGA
>Uzon_(2).I-E_4695;size=10;
TAGGTAATCACCCCGAGGCTCATCCTGGACCC
>Uzon_(2).I-E_2746;size=10;
CCAACGCCCCGCAAGAATCAAAGGTAGGACGA
>Uzon_(2).I-E_2852;size=10;
TTCGGGGTCGGCCCGAGGCTATTCTGGTAGAC
>Uzon_(4).I-E_28699;size=10;
GAGGCGAGGGAGTAGCCCGCGGCGGCGACGCC
>Uzon_(4).I-E_21698;size=10;
GGCCGACCCCCACGCGCCTGTCCCCGTGCGTCC
>Uzon_(4).I-E_2467;size=10;
TGGTGTTGGTAGTCGTGGAGGTTTAGTGCTGTGTTTGTGCTGTGT
>Uzon_(4).I-E_21408;size=10;
GAGGCCACGGCCCCCATCCCAGGGGGGCTTCG
>Uzon_(3).I-E_24499;size=10;
TTGGAAGAAGTCGCTACCTCGGGAATGGTCCA
>Uzon_(1).I-E_2222;size=10;
GCCTTGCGGGACTGGGGGGTGCCCGACGCCCT
>Uzon_(3).I-E_2829;size=10;
CTTTCCCTTTTTCTGGGGGGGTGGGGTTTCCG
>Uzon_(2).I-E_12838;size=10;
CTCGACTTTGCGGGGCCGCGCCGCATGCTCTA
>Uzon_(2).I-E_16629;size=10;
GAGGGGAGCCTCTACCTGCGCGCCGGGAAGGC
>Uzon_(2).I-E_8857;size=10;
TTCGGGGTCGGCCCGGTAAATGGTTACAGGGG
>Uzon_(2).I-E_13224;size=10;
CCAACGCCCCGCACGATAAACCCGACCTTCGA
>Uzon_(2).I-E_13087;size=10;
AAGGCTATGCGGCCCCAGCAATGGTCGGAGTC
>Uzon_(2).I-E_4793;size=10;
CAGTCTTGATTGACCCCGCCACCTATGACCC
>Uzon_(2).I-E_4546;size=10;
GAGGGGAGCCTCTACCTATAGACGGCCCTAGC
>Uzon_(1).I-E_2906;size=10;
CCGCCCCCCCCCTCAATCTCCAGGGGGTCCTCC
>Uzon_(1).I-E_2323;size=10;
GTGGCCGACCCTGAGACCCTGGTGCGGACCTT
>Uzon_(1).I-E_2159;size=10;
CCCAGCGGGTGCGGTTTGAGGGGCTGGTGGCG
>Uzon_(1).I-E_2264;size=10;
GGCTTTCGCCTCATCGATTACGAGGAGGGTTTC
>Uzon_(2).I-E_11593;size=10;
TAGGCTATCCCGCCGCGGCAATGCTCGGCGAC
>Uzon_(2).I-E_3556;size=10;
TCAAGGGGGACCCCCGCTTATGGCCCAGACC
>Uzon_(2).I-E_17714;size=10;
GGGGCGTGGAGTCCGGCTCCATCCGGGCCCA
>Uzon_(4).I-E_8129;size=10;
GAGGGGGCGGGGGGGCAAGGTTGGTTTTTA
>Uzon_(2).I-E_16568;size=10;
CCTTCGGCCAAGAGTGCCCGGCCAAGGAAGGA
>Uzon_(2).I-E_16601;size=10;
GAGCGGGGCTCGCACCAACGGCCAACCAAAGA
>Uzon_(5).I-E_3055;size=10;
TCCGTGTTGGAGAAGGGAGAGGGTAGAAAGAG
>Uzon_(2).I-E_11190;size=10;
GAGCAAGTGGCCCCGAGGGGATTCGGGCGGGC
>Uzon_(2).I-E_40663;size=10;
AAGGCGATGCCGCCCCAGCGATGGGAGGAGTT
>Uzon_(2).I-E_13623;size=10;
GAGGGGGGCTCCTACCTGCGCGCCATCCAATC
>Uzon_(2).I-E_16731;size=10;
AAACCGTGGAGTTCGTCTCCATCCTGGTCCC
>Uzon_(2).I-E_39778;size=10;
AAGGCAATCACGCCGAGGCTATTCTAGGAGTC
>Uzon_(2).I-E_5545;size=10;
GAGGGGGGCTCGTACCTCCGGCCAGGCCAGGC
>Uzon_(2).I-E_20435;size=10;
AGGGTTACAGCACCCTCCAGTGGCCGAGAGA
>Uzon_(2).I-E_20498;size=10;
TACGGGGGCGGCTCGGTAAACGCGCACCTCTA
>Uzon_(5).I-E_3124;size=10;
AACATGGACATATCCGGCCACCTCCGAGGAGC
>Uzon_(5).I-E_689;size=10;
CCTTTCATGAGCGTGGCCGGGGATGGCCCCAC
>Uzon_(2).I-E_28440;size=10;
TGCGAGTTTGCGCTGCCGCGCCCCGTAGTCTA
>Uzon_(4).I-E_19565;size=10;
GAAGGAACGGAGACTAGCAGGAACGGAACCAG
>Uzon_(4).I-E_23928;size=10;
GAAAGGGCAGCCTCCCGCTGCACGAGGAGGAAC
>Uzon_(4).I-E_61121;size=10;
GCTGGGCCAAGCCGGCCCGGCCCGAGGGAGGCC
>Uzon_(4).I-E_59894;size=10;
CCGGGCCTTATTCGATTTCTGGCGCGGGGAGG
>Uzon_(4).I-E_2527;size=10;
GAGGATCACGTCCGAGTCGGGGAGGAAGTACC
>Uzon_(4).I-E_9897;size=10;
GAGGCCTCACTCACCACAGGCACCAACTACCA
>Uzon_(4).I-E_1998;size=10;
GTTCTGGCTTCCCTCCGAGAAGAGGTTGAGGGC
>Uzon_(2).I-E_6999;size=10;
AGGGCGACGCGGTACTTGTGGAGGTCGGAGGC
>Uzon_(2).I-E_29182;size=10;
TCCGGGTTGGCCCCGGCAATGTGCCACCGCGT
>Uzon_(2).I-E_40766;size=10;
AGGGCGATGCCGCTCATGGTTTGGTAGGAGTC
>Uzon_(4).I-E_13675;size=10;
CGTTCTTCCGGGACTACTGGTCTTGAGGATGGC
>Uzon_(4).I-E_28707;size=10;
CGGGCGCTTCGTGGAAGCAAGGTTGGGGATTA
>Uzon_(4).I-E_7108;size=10;
GCCTCCTGGACAAGGACCCTCGCCGCCCCCATC
>Uzon_(4).I-E_20082;size=10;
CGGGCTTCCGGGACTTGGGACGTGAGGCCGGC
>Uzon_(2).I-E_3942;size=10;
CCCAGGCTCCGAGGCTGCGTTGGTTTCAGGGG
>Uzon_(1).I-E_12795;size=10;
AAGGTGAATGTAAGCCCCCCCCCACCCCCCCC
>Uzon_(1).I-E_2133;size=10;
ACGATGCATGTACCGCCACGCGGAGAGAACGG
>Uzon_(1).I-E_2336;size=10;
GGGGAGTGGGAGGAGGGGGGAGGGGGATGGTT
>Uzon_(1).I-E_2355;size=10;
GGGAAAGAATCCAGATGATAGAGAGGATCCC
>Uzon_(4).I-E_64756;size=10;
GGCGCAGAAGCTGGCCCGCCCCCAGCGCGGGC
>Uzon_(4).I-E_52336;size=10;
GCCTACTCGCCGCGCTCTCCGACCACGCGGGC
>Uzon_(1).I-E_2196;size=10;
GGGGTGGGCAGAGGTGAGCGCCTGGGAACGGG
>Uzon_(5).I-E_12537;size=10;
ACGTGGACGACGCCGGCCACCTCGGCGGCGC
>Uzon_(5).I-E_22110;size=10;
CCATCGCCCAGGAGTGACCGCCCCGCCTCCTA
>Uzon_(3).I-E_5130;size=10;
GAACTTGATAACGAGAGGAAGGTACTGGTCCG
>Uzon_(5).I-E_9440;size=10;
GCGTAGACCAGGGCGTCCACCGGGAGGAGGC
>Uzon_(1).I-E_2239;size=10;
GAACGGAGGCGTACGGTATGAGTGTGAACCCG
>Uzon_(1).I-E_2229;size=10;
ACGAGGAGCAAGTGGATATGGGGATGCCAGCC
>Uzon_(1).I-E_2190;size=10;
GGGAAGCTCGCCGGGGCGGGTCTTCACCAGGGC
>Uzon_(4).I-E_21639;size=10;
GGCAGGAGGGCCACCGGCGGCGAGATAACGGG
>Uzon_(4).I-E_13593;size=10;
GAGGCCTCGGTCCTCATCCCCACCAACTACCA
>Uzon_(4).I-E_29001;size=10;
GGCGGAACCGTGAGGGCGAGGACACGAGAGTGC
>Uzon_(4).I-E_30552;size=10;
GACCGCCAACCCCACACCTGACCCCGCGCCTCC
>Uzon_(4).I-E_2335;size=10;
TCAAGCCCGCGCAAAACCGGGGCCACGGATCCC
>Uzon_(4).I-E_21342;size=10;
AGCCCGCTCCCTAGGGTGCAGCTCATGGTGTA
>Uzon_(4).I-E_25592;size=10;
GGCGGCGCCGCGAGGGGGACGAGAGGAGACGGG
>Uzon_(5).I-E_9192;size=10;
ACGCGGGGGGGCCCCTCCCGCACGGGCAGGGC
>Uzon_(4).I-E_30948;size=10;
GACGGGGAGCCCTACCGGCGGCAGGGGGCCAC
>Uzon_(4).I-E_15843;size=10;
GCACGCGCACCGCCACGCGCGGGAGCACGCCCA
>Uzon_(5).I-E_6837;size=10;
ACGAGCGCGTCCGAGGCGGCGGGCCTCATCTT
>Uzon_(4).I-E_22447;size=10;
CGCTCTGCCGGGCGATGGGCCTCGAGGATGGC
>Uzon_(4).I-E_2697;size=10;
GCCGGGAGAAGGAGGAGCGGGAAAATACGGGA
>Uzon_(5).I-E_8346;size=10;
CCAATGGCCCCCACTATGACGCATTCCTCCTA
>Uzon_(5).I-E_10939;size=10;
GCGCGCGCGTCCCCGACCAGTGCCACCACTGG
>Uzon_(4).I-E_23279;size=10;
GGCGAAGAGGCAGGCCCGGCGCGCGGGAGTCC
>Uzon_(4).I-E_26106;size=10;
GAGAAGGCCGATGCGCGCCTCGGCGCACCCACA
>Uzon_(2).I-E_17045;size=10;
GTCGGAGTCGCCCAGGGAAAGGCGCCCCTCGA
>Uzon_(4).I-E_47088;size=10;
GGAGGCAACACCGCTATCAAGCGCGAGAGGGC
>Uzon_(1).I-E_9905;size=10;
GAGTGGCTAACTCGAGAGTGTTCCAGAGTTCT
>Uzon_(1).I-E_3505;size=10;
TGGGGAGTCGCGGGGGCCTGGCGGGCCGCGTTCC
>Uzon_(1).I-E_34460;size=10;
CGCAACTGCACCGAGACGCGCGAGGTCACACAC
>Uzon_(2).I-E_13781;size=10;
GAGAGAGGCTCGTACCACTGGCCGGGGAAAGA
>Uzon_(2).I-E_17689;size=10;
TTCGGGGTCGGCCCGGTAAGGGCCATACTCTA
>Uzon_(2).I-E_3910;size=10;
GGGCGAGCCTCCCACAAAACCCAGACCTCCTA
>Uzon_(2).I-E_4152;size=10;
AGGGCGATGCGGTTCTTCGCCACCTATGACCC
>Uzon_(2).I-E_762;size=10;
GGGCTCGCCACGCCCCAGGCCCTGGCCCGGCTCC
>Uzon_(2).I-E_12218;size=10;
CCGCGGGGCGCGCCCTCCCCCACCTCTGACCA
>Uzon_(2).I-E_9728;size=10;
CTCGGGGCCCGCACGATAACGGCGCACCTCGA
>Uzon_(4).I-E_73094;size=10;
CACGGAGAGGAAAAAATCACATCCCACCGAAA
>Uzon_(4).I-E_26657;size=10;
GAGGCCGCGGTCCTCATCCCCGGCAGCCCAAG
>Uzon_(4).I-E_28469;size=10;
GAGGGCAGCGCGCCGCGAGCAGAGGAGCTCAG
>Uzon_(1).I-E_2370;size=10;
CTTCCTGAACACGGACCCAGAGAGGGTCCACA
>Uzon_(1).I-E_2124;size=10;
CTTGCGGTGCTGAGACCAGAAGGCAATGACCTC
>Uzon_(5).I-E_10172;size=10;
TGGGCGGGGAGCTCGCCGCCAGCCTGGTGCC
>Uzon_(5).I-E_5416;size=10;
GAACCCGGCGGCGCGGGAGAGGGTAGAAAGAG
>Uzon_(4).I-E_66860;size=10;
CGTTGTGCCGTGACTTGGGACTTGAGGTTGGC
>Uzon_(4).I-E_23233;size=10;
GAACACAAACTCGCCACCCGCGCCGCCCTCCAC
>Uzon_(1).I-E_17901;size=10;
GTACCCACTAGAGTCAGCATAGCCTTTGCCGC
>Uzon_(4).I-E_13957;size=10;
GTCACCCGACAGTCTCTGCACGCCAATCCCCA
>Uzon_(4).I-E_25208;size=10;
GGGGCTGTAGCTGGCCCGGCCCGGGGGTGTCC
>Uzon_(4).I-E_35307;size=10;
GCTGGGCCAAAGCAAAACCGCGCCGCCCAGATC
>Uzon_(4).I-E_25227;size=10;
GAACTCGAACTCACCCCACGGGCCGACCCCCCC
>Uzon_(1).I-U_1;size=524;
AACCTCCGCAACCTCCTCATCGCCGGGGCCGCAGGG
>Uzon_(1).I-U_14;size=315;
TCCCTATAAGGACCCAAGGAGGTAAGCGATGGAAAAAGT
>Uzon_(1).I-U_6;size=281;
ATAAGCTGGAACCCCGCCCACCCGGTTCTGCGCCCCGA
>Uzon_(1).I-U_15;size=280;
CTCTCTACGCCGAAAGGGAAAAACTTCTTCCACACG
>Uzon_(1).I-U_12;size=249;
TACGTGGTGGCGGCCATTGACGAGCGGGGCGTGGAG
>Uzon_(1).I-U_8;size=246;
CCTGGGTAATGGCACGACTGAGCTTTTGGTAGATT
>Uzon_(1).I-U_9;size=244;
ATGAGGTCGTAGAGCCCCATCAGCGTCTGGCCCAGGA
>Uzon_(1).I-U_5;size=232;
ATGGGCAACCTCAGTCTGGTGGCGAAGCACTTCGGCG
>Uzon_(1).I-U_10;size=226;
AGGGCCGCGATAGCTAACGCCGTTGATGCCATTAGCCC
>Uzon_(1).I-U_22;size=220;
ACGCCGTGGCCGTGGGTGAAGCCTAGCAGGGCATCGC
>Uzon_(1).I-U_2;size=214;
AAGATGCTTTTGGGCTCCATGGGGCTCATGGGCAAG
>Uzon_(2).I-U_9;size=214;
CTGATTGAAAAGGAGGGGTACTGCGAGGAGTGCGCCT
>Uzon_(1).I-U_16;size=208;
GAGATCCTGCGCTCCACTTCCCTGGACAGTTGCGCCA
>Uzon_(2).I-U_11;size=204;
TTCCACGCGTCGCTGTTCAGCCCCGCGCGCTGGGCGT
>Uzon_(1).I-U_7;size=191;
CTGGTGTCGGAGAGAGCGGTACTGGGGTAATAACAG
>Uzon_(1).I-U_17;size=191;
AGCATGTCGGGCCACGTGCTGTAGCTTACCCAAAGCTC
>Uzon_(1).I-U_3;size=188;
TCCTCATCGCCCAGGAGGGGATGAGGCACGAGGCCCAG
>Uzon_(2).I-U_13;size=183;
TTGTAAACCCTGTAAATCCGCCCCTTACGCATCGC
>Uzon_(1).I-U_4;size=180;
GACCAGGCCGGGGAGGCTACGAGGGATTTTGCCCGTAT
>Uzon_(1).I-U_13;size=179;
ACGTGGACGTAGTCCGGGGAGTCGGGGCCGTGGGGCT
>Uzon_(1).I-U_21;size=172;
TCTGGGGGCCGTGTGGAGTACGGCCTGGCGGAAGCCTCT
>Uzon_(1).I-U_18;size=161;
AGGGCCAGTTCATAGGAGGAACATATGCTACCCCGT
>Uzon_(1).I-U_11;size=158;
ACGTCCGCCGCGATGCGGTTGGGGAAGAGGAAGCCCC
>Uzon_(2).I-U_20;size=152;
GGGAACCCCTACCGCGTGGGCGAGGACGGCACGCATGA
>Uzon_(1).I-U_20;size=149;
CTCCTCGCGGCGGCAGGGCGTTTTGTGGAGTTGCGCTT
>Uzon_(2).I-U_25;size=146;
ACGCCGGGCTATGACCAAAAAGGGGAGGGGGTGAGCGT
>Uzon_(1).I-U_19;size=129;
AGCAGGAAAATCAAAATGACTAGCCCCACGACTATCCA
>Uzon_(2).I-U_29;size=90;
ACCGATAGGCCCTGGGATGAGCTGAGTAGGGATGAGG
>Uzon_(2).I-U_26;size=87;
AGGAAGCGCTACGGGCGTGATTTTCACGCCCTCGCCAA
>Uzon_(2).I-U_33;size=74;
CGCTCTCACCGGCCGGAGCCGCACAGGGGTCCCATCGGG
>Uzon_(2).I-U_30;size=68;
TGGTTTACCACGATGGGACCGTGGTGAAGATGTTGCCC
>Uzon_(2).I-U_36;size=63;
CAGGGAAGGGGACCTGTGGAGCTTTTTCGCCTCCGGGG
>Uzon_(2).I-U_31;size=63;
AAGGACTCCGGCTCAGGGGTCCCCCCGGTGGTCC
>Uzon_(2).I-U_34;size=58;
CAGGTCCTGGGGCGGGACCCGGAGCCCCGGCCCATG
>Uzon_(2).I-U_38;size=58;
CGCGCATATTCGGGATGCTGGCGGTTGAGGACCG
>Uzon_(2).I-U_35;size=54;
TGCCGCGCCCAGAAGGTCTTCTCCCACTCCCGGACGTC
>Uzon_(2).I-U_32;size=53;
TCGGCAAGGCGGCGAGCTTGGCTGGGGACATAGCCGG
>Uzon_(2).I-U_37;size=47;
TAGTCTAGCCAAAAGTTTAGCCGGGGCCTCATCCTT
>Uzon_(2).I-U_39;size=46;
CCCACGGCGGCTAGGGCCTCCCTAGCCCGCCCCAGTT
>Uzon_(2).I-U_40;size=25;
AAAGGCAGGGCTGGGAACGTTCGGCGGTCTGAGCA
>Uzon_(2).I-U_41;size=22;
CTAGGCACTCTCACCTCCTCCTGTCCGCCCCCTCCTCAG
>Uzon_(2).I-U_42;size=21;
CCCGGGACGGCCTCCCGGGCGAACTCGTTGACGA
>Uzon_(2).I-U_44;size=18;
AGGGCCTCCACCGCCGCCGTGGACCGCCACGGGACC
>Uzon_(2).I-U_47;size=18;
CAGGTCATGGGAATGTCGTAGTGGACCAGCCACTC
>Uzon_(2).I-U_43;size=17;
GGTTAGCCGCTAGGGTGATTGGTGGGGGTAAGCGG
>Uzon_(2).I-U_45;size=17;
ATCTTTGAGGACGACGATGGGCGCCTCTCCGGCATC
>Uzon_(2).I-U_48;size=15;
CTGCGCTGTGCCCTCGCCCCCGGAGAAGGTGGAGGA
>Uzon_(2).I-U_46;size=15;
GTGAGGCAGATAGAAAGCGCGGCGGAAGCCGCCCGG
>Uzon_(2).I-U_57;size=14;
TGTTGAGCCGTTATCTGGGCGGGCTCCTGCAGCCTA
>Uzon_(2).I-U_54;size=13;
TCCACGAACTCCCGGCTCACGATGCGCACGCTCAC
>Uzon_(2).I-U_55;size=13;
GTGGGGACCACGAGGACGGTGAAGCGACGGAGGGA
>Uzon_(2).I-U_50;size=13;
GCACCACGACCACCGCGCCCATCTGCACGTTTACGTGGT
>Uzon_(2).I-U_51;size=13;
TTGAAGGGGTCCCCGCCAGCCAGACCGGGCTCCTCCAGG
>Uzon_(2).I-U_49;size=13;
ACCAGTCGCTCCACGATTACGCGGTAGGTGTTCG
>Uzon_(2).I-U_53;size=12;
TTGCGGGCTAGCTCCACCAGCCAGGCCCGCCAG
>Uzon_(2).I-U_52;size=12;
ACCACCCTGGCCGGGGTGGGGTTTTTGGCCCGGTCCCTC
>Uzon_(2).I-U_56;size=12;
TGGGATTACGGCGAAAACTCCAACGGCCGCTATGCCCGC
>Uzon_(2).I-U_58;size=11;
TCCAACTATGAGAAGTGGCTTTCTGAGCGCGTCCCCAAG
>Uzon_(2).I-U_59;size=11;
CCACGTGGTGCGATGTCCTGCACGCCTACAACCGGGGG
>Uzon_(5).I-U_38;size=11;
AAGGGCCCGGTCCCGGCGGGTAGCAGGCATTGGGACT
>Uzon_(5).I-U_39;size=11;
CCGATGAGATTTTGGACGCCGTCCAGGCCCTCTTGGAGG
>Uzon_(2).I-U_60;size=11;
AAGGACGGCCAGCATACGCCGTCCTTGTTGGCCCG
>Uzon_(2).I-U_61;size=10;
TGCGGAGAACCTTGACGGAGGAAGGGGCGGCCTA
>Uzon_(2).I-U_62;size=10;
CGGAACGGGGAGCACGTCTTCGACTTCCAGACCCA
>Uzon_(2).I-U_65;size=10;
AGGGTGTTGCCGAAGCGCACCTCGCCCTCGTAGCTC
>Uzon_(2).III_10;size=4615;
GTACTTCTCCTTCCTGAGGGCCGCGATCAGGCCCTCCTTG
>Uzon_(2).III_12;size=2755;
ATCAAGGAAGACGTGGTTGTTTACAACGAGAAGAGTG
>Uzon_(2).III_9;size=2576;
AAGTTGGTGAGCATGCCGCCCAGCCAGCGCTGGTTCACAT
>Uzon_(2).III_11;size=1554;
AGCCTTCCCAAGAGAACACCGCATTGTGGCTAGCCAA
>Uzon_(2).III_18;size=680;
TCGTGAGGGAGGAAGAAGTTTGGGTAACGGCGGATAA
>Uzon_(2).III_272;size=265;
TTATCCGCCGTTCCCAAACTTCTCCTCCCTCACGA
>Uzon_(2).III_501;size=226;
ATCAAGGAAACGTGGTTGTTTACACGAGAAGAGTG
>Uzon_(2).III_1374;size=182;
GTACTTCTCCTCCTGAGGGCCGCGAAGCCCTCCTTG
>Uzon_(2).III_384;size=142;
TTGACCTCCTTGTACTCGGAGGCCTGGGTGGTACC
>Uzon_(2).III_60;size=128;
GGTCGCCGCCGTTCTTCAGGTAGTGGGTAGCGAAGGT
>Uzon_(2).III_425;size=69;
CTTGATGGTTTGCTTACCAAAGCGGTCGTACAGCTCCT
>Uzon_(2).III_98;size=59;
CGGTGTAAATCTCCAGCTGCCAGCCTTCAGGCAAAG
>Uzon_(2).III_1710;size=53;
ATCAAGGAACGTGGTTGTTTAACGAGAAGAGTG
>Uzon_(2).III_2152;size=51;
ACCATCTGGTTGTTGTTGGCGCAGACAACGTCAAT
>Uzon_(2).III_2638;size=50;
GTATTCTCCCCTGAGGGCCGCGATAGGCCCTCCTTG
>Uzon_(2).III_1591;size=39;
TTATCCGCCGGTTACCCAAACTTCTCTCCCTCACGA
>Uzon_(2).III_1269;size=38;
GTACTTCTCCTGAGGCCGCGATCAGCCCTCCTTG
>Uzon_(2).III_1349;size=31;
ATCAAGGAAGACGTGGTGTTTAACGAGAGTG
>Uzon_(2).III_4332;size=31;
GTACTCCTTCCTGAGGGCCGCGGGCCTCCTG
>Uzon_(2).III_224;size=31;
CGGGAGCCGCCGCCTCGAAGAGGGTCTCCCACCACT
>Uzon_(2).III_116;size=30;
CCCCGTATAGTTCCCGCCAGATGTTGGCGAGTTCCTCCGCTG
>Uzon_(2).III_225;size=30;
CGGACTCACAAGGACGGTGCGGAGCTGGCGGTCCTCCCCA
>Uzon_(2).III_1566;size=30;
GTACTTCTCCGCGATCAGGCCCTCCTTG
>Uzon_(2).III_1940;size=30;
ATGAAGGAAGACGTGGTGTTTACAACGAAGAGG
>Uzon_(2).III_1232;size=29;
TTATCCGCCGTTACAATCTCTCCCTCACGA
>Uzon_(2).III_143;size=29;
ATGAAGATGCGGATGATTGCAAAGAGCCAGATAG
>Uzon_(2).III_1445;size=29;
TTATCCGCCGTTACCCAAATCCCTCACGA
>Uzon_(5).III_1156;size=28;
ACGATAGCGAGGTACTTGGCGCAGACAACCTCAGT
>Uzon_(2).III_2496;size=28;
AAGATATCGTGGTTGTGGGCGCAGGCAACGTCAGT
>Uzon_(2).III_1015;size=28;
ATCAAGGAAGACGTGTGTTTACGAGAAGAGTG
>Uzon_(2).III_136;size=27;
CAGTATGCGTAGGCCTCGGCTATCCTCTCGTACAGCGCCCA
>Uzon_(2).III_142;size=26;
CCAGGGAAATCATGAGAACCGACACGGTTGGACAGG
>Uzon_(2).III_6927;size=25;
GTACTTCTCCTTCCTGAGGCCGCTCACCCTTG
>Uzon_(2).III_1707;size=24;
GTACTTCTCCTCTGAGGCCCGATCAGGCCCTCCTTG
>Uzon_(2).III_1630;size=24;
GTACTTCTCTTCTGAGGGCCGCGATAGCCCCTTG
>Uzon_(2).III_5882;size=23;
ACGATATCATGGTAGTTGGCTAAGACAACCTCAAT
>Uzon_(2).III_5985;size=22;
ATCAAGGAAACGTGTGTTTACAACGAGAAAGT
>Uzon_(2).III_351;size=22;
CGGCTCAAGGCGGTGAGCGTCCTGGTGGAGGTCCAGAGC
>Uzon_(2).III_5983;size=21;
GTAATCTCCTTCCTGAGGGCCGCGATCTCCCCCTT
>Uzon_(2).III_202;size=20;
GGAGAGGAGCGTCCCGTGGGGGAACAGCTCATCAAGCCCC
>Uzon_(2).III_1986;size=20;
ACCATATCAAGGTACTTGGCGAAGACAACGTCTAT
>Uzon_(2).III_181;size=19;
CGCTGGACCTTCCTCGCCACCTGCCTCAAAACGTCCCAGG
>Uzon_(2).III_228;size=19;
CTGTCCTTGGCTTCCCTGAGGAGCCTTTCAGCCTCAAAAAGCC
>Uzon_(2).III_204;size=18;
GCGCCCATGAGCACCTCTTTCGCCGCGGTCCTAGTCATCCTA
>Uzon_(2).III_2586;size=17;
ATCCGCCGTCCCAAACTTCTTCCCTCACGA
>Uzon_(2).III_2631;size=17;
TTATCCGCCTTACCAAATTCCCTCCCTCACGA
>Uzon_(2).III_246;size=17;
CCTAGGGGAAGAAGGACTCGAGGTGCTCCTTCACGACCTTGG
>Uzon_(2).III_1472;size=16;
TTATCCGCCTCCAAACTCTTCTCCCTCACGA
>Uzon_(5).III_857;size=16;
TTATCCGCCTTCCAAACCTCCCTCACGA
>Uzon_(2).III_1201;size=16;
GTACTTCTCCTGAGGGCCGCACCTCCTTG
>Uzon_(2).III_253;size=16;
GACACCTGGGAGAGGCGGAGGGAGTGGATTAACTTCGGG
>Uzon_(5).III_1012;size=16;
GTACTTTCCTTCCTGAGGGCCGCATGCCCCTTG
>Uzon_(5).III_1037;size=15;
ATAAGGAACGTGGTGTTTACAACGAGAAGG
>Uzon_(2).III_2508;size=15;
AACATATCGATGTAGTGGACTCAGACAACCTCAGT
>Uzon_(2).III_6355;size=15;
AAGTTGGTGAGCATGCCGCCCAGCAGCGGTTCAAT
>Uzon_(2).III_2538;size=15;
AGTTTAAGAAGGTCCACCTCTTCACGCATTTGTGTATG
>Uzon_(2).III_317;size=14;
GGCACCGTGGCTTGTGCCTTGCGCATGGGCAAGCGGGGT
>Uzon_(2).III_1446;size=14;
GTATTCTCCTTCCTGAGGCCGGTACTTG
>Uzon_(2).III_302;size=13;
TTCCTTATCCATGACCTTACCCTCGTATGCCCAGAACTT
>Uzon_(2).III_704;size=13;
CGGGATAGTTTCTGCGTACATGTACGCTTCGTGGAAAGT
>Uzon_(5).III_910;size=13;
CTTGATGGTTTGCTTAAGCGGTAGCTCCT
>Uzon_(2).III_1359;size=13;
ATCAGGAAGACGTGGTTGTTTACCAACGAGAGAGTG
>Uzon_(2).III_329;size=12;
TCAGCCCCCCTAGCCTCCTCGAGGGCCTTCTGCCCCTC
>Uzon_(2).III_1656;size=12;
AAGTTGGTGAGCCAGCCAGCGCTGGTTCACAT
>Uzon_(2).III_395;size=11;
ATGCGCCCACGCGCCCCGCCCCGGCCCCGCCAATGCGCT
>Uzon_(2).III_526;size=11;
CCTCTCGCACAAGGGGACGGATAATCTCCCCGTTGAGCGAGA
>Uzon_(2).III_6265;size=11;
AGTCTGATTAGGTCGACCTCTTCCCGCATTACTATAAG
>Uzon_(2).III_385;size=11;
TAGGCATATTCCGCTGTGCAAGGGAGGAGGGGTATTTCCCAAA
>Uzon_(2).III_367;size=11;
GCCTCTATACCGATAACCTCCCCCCTTGCGTTCACGA
>Uzon_(5).III_992;size=11;
TTGACCTCCTGTACTCGGAGCCTGGGTGGTACC
>Uzon_(2).III_392;size=11;
CCCACCCAGCCGGGGCACCGTAGCTTCTGCCTCGCGCATGG
>Uzon_(2).III_1431;size=10;
TTATCCGCCGTTACCTCCCTCACGA
>Uzon_(2).III_4217;size=10;
ACGCTCTCGTGGTAGGGGGCGCAGACAACGTCTGT
>Uzon_(2).III_451;size=10;
CCGACCTCCTTGTCCTCCCCGGGCAGGGCCACTTC
>Uzon_(5).III_1397;size=10;
TTATCCCCGTCCAAACTTCCCTCCCTCACGA
>Uzon_(5).III_234;size=10;
ACCGAAAGGGCGATAGAAGCCGCCCCGCTTTTGCTAT
>Uzon_(2).III_458;size=10;
GGGTTTTCACGCGCTTATCCCCCGCCGCCTATGCTAAG
>Uzon_(2).I-B_1;size=2271;
TTTTGCCATTTCCCGCTGGCGCTACCGCCGTTCGTGGCGA
>Uzon_(2).I-B_2;size=2073;
CACCCAATTTGTACTTGAAAGAGACTTCCTCAGATAACGCTC
>Uzon_(2).I-B_3;size=1922;
AAGATGGAAAGGAAGAAGACCGTGGTCTACTGGTGTCTCA
>Uzon_(2).I-B_4;size=1520;
CACTACAGGGGCTCCAAGAACGGTAGCCGCCTCCCAAGAGA
>Uzon_(2).I-B_5;size=1231;
TGGGGCCACCTTGCCGCCATAATAAAGGCGGCGTATCCGGCAA
>Uzon_(2).I-B_6;size=505;
GATGTTGAGTTCCTTCTCCTTCTCCTCCGGGAGGTCCACCA
>Uzon_(2).I-B_7;size=399;
CTCTCCCACCCGCACCGCATGAAGGGGGTGGTCTGCC
>Uzon_(2).I-B_8;size=232;
TAGAACTCGGAGGCCAGGCGGAGGGCCTCCTCCCGG
>Uzon_(2).I-B_10;size=219;
CATCCGCATCGGAAGCACCCTCTCCCCGGACCGCC
>Uzon_(2).I-B_14;size=201;
TGAGGGGCCACGGCTCCCCAAACGCGTGCTTTTG
>Uzon_(2).I-B_12;size=200;
AGAAGGGAGGTGGAAAAGATAATCGGTCGGAGGAGC
>Uzon_(2).I-B_9;size=197;
CTTTCCCACCAGGGTGGCGGGCACCCACCGGAGGA
>Uzon_(2).I-B_11;size=181;
CCGGTCCTCGTGCCCCCCGTGGACGCCTCCCTGAAGGA
>Uzon_(2).I-B_13;size=180;
ATAGAAAAGGTCGCCAGCTTTTGCCATTTCCCGCTG
>Uzon_(2).I-B_15;size=152;
CTTCAGAGCATCCTCGAGACCCCCCGCCGCACCCG
>Uzon_(2).I-B_36;size=110;
CTCTATGGCCGCCCCGTAGGGGAAGGGCTCCGCCTC
>Uzon_(2).I-B_21;size=90;
AGGTCCCGGTGGCGGCCCACGTCCATCCCCAGGTA
>Uzon_(2).I-B_20;size=70;
GCCCAGCGCGTGGCCGGAGACGGCGCGCCGAACCTC
>Uzon_(2).I-B_19;size=70;
CTTCTCCAGCACCCGCCGCAGAGCTGTGGTATACTGA
>Uzon_(2).I-B_23;size=67;
GGGGACCGGAGGGGGCACCGCATCCGGCCCAGGGAGA
>Uzon_(2).I-B_18;size=65;
TCGCGCAATTTGTCCTTTTCTTGCACTTTTAATACCTT
>Uzon_(2).I-B_31;size=57;
TAGAAGCGTATTTCCTAGCGTAGCGAAAATCCTT
>Uzon_(2).I-B_40;size=55;
CTGGCCCGGGACCTCAACGTGGCCGTCCTCGCCATC
>Uzon_(2).I-B_50;size=54;
GCCGGGGAAACTTCTAGGTCCCTCCCCGGTGCCCGC
>Uzon_(2).I-B_38;size=53;
CCGCTACCCCGGCATGGAGTCCTACCAGCCTCCCTC
>Uzon_(2).I-B_62;size=53;
GTGTCGGAGAAGTTCCAGAGGCGGAAGACGAGATAGG
>Uzon_(2).I-B_29;size=53;
AGGGATGCAGGGCGCTTGGATCTTGGCGGTGGCGGT
>Uzon_(2).I-B_17;size=50;
GGAAAAGCTCGGCAAAGCCCAGGTCCCAGAGTAGCTT
>Uzon_(2).I-B_28;size=50;
AAGAGTCCGGCCTCGCTCACGTTCACCGCCGTGCTG
>Uzon_(2).I-B_22;size=47;
GGGGTGGCGGAGCCCCTGAGGCCCTACCTCCTCGAGG
>Uzon_(5).I-B_18;size=47;
AGCACGATGTGCGCACGCTGTCAAGCTCCCCCCCAGAT
>Uzon_(2).I-B_46;size=46;
TTGAGTCGCCTGAGGCAGGGGGGCTACCTCAGCTGG
>Uzon_(2).I-B_57;size=42;
AACCGGGGGGAGAGCGTCCTCTTCCTCGCCACGGC
>Uzon_(2).I-B_51;size=40;
TTCCGTAGGCCCCATGAGGCCGAAGAGGTCCTGGT
>Uzon_(2).I-B_42;size=36;
AAGGAGTTCGCCTCGAGGGCCGGGTGGCGGGTGCTGG
>Uzon_(2).I-B_27;size=26;
GGAGACCTGGCGCTCCCCACATTCACATGCTGATA
>Uzon_(5).I-B_41;size=26;
AGGAGGCTCATGGACACGCATAAGGAGGTGGCAAATG
>Uzon_(5).I-B_35;size=25;
CATGTGTAAGGGCCATAGACTTGCCCTTCACTCACATAA
>Uzon_(2).I-B_30;size=24;
GAGGACGGGGTTACTGTAGCCCCTGACCCCTCCCATCT
>Uzon_(5).I-B_37;size=24;
AGGCCCTCTTCGGCTTCAAGATTTGGACGCCTCTA
>Uzon_(5).I-B_42;size=23;
CGAGGAGGCGCTCGCCACCCGGATCACGATGTCCTC
>Uzon_(2).I-B_26;size=23;
TAGTGACCGCCGCCGTCGTCGTCCATGACCCCACTCC
>Uzon_(5).I-B_36;size=23;
TTCAGGTAGTCTTCGGCCGCCAGGCGCTTCACTTCCC
>Uzon_(2).I-B_37;size=22;
ATCCGCACCCGGAAATCCCGGTAGCCCCGCATCACG
>Uzon_(5).I-B_48;size=22;
TCCATGCTACCTCCCTCCTCCTACTGCGTTAAGCAGAAG
>Uzon_(5).I-B_49;size=21;
TGCGTGCGGTTATGGATGTACGGGCTTCTAGGGCTGT
>Uzon_(5).I-B_47;size=19;
GCGGTCTCGGTGGTTTTGGGGGTAGCCCTGGCCTACG
>Uzon_(5).I-B_64;size=19;
AGGTTGCCACGGTTTACGTATCCATTCGCGGCTCC
>Uzon_(5).I-B_45;size=18;
CGTGCTGGTCTGGACCGCCTTCACAAAGGCGTTCCAGT
>Uzon_(2).I-B_47;size=18;
AGGAAGCGGCCCAGGGTGGCGTGGACTGCCACGGCCA
>Uzon_(2).I-B_45;size=18;
TGCCCTCGGCGCCATTTTCCCCCGGCGCCCCTCAAC
>Uzon_(2).I-B_41;size=17;
GAGTCGGCCCCGCTTTTCCTCTGGCGCTCGTGGGGA
>Uzon_(5).I-B_53;size=17;
GAGAACCGAACCAGCTCCCACGGTATCAGGACCCCGC
>Uzon_(5).I-B_51;size=16;
CCGGTAGGGAAGCCCCAGGCGCGAGTTGTAAAACTCCGC
>Uzon_(5).I-B_58;size=15;
TAGGAGGACGCTGAGCTGGGAGAGGGTCCCTCCCCA
>Uzon_(2).I-B_49;size=15;
TTTGAGCGAAGGTAAAGGAAAAGGCGGCGAGCAGG
>Uzon_(5).I-B_50;size=15;
GGGGGGGACCAGGGGGAAGGCGAAGATGCCTCCC
>Uzon_(5).I-B_67;size=14;
GGACCCTAACCTGCCCCCAGGGTATCACGCCCCCC
>Uzon_(2).I-B_60;size=14;
CTCCATGCCCACGTAGCCGGAGTTTCTCCTAGCTTC
>Uzon_(2).I-B_78;size=14;
CATCTCGGGGAAGTCGGGGTGCGGATATACCCCCC
>Uzon_(5).I-B_65;size=14;
AGCGTGTGGGCGAGCTGAAGAAGGATGCCCTGCCTCGG
>Uzon_(2).I-B_52;size=14;
TGGTAAATCGGCATAGACAGGGCTTTCGCCTCATC
>Uzon_(2).I-B_63;size=14;
TACGTGCGGCAGTGGGACCCGGTGAGCCGGCAGTAC
>Uzon_(5).I-B_60;size=14;
TTCGTGCAGGCTTAACGCCTTTAGATTTACAAAGAGG
>Uzon_(5).I-B_59;size=13;
TTGGCAAGCCACATGAGGAGGAGCAGGAAGCCAAGG
>Uzon_(2).I-B_81;size=13;
TCTGATGGTGGCGATCCCCACGTACCCCCCCCTCC
>Uzon_(5).I-B_55;size=13;
CCCTGACGGGAGCTTCCGGGGGAACGAGGTCGTGA
>Uzon_(2).I-B_55;size=13;
CATCTATCACCCCCAAAGGGGGGCTGGGGCTTCAGC
>Uzon_(5).I-B_56;size=13;
GAGCCGCCTCTTCCGCCGCCGGGGAGCCCCCCTA
>Uzon_(2).I-B_58;size=12;
CTGTAGTAGAGACGTTGAATCGTCTGCATATCAGTTGC
>Uzon_(5).I-B_68;size=12;
TTTCCGCGAAGCCCCAAGGCCCGTGGGCGCTGGTG
>Uzon_(5).I-B_62;size=12;
CGTACTTTTCCCCAAGACCCGACGCGGTGCGCTCC
>Uzon_(5).I-B_70;size=12;
TCTCCCAAGTCACTTCACGCCAGCATATCTGCGTTCCA
>Uzon_(2).I-B_66;size=12;
AAGGCACCAGGATAGGGAGGATCGGCGTAAACGAAA
>Uzon_(2).I-B_65;size=12;
AACTTGGCCTCCATCCAAGACTACCAAGAGCTGGAA
>Uzon_(5).I-B_66;size=12;
CCCCGGGGTGATGCAGGCCTCCACCACCTCCCTCGA
>Uzon_(2).I-B_59;size=12;
GTTTGACCCTGAGGCTCTTGCTCCCAGATGTGATCTTCTC
>Uzon_(5).I-B_72;size=11;
CGGTAGAGGCGCACGGCCTCTTCGTGGGAGCCCAC
>Uzon_(2).I-B_82;size=11;
TATTTAGGACCAAGGTAAGGATTCGTACCAGAGGAAACG
>Uzon_(2).I-B_68;size=11;
TTCGCCACGGAGAGCTCACTGAGGAGCGCCATAGAGC
>Uzon_(5).I-B_61;size=11;
AGGATGAAAGAAGTCCTTCTGGTGGCCAAAGGCAA
>Uzon_(5).I-B_63;size=11;
GGATGAAGCAGTACGTGGAGGTCTACCGGGTGGAGC
>Uzon_(5).I-B_81;size=10;
GAGCCCAAGGCGGAGCCTGCGCACCAGCGCCCACGGG
>Uzon_(5).I-B_69;size=10;
ATGAGGAGGGCGATGGAAATCGCCCGCCGTGCCTT
>Uzon_(5).I-B_88;size=10;
TGGAGAGAAAATTTCTCCTTCAACATCGCTCCAAATGC
>Uzon_(5).I-B_92;size=10;
CAAGTCAACGCCCAGACCAAAAACTGAACCCCTCCC
>Uzon_(5).I-B_85;size=10;
GTCCGCACCTGCACCTTCGCCAGCCGCGGGGTGACGG
>Vesuvius_(1).I-C_2;size=73022;
ATCATCCCGCACCTCCTAGCTATATGCTACCCCGTGCAT
>Vesuvius_(1).I-C_1;size=70386;
CAGGACGCGATACTGCTCGGTGGTGGGCGGCACCTGGG
>Vesuvius_(1).I-C_5;size=69625;
ATCACGGGGCCAATGTTCTCGGCGATGCCGATGTAG
>Vesuvius_(1).I-C_12;size=67426;
GTGACGCCTTCGCGCTCCCTGGCGGTGTCCTCGGGAG
>Vesuvius_(1).I-C_3;size=65860;
CTCATCGGGGTAGACGGCGAACTCCCGCTCCACCAGGAG
>Vesuvius_(1).I-C_4;size=61427;
CCGGCGAAGGCGATGGCCGTGTTGATCCCGGCGAGG
>Vesuvius_(1).I-C_6;size=60356;
AACTTGGCCGCGAAATACTCGCGGTAGAGGGCTATGAC
>Vesuvius_(1).I-C_10;size=58767;
TTGGGGGAGGGGAAGGAGCCATGAGGGTCCTGGCCCGGG
>Vesuvius_(1).I-C_8;size=57042;
TGGGAGTGGTTAAAGGAGGTGCTGGGATGAGGCCGCAT
>Vesuvius_(1).I-C_7;size=54964;
ATGGCCCGCTTTTTGATGCGCTCCATTCTACGCCTG
>Vesuvius_(1).I-C_9;size=53965;
CGCCCGAAGGTGACCTCCACCGAACGGGCATAGGCCAC
>Vesuvius_(1).I-C_11;size=50044;
CGCCAGCACGGCGTCCCCACCAAGGCGGGCGTTGGGAG
>Vesuvius_(1).I-C_13;size=45881;
AGGTCATTCCCCGCAAGCCACTTGATGGCCTTCCAG
>Vesuvius_(1).I-C_15;size=43571;
ACCAGGTGGTGAACGAGGTTCACCAGGGGTGGTGAACGG
>Vesuvius_(1).I-C_14;size=43456;
CGGGTCCGGTTCTCCGGGATCCAGACCTGCGGGTCCCCCTG
>Vesuvius_(1).I-C_17;size=40650;
GTTGTGGGGGGAACCCTGATCTGGGTGGGCCTCCTCC
>Vesuvius_(1).I-C_20;size=38393;
ATGGTACCCTATCGGGTTAGCCCAGTCAAGCCCCAT
>Vesuvius_(1).I-C_19;size=37374;
TCCACCACACGGCGGGGCCTGTGAATCAGACCCC
>Vesuvius_(1).I-C_16;size=37363;
GCGAACGAGCAGGAGTTTATCGCCGCGCTGGGGCGGTTG
>Vesuvius_(1).I-C_18;size=36947;
CTGCTGACCCTCACGGACTGGGAGGTCCAACCCCTC
>Vesuvius_(1).I-C_21;size=36924;
CTGGTGCACTCGGCTTTGGGCGTAGGTCCCCGTCCCCC
>Vesuvius_(1).I-C_22;size=36913;
ATGGTGGGGGACCTCCGCTATGGCGAGGGCGACCCGCTC
>Vesuvius_(1).I-C_25;size=36047;
TGGTCCAGGGCGTAGACCACCTCGGCCTCGGTCTCC
>Vesuvius_(1).I-C_27;size=32878;
TGGTCCACGCTGTGCATTGTGCTAAAGCTTTGATTGAG
>Vesuvius_(1).I-C_23;size=31220;
GGCTGGATTTGGGACGGCATCGCCTCGGTGTTTGACA
>Vesuvius_(1).I-C_24;size=30858;
AGCGCATCGTGCCAGTCCCGGGGCTCCCTAGCCGGGT
>Vesuvius_(1).I-C_36;size=30596;
GGGAGGGGATGGACTAGGCGCGTGGCCGCCCTCGTGGAGG
>Vesuvius_(1).I-C_30;size=29760;
ACGATGTGCCCCCGGGTAGCAGGTTTGCCCAAGAGGC
>Vesuvius_(1).I-C_38;size=29514;
AACATCCGCTGGATTAGGGGGAGGTGGTTCAGGA
>Vesuvius_(1).I-C_29;size=29138;
CACTCAAAGTAGGTTGTGGGGGAAACTGACGAGCCG
>Vesuvius_(1).I-C_31;size=27794;
GGCTCCTCCAGGACCACCAAATAGGGGATGCGGTT
>Vesuvius_(1).I-C_33;size=26338;
ACCCCACGGCCCGGGCGGTTCGGAAGGTCCAGGTCTGTTG
>Vesuvius_(1).I-C_28;size=26135;
TACGAGGTGGCCGAGGTGAACGGGACGCGGGCGGA
>Vesuvius_(1).I-C_32;size=24465;
TTGGGAAGGTTTTCCGGGCTAATGAGTTTAGGGTCT
>Vesuvius_(1).I-C_39;size=23807;
CTCCTCCCCTCCGAGCGCAAGTTTCCGTACAAGCGCTA
>Vesuvius_(1).I-C_37;size=21763;
ATTCACAATGCCAAACAGGCGCCTCAGCTCCTCGGCAAC
>Vesuvius_(1).I-C_34;size=20793;
CCGGCGGCGGCCTCGCCTGGGGTTCGGGGCACGGG
>Vesuvius_(1).I-C_26;size=20760;
AATCCTCCGAACCGCGCTCATGGCGCTTTCGGAGA
>Vesuvius_(1).I-C_40;size=18123;
GGCACCAGCCCCATGCACTGCCAGCGCCGGATGCGCGCC
>Vesuvius_(1).I-C_41;size=16815;
CAGGACGCCCCGGCGGCCCCCTCCCCTACCCCTCAGC
>Vesuvius_(1).I-C_35;size=15391;
AGAGGTCCACCCGCCACCTCGAGGCCCAGCCCCCA
>Vesuvius_(1).I-C_42;size=13827;
ACCTACCCCGCGGCCCGCTTCTACTTCCCGGGCGGGG
>Vesuvius_(1).I-C_43;size=11466;
TGTTGAAGAGGGAGGAGGTCTTGAGGGGCGGGCGGGCGC
>Vesuvius_(1).I-C_46;size=7530;
GTAGGGGTGGGCCGCCAGCACCAGGCCCGGGGTCG
>Vesuvius_(1).I-C_48;size=4897;
CGTTGGAGGGAGCATGAACGAGCACGAGAAGGTGGAGT
>Vesuvius_(1).I-C_44;size=4783;
TAGAGCAAAAGACAACTCTAGCGCAGCCGCGGGC
>Vesuvius_(1).I-C_47;size=4296;
CTCATCGGGGTAGACGGCCTCATCGGGGTAGACGG
>Vesuvius_(1).I-C_45;size=4053;
CCCGCCCTGATGCTGAGTGGTGGCGCGAGGGCTGGG
>Vesuvius_(1).I-C_230;size=3924;
CTGTGAACATCCCGGAAGTTATTTGGTACCCGACTG
>Vesuvius_(1).I-C_52;size=3355;
CCGGCGAAGGTACCAAGGTTGGCAATGTCTATGCTT
>Vesuvius_(1).I-C_64;size=2655;
AGCTTCCCCGTCCGCCTGGACGGCTTCAGTTGGTCCCTAGAGC
>Vesuvius_2018-1.I-C_8;size=2489;
AGCGTTCCCGAGGTGCCGGGGCTCACCAGCGCCCCGT
>Vesuvius_2018-1.I-C_30;size=2392;
ATGTTTGGAGTCGGAAAGCTTTCGCCGGAATAAAGAAA
>Vesuvius_2018-2.I-C_24;size=2271;
TTCGCCGAGGCCAGGAAGAGGACGCTCTCCCCCCG
>Vesuvius_(1).I-C_77;size=2218;
AGGATAAGGTTGTGCTGCTCGGCTTCGCGTTCAACAA
>Vesuvius_(1).I-C_121;size=2202;
TTCAACGGGGCACCCGAGGGCGCTCAGATGGCCCACGTG
>Vesuvius_(1).I-C_108;size=1999;
CACCTGATGACCAACGCAGAATGGGCCGCGGTTGCCCTG
>Vesuvius_(1).I-C_57;size=1972;
CGCATCCTCATCGTGGGCAAGTCCGGGTCAGGGAAG
>Vesuvius_(1).I-C_84;size=1929;
GTGCCGAAGACCTCCTACCCGAGCTACACCCTGGAGG
>Vesuvius_(1).I-C_102;size=1923;
TTGAGGAAGCGCGTGGAAGTCAACTCCTTTCCCTG
>Vesuvius_(1).I-C_49;size=1841;
ACCACGTACTCCCCGTTCTCCAGCCGGGCCACCACGAT
>Vesuvius_(1).I-C_105;size=1813;
CTCAACGACGCCGCCTCCTCCTGGGAGTTCACCTG
>Vesuvius_2018-1.I-C_29;size=1797;
CGCAGGCGCTCCACCTCCTGGGCGGGGTCCTGGGAA
>Vesuvius_(1).I-C_120;size=1787;
CTTCGCGGCGGCCTCGGCGCCCTCGCCCCATCCAG
>Vesuvius_2018-2.I-C_28;size=1755;
CTGAACCTCGGAAGGAAGGGGGCCAGGGCCTCCACAT
>Vesuvius_(1).I-C_104;size=1703;
CTCGGAGGTGGTGGCGCATGACCCTGGAGAAGCTTGGC
>Vesuvius_(1).I-C_90;size=1693;
ACGTGGATGTGGACCACGGTCTCCCCTCGGACGAG
>Vesuvius_2018-2.I-C_30;size=1692;
AGGAGGATGCTGTGAAGGGAAAGGTGAGGGTCATCGTG
>Vesuvius_(1).I-C_53;size=1678;
CGCATCCTGGCCGGGGAGCGCCGCCTGAGGATCTATCT
>Vesuvius_2018-2.I-C_29;size=1662;
TGGACGAGTTTGAGCTGTGGCTGTCGTCCCTGGACGGCA
>Vesuvius_(1).I-C_113;size=1662;
CGTTGGCCGCCCTGAGGATGTTCAGGTCGCGGATGT
>Vesuvius_(1).I-C_51;size=1600;
GGGGGTGCGGGGCCCCTACCCCGCACCCTGGACG
>Vesuvius_(1).I-C_88;size=1567;
TATCTGCCGGCGGATGTCCTCCGGCATGTCCGGGGGA
>Vesuvius_(1).I-C_65;size=1532;
GTGGAGGTCCAGGCCTGGAGGCACCTCGCCGAGCGC
>Vesuvius_(1).I-C_140;size=1520;
ATGGCTAATGTTCTTCCTCGCGCTCGTTCTGTGGCGC
>Vesuvius_(1).I-C_141;size=1520;
CTGGGAGGGCGTGCTTGACCTCCTCTGGAGGTA
>Vesuvius_2018-4.I-C_60;size=1519;
ACGTAGTCGGTGAACCGCCCCGCGTCCGCAGCCGAGT
>Vesuvius_(2).I-C_148;size=1502;
CACCGCCTGCCGCAAGCTGTCCTTCACGCTGAAGAT
>Vesuvius_(1).I-C_89;size=1497;
CTGGCCGATATGGGGTTAGGGTCCCGGTTTTGGTTAGGGAG
>Vesuvius_(1).I-C_71;size=1434;
AGGACAGTAATGCGGGTCAGTGCGATGCCCATCG
>Vesuvius_(1).I-C_134;size=1413;
GTCCTCCGGGGGCTCGGAGAGGACTGGCCCAAGATC
>Vesuvius_(1).I-C_125;size=1411;
CGGGCGGAGTGGCTGGACGAGTGGACCGAGCGG
>Vesuvius_(1).I-C_117;size=1409;
CTTACGAGAATGGGCGAAGAGGCCCGGGAGGCTGTCCT
>Vesuvius_(1).I-C_131;size=1406;
TCCAGTTCGCGAGGCTCCGGGTCCCGTCCCAGGAC
>Vesuvius_(1).I-C_72;size=1385;
AGTTTCTCCAGGATGTACATTCCCACAGAGTCATT
>Vesuvius_2018-2.I-C_32;size=1382;
TTTCCGAGGGGCCAGGTGCCAAAAGGCCTTTTCGAGG
>Vesuvius_(1).I-C_147;size=1374;
CGGGAGGGGGTGATGAGGCTCGTCCTGGAGGAGGATA
>Vesuvius_(1).I-C_127;size=1373;
ATTCTCCCACTCCCTGGCCGTGCGCTGGGCCGCCTC
>Vesuvius_(1).I-C_129;size=1364;
AGCCGCACGAGTCCCGCGCCTTACGATGTGGTGATCCCCGC
>Vesuvius_(1).I-C_142;size=1354;
CACCGCTGGACCTTCACCGGCTCCGCCCCGTAGCGCC
>Vesuvius_(1).I-C_99;size=1354;
AGCGCCCAGACCATCGGTGGCGGCATCTCCCAGTTCGC
>Vesuvius_(1).I-C_61;size=1344;
AAATACAACTGCAACGGGTGGCCGGTTTGCTCCTGGAA
>Vesuvius_(1).I-C_82;size=1325;
CGTGGACGTGTTTATCTGGCTGTCGGAGGCTTCCACA
>Vesuvius_(1).I-C_80;size=1319;
GGCCTACATCCTCGCCATCGCCACGGGGCTCGCCGT
>Vesuvius_(1).I-C_116;size=1313;
GGGGAGGCCGTGGAGGAGTTTGCCCATGCGG
>Vesuvius_(1).I-C_54;size=1310;
TACCTCGCCTCCCAGGAGCGGCCGGAAGGGGAGGCCAT
>Vesuvius_(1).I-C_68;size=1286;
CTGGGCTCGCTGTGAGCGCAGGGAATGGCCGCTCCC
>Vesuvius_(1).I-C_114;size=1282;
CTACCCCGTGGATTTGGGAGAGGGAGGTGGAGGTGC
>Vesuvius_(1).I-C_119;size=1274;
TCAATCGGCGGCGCGCGTCATTTACATCCTCGCCCGG
>Vesuvius_(1).I-C_55;size=1268;
TTCCGCTGCTTCGCCCAGGGATGCGCCACCAGGTCCTT
>Vesuvius_(1).I-C_58;size=1241;
CACCTCCCGATGGCGATAAACTTGCACACTGCAGG
>Vesuvius_(1).I-C_96;size=1207;
GTTGCCCGGCGCACCAAGGGCTTTGATTTCCCCGA
>Vesuvius_(1).I-C_112;size=1194;
AGTTCCTCATGCAATGAGGAGGTAAACATGCCAGCCAA
>Vesuvius_(1).I-C_161;size=1180;
TTCCAGGGGAGGCCCGTCAACGCCTACACGGTGCG
>Vesuvius_(1).I-C_160;size=1178;
CAGGCTCCCGATACTCCCCATCTCCAGGGCCAGGGCG
>Vesuvius_(1).I-C_169;size=1176;
CTCGACTCGGTTCCCGAGGATAGCACGGCGGCCCTGCAA
>Vesuvius_(1).I-C_152;size=1159;
GTGTTACGGGAGGGGCTTAAGGCTGAGGCAAGGGCCAG
>Vesuvius_2018-1.I-C_31;size=1151;
CTCTCTCCCCCGCCCCCCTTCGGGGTGAGGCCGACG
>Vesuvius_(1).I-C_56;size=1148;
CCCGGGAGGAGCGCCGGGAAGACCGGACCGCCAGAG
>Vesuvius_(1).I-C_137;size=1129;
CTCATCGCTCCAGGCCGCCATGGGGGCGAGGGTGTTCCT
>Vesuvius_(1).I-C_133;size=1117;
TCGAAGACCATGAGCGGGGAGTTGGGGTGCGAGATCGG
>Vesuvius_(1).I-C_138;size=1109;
AGGCACCATTGGGTCACTACCAGATAGGCAT
>Vesuvius_(1).I-C_162;size=1106;
CATGGGAGGACCATCCTAGCGGCCTCTAGCGCCCCGC
>Vesuvius_(1).I-C_192;size=1092;
TACAGGTGCCCGAGAACATGATCGCTGTGGGGAACGC
>Vesuvius_(1).I-C_66;size=1051;
CTCGTAGAGGTGGCGAGGAGCGTAATAACGGCTGTAG
>Vesuvius_(1).I-C_59;size=1018;
CCTAGCCTCTAATGCACGTCCGGGTCCTCCGCCGTG
>Vesuvius_(1).I-C_123;size=1010;
CCATCCTGGTCAACGTGGACGTGTTTTCGGAGGG
>Vesuvius_(1).I-C_92;size=1008;
GCTATCATGTGGGCATGAACGCTCCTGGAAGGGTAA
>Vesuvius_(1).I-C_128;size=1005;
TCGGCCAGCATCTCCCCGAGGCCCGTGGCGTCCAGGCA
>Vesuvius_(1).I-C_67;size=986;
CTGGAAGCCCTCGTCCACATCCGGGATGAGCTG
>Vesuvius_(1).I-C_145;size=976;
CCCCTCGAGGACGCCCGATCGGGGGTCTGGCTGCTC
>Vesuvius_2018-1.I-C_33;size=969;
CCTGGGCGATGGCCTCGGCGAAGGCCGTGGCGTAGGGG
>Vesuvius_(1).I-C_143;size=967;
AGAAGCGGACCCAGCAAAACCCTGGGGGCCTCACC
>Vesuvius_(1).I-C_146;size=945;
CACCTGGCTCGGCGAGAGATAGGGGGCCCGCGCCA
>Vesuvius_(1).I-C_149;size=930;
CAGTACCTGTCCCCCACCGCCTTGCGACCCTCAAGGGTCAA
>Vesuvius_(1).I-C_163;size=919;
GTGGAGCTCGGGCGGCTCCTGGACGAGAAGAACG
>Vesuvius_(1).I-C_95;size=915;
TCAAATCGCTCACTAAGAGCCTTATAGTCCGCCACGAAC
>Vesuvius_(1).I-C_60;size=909;
CTTGGCCGTCCCATCCGGTTTGGGCATTGGGTGGACTCCG
>Vesuvius_(1).I-C_154;size=907;
GCCGTGAAGGGGGAGGAGGCGAGGCGGTACATAGAGA
>Vesuvius_(1).I-C_182;size=901;
GGGCGCCTCATGGACCAAATCTCCGCCCTGGAGGCCCGG
>Vesuvius_(1).I-C_93;size=898;
GTCAAGCTTGACGGCAATGGTCATGTGGTCCCCGCCGGTG
>Vesuvius_(1).I-C_103;size=891;
TATGACGGCGTTTTCTATGGCATCCCTAATCCCCT
>Vesuvius_(1).I-C_436;size=876;
CGTTGTAATGTGATGGTTGCGCGTTCCATCTC
>Vesuvius_(1).I-C_62;size=876;
CGGGCCCGCTCCCACGCTTCCCCCTCCCGCTGTATCTC
>Vesuvius_2018-1.I-C_34;size=870;
TTTGCCCTCGCCCTCCTCCTCCCCGCCCTGGCCCAGGG
>Vesuvius_(1).I-C_100;size=863;
TTGGTGTACATCACCGTGCAGAGGCCGCCAGAAGCCG
>Vesuvius_(1).I-C_179;size=856;
CCGCCCGGCTTGCCCGAGCTCTTTGACCTCCTCCGG
>Vesuvius_(1).I-C_74;size=840;
CCTACCTCCTCGCCGTGGCGAGAAAGCGGCTCGCTCCTA
>Vesuvius_(1).I-C_63;size=838;
TTCGCCGGGGTGCGTAGGGGGGTGAGGGCCGCCCA
>Vesuvius_(1).I-C_126;size=827;
AGCTTCGCCTCTAGATCCTGCCCCCGCTCCGGCTCCTG
>Vesuvius_(1).I-C_83;size=821;
ACCTTTGAGCGCCCCGTGGAGGAGTACGACACCCTGA
>Vesuvius_(1).I-C_69;size=805;
CTGTGGAGGTCGTCTATCTCAAATAGCGCGTATG
>Vesuvius_(1).I-C_136;size=799;
ACCTTCTCCTTAGCCATGGATCTCCCTCCATATCTGCA
>Vesuvius_(1).I-C_106;size=781;
TTCAAACTCCCGGGGGAGGTTGGGAACGTGTCAA
>Vesuvius_(1).I-C_107;size=777;
AGAACCTGCCTCGAGTGGAGCGGGAGCGTCTTCTCCT
>Vesuvius_(1).I-C_173;size=770;
AAGGAGAGCCCCCTGCCCCGTGGGGGTCTTCCCGC
>Vesuvius_(1).I-C_166;size=762;
TCAACCCCGAGGCGCCGCTCCCCACTAAGCCCCCGCTG
>Vesuvius_2018-2.I-C_45;size=729;
ACCTCCTACCCGGCGCGGCCTCCGGGGCCGACCAG
>Vesuvius_(1).I-C_79;size=719;
CCGCCTCAGGCCGTCCGGTAAGCGCAGGTTTGGACT
>Vesuvius_(1).I-C_87;size=706;
CTCAACGGCGGCGTAGTGGGGTGGGCCGAAGAGGGGA
>Vesuvius_(1).I-C_70;size=697;
AATGGGCCAGGCCCAGTAGCGACGGGCCACCACGGCCTG
>Vesuvius_(2).I-C_167;size=689;
GGCTAGAGTCAGCGGCATTACCTACCTCCTTGCAGCTT
>Vesuvius_(1).I-C_76;size=685;
CTCAAAAACCTCGTCAATCGCCCCCTGGAGCTCCCGC
>Vesuvius_(1).I-C_91;size=643;
CGCATACAGGTCTACCGGGTTACGAGCCTTGGCGA
>Vesuvius_(2).I-C_57;size=636;
CACAATGCGGGCATAAATGCGGTCAATGAGGCT
>Vesuvius_(1).I-C_75;size=628;
GGCGGCCACGGGGTCCCCGAGCTTCGCGGAGAGGACC
>Vesuvius_(1).I-C_118;size=612;
CAGGCGTACAGCGGCAGGCAGCGGGTGAAGGTGGGC
>Vesuvius_(1).I-C_78;size=606;
AGGTAGAGGGGCGGAAGCTCCTCGCCCCTCGCCCGCTT
>Vesuvius_(1).I-C_85;size=588;
GGAAGGAAGCCGCTGAGCGCCGTGTGGCCTCCAAGA
>Vesuvius_(1).I-C_158;size=586;
AGCTCGCGGATTTCAATCCTCTTCATGCCTCACCTC
>Vesuvius_(1).I-C_867;size=580;
TTCCAGAGCAACCCGGCGCTTTCCCGGTTCGCCTCC
>Vesuvius_2018-4.I-C_42;size=578;
GGAGACAGGAAACGCCGGCTGCCCTGGTGGCCCCAGTA
>Vesuvius_2018-3.I-C_66;size=574;
CGTGAGCGTCCCCCTGGAGGTCATCCGGGCTCAGCTC
>Vesuvius_(1).I-C_81;size=536;
AGGAGTTGCTCTTGGAGGAAAGCGATGTCCTGGCTTCCC
>Vesuvius_2018-4.I-C_44;size=532;
AGATTAGCTACACCGAGCAGGTTGGGCTCCCCGGCCA
>Vesuvius_(1).I-C_86;size=532;
TACCTCCCCGGCCCCGTGGGGAGCGTGGGCCTGGCGG
>Vesuvius_2018-4.I-C_43;size=529;
AAGACCTGGACGACCAAACTAGCAACCGGACCGGCAAT
>Vesuvius_(1).I-C_148;size=523;
CTGGGCTTGAGGCCGAGCAGGCGCTCAGGGCGCGGGG
>Vesuvius_(1).I-C_232;size=516;
GGCGTCTAACCCCGTTTGAGTTGCATCCGGCGGCGTTGA
>Vesuvius_2018-4.I-C_46;size=515;
TGGGCACTAGAAGCGTGGAGCTTATGTGGAGACCAAAAGAG
>Vesuvius_(1).I-C_193;size=513;
CACGGACATGAGCGCCTCCTCTCCCCTCTGGAAGGCC
>Vesuvius_(1).I-C_184;size=506;
GTGGAGCAGGACGGGCGCCTCGGCCTCGAGGGGCCCGA
>Vesuvius_2018-4.I-C_51;size=502;
AGGTAGTGCGTCCCCATCTTCCAGCTCCAGAAGCCGA
>Vesuvius_(1).I-C_110;size=492;
GTCCTCGCCACTTCGGCGTCTAACCCCGTTTGAGTTGC
>Vesuvius_2018-4.I-C_56;size=490;
AGGGTAGAGGGTGTGCCGCCCGACAGCGAAAGTCCACA
>Vesuvius_2018-4.I-C_55;size=485;
GGGGTCATAACGCCTCCACCCGCACGCGAACGCTCCCAG
>Vesuvius_2018-3.I-C_95;size=482;
TGGAAGAACATTTTGTAGCCATTTGACGCAGTTCCACTA
>Vesuvius_2018-4.I-C_53;size=471;
CCCGTAGCCGCTACGCTCAGGCTCTCCGGGATG
>Vesuvius_2018-4.I-C_58;size=467;
CGCTTCTCGCTCATGCTCACCTCCTCCATCAAAAGGG
>Vesuvius_2018-3.I-C_111;size=466;
AGAAACACGGGGTGCGGGCCGCCCCCCTCAGGGAAGT
>Vesuvius_2018-4.I-C_61;size=463;
CGGCTGAGAACGTCGGCACCATTCACTCCATCGCCTA
>Vesuvius_2018-4.I-C_59;size=459;
GGCGTGCTGATGAGCAGGGCCCGCCCCCGGCGATCG
>Vesuvius_2018-4.I-C_57;size=457;
AGGGAGTTGGGGATTCGGGACTTTGAGGGAGTGCTGGA
>Vesuvius_(1).I-C_94;size=456;
TATGATGACGGTCTTGATGATTTGCAGCTGGTCCCCG
>Vesuvius_(1).I-C_97;size=454;
CGCGTCCTCCGGGACGAGGAGCTCTGCGCCCGG
>Vesuvius_(1).I-C_256;size=453;
CAAAAACCGGAGGTCCGAGATCGGGATGGCGATGGAC
>Vesuvius_2018-4.I-C_63;size=452;
ATCACTACTCCTAGACATGGCGACCACGGCGGAGAGG
>Vesuvius_2018-2.I-C_91;size=450;
AGGGCCGCCCAGTTTGGGCTGAAGCTCTGCGTAGACGC
>Vesuvius_2018-4.I-C_64;size=449;
AGGGCCGGCGAAGAGGGGCTCGAGATAGCCATGGGGG
>Vesuvius_(1).I-C_234;size=438;
TCTCCGACGCCCTCACCGGCGCCGTGCGGGATTAC
>Vesuvius_2018-4.I-C_65;size=425;
GTGAGCCTGGGGGAGGAGGCCAGCCGCCTGATTAGCGA
>Vesuvius_(1).I-C_98;size=420;
TTTTCCGACGCTTCTCTCCATCTGGATCCGGTGCGGT
>Vesuvius_2018-4.I-C_62;size=418;
CTCACCTTCCTCCAGAGCGTCCCTGACCAGGCCGA
>Vesuvius_2018-4.I-C_66;size=411;
TGGGGACATTCCCACCGAGGGCGGGGCGTGGGCGC
>Vesuvius_(1).I-C_101;size=410;
GTCGTCACCGCCACCGGGGCCTGGCTGGACGAGCAC
>Vesuvius_2018-4.I-C_67;size=410;
AAGCATGGCCCGTGCTATATCCTCCTCCAGGACGGC
>Vesuvius_2018-3.I-C_125;size=403;
CAGGAGAAGCTGGGCCTGCTGGGCCAGGAGGCGGGCG
>Vesuvius_(2).I-C_182;size=400;
TGGACCGGGGCGTGGAGCAGGGGTTGCGTAGGTACATC
>Vesuvius_(1).I-C_124;size=399;
CTCGCCCTCACCGCCCCCATTCGCGGGTTTGTCAA
>Vesuvius_2018-2.I-C_89;size=395;
AGGCGCTCAGGGAGTGGAGGACCCGCACCATACGC
>Vesuvius_2018-4.I-C_72;size=375;
GTAAACTGCCCACGACCTACCTTTTGCGTCCACTAC
>Vesuvius_2018-4.I-C_75;size=375;
AGCCCACCCCCTTCTGGCCGCGATGTCCGCGATAAGG
>Vesuvius_(1).I-C_165;size=372;
CGCTCACCCCGCCTATAAGCGGTAGGCCCCCGGTT
>Vesuvius_(1).I-C_109;size=366;
GCCCGCAGGATTTTGGCCTCACTCCCCATCTTCTA
>Vesuvius_2018-4.I-C_74;size=364;
ATCTTGTCGCTACCGGGAGGTGGAAATGAACCTAATT
>Vesuvius_(1).I-C_178;size=361;
AGCAGGACCACCACGAGAAGAAGCGCCAAGAGCCC
>Vesuvius_(1).I-C_313;size=352;
GTCCTCCGCTGGGAGGGGGGTACTCGGACCACCCC
>Vesuvius_2018-3.I-C_75;size=351;
TCTTCGGTGGCAAGCACGGCCTGCTCAGCCAGCT
>Vesuvius_2018-2.I-C_96;size=347;
TGCTAGACCCTCACGGGCCCGCGGGTCCAACCCCTG
>Vesuvius_(1).I-C_111;size=346;
TTCTCGGCCCCCTTGGCCCCCGTGCTCTCGGAGGCGAT
>Vesuvius_2018-3.I-C_126;size=338;
GAGGCCACCCTGGAGCAGTTCCGGAACGGGGAGCACGTC
>Vesuvius_(1).I-C_115;size=329;
TACAAATGGTCCCAATACACCGCCATCGGCACGGGAACC
>Vesuvius_2018-4.I-C_86;size=319;
AGGGCCATCACGCGCCTCCTGGAGCGGTGGGCGCTCCAG
>Vesuvius_2018-2.I-C_100;size=308;
ATGCGGTACCTCCAGAGGCTGTGGTACGCTTCGTAG
>Vesuvius_2018-4.I-C_87;size=304;
CCCGCCCTCCTCGCCCTGGTGCGGCACATGCGCAAG
>Vesuvius_2018-4.I-C_94;size=301;
GCGGTTGCCCCATATGTGATGGTTCCACCGGTACATC
>Vesuvius_(1).I-C_130;size=297;
AAGCACTACGCCCTCAAGGACTGGGTGGTCTTCGCCG
>Vesuvius_2018-4.I-C_98;size=285;
GCGTCCCGCACGTAAACGGTGTGGCTTTCTCCCGTA
>Vesuvius_(1).I-C_212;size=280;
ATTGACCCCTACATCTTGACTGAGCAGGAGCGCCTGCAG
>Vesuvius_(1).I-C_132;size=276;
ATAAGCTGGAACCCCTCCCACGAGGCCTTGCGCCCCGA
>Vesuvius_(2).I-C_122;size=270;
TCCTTCTCCCCCGAACCGTCCGAGCTGGCCCACCGG
>Vesuvius_2018-4.I-C_100;size=266;
TTTAGGCTGCAGGAGCCCGCCCAGATCCAGGCC
>Vesuvius_(2).I-C_76;size=260;
GCGTTCAACAACCCAAACCTTGCCGCGCCCGAGTCCC
>Vesuvius_2018-3.I-C_87;size=249;
CCACAAGGCCCGGAGGGCAAAGGACGGCCACCTCTA
>Vesuvius_2018-2.I-C_90;size=246;
AGCGCTCCGCCGCCCGGATCACCGCCTGGGCCAGGG
>Vesuvius_(1).I-C_135;size=246;
ACCCAGGACGCGGCCCGGGTGGGGGTGGCCTTCGGCAT
>Vesuvius_2018-2.I-C_116;size=245;
TAGTGTATCTCCTCGCGTCTAATCACGCTGGGCACCAC
>Vesuvius_(1).I-C_144;size=244;
TGGCCCTGGCCCTGGTGGCGGCCCTCATCGGCTGGGT
>Vesuvius_(1).I-C_139;size=238;
CGTGCGCCCCGCCGGTATGCGGTAGGCCCGAGGTTG
>Vesuvius_2018-2.I-C_111;size=236;
ATCGCCCTTCCAGCCGAGGTCGGCGAGGTCGTTG
>Vesuvius_2018-2.I-C_117;size=233;
CACGATGAAGATGGCCGTGGGGTGGAGCTTAAAGGGGC
>Vesuvius_2018-4.I-C_113;size=232;
CACTGCATCTGCCGGAACATACGCCGTGTACCCAGTT
>Vesuvius_2018-3.I-C_147;size=206;
AAAAGAAGATTTCTCCTACTGAAAACGAAGACCT
>Vesuvius_(1).I-C_150;size=200;
AGAGGTGGTGATGGAGTAAAGATATCCGTGATTGCCA
>Vesuvius_(1).I-C_164;size=198;
CAGTCCTCGGCCTCGGTCCCGGGCTCCACGCCCATCCG
>Vesuvius_(2).I-C_347;size=195;
AGGGACTGGGGGGAGGAAAGTGATGAGAGCTCAGGG
>Vesuvius_(1).I-C_153;size=194;
CCCAGCCTTTCGGGGTACACGCCCCCCTACACCCT
>Vesuvius_2018-4.I-C_127;size=192;
CAGGCATTCGGGCGCGGCTGGACGCGGCGAGTGGCCG
>Vesuvius_(1).I-C_418;size=192;
CTACGCGCACCGCCCTAAGCGCCCCGGCACGG
>Vesuvius_(1).I-C_155;size=182;
CCGTAAAAGCGATGTGGGCCATCACCCGCCGCACGGC
>Vesuvius_(2).I-C_396;size=182;
CACGCTTTGGTTTTGGTAACGCGTAGTATCCATGATG
>Vesuvius_(1).I-C_191;size=181;
CTCCTCATGCTGGGGGTCCGGGTTCAGTCGGAGGCA
>Vesuvius_(2).I-C_143;size=179;
CGCATCTCACACCTCCTAGCTACATGCTACATCGTAC
>Vesuvius_(1).I-C_170;size=178;
TTACCATCCCCCGAAATCCTCGCCCAGGACGGGGCTCGT
>Vesuvius_2018-1.I-C_48;size=177;
GTCCTGCGTGATGATGAGTGCCCCCTGTAGCGCCGCG
>Vesuvius_2018-2.I-C_108;size=176;
CTTGACGCCTTGGGCCAGGCCATCATGCGCCTGCGG
>Vesuvius_(1).I-C_258;size=172;
TGGAGACTGCCAAGGGGCACCGCCTCTACCCC
>Vesuvius_2018-2.I-C_110;size=167;
AGGGACATGGCCGAGATGCGGGAACGCCTCTCCCGC
>Vesuvius_2018-2.I-C_104;size=165;
TTGTTCTCGTATGCCGTGGCCTCCACCGAGGAGGGGAG
>Vesuvius_2018-3.I-C_135;size=164;
CTTATCGCGGGGGATGAGGTAGTAATCCGTCCC
>Vesuvius_(1).I-C_159;size=162;
CAGCGCTGGGGCAGGCCCCCGATGGTGCGGGGCTGCTCCAG
>Vesuvius_2018-2.I-C_119;size=160;
AGGACGGCCATCGGAAACGCCGTCCTACCCTATCTG
>Vesuvius_2018-2.I-C_106;size=158;
TTTTGCTCCTTTGGGTTTCTTGGTTTCCTTGGCTTCCTT
>Vesuvius_2018-2.I-C_105;size=156;
TGGCAGCTGGCCTACGGCTCCACCGGCACCGGCACCGG
>Vesuvius_(1).I-C_194;size=150;
GGCAGATCCGGGAGTGGGAGCGGGAAGTGAAGCGCCTG
>Vesuvius_(1).I-C_171;size=150;
GCATGCCTCACCTCCCCGGAACGGGGGCCTGGACCAGGG
>Vesuvius_2018-2.I-C_109;size=149;
CAGAACCAGGGGTTCCCCCACCCCCACCGCGCGCCG
>Vesuvius_(1).I-C_168;size=144;
TCTGACACGCCAGGATTGACCCGGAGGATCAGGGACAGACG
>Vesuvius_(1).I-C_175;size=140;
GTGGACGTGGTGGTGGGGCTCTTCACCCTGGACCTGG
>Vesuvius_(1).I-C_181;size=140;
TCAGGGATGGTCTTGCCCTCCAGAGCAGTGTGCCAGTC
>Vesuvius_(1).I-C_172;size=140;
AAGACCGGGTGGGCCTTCCGCCTCGCCCGCTTCCTCA
>Vesuvius_(2).I-C_104;size=135;
GTCCGTGAGGGTCTGGGGGAGGTCCCGAAGCGTCTG
>Vesuvius_(1).I-C_190;size=134;
GCCTGGAAGGCGGTGTCTGCGGCGGATTTGAGCGCGT
>Vesuvius_(2).I-C_187;size=131;
AGCGACTTCATCAGCACCTCCCGGCTTGCCCCTT
>Vesuvius_2018-1.I-C_56;size=128;
CAGCAGGGAGCGGGCCTCGCGGTTTAGCTCCCTGATCCGG
>Vesuvius_(1).I-C_1238;size=126;
CTGAGGGCCAGGTCTGGCTTGTGTGGCTCGTTCAG
>Vesuvius_2018-4.I-C_150;size=120;
AGGGCCTCGAGGGCTGGGGGCCGCCTCTCGGCCCCAGG
>Vesuvius_2018-1.I-C_63;size=117;
GTTCCAAAGATAAGCCAGCGCCTTCGCCCGGCGTTGCGCCTC
>Vesuvius_2018-1.I-C_50;size=116;
ACTACCTGGTGAACCTGGTTCACTACCTCTG
>Vesuvius_(2).I-C_214;size=107;
TTGAGCGGTTTGCAAGGTGCTCTATGAGGTCCACGGC
>Vesuvius_(2).I-C_438;size=105;
GTTTCCCTGCCCACGCAACATTAGCGTTACGCCTT
>Vesuvius_2018-4.I-C_152;size=103;
GTCCGTGAGCTGCGCCGGGAGGTCCCGGAGGGCCTGG
>Vesuvius_(1).I-C_597;size=102;
ATGCGCGTGGTCCGGGGGGATTTCCGTGGCGCGTGGGAG
>Vesuvius_(1).I-C_187;size=100;
CGCTTCGCCTCCCAGAGGCGCAGGAGCCCCTGGGCCAT
>Vesuvius_2018-1.I-C_62;size=97;
CCTTACAAGCGCTACAAGAACGGGGAGTGGGTCATCTCGT
>Vesuvius_(1).I-C_185;size=94;
AAAGGGCTTTGAGCCCGGATACTACGCCGCCTACGATG
>Vesuvius_2018-2.I-C_121;size=93;
AAAACAAATTTAAGATTTGCTTCATCAAAGTCATAGAC
>Vesuvius_(1).I-C_322;size=92;
GGGTGGGGATGCCGTGGCGCTGGATGAGCCTCCACGC
>Vesuvius_2018-4.I-C_156;size=90;
TGCTTAACGCGGTAGGAGGAGGGAGGTAGCATGGACA
>Vesuvius_(2).I-C_75;size=88;
ACCGCGTACCTCCCACGGCCAGCACCACCAGCAC
>Vesuvius_2018-2.I-C_125;size=87;
ATCTTTGAGGACGACGATGGGCGCCTCTCCGGCATC
>Vesuvius_(1).I-C_197;size=80;
AAGGCCTCCACGAACTCCTCCGCGTCCCGCACCCCGGGAA
>Vesuvius_(2).I-C_97;size=80;
CTTGCCCTGCTAAGCGCCCTCCGCTGGACCCCGG
>Vesuvius_2018-3.I-C_103;size=77;
TCCAGTTCGGCCAACCTCAGCAGCCTCCCCTTGTCCAG
>Vesuvius_2018-3.I-C_101;size=77;
GGGAGCTGGTGCGGCGGCTAAACGGGAGGCGGGACGATGA
>Vesuvius_2018-2.I-C_129;size=75;
GGCTACCCTCGCGGGCTCGTGGCTTCCGCCCGGCTATCAG
>Vesuvius_(1).I-C_218;size=74;
AAGCGGGTTTTTTACGCCCTGCAGGAAACGGCCGGG
>Vesuvius_2018-2.I-C_138;size=73;
CGTTCACGCCACCCTCCCGAGCTCCACCACGAGGCCCGCC
>Vesuvius_(1).I-C_308;size=72;
CCAAGCAAGCCGGCCACGTCCACCACCGCCACCCGCCC
>Vesuvius_2018-2.I-C_142;size=71;
CAGGAATTCCTCGGGGGCGTCCTCACCCATAAGCCC
>Vesuvius_2018-2.I-C_130;size=71;
AGTCGCCTTCGCCAGCTCGTGCGCCATCACGCACCTC
>Vesuvius_(2).I-C_190;size=70;
AGCAGGAAAATCAAAATGACTAGCCCCACGACTATCCA
>Vesuvius_2018-2.I-C_148;size=68;
GAGAAGCAGGGACACGAGGTCATGCTCTACCTTCCC
>Vesuvius_(2).I-C_218;size=68;
GGGTACGCCGGTGTAGGGAAAGAGTCTACCTACGGGA
>Vesuvius_(2).I-C_95;size=66;
CTTCGCGAACCTGGTCATGGCGATTCTGGACAT
>Vesuvius_2018-2.I-C_135;size=65;
TTCCCCCTCCCATTCCCCCTTAGGGTCGTAGAGGATCA
>Vesuvius_(2).I-C_123;size=64;
ATATCGGTCCACCATGACACTCCCACGGCCTCGAG
>Vesuvius_(2).I-C_221;size=64;
CGCGCCTTCTTCGCCGAACTCGCCGGCTTCTCCCC
>Vesuvius_2018-2.I-C_165;size=64;
TGGGCGTGGCTGGTGAAGTACCGGGGCTTTCCCCGGG
>Vesuvius_(2).I-C_100;size=64;
ACAGCGGCGGGGACGGCTAGGGGGATACACGTC
>Vesuvius_(2).I-C_98;size=60;
TTGATCGCCCAAAGCAGAAGCGATAGCTGAGGCCACTG
>Vesuvius_2018-4.I-C_160;size=59;
AGCGCCTGGAACGGGTCCTTGGGGACAGAGATGG
>Vesuvius_2018-3.I-C_117;size=59;
ACGGAGGAGGTGAAGGGCCATGTGGAGGAGGACTT
>Vesuvius_2018-2.I-C_151;size=58;
ACGTACCTAGAGCCCATGCTATTTCAGAAGCGGACCCAG
>Vesuvius_2018-3.I-C_115;size=58;
CCCGTCTAGCACCTTTGACGTGCAGTCAGCGCAGTC
>Vesuvius_2018-3.I-C_113;size=57;
AAGACCTCCTCGTTGACCCGGTACTTCGTGACGTTTATGAG
>Vesuvius_2018-2.I-C_160;size=56;
CCGCTGGGGATGGGGCCTGGCCTCCGGCCTCCCTCG
>Vesuvius_2018-2.I-C_143;size=55;
ACTCCTACACCATGCCCCTCACGGGGGGCGTCCC
>Vesuvius_2018-3.I-C_134;size=54;
GGGGTCATGGCGGGCCTGGGGGCTAGCGGCGGCACGG
>Vesuvius_2018-3.I-C_132;size=54;
CGGGGTTTAGAGGCTCGCCCGAGACCCGCTCCTGGAA
>Vesuvius_(2).I-C_273;size=53;
TCGGTGGGCTCACCGTGGCGATACCAGTAGAGGAGGGTG
>Vesuvius_(2).I-C_125;size=52;
CTCGAGGAGAACCGCAAGCGGGGGGCGGCCAAGAAG
>Vesuvius_2018-3.I-C_128;size=52;
ACCGACACGGCGGCGTTAGCCACCGTGGTGGCCGCT
>Vesuvius_2018-2.I-C_167;size=50;
ACCTCCTATAGGCTCCCAAAACATGCTAAGCCCCCAA
>Vesuvius_2018-2.I-C_156;size=50;
TTGTGCCCCTTGTCTACGGGGCTCGAGCTTCTCTCCA
>Vesuvius_(1).I-C_284;size=50;
TTGGGGTGGGCTTACGGACCCTGGCAGGACGGCT
>Vesuvius_(1).I-C_259;size=50;
CGGGCGAGGACGATGAGGCGCTCCGCTCCCGCATCAG
>Vesuvius_(2).I-C_116;size=50;
TGGCGTGGGCCCGAAGGCATCCGTGGTGGGCAGG
>Vesuvius_(1).I-C_310;size=50;
TGGATGAAGGAAAATTCTCCTTGTGTACCCTCCATA
>Vesuvius_2018-2.I-C_145;size=49;
TGGAGGGGAAGCTACCCGAGCCCAACGAGAAGGCCCCCG
>Vesuvius_2018-2.I-C_209;size=48;
AGTAGGTCCTCGGGAGAGACCCCGAGGGCGTCGGCGA
>Vesuvius_(2).I-C_172;size=48;
TCCAGCTCAGCCAGGCGCAAGAGGCGGCCCTTGTCCAGC
>Vesuvius_2018-4.I-C_163;size=48;
GAAGCTCGTGGGCTAGGGCAATCGCGGCGTCCTTTTGTT
>Vesuvius_2018-2.I-C_149;size=47;
GTGCAGTGGCACGTGGACCCCACCGACCTCAAGGCGAGC
>Vesuvius_2018-4.I-C_164;size=47;
CCCATAGGGGCGGGCGTACAGCCTCCCCTTGGTGATG
>Vesuvius_2018-2.I-C_203;size=47;
ACGGCGAAGACCTTGGAGCTCACGTGCTTGGTCCAC
>Vesuvius_2018-2.I-C_146;size=46;
AAGGGCAGGCCTGACCGCCTCACGCACTAGGGTCGGGG
>Vesuvius_(1).I-C_268;size=46;
CACCGGGTGTGGGGCAACGTGGTCATGCTGGAGCAC
>Vesuvius_2018-3.I-C_133;size=46;
TCCGACACCACCCACCCCACCGGCCCCTGGAGGAAGG
>Vesuvius_(2).I-C_321;size=46;
CGCACCTGGGGGAGGGACTCCAGCCAGGCGTAGTAGTTG
>Vesuvius_2018-4.I-C_197;size=45;
CTCGTGGAGGAGGAGGAGGGCTACCGGGTCCGCTTCT
>Vesuvius_(2).I-C_121;size=42;
TACTGGCCCTTTTGGGGTTCGGGGTGGCCGGCTACC
>Vesuvius_2018-3.I-C_137;size=41;
AAGGTCACGGTCACCAGATTGGCGGAAGTCCGAAC
>Vesuvius_2018-1.I-C_106;size=41;
AAGGTGGACGACATCTCCAGGGTGCAGGCCAACGTG
>Vesuvius_2018-2.I-C_193;size=40;
GCGGAGGACGTGGTGGCCAGGGTCAGCGCCGTCTAC
>Vesuvius_(1).I-C_570;size=40;
GGGTTTTTGGGGGCCGACCGGCAGGCCCGAGCCGTG
>Vesuvius_2018-2.I-C_155;size=39;
ATACTGGTCTACGGCAGGGGGGAAACTCAAGCGGCACGG
>Vesuvius_(1).I-C_359;size=38;
CGGGGACGCCCTCGAGGCCTTCACCCTGGCCGCCACGG
>Vesuvius_(2).I-C_183;size=38;
CACCTCCACCCACACGGCCACCTCGGGCCCCCGGGGAT
>Vesuvius_(1).I-C_365;size=38;
TCGAGGATCCGCAGGAGGTAGAAGGCCTCCTGTAGG
>Vesuvius_(1).I-C_326;size=38;
CTGGGCCTTGGCAGCCGCCTTTGAGGCCCTGGAAGT
>Vesuvius_(2).I-C_323;size=38;
CTCGATCGCCCAGGGATCCCGGTGGCCAGGCACGA
>Vesuvius_(1).I-C_835;size=37;
GGCTTCCCCCGTTTGCGGGCCGCGAAGGCCGCCACC
>Vesuvius_(1).I-C_361;size=36;
ACGACAGGCGAGTACCTGGCCGCCGAGCCCGAGTACG
>Vesuvius_(2).I-C_193;size=36;
GTGGGAATGCCCAGGTATTCCGCCGCCTCTTCAACCG
>Vesuvius_2018-3.I-C_142;size=35;
GGCGTCACCTACGCCACCGTCCACCACTGGGTGAACC
>Vesuvius_2018-2.I-C_157;size=35;
CAATCTGGGCGAAAGGCGTTGCTTAACGAACCAG
>Vesuvius_(2).I-C_165;size=34;
ACGGAGCATTGGTGGGGCGAGGACGTGGAGGATGCGG
>Vesuvius_(1).I-C_445;size=34;
CTGGCCCCCGCGTCCATGACGCGGGGGTTGTAGGGGGC
>Vesuvius_(1).I-C_349;size=34;
ATGTTCTCCTGGGCCTTGAGGTTGACAATGCCCC
>Vesuvius_2018-2.I-C_168;size=34;
TCCAGTCATGGCGTGAGTTTGGGCAGGTCCAGACCATC
>Vesuvius_(1).I-C_429;size=34;
CGTGTCTTGGCGGGGGAGCGGCGCCTGCGCATCTAC
>Vesuvius_(2).I-C_213;size=34;
CTGCCCGCCCTGGCCCTCAGCGCCGCCGCGGTCAT
>Vesuvius_2018-2.I-C_207;size=33;
CTGGGGATGCCCGTGTGGTGTGAGATGTACGCCTCAT
>Vesuvius_2018-2.I-C_177;size=33;
ACCTCCTTCCCCCGCTACGCTCTACGGCGTAATCGG
>Vesuvius_(1).I-C_584;size=33;
CTAAACCAGGGCTGGATGAGGGCGCTCCAGCCCCTCCTG
>Vesuvius_(1).I-C_397;size=32;
GACGCCTCGCGGCCCTGGTGGAGCTAGTGAGGAGGCTTGT
>Vesuvius_2018-2.I-C_172;size=31;
CCGAGGTGGCCCGGGACCTGGCGGGGCTGAGGGAGGT
>Vesuvius_2018-4.I-C_181;size=31;
TTCAGCTCGCCCACACGCTCACCCTCAACGGGGCCT
>Vesuvius_2018-3.I-C_151;size=30;
CGATCGGATCTGCCCGCAGGTGCTGGCCACGTGCCAGG
>Vesuvius_(1).I-C_407;size=30;
ATGCGGCGCTACGGCGTGGAGGCCCGCATCGCCCGGGA
>Vesuvius_2018-2.I-C_166;size=30;
TCTGCCGCCATTCCCACGTTTGAGGAGACCACACGGGCC
>Vesuvius_2018-4.I-C_184;size=30;
TGCCTGGGCCTTGGCCGCCTCCACGGTGGCCGCGTACT
>Vesuvius_2018-2.I-C_171;size=30;
AGTAGCTCTACCAGGGACTCCGCTCCTCGCGCCAGCATGC
>Vesuvius_2018-4.I-C_185;size=29;
TTAGACGATTTATAGCGTGGCCGCAAAACTCCCGGAGT
>Vesuvius_2018-2.I-C_173;size=29;
GTGTCGGCGTCCAGCCCAACTACTGTTATGGCACTC
>Vesuvius_2018-2.I-C_187;size=29;
AAGGCCTACAAGTTCCGCACCATGCGGGGAGCCCCCAGGCCT
>Vesuvius_(1).I-C_451;size=28;
CTGAGGAGGTTGGCGTGAAGGTAAAAGTGCGGGTCCGT
>Vesuvius_2018-2.I-C_175;size=28;
CTTCGGGGCGGTCACCTTCGCCCTCGCCAGGAT
>Vesuvius_(1).I-C_608;size=28;
TGGACATTGACTGAGGAGGTAGGAGGTAGAAATGCAGG
>Vesuvius_2018-2.I-C_174;size=28;
CTCTGGTACGAGGGGGAGTTTGACCCAGAGCAGG
>Vesuvius_2018-2.I-C_178;size=28;
GGGTTCGTCGTGTAGATCCAGTACTCCACCTTGCTG
>Vesuvius_(1).I-C_520;size=28;
AACCACGCCAGATAGCGGATCCCCGCCGCCGTGGCG
>Vesuvius_2018-2.I-C_186;size=27;
ATCGCCGCCCGCGTCCACTCCCGCCACGCAACATCG
>Vesuvius_2018-2.I-C_180;size=27;
TGTGTGGTTACCGCCAAATCGGCCAGCTTGGCCGT
>Vesuvius_2018-2.I-C_179;size=27;
CAGGGCCCCAGGGGCCCCGTGGATGGGGTCCTCTCGG
>Vesuvius_2018-4.I-C_191;size=27;
CATCCGGGGGGGTATGGGGTTGGGGGGTGAGCCCC
>Vesuvius_(1).I-C_581;size=26;
CCCTGAAGGCCCCGTCCAGGCCTTTGCCAGGATGTTTT
>Vesuvius_(1).I-C_504;size=26;
ATGAGTTTCCAGGCCTACTTGCATGGCCTCACTCTT
>Vesuvius_(1).I-C_479;size=26;
CCTACCGGATTGAACTCCTCGGAAGCTTCACCGA
>Vesuvius_(1).I-C_476;size=26;
GAGGCCCTGGAAGTCCTCAAGCGTGAAGGCCTCATCAC
>Vesuvius_2018-2.I-C_181;size=26;
CGGTCTCCCTAGCCAAAACCGGCCCCCAAAATCTTGG
>Vesuvius_(1).I-C_482;size=26;
CAGGATGTAGATGGGGTCGTCCCCCCTAGCCTCCAA
>Vesuvius_2018-2.I-C_194;size=25;
CCGGACCATCTCCAGCAGGCGCTCGGCGATTCGGGCGCGC
>Vesuvius_2018-2.I-C_183;size=25;
CCGGACGAGGAGAAGGTGGGGGACGACCACCCCATCTG
>Vesuvius_2018-3.I-C_160;size=25;
TTGGCGCGGGAGCGCGCGGCCCTCGGGGAGCTCAGAG
>Vesuvius_2018-2.I-C_182;size=25;
ATCAAGAACTTCTCTACGGGAACTCCGAGTGCTGGGGA
>Vesuvius_(1).I-C_576;size=24;
ATGGACCTCGGGGCCATGACGGCCCTGGGCCTCGCCGT
>Vesuvius_(1).I-C_494;size=24;
AAGCTGGCCAAAGCCCTGGGCGTGGGCCCCGGCACCCG
>Vesuvius_(2).I-C_287;size=24;
AAAGGTGGGGTCCTGGGCGTAGACGCGGCAGATGTC
>Vesuvius_(2).I-C_255;size=24;
CTCGCGGGAGATATCCCGCACGGAGCGCGTGGGGAG
>Vesuvius_2018-3.I-C_166;size=24;
GGCGCTATGGGACCTCAGCCCTCCCCGCGCTGCTGCTC
>Vesuvius_2018-2.I-C_268;size=23;
GGAGTTCCCACGGCATACTTACCTCCACATGTAGAT
>Vesuvius_(1).I-C_680;size=22;
TTGTCTTGCCCACCACCTCCAGGGCCACCCGCCCCA
>Vesuvius_(1).I-C_656;size=22;
CCCAGGCACCTGGGCCTGGAAGAGGCGGAAGCGGCGC
>Vesuvius_(2).I-C_596;size=22;
GTGGAGCCGGCCGGCGTGACCGGCACCCAGGACATTG
>Vesuvius_2018-2.I-C_196;size=22;
TGAACCCCGCCCGCAAAATACGGGTGTTCTCCTCTACT
>Vesuvius_(2).I-C_289;size=22;
CCGCTTGGGGTACTATGTGGGGAGCCTTATACCACCC
>Vesuvius_(1).I-C_716;size=22;
TGGGCGAGGTCTTCTATCTGCCGGCGGATGTCCTCCGG
>Vesuvius_(2).I-C_280;size=22;
TGCGGGAGCTGGCCAGGCGTAAGGACGGCATAGGCAGGG
>Vesuvius_(1).I-C_578;size=22;
ATGCTCGGGCCGCTTATCTCGGTGGAGCGGACGCTGAA
>Vesuvius_(2).I-C_269;size=22;
TACAACACTACCCACAGCGTGGCGGAGTCGTTAGCGG
>Vesuvius_(2).I-C_283;size=22;
CCCGTAGGTGTGAGCCAACCACATGAGGAGGAGCAG
>Vesuvius_2018-3.I-C_169;size=22;
CGCTGGGAGCGCCCCGGGGACCTCGGGGAGCTTCGC
>Vesuvius_2018-2.I-C_206;size=22;
GCGGAGAGCGTGACCCGCGACAGCCCCCAAGC
>Vesuvius_2018-3.I-C_182;size=21;
CCACACAAGGACGTAGTCGCCGACGCGACCGCGCCGAA
>Vesuvius_2018-3.I-C_159;size=21;
CGCGAGGAACCTGGTGGAGATGGCCGAGGAGGGGCAT
>Vesuvius_(2).I-C_331;size=20;
CCCATGTGTACGGACATTCCCACGTTTTCAAGTGCAACGT
>Vesuvius_(1).I-C_666;size=20;
ACCCTATCCAGCCTCATACCGCTACCCCCACCTT
>Vesuvius_2018-3.I-C_172;size=20;
AAGGAGGCGGCGAGGTGGCGCAAATGACGCAAGGGGAG
>Vesuvius_2018-2.I-C_200;size=20;
CCAAGAAGCTGGCAAGGATTGCTCTTTGAGCATGG
>Vesuvius_2018-2.I-C_261;size=20;
GGGTACTGCGGGTCGAGGAAGCCCGCGTCAATCC
>Vesuvius_2018-2.I-C_212;size=20;
TAGTGCCGGAGGGAGCGGTACTGAGGTAATAACAGAC
>Vesuvius_(2).I-C_380;size=20;
TGCTGATGGAGTGGAAGGATGTCCTGGACAT
>Vesuvius_2018-4.I-C_190;size=20;
CCCTCTGGGACGGGGGCATCCTGACCCTGAACCTCAC
>Vesuvius_(1).I-C_615;size=20;
ATCCGCCCGTTCGTGACGTAGTACCCCGTGAGCCC
>Vesuvius_2018-2.I-C_210;size=20;
TGTACGCTCCTGGCCCACCCTGCCGGGGCCTGCTAC
>Vesuvius_2018-2.I-C_198;size=20;
TATGCGCTTTTGGAACCGGATGCCGGGGTTGTTGG
>Vesuvius_2018-3.I-C_167;size=19;
GTGGAAGTGCAGGGGGCAATCCTGCGCCGGGAGTGGATCCG
>Vesuvius_2018-4.I-C_195;size=19;
GCCAGGAGCCCGGGGGCCTACGCCCAGGCCCTCCTGCG
>Vesuvius_2018-2.I-C_208;size=19;
GGGCCGATGGCGATGGTCTGGACCTGCCCAAACTC
>Vesuvius_2018-3.I-C_184;size=18;
TCCTTTGCCCGGGCCACCACGTCGTCCACCATCCG
>Vesuvius_2018-3.I-C_190;size=17;
CTTAACGCCTTCGCCAACAAGGGCTTTTCTCCCTC
>Vesuvius_2018-4.I-C_206;size=17;
ACGAAGGGCCTCCTTCACGGCCGCATCAATCTCCTG
>Vesuvius_2018-1.I-C_85;size=17;
CAGAACCGCTCCGCCACCCTGAGGAACCAGCTCATC
>Vesuvius_2018-4.I-C_200;size=16;
ACGGGAAGAGCTTGTGGACGGGGAGGCCCAGGAGGC
>Vesuvius_2018-3.I-C_181;size=16;
TGGGGGAGCGGGAGCGGGAGCGCCTGGCCTACGTG
>Vesuvius_2018-3.I-C_200;size=15;
CGGCCTCTCCCCGCGTGCTGGAGTGGAGCCTCATCCG
>Vesuvius_2018-4.I-C_204;size=15;
TCTGCCTGGCGGTGGGCCTGGGGGCATAGGCGGGTCAAG
>Vesuvius_2018-2.I-C_256;size=15;
ACCGCGTCTAGGGGCACTTTGGGCGGCCCTCACCCCC
>Vesuvius_2018-3.I-C_199;size=15;
GTCACCCAGATGCTCCAGGCCGCCACCGGGGGCATAGA
>Vesuvius_2018-2.I-C_221;size=15;
CCCATGACTGAGGTTGAGGCCCTCTTGCGGGCGCTT
>Vesuvius_2018-3.I-C_178;size=15;
AGATCGCGCGAAGCGTGGCTTCTGGCGAGCCATTGCTG
>Vesuvius_2018-2.I-C_226;size=14;
CTTCCTCCGGGGCGCCCAGGACTGGGCCAACGCGCTCAGAG
>Vesuvius_2018-3.I-C_187;size=14;
CTTGCCATATCCATCAACCTCCTCGCCCCCCTAGGGG
>Vesuvius_2018-2.I-C_222;size=14;
CCAATCGGGCAGGACGGCCTGGATGATGTCCCGTATC
>Vesuvius_2018-4.I-C_207;size=14;
AACTTATCACTGGAGCACCGCCTCGTCCGGATTCCGGAGAGG
>Vesuvius_2018-4.I-C_205;size=14;
CCTGGGTACAGGGGAGAACTTAGCGCCCTCAAGTA
>Vesuvius_2018-2.I-C_228;size=14;
AAAAAGATGGTGTCCTCGGCGGCGAAAATCGCCTG
>Vesuvius_2018-3.I-C_195;size=14;
CGCCAGGGCCACCACCTCCTCCGCCAAGTCGGGGGGGA
>Vesuvius_2018-3.I-C_211;size=14;
ACGCTGCCGTCGGAGGAAACGAGGTAAAGGACACC
>Vesuvius_2018-2.I-C_231;size=13;
TCCCAGGAGGGCTACGATGAGCCGCCCCCTGAAGAGG
>Vesuvius_2018-2.I-C_233;size=13;
ATCGCCCGCTTCGCCTCGCCCGTGGACCGCCCCAC
>Vesuvius_2018-2.I-C_234;size=13;
CACTGCCGTTTTTGTGGTTACCGGCAGAGGTGTTGT
>Vesuvius_2018-2.I-C_229;size=13;
GTCGCCTCCCCGTCAGTGGTGGCGACCCACCAATA
>Vesuvius_2018-2.I-C_263;size=13;
GCGTTGCCCTGGTAGAGGTAGGGGTTGCTCAAAAGG
>Vesuvius_2018-3.I-C_207;size=13;
CAAAGGGGGGAAAAAGGCGGCTGCCAACCGCCGCAAGG
>Vesuvius_2018-3.I-C_209;size=12;
TTGTGGCCCTGGCGCTGTGGAGGTGAGGTATGCGGAT
>Vesuvius_2018-4.I-C_214;size=12;
AAGACTACTACGACTACTACGTGGTAGAGGCAAAA
>Vesuvius_2018-1.I-C_1966;size=12;
TTGGGCAGGGCGTCCGCCACCACGGCCTCGGGCTCC
>Vesuvius_2018-4.I-C_212;size=12;
AAGCGGCTCAACGAACTACAAAGTTCCCATCGG
>Vesuvius_2018-2.I-C_250;size=12;
GCCCAGGCCACGGCGAGGTACGCCGCTCCAGCGATAAC
>Vesuvius_2018-3.I-C_204;size=12;
ATTGATACTCCTAGGGTTGTGGCTTCTCCTTTGAAAG
>Vesuvius_2018-4.I-C_216;size=11;
TTCGTCCCGCGGAACACCCTGGGGGCCATCCGGCGC
>Vesuvius_2018-2.I-C_265;size=11;
AGTGGACCATTCACAAAATCACTAGCATCCAGATGTC
>Vesuvius_2018-4.I-C_218;size=11;
ACGGGCTCATCGACTATGTCACCCGGGAGAGTGA
>Vesuvius_2018-2.I-C_2899;size=11;
ACCACGGAGGCGATGGCCGTGGCGATCCCGGCGAAG
>Vesuvius_2018-1.I-C_2495;size=11;
ACCGCGGGGCCGATGGCCGTGGTGATCCCGGTGAGG
>Vesuvius_2018-3.I-C_212;size=11;
CTGAGCTCCACCAGGAAGGCCTCGCGCGCCTCTCCC
>Vesuvius_2018-2.I-C_253;size=11;
TTTGACGCGCACCTGGGGTACGCGGGTTGGGAGCGCTG
>Vesuvius_2018-2.I-C_2604;size=11;
CACCCATAGCACGCTGGGGGCGAAACTGACGAGCCG
>Vesuvius_2018-4.I-C_213;size=11;
ATATACGCGAGCTGACGCGTTGGGACTGGCCGCAGGTT
>Vesuvius_2018-3.I-C_217;size=10;
ACCGCGTCCTGGAGGAGCTGGCGGTACTCCGCCGCCA
>Vesuvius_2018-2.I-C_288;size=10;
ACGTGCTGTACCTTGTCGCCCACGTCAACGACCTC
>Vesuvius_2018-3.I-C_206;size=10;
AATCCTGCTCATGCTATCCTCCCTCGCCCCTATGGGGC
>Vesuvius_2018-4.I-C_225;size=10;
CCAGGGCCACCCACTCCCTGGAGGAGGCTGCGGGG
>Vesuvius_2018-4.I-C_227;size=10;
TCTGAGCTTCAGGTTCATCTCTCCTCCTTTCAAAACAC
>Vesuvius_2018-4.I-C_231;size=10;
TGCACGGGTTAGGGCGCGGCCGCAAAACTCCCGGA
>Vesuvius_2018-2.I-C_284;size=10;
AGCTTGGGCTGGCGCACTCCAGGGCGAACGCGCTC
>Vesuvius_(1).I-E_8;size=50801;
GAGGGAACCATGAAGCAGGTTAGCACGCAGGCA
>Vesuvius_(1).I-E_2;size=37092;
CCATCATCCAGGGAGCCATCATCCAGGGAGC
>Vesuvius_(1).I-E_6;size=33075;
TTCGTCCTCCCCGGCGGGCCGAACATGGGGAA
>Vesuvius_(1).I-E_11;size=31050;
CAACTCCAGATCGGGGCGCTTCTCCGGCGCTGGC
>Vesuvius_(1).I-E_16;size=30919;
CAGGCAGCGTAAGACGCAGCCCGTCACCTGGC
>Vesuvius_(1).I-E_1;size=29912;
GTCTCCGGCTCCACCTCTACCACCTCGTCCCC
>Vesuvius_(1).I-E_10;size=29681;
CGAAGGTCTGGATTGAGCGCCGTGTGGATGAG
>Vesuvius_(1).I-E_12;size=28925;
GCGGTGTTCCAAGTCAGGCTACTGGCCCACCT
>Vesuvius_(1).I-E_14;size=25171;
TCATCGGCGGCAAGCTTGAGGAAGTGGGCGTCC
>Vesuvius_(1).I-E_18;size=24772;
TCCATGCCGTTCACCAGTAGCGCGCTCATGCCC
>Vesuvius_(1).I-E_20;size=23547;
ACCTCGGGACGGAGGGCCTGGGCCAGGCTGCCC
>Vesuvius_(1).I-E_3;size=23146;
AAGGTAACCGCTTCGGGTCGCCTACAGTACGA
>Vesuvius_(1).I-E_33;size=21492;
GGGAGCGCCCGGCACCTCGCGGCCTTCAAGGT
>Vesuvius_(1).I-E_13;size=21342;
GTCATGGATAAGGATGACCTTGACCCGCCCCC
>Vesuvius_(1).I-E_7;size=21130;
CACCATAGCCCGGGACACGGGGTTGACGCGGC
>Vesuvius_(1).I-E_28;size=19984;
GCGGCTAGCCCGAGGGCCCCCACCCCTACCCC
>Vesuvius_(1).I-E_39;size=19624;
ATTTCCGATCTAGAGGCTCAGGGGGTGTTCTG
>Vesuvius_(1).I-E_19;size=19539;
CTCCTCCAGGTTGGAGGCGCCCCGGAAATCCC
>Vesuvius_(1).I-E_9;size=19534;
TGGACCGGGACCACGCCGTTTTCCAGGAGGTC
>Vesuvius_(1).I-E_30;size=19144;
AAGAAGGCCCCGGAGGACGAGCCGTGGAGCAA
>Vesuvius_(1).I-E_26;size=18941;
CACTGGTGGCATGTGTTGCCCGGGGCGCTCCGC
>Vesuvius_(1).I-E_27;size=18785;
AATCGCCTTGCGGGTAGAGGCGTCCGGCACAA
>Vesuvius_(1).I-E_32;size=18784;
CTCTACGAGGCCATCCTCCTCCAGGCTGGCGAGC
>Vesuvius_(1).I-E_29;size=18537;
TCCGGGGCCTCCTCCCCACCTTCTAGGGGCTC
>Vesuvius_(1).I-E_5;size=17998;
CATGGCCCTGGGGTATTTCCGCCACATATCCCC
>Vesuvius_(1).I-E_55;size=17655;
ATGCGCCTGATGCTGGTGAGGAAGTTGTTGTT
>Vesuvius_(1).I-E_31;size=17632;
GCTGGGAGCGAGGACATACGTGAGAGGCTGGAT
>Vesuvius_(1).I-E_15;size=17587;
GTGCTTCCCCGCTGGCTAGACCAGCGGTACTG
>Vesuvius_(1).I-E_4;size=16892;
GTAGGGGCCCAGTACGACCCAGCCGCCCGGGC
>Vesuvius_(1).I-E_37;size=15589;
AGCTCCGGCAGGCCCATGCCGCCTGGCTGGAG
>Vesuvius_(1).I-E_34;size=15483;
AGGCCCTATCCGCCGTGGGGAAGGACTGGAGGC
>Vesuvius_(1).I-E_36;size=15344;
CTTTCCTCACATTCTGGCGGAAAGCTTTGCTG
>Vesuvius_(1).I-E_17;size=15246;
CCCCCCCAGGTGCCTGGAGCGACCCGTGCCTA
>Vesuvius_(1).I-E_49;size=15027;
TTCGGCCACCATACTATCGGGGCAATACTCCAC
>Vesuvius_(1).I-E_41;size=12259;
TCCTGGGAGGCCCCCCAGGACCTCGCGGACGA
>Vesuvius_(1).I-E_63;size=11598;
CACGGCTACGACATCAAGCCCAACGAGATAGA
>Vesuvius_(1).I-E_136;size=9819;
TGGGCTCGCGGTCTGCAGGATGTTCTGGTAGA
>Vesuvius_(1).I-E_48;size=9728;
GTAGTCCGTAACCATTTCGGCGAGAACGTCAGC
>Vesuvius_(1).I-E_77;size=9559;
CTTGGCCGCGAGGAGGCCCACAAGTACGTCTCA
>Vesuvius_(1).I-E_108;size=9528;
AGTGGGTCCCCGCCAAGAATGGCTTCATTACC
>Vesuvius_(1).I-E_68;size=9005;
GAGGGCTAATGAACTTTTGGGAGCATTACAAGC
>Vesuvius_(1).I-E_57;size=8871;
TATCGTATTGACAAGGCCATGATGGAGTCCCT
>Vesuvius_(1).I-E_81;size=8664;
CGGTTTAGCGCCCAGGCCCTCCTCGCCATCCTA
>Vesuvius_(1).I-E_78;size=8279;
ATGGCGTCCCGCCATCCCTCCACGCCGCGTAC
>Vesuvius_(1).I-E_62;size=8123;
TCCCTGGCCGATGGGCTTCCCCGTAGCTCCTA
>Vesuvius_(1).I-E_329;size=8063;
TCGAAGACGTGCTCCCCGTTCCGGAACTGCTCC
>Vesuvius_(1).I-E_53;size=7958;
CATTCGCTTTTATGGGGCGGGCCCCGACTACA
>Vesuvius_(1).I-E_51;size=7750;
GCTAGTCAAGGAGGAGGTTATGTACAGGCTAA
>Vesuvius_(1).I-E_155;size=7473;
GCCCGCCAGGTGGTCATCCCCGCCCGCCCCTAC
>Vesuvius_(1).I-E_35;size=7267;
TACGGACCCATGTTGATGCGTCGTGCGAAGGC
>Vesuvius_(1).I-E_80;size=7250;
CATCTCCTCGGCCTGGACGCGCCCCTTGGCCT
>Vesuvius_2018-1.I-E_181;size=7223;
CCACACCCTTGTACGTAACCGGCATGACAGTCA
>Vesuvius_(1).I-E_61;size=7220;
CCTCGGCGATGCGATCTGCCTGTGTGCGGATT
>Vesuvius_(1).I-E_76;size=7184;
AACGCGGCGGAGATGGTGGAGAAGAGCTGGCC
>Vesuvius_(1).I-E_79;size=7031;
CTCCGCAGGGCCACCGAGGGCACCGCCCCCGCCC
>Vesuvius_(1).I-E_230;size=7008;
CGCAGATGGGCCTCATAGCTCTGGGGGTCATCC
>Vesuvius_(1).I-E_44;size=6980;
TCCTGCAGCGGGCCAGGGCCGCTAGCGAAGCC
>Vesuvius_(1).I-E_23;size=6835;
ATCGTCAACCGGGGAGTCCCGGGGGCCGTGGCC
>Vesuvius_(1).I-E_85;size=6738;
TCGTGGTCCGCCTGGGTGAGCCCCGTGGTATC
>Vesuvius_(1).I-E_91;size=6611;
AGTGGCCTCAACCGCCGTGCTTGCCTCTGTA
>Vesuvius_(1).I-E_142;size=6520;
GGCGTTCTACCTCCACCGCCCCCAACACCCTCCC
>Vesuvius_(1).I-E_58;size=6323;
GTAGCGCCCATTCCCCCTAGCCGCCCAGTAGT
>Vesuvius_(1).I-E_69;size=6309;
AGATCGTGAAACCAATTCAGACCTTTGGGCGT
>Vesuvius_(1).I-E_21;size=6244;
ACCTTCACCGTCAGCGTCTCCTACTCTCTCCC
>Vesuvius_2018-1.I-E_51;size=6158;
ACCGAGCACGCGGTCAGAGTCGTCGGGGTCCA
>Vesuvius_(1).I-E_65;size=6088;
GTGAGTGGGGCTAGCCCTGTGGAGGAGCTGTG
>Vesuvius_(1).I-E_22;size=6088;
ACGACATCCTGAACGCGCTCCTCTCGTCCCTGC
>Vesuvius_2018-1.I-E_8;size=6020;
AAGGTCCGCGATTTAACCCAAACCGATCCGC
>Vesuvius_(1).I-E_72;size=6008;
GGGGCTGTTGGGCAATGAAGCCATAGATGGCC
>Vesuvius_(1).I-E_235;size=5930;
GAGGAGGTTATGTACAGGCTAAATCACCATGT
>Vesuvius_(1).I-E_254;size=5749;
GTGAGGGTCATCGTGCTGGCTCCCGTCTACGT
>Vesuvius_(1).I-E_133;size=5492;
GCCTCCATGGCCTCACGCGCCCTCTCCGCCGCC
>Vesuvius_(1).I-E_24;size=5486;
ATTGAGAAGCTCATTGAGGCTAGGCTTGAGGCT
>Vesuvius_(1).I-E_223;size=5360;
ATGTAGAGAGCGATGCCCGGATGGCCCTTGTG
>Vesuvius_(1).I-E_75;size=5223;
CTTCTCCCGCTTGGACTGAACCTGCTTCTCCAC
>Vesuvius_(1).I-E_71;size=5200;
TAGCCAGTCGTGCCGCAGGGAGGGGGAAGCCCC
>Vesuvius_(1).I-E_149;size=5192;
CCCTCCGGTGGACCCCGGAGGAGTTCGCCGAA
>Vesuvius_2018-1.I-E_226;size=5072;
ATTATCGTCCCCGGCAAAGAGATTGTGGTCCCCGT
>Vesuvius_(1).I-E_25;size=5024;
GGGAACGTGGAGAGTGGGGTCATCGCCACCCA
>Vesuvius_(1).I-E_300;size=4872;
TTCCTGGACCACCGCAGCCTGGTACTGAACAC
>Vesuvius_2018-1.I-E_229;size=4732;
TTCAGGTTCATCGTCCACCTCCCGCTTTTTGT
>Vesuvius_(1).I-E_139;size=4618;
CCCTGCGCCGCCTGCGGGAGTTGAGCCCCGCC
>Vesuvius_(1).I-E_87;size=4615;
GACTTTGGCCGCCTTCATCATGGGCGCGTGGAA
>Vesuvius_(1).I-E_183;size=4606;
GAAGCCGCTGAGCGCCGTGTGGCCTCCAAGACC
>Vesuvius_(2).I-E_139;size=4568;
TGAACCTTAGCGCTTCACGAGCCTCCTCACCA
>Vesuvius_2018-1.I-E_282;size=4560;
GCTTCATCACGGCCTGCTCCCTTTGGGTGGGG
>Vesuvius_(1).I-E_138;size=4431;
CCTATGGCGTAAGCCCGCCCTCCGGGTATGTGC
>Vesuvius_2018-1.I-E_311;size=4426;
ACCTGGGTCCGCGTGTACCCGGTGCGTGAGCCC
>Vesuvius_(1).I-E_126;size=4354;
CTTCACGGGAAGCCTGTCGATGACCCTTCCCGC
>Vesuvius_2018-1.I-E_238;size=4294;
GCCCAACGGGGAATGAGCCTCCGGACGAACAG
>Vesuvius_2018-1.I-E_264;size=4268;
CTTATCCGCAGAGGACTGGAAATTTGGACGGA
>Vesuvius_(1).I-E_73;size=4264;
GACTCCAGCTTGGCCACCCAGTACCACAGGCAC
>Vesuvius_(1).I-E_104;size=4257;
GAGCGCAAAATCTCTGGAGGGAGCACGTGAGA
>Vesuvius_(1).I-E_86;size=4248;
GTGGCCTCCGCCGCCTCGTTGCTTAGCTCGTGC
>Vesuvius_(1).I-E_96;size=4197;
AACCTTTCCGCCCCGGCAGACGCGAACCTGGT
>Vesuvius_(1).I-E_257;size=4158;
ATGCTCAATGAGATGGTGGCTGAAGGGACTAT
>Vesuvius_(1).I-E_74;size=4118;
AAGGGGGAGGCGTACCTGCTGGAGTGGCCTGA
>Vesuvius_2018-1.I-E_243;size=4078;
ACCCGACGCGGTGCGCTCCAACCGAGCCAAGA
>Vesuvius_(1).I-E_258;size=4063;
GCCGCCATGAAGGTCTCCTTCTGGGCCACCAC
>Vesuvius_(1).I-E_89;size=4053;
GTCTGGAATAGGGGAGCGCCCGCCGCTTTGGGC
>Vesuvius_2018-2.I-E_45;size=3984;
AACGGGGACGCCTACGAGGTGCCCTGGGAGTCC
>Vesuvius_(1).I-E_172;size=3832;
ATGGGCTCCCTCCCCTCCTCCTTGGGGTAGAA
>Vesuvius_(1).I-E_199;size=3831;
CCCCAGCAACTCACAGGCCAGGACCAGCGAGCC
>Vesuvius_(1).I-E_103;size=3813;
GCGCTGGTCTACGGGAACCTGGTGGACCGGAGC
>Vesuvius_2018-1.I-E_7;size=3792;
GGCTTCTTTGTCCCTAAGCTCATCGGGGAGGGG
>Vesuvius_(1).I-E_82;size=3774;
AGAGTGGACGCGCCCCACGACTGGAACAGCGT
>Vesuvius_(1).I-E_38;size=3756;
GGCAGAACCCGAAGCCCGCCCCGCTCACCGCC
>Vesuvius_2018-1.I-E_241;size=3688;
CTTTTCGCTACCCCTAAGGACGGCTATAATCTC
>Vesuvius_(2).I-E_178;size=3666;
GGGCCGGTGTGCGGCGGGTCGTCCGGGAGATC
>Vesuvius_(1).I-E_226;size=3626;
GCCAGGAAGCCCGAGGAGGAGGTCTGCCACTC
>Vesuvius_2018-2.I-E_13;size=3590;
GAGGCTACCTGGGGGACCGTGGTGGCGCCCAC
>Vesuvius_(1).I-E_88;size=3571;
CCTGGGAGAGCCACTTCCGGATGGAGTTACCCC
>Vesuvius_(1).I-E_90;size=3546;
TAGCGGTTCCCGGTACGGATGGTGACGGAGTGC
>Vesuvius_(2).I-E_254;size=3543;
TCCTTGCCCGGGCCCAGGAGGAATACGCCAGGA
>Vesuvius_(1).I-E_105;size=3461;
TGCGATCTGCACGAAAATCCCTGCGCACCGC
>Vesuvius_2018-1.I-E_283;size=3426;
GAGGATAGGGATGAACTGGATGGAAGCGGAAAA
>Vesuvius_(1).I-E_97;size=3413;
CTCCTCCGCGAGTTCGGAGGCCCTGTCCAAAAG
>Vesuvius_(1).I-E_98;size=3390;
ACCCTCTGGGACCCGTACCCAGCCCCTGTGTT
>Vesuvius_(1).I-E_107;size=3363;
TCCGTTCTCCCTATCGGCCACTCGTGGTAGAT
>Vesuvius_2018-1.I-E_217;size=3319;
GACCCGTTCCAGGCGCTGAACCAGATCCCGGC
>Vesuvius_2018-1.I-E_253;size=3309;
TGCTTCTCCTGGGGGGTGAAAGTAACCCCCACG
>Vesuvius_2018-1.I-E_255;size=3292;
ACCTCCTCGCCGATGCTGAGGCCAAAATGCGGC
>Vesuvius_(1).I-E_297;size=3292;
TGAGCGTAGAGTGCTCTGGCCAGGACCCAGGC
>Vesuvius_(2).I-E_527;size=3291;
AGAGGATGAGCGTCGTAGACGGCGAGGATAGC
>Vesuvius_(1).I-E_245;size=3282;
CGTTAGAAGTGTTAGCGGGCTTGGTAGTGGAC
>Vesuvius_(1).I-E_168;size=3279;
GTGGCGGCTTTTGTCAAGGACCTCCTGGAAGA
>Vesuvius_(1).I-E_84;size=3208;
GCAGGCTACCCCCGCTTCAAGGGGAAGGGGCGC
>Vesuvius_2018-1.I-E_10;size=3197;
ACCGCCTTATCCCGGTCAATGGGCACCACGTA
>Vesuvius_(1).I-E_175;size=3189;
AGATGTGCCCGAGCTGCAAGCGCCGGGAACGG
>Vesuvius_2018-1.I-E_11;size=3186;
ATGTGCTTCCGGATGAGGGCCACCAGGGCGGC
>Vesuvius_(1).I-E_92;size=3156;
CCCCTGAAGGCACTTACGCCATTGGGGGCCTA
>Vesuvius_(1).I-E_45;size=3144;
TCCTCCTGTCCGTCGAGGACCTTTGACGTGCA
>Vesuvius_(1).I-E_177;size=3135;
CCGAGCCAAAAGCTCGGCCTTGGCCTCATCCTC
>Vesuvius_(1).I-E_101;size=3131;
TGCCCCAGGGGACTCCGCCTGGACGATGAGGT
>Vesuvius_(1).I-E_95;size=3092;
AAGTCCTCAAGTGGCTCACCCACAGCCAGGAA
>Vesuvius_(1).I-E_40;size=3070;
TAGGCCCCCAGCACCCCAAGGCTGACGCTCAC
>Vesuvius_(1).I-E_330;size=3022;
CACCCACCACCATAGCCCTGCCAGGGCAAAGCC
>Vesuvius_2018-1.I-E_350;size=3010;
GAGATTTTGGAGCGGATATGACCCTGGCGGAC
>Vesuvius_2018-1.I-E_14;size=2996;
CGTTATCTTGCCTTCCTGGACTTCCTGTTCAA
>Vesuvius_2018-1.I-E_288;size=2968;
GCCTACGCCCTCCCCCGCCCCCTGGCGAGAGA
>Vesuvius_2018-1.I-E_13;size=2967;
ACGACCTGGAGTTTGAACGCCGGATGCAGGCCC
>Vesuvius_(2).I-E_594;size=2961;
GAGGCCCTTTCCGCTTTTGGCACGGTCCCCGC
>Vesuvius_(1).I-E_112;size=2940;
TCCGGGTGGCTCGGACTTCTCATCGGCGTAGG
>Vesuvius_(1).I-E_42;size=2924;
AGTGGGAGGAGATATGCCCCGAGTGTTGCGGT
>Vesuvius_2018-1.I-E_307;size=2914;
ACCACCCCGGACTACGCCCTCCCCCCCTCCGTC
>Vesuvius_(1).I-E_47;size=2879;
TCCCGAGGAGCCCGCCGCTCCTGCTCGTAGC
>Vesuvius_(1).I-E_286;size=2878;
TGGATGACCTTCCTCGTGGCCATCAAGGCGGCCC
>Vesuvius_(1).I-E_50;size=2878;
TAAAACGGGCGCTCCACATGGCGGAAAAAGCTA
>Vesuvius_(1).I-E_43;size=2849;
CCCGGGAATTTCCTCCTCATCGGCCACCGCCTC
>Vesuvius_(1).I-E_83;size=2838;
TAGAGCTCCTCCAGGGTCTTGGGGCGGTCCCT
>Vesuvius_2018-1.I-E_18;size=2828;
GGGGCATTGAGGGCGTCCCGGAAGGGGGCCAC
>Vesuvius_2018-1.I-E_19;size=2790;
GACCCCACCGTGGAGACGAGGGACCCCACCCC
>Vesuvius_(1).I-E_100;size=2787;
CGTGGTACCGGAAGGCAGGGTGAGCATCCCGGT
>Vesuvius_(1).I-E_52;size=2778;
TCCGCGATGTCCGGGATCTCCGCGAAGTTCTG
>Vesuvius_(1).I-E_119;size=2759;
AGGCAGGGCTAACTGGGGCCTGTGGGCCCTCGG
>Vesuvius_(1).I-E_46;size=2739;
ATCATTCCCTCCACCGCACCGAGGCTGGCGTC
>Vesuvius_(2).I-E_496;size=2701;
GCCCGAGCGCACAACATATTGCGCCATCCGTT
>Vesuvius_2018-1.I-E_493;size=2651;
TTCGTGGCGTTCACGGCGAGCTCCCCCTTCCAG
>Vesuvius_(1).I-E_115;size=2645;
CACGCTCTGAACCCCAAGGGTGCTTTGGCGGT
>Vesuvius_2018-1.I-E_20;size=2629;
GGGGTGAAGCCCATGCCCAGTAGCAAGTATACCGTGT
>Vesuvius_2018-1.I-E_285;size=2611;
AGGTCAGGGTGACCTGGCCAGGCGGCGAATACC
>Vesuvius_2018-1.I-E_388;size=2604;
AACTTCCTGAGGTACCTCGCCGCCCTCGAGGC
>Vesuvius_(2).I-E_336;size=2546;
ACACCCACTCGGGAGGCAGGAGGGAGGCTGGA
>Vesuvius_(1).I-E_174;size=2513;
CCTCTCCGGCCAACCGCCCCGGTAGGTGGTAC
>Vesuvius_(2).I-E_465;size=2502;
GTATCTATCCAGGCGCCGCCTGAACTCCTCCA
>Vesuvius_2018-1.I-E_297;size=2497;
GTGGACGCCACCCAGGAGGTGGTGGAGGCTACC
>Vesuvius_(2).I-E_350;size=2462;
CTTGATTCGCCTCCCCTACCGCCAACCCTCCC
>Vesuvius_(1).I-E_113;size=2453;
GAGGAGATTGACTGCCCCTTGTGCGAGGGCACG
>Vesuvius_2018-2.I-E_31;size=2427;
ATATGGGGTCCGGTTTTGGTTAGGCGGCACC
>Vesuvius_(2).I-E_531;size=2409;
CCCGGCCATAGCTGGATCCCCCCGGTAGGCGC
>Vesuvius_2018-1.I-E_455;size=2405;
GCCACGGCGCGCTCGGTGATGAGGCCCTGGAC
>Vesuvius_2018-1.I-E_31;size=2401;
GGCGCCCCACTTCACCGCCCCCCAACACCCTC
>Vesuvius_2018-1.I-E_22;size=2371;
TGAGCGAGCTCGTCCTCTCCCACGCCGTGGAC
>Vesuvius_(1).I-E_284;size=2356;
TCCCGCCCCACGAATAAGGAGGCGTAGACGAG
>Vesuvius_(2).I-E_597;size=2356;
TGGGTCCGGGACGCCAATACGGAGCTCCAAATC
>Vesuvius_2018-1.I-E_348;size=2344;
AGAACGCGCGCGGCGGATTAACATAGGGCCAT
>Vesuvius_2018-1.I-E_24;size=2335;
TTGGTAGAGGGTCTATTGGACGCCCAGGCTTC
>Vesuvius_2018-2.I-E_33;size=2323;
CCATGGCCAGCAATTGGGCCACCGAAGCGACC
>Vesuvius_(1).I-E_94;size=2323;
CTACAAGCCCCACCCGGTACTGGGTGCGGAGGC
>Vesuvius_2018-1.I-E_23;size=2262;
ATTATTGTGCGGCCCCACATTTTGACGCGAGT
>Vesuvius_(1).I-E_106;size=2259;
GGCGCATGGGCGCAAGGGCCGTGGGGCGACC
>Vesuvius_(1).I-E_60;size=2256;
TCATTGACCAGGCCCTGGTCAACGCCATTGACC
>Vesuvius_2018-1.I-E_26;size=2256;
ACCTCAATGGTTCCGGCTCCCACGGCTCGTCC
>Vesuvius_2018-1.I-E_312;size=2253;
AAAAGAGCCTAATCCTGAGCACGGGAGGAAGCC
>Vesuvius_2018-1.I-E_55;size=2241;
GCGATAGACGATGGCCCAGGGGCCCCAGGACAC
>Vesuvius_(1).I-E_114;size=2233;
GCGAACGGCATCGAGGCCGTCAACCGGGAAGA
>Vesuvius_(2).I-E_603;size=2232;
CTTCCGCTGCTCCACCTCTACCAGGTCCTTAA
>Vesuvius_2018-1.I-E_461;size=2207;
GTGAGCGTCCCCAAGCCCGCCGAAGACCCGGC
>Vesuvius_(1).I-E_121;size=2168;
CCAGCGTGGCCTTGCGCCAAGTGGCCCAGGC
>Vesuvius_(1).I-E_54;size=2166;
CCTCTCCTACTCCTACCGGCCAGGAGCCGGAGC
>Vesuvius_(1).I-E_56;size=2114;
CGGTACCTGCCGAGGCCGTATGCGTTGGCGCC
>Vesuvius_(1).I-E_275;size=2108;
CTGCCCATTAGGCGCCTCCCGCAAGAGGGCCT
>Vesuvius_(1).I-E_287;size=2098;
GGAGGCTGAGCAGCACAACCTCATCCTGAACC
>Vesuvius_2018-1.I-E_33;size=2084;
GTCCCCGGCGATAAGAAGTCGCCGAATCCCCA
>Vesuvius_2018-2.I-E_54;size=2081;
AACGGCACTGTGGTTCGTGTCGGCGTCCAGCCC
>Vesuvius_(2).I-E_478;size=2073;
AGTAGGCGCGGGGGGTGAGCGTAGCAATAATG
>Vesuvius_(2).I-E_364;size=2054;
AGGAGAGCATTACGCCCGCCCCCTCTATCACG
>Vesuvius_2018-1.I-E_29;size=2033;
CTCAGGCTCAACGCGCTTCGCCACCTGGGGGC
>Vesuvius_(2).I-E_682;size=2027;
ACCCGCTCCTCCTCGCTCCAGGCCGCCATGGG
>Vesuvius_2018-1.I-E_34;size=2021;
CTTCGTCGCCGCGCGCTCAAGCCTAGCCAAGA
>Vesuvius_(1).I-E_237;size=2016;
TGATCCACGTCCGTTACACCCCTCAGTTAGCC
>Vesuvius_(1).I-E_234;size=2014;
ATGGTCGTGTTGGGCGCCACCTTGAAGGTGCG
>Vesuvius_(1).I-E_326;size=2009;
TATAGCGTCCTCTAGAAGCCCGTTTTCCCTC
>Vesuvius_2018-1.I-E_407;size=2009;
AGCGGATCGCCCGGGCTCAGGCCGTGGCCTC
>Vesuvius_(1).I-E_141;size=1974;
ACCCCCCGAACCCGACGTGGCCCAGCACCGCCA
>Vesuvius_2018-1.I-E_56;size=1960;
TAGGCCATCGTGTCTAGGGAGGGGGCGACCCC
>Vesuvius_(1).I-E_59;size=1953;
CCGCTCGGCCTCCTCGTCGTCCACCTCCACCAC
>Vesuvius_(1).I-E_166;size=1951;
TCGGCCACGCCGTCGGAAACCCGACTGATGGA
>Vesuvius_(1).I-E_163;size=1937;
CACGCCCTCAACCCCAGGGGCGCTCTGGCGGTC
>Vesuvius_2018-2.I-E_50;size=1937;
GCGTCAAATAGCCCTGCTATGGCGTTCGCGGC
>Vesuvius_2018-1.I-E_35;size=1925;
TTGCCCGCCACGGCGTCCCACCCCCCCTCATA
>Vesuvius_(1).I-E_127;size=1921;
CAGGCGCAGGCGCAGGCCGCGCTCAACGTCAT
>Vesuvius_(1).I-E_117;size=1910;
GACCCCCAACGGCTCCGGGCTCTGGCCGAGCG
>Vesuvius_2018-1.I-E_355;size=1895;
AGCAGGCTCGGAGGGCATGGGCCGTTGTAAACC
>Vesuvius_2018-1.I-E_28;size=1889;
TAGTTGCCATAGGCGCCGTAGCCATAGCTGTA
>Vesuvius_2018-1.I-E_53;size=1839;
GCTAAACCGCTTCACCCGCTGGCCCTCGCCCTC
>Vesuvius_2018-1.I-E_338;size=1827;
GCTCACCAGCTCCCGGTTCTCGGTGGGGCGGC
>Vesuvius_(2).I-E_438;size=1808;
GGGAGGACGGGAAAAGGCTTGTGGGCGGGAAA
>Vesuvius_(1).I-E_109;size=1787;
AGGGCCGGTTGCCCATGATCTACGGGTTCGAG
>Vesuvius_(1).I-E_132;size=1760;
TAAGGGACGCCTACATCTGGCAGACCCCTGA
>Vesuvius_(1).I-E_67;size=1760;
GATGACCTCAACGATAGGCGTCACGGTCGGCCTC
>Vesuvius_(1).I-E_66;size=1760;
CCGGCGAGTTCGGCGAAGAAGGCGCGGAAGGTGA
>Vesuvius_2018-1.I-E_527;size=1751;
GCTACCGAGCCCGCGCCTACTACCGAGCCCGC
>Vesuvius_2018-2.I-E_65;size=1713;
TAGCTCCGCCACAGGAACCCAACGGTCCCCCG
>Vesuvius_(2).I-E_91;size=1705;
AACGCCCCGATGGAGGGGCGCTGGGCCATCGTC
>Vesuvius_(1).I-E_111;size=1673;
ACTTCGCCCTCTTTGGGCCTGAGCCCCCTGA
>Vesuvius_(1).I-E_125;size=1670;
AACCGCCGGGCGGCTTCCGCCGCGCTTTCTATC
>Vesuvius_(1).I-E_70;size=1656;
CCTCCTTGGACCGGGGCGAGGAGGGGCCTCTC
>Vesuvius_(1).I-E_150;size=1639;
GGGCTCATCCCTCTCAGGGTGGCCGCCCGGGA
>Vesuvius_(2).I-E_669;size=1633;
GCGTTGGCGTCTACTCCGGTATCGCCCTTAAT
>Vesuvius_(2).I-E_290;size=1627;
GCTAGGGTCCAAACCCCGACGCCGACAACCCC
>Vesuvius_(1).I-E_194;size=1623;
GTCTTGGGCGTCGACCCCGAGCCCACCACCGAGC
>Vesuvius_(1).I-E_124;size=1569;
CGCGCCGGGCTCCTGGACAAGGCGGGGGATATG
>Vesuvius_(2).I-E_273;size=1564;
ATCCAGGAAACCGAAGCCCAGCGCCGCCTTGC
>Vesuvius_2018-1.I-E_43;size=1556;
CCAGCTCTTGGGCTTCCCGAGGGCACGCCACT
>Vesuvius_(1).I-E_152;size=1547;
GGAGGCCCTGAAGAATGTCAGGGACCACCTCAGT
>Vesuvius_(2).I-E_608;size=1514;
CTCGCCCGGACGGACGGCCTTCTCCGGGAGAC
>Vesuvius_2018-2.I-E_67;size=1509;
TTAGGCGACGTGAAGCCCTTCAACGGCTAGCG
>Vesuvius_2018-2.I-E_68;size=1501;
CATCGGCCCGGGCTTCGGCCGCGAGGCCCACC
>Vesuvius_(1).I-E_122;size=1480;
CTTTACGACCGGGTGGTCTACCTCAGGAACACCC
>Vesuvius_(2).I-E_97;size=1474;
CTGGAGGGCGTCCCTGATGACGTGTATCTCATCC
>Vesuvius_(1).I-E_164;size=1451;
CGCCACCGCAGGGTCCACTTCCACGTCACCGGC
>Vesuvius_(1).I-E_129;size=1440;
ACAACCCCAACCCAGAGCATCTCGGAGGTAAGC
>Vesuvius_2018-1.I-E_47;size=1431;
TCATACCTCCCTAGGCTCCATTCGTTCCAAATG
>Vesuvius_(1).I-E_160;size=1419;
TGGACAAACTGGTGGCGCGGGCCTTGGACCGG
>Vesuvius_2018-1.I-E_45;size=1385;
GAGCTCTTGGCGGGGAATCCCCCTGGCCCGCCG
>Vesuvius_(1).I-E_143;size=1368;
TACCTGGAGCACGCCTCCGCCGCCGTGCAGGGGC
>Vesuvius_2018-1.I-E_414;size=1354;
TTGAGGGGCGCTCTCAAGGCGGCGGGAGCGGC
>Vesuvius_2018-1.I-E_48;size=1352;
TGCTCCACGCACCTGACTTGAGTGGGGTCCAG
>Vesuvius_2018-1.I-E_394;size=1325;
GCCCTCCAGGAGGAGCTGGAGCGGCTGGGCAG
>Vesuvius_2018-1.I-E_50;size=1323;
CCCCCGGCGTAGACGAGCTTCGTAGCCTTAGC
>Vesuvius_2018-1.I-E_49;size=1305;
GACGAGGCTAGCCTACCATCTAGGCCTAGACA
>Vesuvius_2018-1.I-E_52;size=1253;
GACGGCGTTGTTATTATCCCAGTAGGCCACGGC
>Vesuvius_(1).I-E_118;size=1247;
TTTCCGTACAAGCGCTACCGGAACGGGGAGTG
>Vesuvius_(1).I-E_204;size=1233;
GGTGGACCCGAGGCCGACCGGGCCTTCCTGGAA
>Vesuvius_(1).I-E_148;size=1227;
GTCCCCACTTTCTGAAGCCCCTCAGGGCCCCA
>Vesuvius_2018-1.I-E_54;size=1220;
ACGAGCCAAGCGGGGAGATAGCGGGGCCCGTC
>Vesuvius_2018-1.I-E_59;size=1198;
GCGCCCGCGCCTAACCTCGTGGCAGGCCTCAA
>Vesuvius_(1).I-E_131;size=1195;
GCCGAGGATGCCCCCGGCGGCCACGGCCCCCGT
>Vesuvius_(1).I-E_151;size=1178;
AGGTTCCTCGTGGCGAAGAGGGAGGGAGAGGC
>Vesuvius_(1).I-E_130;size=1165;
TGACTTGGGAGATGCCAACGGGATGGAGTACA
>Vesuvius_(1).I-E_205;size=1160;
AAGCCGGAGGCCCGCACCAGGACGCGCTGGAG
>Vesuvius_(2).I-E_113;size=1145;
GTCACCCGAGCTCTCCCCCTCTCGGCCCGATA
>Vesuvius_(1).I-E_313;size=1144;
TATAGCGTCCTCTCGGGTGGTGTAGCGGTATGG
>Vesuvius_2018-1.I-E_58;size=1111;
GGCGGGCGCGCGGGGCAGGGCGGCCCCATCCC
>Vesuvius_2018-1.I-E_57;size=1098;
AGGTCAAACTCCCTCACGCCACCCTCCCGAGC
>Vesuvius_2018-2.I-E_119;size=1084;
AGGACATATTTCTCCATCGGGGCCAGCTCCCG
>Vesuvius_(2).I-E_345;size=1081;
CCTCTGTAGCCTCAGGGGTTCGGGCAAGGGCC
>Vesuvius_(1).I-E_282;size=1077;
ACCGTACCAACCCTCTATCGCCTCAACGGCGGC
>Vesuvius_(1).I-E_93;size=1072;
CTGGAAGCGTTGCTGGAAGCTAGGCTTGAGGC
>Vesuvius_(1).I-E_123;size=1060;
GCTCTTAACCCGGTAGACCTGAATGCGGAAGT
>Vesuvius_(2).I-E_134;size=1054;
TTGAGAGAGGGCCACCACCGCCTGCAGTTTCTC
>Vesuvius_(2).I-E_110;size=1052;
TCGTCCTCCGAAACCTTCTTGAAGCCCACCACC
>Vesuvius_2018-1.I-E_497;size=1045;
GATAGCTCGGTGGCCTGGCATTTGGCTCTCCGG
>Vesuvius_(2).I-E_111;size=1044;
ACCTCGTCCCAATCACCCCTGATGAGCCAGACC
>Vesuvius_2018-2.I-E_74;size=1040;
GATTAGGCCTAGGGGCTCCAGGCTGGCGCCCCG
>Vesuvius_(1).I-E_144;size=1028;
CCGTACATCTCGGCTACGCGTTGGAGCCGAAGC
>Vesuvius_2018-1.I-E_60;size=1025;
TCCACCAGCCCCTTAGCGTTCATCCAACTCTTC
>Vesuvius_(2).I-E_115;size=1024;
CTTCTGTGGACCTTGTCCTCGCCCACAAGGCC
>Vesuvius_(1).I-E_217;size=1023;
TTCCCTCTCCATCTCCATCACCTCCACCCTCA
>Vesuvius_2018-2.I-E_252;size=1020;
ACCGCCTCCCGCTCCACCACGCTCACCCCCCT
>Vesuvius_2018-1.I-E_62;size=1017;
TGGGTGGTGGCCCGGCAGATAGACACCTCCGG
>Vesuvius_2018-1.I-E_64;size=1014;
CCCCGCCAGGCCTCGAGGGAGGGGCTTCCCG
>Vesuvius_(2).I-E_114;size=1011;
CCACTTTGCTCGCAAAATCCTCCCCGCCCTGA
>Vesuvius_(1).I-E_208;size=999;
GCGGGAGGCTGGCCCACGCCGAACCCCTCCCCC
>Vesuvius_(2).I-E_112;size=992;
TGGCGCCCCACCCGTATCGCCATTGAGGCCGT
>Vesuvius_2018-2.I-E_124;size=988;
GTGCCCTACTTCGGCATCCTGGGCGAGTTTGA
>Vesuvius_(1).I-E_159;size=976;
CTCAAGGACTACTGGCATGAAGTGGAAGAGCCG
>Vesuvius_2018-2.I-E_73;size=971;
GCGGACGCGGCAGTACCAGGTGCGCTCCCGCTC
>Vesuvius_2018-2.I-E_75;size=970;
CTCCCCGACGGGACCGCCCTTTCCGGGTGGCG
>Vesuvius_(1).I-E_176;size=969;
GAGGTCTCGGCCTTATCCAGACGGCGATACTC
>Vesuvius_2018-1.I-E_61;size=958;
TTCGCTGGGTTTTTCGCCGGGGTGCGTAGGGG
>Vesuvius_2018-2.I-E_178;size=957;
GCATCTTCCAGGTTGACGCTTACGGGGATGTA
>Vesuvius_(2).I-E_119;size=953;
CAGGTTCAGGTACTTCCGGACCTTCATCTCCT
>Vesuvius_2018-1.I-E_65;size=952;
GGGATGCCGGTTGACCGGCACTTTGGGGCCTCC
>Vesuvius_(1).I-E_338;size=950;
TCCCATCGCACCTCTCCCTCCATGGGGGAGAT
>Vesuvius_(2).I-E_120;size=950;
ACCATTGTTAGGACGGAGGGGACCAGGGTAGC
>Vesuvius_(1).I-E_128;size=940;
AGGATTTCCTCGTAGAGCCTGATGTAGCCCTC
>Vesuvius_(1).I-E_145;size=936;
ATAAAGCGGCGGAAGATAAGGAGGCGATAGCA
>Vesuvius_2018-1.I-E_445;size=928;
ACGGGTGCAGCCTCTTCACGGCCTGCACCAGT
>Vesuvius_(1).I-E_170;size=872;
GCAGAGGAGAAGGCGGTGGACCCGGTGGCGGCC
>Vesuvius_2018-2.I-E_123;size=870;
TCCTCCAGGTTGGGGCGCTCCCACGGCTCATC
>Vesuvius_(1).I-E_102;size=870;
GCCGTGCCCAAGGACGAGAAGCAGGCCGAGCG
>Vesuvius_(1).I-E_156;size=853;
CATGGGGAAGGTTTGGTTGGAGAAGACTCGTA
>Vesuvius_(1).I-E_169;size=836;
GCCACCACCGCTTGGACGGTCTCGCACTTGGG
>Vesuvius_(1).I-E_110;size=835;
CGCACGCGGAAGGCCAAGGCCAAGGCCAAGGC
>Vesuvius_(1).I-E_116;size=817;
GTCAAAACATGGGTCTTCCCGGTCGCATTCAT
>Vesuvius_2018-2.I-E_125;size=808;
ATGGCGATCTTCGGCGCTGAGAACACCAAGGT
>Vesuvius_(1).I-E_324;size=806;
GCCGCCCTGTGGTTCCGCTACGGCTCCGGGCGG
>Vesuvius_(1).I-E_134;size=801;
CGGCTTCTGGGCATCAAGGTGGTGGACGCTGA
>Vesuvius_(1).I-E_157;size=771;
GTGGTGGTCTTCGCCCACCACCGGGCCGTCCTG
>Vesuvius_(2).I-E_462;size=769;
GAAGGGGTGGTGGAGGTGTGGCTGGTCAACTC
>Vesuvius_(2).I-E_138;size=750;
GTGCTACTGCCCGTCTGTACGATGGCGGCGTCTG
>Vesuvius_(1).I-E_222;size=735;
CCATGCGGAGCAAGTAGATTTCCCCCCCCACC
>Vesuvius_2018-2.I-E_77;size=726;
CCCACGCCCGCCTACCGGGTGCGCGTGTGGGA
>Vesuvius_(1).I-E_161;size=722;
TGGTGGCAGCGTTTGAGGCCGGCGCTGCCAGC
>Vesuvius_(1).I-E_181;size=703;
GGGTTCGTCAGGGCGGCGCGGGCGTTCAGGGCC
>Vesuvius_2018-1.I-E_68;size=703;
CCCTACCGCAGGGAGGAAATCCGGCACGGCTCC
>Vesuvius_(1).I-E_171;size=700;
TCCTCTATCACGTCCACATATGGCCTTCCCGCA
>Vesuvius_(1).I-E_180;size=694;
GCGAGACCTCAGTGTAGGTGTCCAGTCGTTGA
>Vesuvius_(2).I-E_223;size=686;
CGGGAGGAGGTTCAATCGCTTACCGACACCAT
>Vesuvius_(1).I-E_323;size=671;
TTATTGTCTACGGCGTTATGCCCGGTTCCGGC
>Vesuvius_(1).I-E_260;size=669;
TGTGGCCACGACTTCCTCCGGAGTTGCTTTC
>Vesuvius_(1).I-E_229;size=664;
AGCAGGGTGTCCGATGCCGTGAGGGTAACACCC
>Vesuvius_(2).I-E_169;size=662;
CTCGTGGACATCCCGCCCAGGAGCATCGTCCA
>Vesuvius_(1).I-E_255;size=658;
GCGCAGGGCTTGACCTGCAGGGGCCCGATCTC
>Vesuvius_2018-2.I-E_256;size=658;
AAGGGCCCCTACAAGCAGCTCACTCCCGGTTC
>Vesuvius_(1).I-E_120;size=656;
GACACCAACTTCGTCCGGGCCACCGAGACCGGC
>Vesuvius_(2).I-E_144;size=648;
CCGGGCGGCCTCGTGATCCACTACGACGAGAAC
>Vesuvius_2018-2.I-E_262;size=625;
GGACCATGGCGGCCTTGGACGAGTTCGTTGCC
>Vesuvius_2018-3.I-E_56;size=614;
GAGGCCCTGGAGCACGAGCGGAAAGCCATCTA
>Vesuvius_(2).I-E_141;size=614;
GAAGAACGAAGCCTTGATAAAGCCCCTTGGCA
>Vesuvius_2018-2.I-E_182;size=614;
CCAACGATGCGGTCACACAGCTAGGGAGAACC
>Vesuvius_(1).I-E_201;size=611;
GACCGCGGGGTCCTACCGGGTCCTCCCGCTACC
>Vesuvius_(1).I-E_154;size=611;
ATGTGGGCTTGCCCACACATCACCGCCCTGGCC
>Vesuvius_(1).I-E_189;size=603;
GGAGCGTACAAACTCGGCCTCATTAGGGAAAC
>Vesuvius_2018-2.I-E_358;size=601;
TAGGGGGGTGCCTATGCCTTGGGCCAGAAACC
>Vesuvius_(1).I-E_274;size=598;
CTGGCGAGCAAATCTAGTACCAACGTGGACGCC
>Vesuvius_(1).I-E_202;size=594;
GTCATGGCGGCGGGGAGGACGATGGTGTGGGT
>Vesuvius_2018-1.I-E_71;size=594;
CTCCGGGACGGCTCCATCTCCACGGAGGAGTT
>Vesuvius_2018-1.I-E_69;size=593;
CTACCGCCAGGCCCTCCGAGACCTCCCGGCCC
>Vesuvius_2018-2.I-E_197;size=593;
GGACGCTCTCTCAGGAGCAGTTCAACGAGGCCC
>Vesuvius_2018-2.I-E_250;size=593;
CGCCTTCTTCCTCTGGGACGCTGTGGAGGGTT
>Vesuvius_(1).I-E_146;size=590;
GTAGCACGGTACTCGTCCACGTCAGGCAAATA
>Vesuvius_2018-2.I-E_183;size=590;
TACGCCGCCTATGGTGGACACGAGACCTCCGA
>Vesuvius_(1).I-E_345;size=587;
GAAGGCTGGAACCGATACGTCTTCTACTTCTC
>Vesuvius_(2).I-E_152;size=580;
ATAACGACGGGAGCAAAAACGATCCGCCCTAACC
>Vesuvius_2018-1.I-E_72;size=579;
GTAGTTGCGGAGGTGGGCCAGGATCTCCTGAGCC
>Vesuvius_(1).I-E_267;size=578;
AGGTACGAGCTGGGCGACCTTACCCTCGCCCA
>Vesuvius_2018-1.I-E_77;size=561;
AAGGTGGCCGGGGAGGGTGGCAACGGGGGAAC
>Vesuvius_(2).I-E_303;size=561;
ATATGGGGTCCGGTTTTGGTGCGGCGGACCGG
>Vesuvius_(1).I-E_242;size=559;
CCTGGGGACAAGGTTATCGCTCCGGTCCACGTC
>Vesuvius_(1).I-E_206;size=558;
TACGTCCATGAGGGGGTAGCCACCTTCGTTCAC
>Vesuvius_(2).I-E_155;size=552;
GACCTTGAGGAGGCCGTTGGTTTTGAATGCCC
>Vesuvius_2018-2.I-E_210;size=549;
AACGCCTTGGCGGCGTTGCGGATGCCGGAGA
>Vesuvius_2018-2.I-E_212;size=548;
GAGAATGGTACCATGGGAGAGATGAACGCACA
>Vesuvius_2018-2.I-E_78;size=547;
GGCGTTCCTCCAGCTCTCTGACCAGCTGGACC
>Vesuvius_2018-1.I-E_73;size=540;
CCCCTCTCTGAGCGCGTTGGCCCAGTCCTGGGC
>Vesuvius_2018-1.I-E_92;size=538;
AGAAAGGCCCTACTCCCTGAGGAGCGCTAGGG
>Vesuvius_(1).I-E_190;size=532;
TTCTTCAGGAGGCCCGCCATGCCTGACCCCGT
>Vesuvius_(2).I-E_157;size=530;
AGATCTCTACTACGTCATACAGATGGCCGTCC
>Vesuvius_(2).I-E_158;size=528;
CCCCGGAAGCCCACCCCACCTCCCAGCCCGCCC
>Vesuvius_(1).I-E_178;size=526;
GCAGAGCGCACCATAGAGGCCCACGGCTACAA
>Vesuvius_2018-3.I-E_79;size=525;
GGGCCATACTGGGACGGCCCCACCGGAGAGAT
>Vesuvius_(1).I-E_263;size=524;
ACCGAGGAGGTGAAACCGCCCTCTTCGCTGAGC
>Vesuvius_(2).I-E_508;size=524;
GTGGACGACATCTCCAGGGTGCAGGCCAACGT
>Vesuvius_2018-2.I-E_238;size=522;
GCCCGGGCCGCCTCGGGGTTCTCCCGCGCGA
>Vesuvius_2018-1.I-E_74;size=521;
GAGCTTATCCGCCTGTTGCTGGAAGTCGTTCA
>Vesuvius_(1).I-E_218;size=520;
TAAAAGCGCTTGCCCAGTCGCACGTGCCGCAGGT
>Vesuvius_2018-1.I-E_75;size=520;
TCTTTTTCTTCTTCTTGTCCCCCTCGGCTTCC
>Vesuvius_(2).I-E_160;size=516;
TCGGAGTCCTCCCGGATACGGTGGACCGTGGT
>Vesuvius_(2).I-E_691;size=514;
CTCCTTCAGGGGACCGGGACCAGAGGCGAAGCC
>Vesuvius_2018-2.I-E_190;size=510;
TTTTGCCGTGCGATTTCCTACGCATGACCCCT
>Vesuvius_(1).I-E_188;size=508;
GCCAAGGCCAAGGCCGCCGAGGCCGCGCCTACCG
>Vesuvius_(2).I-E_161;size=506;
TAAGTAGCGCCCCGTGCCAATTTCTCGGGCCACA
>Vesuvius_2018-2.I-E_188;size=505;
GTCCCCCAGGCTAACACCCATGGAGTCCAGGA
>Vesuvius_2018-1.I-E_76;size=505;
GAGGAGGGGACGGCCATCGCGATAGAGAACAT
>Vesuvius_2018-1.I-E_79;size=502;
CGAGGAAGCGGCTCTCCGGTATTTGGCCGGGG
>Vesuvius_(1).I-E_162;size=495;
GTGGAGGCACTAGGCCCCCACCCCCTGGAACC
>Vesuvius_2018-1.I-E_81;size=486;
ATGGAGGTCATCCGCAAGGCGGTGGAGAACAA
>Vesuvius_2018-1.I-E_177;size=483;
GTGGCCCGGGCCCGCACGGCATCCAGAACCCA
>Vesuvius_2018-2.I-E_404;size=479;
TGCCATAGAGAGGGCGCTGTGAATGTCTCTGAAC
>Vesuvius_(1).I-E_140;size=479;
CCACCCCATTGGGGAGGCGGGGGAGTCCCTGA
>Vesuvius_2018-2.I-E_421;size=477;
AAGAGAGGTAAGCGCTTCAGGTCCTCCGGTCT
>Vesuvius_(2).I-E_166;size=476;
TACGCTGCTCTCTAGGGAGAGACGAACCCCCTA
>Vesuvius_(1).I-E_193;size=474;
TTCAGAGAGGACCGCTGCGATGCTCTGGGCCT
>Vesuvius_(1).I-E_186;size=473;
GAAGAGGGCGGTAAGGCGTACCTGGCGGTCTACC
>Vesuvius_(1).I-E_246;size=462;
AGATGGCCCGGAGGCTCTACGAGGCCGGGGAA
>Vesuvius_(1).I-E_192;size=462;
GGCGATGTCCCAGGCCAGCTCCGTTTCCCGCA
>Vesuvius_(1).I-E_203;size=457;
TCCTGATGCTCGCCCCGCACACCACCAGCATC
>Vesuvius_(2).I-E_442;size=455;
CCGGGCCTCAATCTTTTGGGCGATGAGCTCTTC
>Vesuvius_(2).I-E_183;size=452;
CAGACGGGGAGCGGCCTTGAGGCGGTGGCGAAA
>Vesuvius_(1).I-E_214;size=449;
TAGACCACCTCCATTACGCCGTAAGCGGTGAT
>Vesuvius_(2).I-E_339;size=448;
CCCTACCTGGTCTTCCGTTTGTGGAACTTCTCC
>Vesuvius_(1).I-E_153;size=444;
GCGGTCCTCGAGGCCTTCGTGCGGCGTGACCTCC
>Vesuvius_(2).I-E_175;size=444;
TCCCTTTCTGCCCCACTTCCCCGGCCTGCGGC
>Vesuvius_2018-2.I-E_281;size=444;
CAAAAGCGAGGCCTCCCGGCTCATTGACGCTC
>Vesuvius_(2).I-E_172;size=440;
TCCCAAAGCTCCTCCCGCATGTCCTCATTCCA
>Vesuvius_(2).I-E_176;size=440;
CATATCTGCACCCCGTTCGGGAAGCGGGCATACC
>Vesuvius_2018-2.I-E_309;size=437;
GTGGCCTTTTGGTGCTCAAGCCTTACCGGAGG
>Vesuvius_(1).I-E_165;size=434;
GGGTTGTGCCCGATATGCCGCCGGGAGATGAA
>Vesuvius_(1).I-E_311;size=433;
AGGACGCCCCCCACGGCCCCGAGGGCGGTGCCC
>Vesuvius_(2).I-E_186;size=433;
GGGATCCCCGACCTCCTGGCCATTGACCCCC
>Vesuvius_(2).I-E_238;size=432;
ACCCCCGCCTCGTCCAGGGTGGCCTCCAAGAA
>Vesuvius_2018-1.I-E_82;size=428;
TCCACGGACTGGATGGTGCACCGCTGCCACAC
>Vesuvius_2018-1.I-E_83;size=427;
GAGCCCCCGGAGTTCCGCCGCTACAGCGAGGC
>Vesuvius_2018-3.I-E_90;size=424;
CGGGTGCAGGTTTATGGCCGGACCAGGGCTG
>Vesuvius_(2).I-E_179;size=424;
TAGTCTTCCCCAGTGGGAACGCCGATATCAC
>Vesuvius_(1).I-E_182;size=424;
GCGGCTAGGGAGCACCCGGACCAGCTACACAG
>Vesuvius_2018-1.I-E_84;size=423;
GTCTGGGCAAATCCGGGCTGTGAGGATCGGGC
>Vesuvius_2018-2.I-E_241;size=422;
CTAGCCCCGAGACTAGTGCATCTGGTGCACTA
>Vesuvius_(1).I-E_276;size=419;
GCTGCCCGCCCTGGGACTGCCCCCCTCCCCGC
>Vesuvius_(1).I-E_158;size=418;
CGAAGGGCGCCCCCTCCACCGCCCCCCAACACC
>Vesuvius_(2).I-E_225;size=418;
CTCATCCCACTCTGGGGTGCCCGGCTCAATGC
>Vesuvius_(1).I-E_191;size=417;
ATTGCCGATAACGCCGTTACCAACGCAAAGGT
>Vesuvius_2018-3.I-E_145;size=413;
AAGGCCGAAGGAGGTAGATCATGGGGATCTTC
>Vesuvius_(2).I-E_193;size=412;
GAGGCGGGGGCGCAAAAGCTCAAGCTCGCTTTC
>Vesuvius_(2).I-E_191;size=410;
GGTGAGTAGCTAGGCCACAACGGGGCCAGGA
>Vesuvius_(2).I-E_642;size=409;
TGGCCTCCCCCGAAGCTAGCCCCGAGACTAGT
>Vesuvius_2018-1.I-E_85;size=406;
ACCCGGCTCGGGGCGCTCCTCTGCCTGGTGGA
>Vesuvius_(2).I-E_185;size=406;
AGAAGCGTGCCGCCCAGACCGCCCTGGACTCC
>Vesuvius_(1).I-E_215;size=405;
AGTACCCTGCCCTGCTCCGGGCGATAGCTAGG
>Vesuvius_(1).I-E_341;size=404;
CGGGCACTCCGTGGTTTCTCGCCGCTATCCTC
>Vesuvius_(1).I-E_239;size=403;
ACCCTTTGCTCGCCGTAGGAGTGGGCCGTAAGC
>Vesuvius_(2).I-E_239;size=402;
GTGTACAACCCAACCGGATCCACCCTGAAGGC
>Vesuvius_(2).I-E_189;size=402;
GTGTACGTGAAGACGGCTAGCACCACTCCAACC
>Vesuvius_(2).I-E_575;size=398;
GCGTCTTTCAGTCCATCGTTGGGCTCCTCTCCA
>Vesuvius_(1).I-E_296;size=397;
GTGAGCCCCGTCCCCAAGGAAACCGCCCGGCA
>Vesuvius_(2).I-E_202;size=394;
GAGGTAAGACGTGAGCTTGACTAACTTCATTC
>Vesuvius_(2).I-E_195;size=394;
AGGCCAACGAACCCAACGAGTCCAACGAACCCA
>Vesuvius_(2).I-E_283;size=394;
TCGTTTTTCTCGCTCATGGTCCTCCCAACCGC
>Vesuvius_(2).I-E_196;size=390;
CCCCGCCGCCGGGCTACCGGGTCCCCCCAGGT
>Vesuvius_2018-3.I-E_106;size=387;
GCCTCACTGGAGATGAGCTTGAAGCGGCTAGC
>Vesuvius_(2).I-E_380;size=387;
ACCCTCGTCATTGAGTTGTCTTTATTGGGGAC
>Vesuvius_2018-2.I-E_223;size=383;
CTCCGCGTGGTAGCGGATGGGCGCGTCCTCTA
>Vesuvius_2018-3.I-E_105;size=382;
GAGCGGGAGGAGGTGGCGGCGGAGTACCGGGA
>Vesuvius_2018-3.I-E_120;size=381;
CTCCTCCTTTGGTACGAGGGGGAGCTGGATAT
>Vesuvius_(1).I-E_247;size=380;
GGCGGCGAAGCGGACTGGGTGTACGTCTGGC
>Vesuvius_2018-3.I-E_108;size=380;
GCGTAGGCTGAGGTACTCGCCCAAGAGGGACCA
>Vesuvius_2018-3.I-E_147;size=379;
CTGGAGACGGAAGCAGAGGAGGACGGCGCCCCC
>Vesuvius_(1).I-E_187;size=374;
CCCTACCCGGAGCCTCCAGACGGGGCGTGGGT
>Vesuvius_2018-3.I-E_109;size=373;
GCCTGGGATCTTCTCGACCCGGGCCTCGATGC
>Vesuvius_2018-3.I-E_114;size=367;
ATCAGGGCGAATAAAGTCCCCGGGGCCGACTTC
>Vesuvius_2018-1.I-E_86;size=365;
GTGTGGGTGTACGGCCCCGTGCCGCTAGTAGA
>Vesuvius_2018-2.I-E_319;size=362;
TCAAAGTCCAAGGGGCGAGGTGGGCCGGGAGGC
>Vesuvius_(2).I-E_203;size=362;
ACCTGAGGTACTGGCTAGAGTGCCTGCACTAC
>Vesuvius_2018-3.I-E_116;size=361;
GTGAGGAGGGGTAGATGCCTGAGCTGAAACCC
>Vesuvius_(1).I-E_277;size=360;
CGGGCATACCGGCCGTTGGAGTTCTCGCCGTA
>Vesuvius_2018-3.I-E_164;size=360;
AAAACGCCTTACCTCCTCGGCCCCCCCTTCCT
>Vesuvius_(1).I-E_196;size=357;
GCCTCCACGGGCGAGGCGGGCCTCCAGAGCCGC
>Vesuvius_2018-3.I-E_291;size=357;
GCAATCAACTTACGCATTCTTCACCTCCTTCC
>Vesuvius_(2).I-E_201;size=354;
ACTTCAGCTCGCCCACAAGCCCCTGGGGGACC
>Vesuvius_2018-3.I-E_149;size=353;
ATGGGCATCACGCAGGCCACCTACGACCGCT
>Vesuvius_(2).I-E_377;size=351;
CTCCCTGACGGCACCACTATTTCCGGGTGGA
>Vesuvius_(1).I-E_291;size=349;
TCCGTGAGCCAGATCATCGGAGCCCGGTACCG
>Vesuvius_2018-2.I-E_287;size=348;
AACGCCGCCGACACCGCCGCCCAGGCCCAGGCC
>Vesuvius_(1).I-E_220;size=348;
CCCCTGGCCCCTCGCCAAGGCGCTTCTCTTTG
>Vesuvius_2018-2.I-E_315;size=347;
ATATGGGCGCGCAAAGCGCCGGGCGTGAAGGC
>Vesuvius_2018-1.I-E_101;size=347;
GACGCCCTGAGCGACTGGAACCGCCGGGTGCCC
>Vesuvius_2018-1.I-E_87;size=346;
AGGAGTTCCAACCTGGCCGTGACCTCCGCGGTCC
>Vesuvius_2018-1.I-E_105;size=344;
GGGGGAGATATTCTCTCGGCTCCCCCCGGTTC
>Vesuvius_(2).I-E_291;size=344;
TTTAGTGGCGGTGGGGAGCGGCGCGACTACAT
>Vesuvius_2018-3.I-E_130;size=342;
GTCTTGACCCCGGAGGTGAGGGCCTCGAGGCC
>Vesuvius_(1).I-E_253;size=341;
GAAAGGAGGGACGTATGCCGCGTGAACTGGAGGA
>Vesuvius_2018-3.I-E_122;size=341;
CTCGTGCTCCTCCTCGCCGGGCTCGTGGCCTAT
>Vesuvius_(2).I-E_209;size=338;
TGGATTGACCTCGCCCTCGCCCTTGCCCCCCA
>Vesuvius_(2).I-E_318;size=337;
CAACCTGACCAGCTCCCCCACCACCGCTTCCC
>Vesuvius_(2).I-E_237;size=335;
TTTGAGGCGGCGAACCAGAGCCTGGTCAGAGG
>Vesuvius_(2).I-E_208;size=334;
CTGGTAGAAGCCATCTTGGACACCCAGGCTTCC
>Vesuvius_(1).I-E_238;size=333;
TACCGCATCAACGAGGCCGTCATGGAGTCCC
>Vesuvius_(1).I-E_184;size=332;
GCGATGTGAAGCGGGGAGGGGGGCTGAGCCCCC
>Vesuvius_(2).I-E_463;size=331;
TTTACACCAGGTTTCCACCTTCATCCACTTGTA
>Vesuvius_(2).I-E_204;size=330;
CTATTCATCGCCTTCCGCCATAATGTAATCGC
>Vesuvius_(2).I-E_206;size=330;
GAGGAGGTGAAGGCGTCGGGAACCCCTTTGGTA
>Vesuvius_(2).I-E_205;size=330;
GGGAGGTAGCCCATGGCCCGCACCTACAGCCCC
>Vesuvius_(2).I-E_267;size=326;
CGGTTGGACCTCCTCCCGCTTAAAGGTGAGGA
>Vesuvius_2018-3.I-E_131;size=323;
AGGTAGGACTCCTGGTAGGACTCCACGGCGTC
>Vesuvius_(1).I-E_228;size=321;
AGGGTGGCGAGGACGCGGGGGCCGTAGGAGCC
>Vesuvius_(1).I-E_216;size=317;
GAGTACCTCAAGCGCCTGGCTGAAGCGCTTGAG
>Vesuvius_(1).I-E_243;size=316;
CCGTCCGCCCGGGCCTCAGCCGCGATGGTCACC
>Vesuvius_(2).I-E_211;size=316;
AATACATGCCTGAGGAGCTGCGTGTGTGGCTC
>Vesuvius_2018-1.I-E_93;size=315;
GACCTGACTACAGGCACCCCAGCCGTCGGGGA
>Vesuvius_2018-3.I-E_138;size=310;
GCGTCCGCCTGCTCGGGGCTGAGCTTTCCAGC
>Vesuvius_2018-3.I-E_139;size=308;
CTCTCCTTTCCCTCCCCCCGGAGGAGATGGTC
>Vesuvius_2018-3.I-E_336;size=306;
TTGGCCCCGGTACTCGCCCAGGGCCATAAGCC
>Vesuvius_2018-1.I-E_94;size=302;
AGGCGGGCCCTTCCCCTGTGGTGGACCTCCA
>Vesuvius_(1).I-E_212;size=301;
TGACCAGGGGGCTTTGCCCTTCAAGGAGAGCC
>Vesuvius_2018-3.I-E_181;size=300;
CGTAGGGTCACCTGGGCCGTGACGTCGCCCTC
>Vesuvius_2018-3.I-E_163;size=299;
TACCTCAAAACCTTGGTGAGGCTAGGTATTGCC
>Vesuvius_(2).I-E_217;size=298;
GGCGAGAGAGTTGGGAACAAGCCCCGAAGCGCT
>Vesuvius_(2).I-E_429;size=295;
CGGTGAGGAGGCTCATGGACGCGCGTGAGGAG
>Vesuvius_(1).I-E_231;size=295;
GACGCGACAGACCAGCTCCGCCGCATCCACGGC
>Vesuvius_(2).I-E_620;size=294;
CAGGGCATATGGCAGGGGAGCTTCATCCCCCC
>Vesuvius_2018-3.I-E_176;size=294;
CGGATCCTCAAGGGCCCAGGGATCCCGGTGAG
>Vesuvius_(1).I-E_342;size=293;
TCGGCCCAAACGCCGGATAGCTACGACCACAT
>Vesuvius_(1).I-E_198;size=293;
ACGGGAAGGGGGGCGGCGGCGTAGACAGGGAC
>Vesuvius_(2).I-E_220;size=288;
CCGGTGCGCTTATTGCGGACCCGCTTCACTTA
>Vesuvius_(1).I-E_331;size=287;
ACTAGGACCTCCCCCTGGGCGCGCGGCCACGCC
>Vesuvius_(1).I-E_221;size=286;
ACCTTCCACATGGACCGGAGCAAGAAGTTCACC
>Vesuvius_(1).I-E_195;size=286;
ACGGCTATGGCGGCCCCGGTGGGGCCCCACCC
>Vesuvius_(2).I-E_219;size=286;
ATGGAGAGGACGTGGGCTATGGGGCCCCAAAAC
>Vesuvius_2018-3.I-E_142;size=282;
GTCTACGCCATCTTCGCCCGGAGCCTCCCCTCC
>Vesuvius_(2).I-E_469;size=278;
CTACCCCGTAAGGGGTGAATAGGACAGGAGGT
>Vesuvius_(2).I-E_228;size=276;
CCAATGTTCCGGGTCCGTGGGGTTGGTGGTAGCC
>Vesuvius_(1).I-E_298;size=272;
TTGCCAGCGGGCTTCAGGCTCTTTTGGTGGGT
>Vesuvius_2018-1.I-E_337;size=272;
GAGCTTGACGCATGAACTCCCTTTGCCCCCACC
>Vesuvius_(2).I-E_230;size=270;
GCTGCGTTTTTGGCGGCCTGGAATGGGGCCATC
>Vesuvius_2018-3.I-E_185;size=270;
AGGTTCGGGTGACCCTGGTGACTCCCGATGGG
>Vesuvius_2018-1.I-E_95;size=269;
GCTACCACCACCCGTTAACCCAGTCCCAGCGT
>Vesuvius_(1).I-E_309;size=268;
GTCGGGGCCAATCCTCTCCTGCTCGCGCCACT
>Vesuvius_(1).I-E_200;size=268;
TTTGCTTTGGGTACGCGTGTGCGGTACCACCT
>Vesuvius_(1).I-E_306;size=268;
AAAGGTCTCCGCTGGCCCGATGTAGATAGGCC
>Vesuvius_(1).I-E_321;size=265;
CTGGAGCGGTTGAGGGACGCCTTCGCTCTCCC
>Vesuvius_(1).I-E_219;size=265;
AAGAGCTCGCGGAACCGCTCGGCCTCCTCCTC
>Vesuvius_(1).I-E_248;size=264;
AAGAGAGTCGGAGCCACGGCGGTGCCGGGCGT
>Vesuvius_(1).I-E_209;size=262;
ATAAGCCCGGGACGGCCGAGGGAGACGTTTTC
>Vesuvius_(2).I-E_407;size=262;
CTTTTGGCGTAGTCCTCGAGGCGTTGGCTGGG
>Vesuvius_2018-1.I-E_99;size=258;
TCCTTCCCCTCCAGGACGTAGAGCGTAGGGTC
>Vesuvius_(2).I-E_229;size=258;
AACCGTCAAGAGGCCGAGTCGCCCACGCACAG
>Vesuvius_2018-3.I-E_155;size=256;
CGGAGATTGCACCGCCCTTGAGCGAGCCGTGA
>Vesuvius_2018-4.I-E_62;size=256;
GGCCATGTGGAGGAGGACTTCCCTCCACACGA
>Vesuvius_(2).I-E_271;size=254;
GATAGCTACCCCGGCGGCCAGAGTTTTGGTCCA
>Vesuvius_(1).I-E_233;size=253;
CAGGACAGCGAGCCCCGTGAGCATGGCGAGAAC
>Vesuvius_2018-3.I-E_212;size=252;
ATCCCGGAACTGGCCGCCAACGTGGAGCGCAT
>Vesuvius_(2).I-E_235;size=250;
ACGACGGTGTCGCCGAACTCTTCCGCTACCAA
>Vesuvius_(1).I-E_295;size=250;
ACGGCAGATCGAGCTCCAGCCGTTGGAAGATC
>Vesuvius_(1).I-E_262;size=249;
GGGGCTAGGGCGGCCCTAGCGGGTATGGTGGC
>Vesuvius_2018-3.I-E_153;size=248;
GCTGGAGAGCGAACCGGCGCGCATGAGGTTGC
>Vesuvius_2018-1.I-E_102;size=246;
AACGTGCCGCGCCAGGGGCGCTGGGTCGTGGT
>Vesuvius_(1).I-E_264;size=246;
GACTTCGACGCCATCCTCGGTGCGCTAATCGA
>Vesuvius_(1).I-E_185;size=242;
GCCTCCTCGCCGAGAGATGCTAAAACCTCTTCC
>Vesuvius_2018-3.I-E_341;size=241;
TGAGGCGACCTACGGTAATAAGCGTTGATCC
>Vesuvius_(2).I-E_244;size=240;
ACGGCGAATGCAGTCAAGACTCCCACCATCAC
>Vesuvius_2018-3.I-E_261;size=240;
GTGATGGCCAAGCGGGCCGCCCTGCCTATGCC
>Vesuvius_(1).I-E_241;size=238;
GCTTTCCAGGATTTCGTCAAGGGCGTAGGGAG
>Vesuvius_(2).I-E_243;size=238;
CCCTGGCGGGCGAGGAGCGGACGGTTGGGAGC
>Vesuvius_(2).I-E_300;size=238;
GCGGGCCTTCTCCCGGACCCGTCCCCACTTGT
>Vesuvius_(2).I-E_456;size=237;
AACTTGACGTACCAGAGAAGCTGGCGGTAGAAG
>Vesuvius_2018-1.I-E_103;size=237;
TAGAGGCGCTTGCCCAGCCTCACGTGCCGCAGA
>Vesuvius_(1).I-E_332;size=235;
GCTTCCTGGCGGCGGCGCTTGGAGGGGTTGCA
>Vesuvius_(2).I-E_245;size=235;
CCAACACCGCCCCCCCTGTAGGCACCCAGGGC
>Vesuvius_2018-3.I-E_162;size=234;
CTTCAAGCGGAGGCCCGTGCCTTGGCGGAGGC
>Vesuvius_(2).I-E_249;size=234;
ATGGGGGGTTAGCCGGGCCGCGAGCGCATTAGC
>Vesuvius_2018-3.I-E_159;size=231;
TCCGAGCCGGGCGGGGCCATGAGGCGGCCCTGG
>Vesuvius_(2).I-E_434;size=230;
TTGGGCGCTACCCATGCGGGCCGTGGACCTGT
>Vesuvius_(2).I-E_242;size=230;
CTTTCCTGGTAGCCCTTGCCTCAGCCTTAAGC
>Vesuvius_(2).I-E_248;size=228;
GAGGCCCTGGAGCTCTACTTCGAGCCCCCAACC
>Vesuvius_(2).I-E_276;size=228;
GCCTTTTCTTGGAGCTTCCTAGCCTGGGCCGCA
>Vesuvius_2018-3.I-E_198;size=228;
TGTAGTAGCCCCCCGCCTCCACGGTGGCGTCC
>Vesuvius_(1).I-E_224;size=227;
ACGGGGGCCGAGGAGGGCGGTCTGGAAGCGAT
>Vesuvius_2018-4.I-E_64;size=226;
TAATCGTGAGGGCCACACGCCTCAAAGTTGCC
>Vesuvius_(2).I-E_262;size=224;
GGGGACATAGACGTCCGAGGTCCTGGTGAACCC
>Vesuvius_(2).I-E_529;size=224;
TTCTCTGTGCGGCGCACCCTCTACGGGGACACC
>Vesuvius_(2).I-E_367;size=223;
CTCCGGGAGGCCATGGAGGCCCTGCAGAAGAT
>Vesuvius_(1).I-E_340;size=222;
TGGCTCCTGGCGATCCGCCGCAGGTCCTCAAGC
>Vesuvius_(1).I-E_236;size=221;
GCGCTGGCCTCCGTGCCCCAGCGGCTCCTGAA
>Vesuvius_(2).I-E_454;size=218;
AGTGATCTCCGAGGGGATACGCGCCGTGTTCCC
>Vesuvius_(1).I-E_173;size=216;
CCACGCCCCAGGCGGGTGCGGCGCGGGAAGCG
>Vesuvius_(2).I-E_321;size=214;
GCCCGGGAGGAGATTCTGACGTTGCGGATGGC
>Vesuvius_(1).I-E_259;size=213;
GTCAGGGGCGACATCTACGAGTACCGGGGGCGG
>Vesuvius_2018-3.I-E_169;size=213;
CAACGAGGCGGCGGAGGCCACCTTCATCCACC
>Vesuvius_(1).I-E_283;size=212;
GGGGGCCAAACTACCCCCCTAGCGCTTCCTCC
>Vesuvius_(1).I-E_303;size=212;
GGAAGGGGCGTGAGGACCACGGAGATCGCTCC
>Vesuvius_2018-4.I-E_71;size=210;
AGATCGCGCAGAAGAACCCCGGCATGGCCCAA
>Vesuvius_(2).I-E_259;size=208;
TGCTCCTCCGCCCACGGGAGCTCAGGCTGAAA
>Vesuvius_(2).I-E_264;size=206;
TCGGACATAAAACTCCACCCGCTCACGGTGCA
>Vesuvius_2018-3.I-E_175;size=205;
CGAGTTGAGGTTGCGGTGGGGTAGAGCGGGCC
>Vesuvius_(2).I-E_265;size=204;
GCCATCAAGTGGCTTGCGGGGAATGACCTGAA
>Vesuvius_(2).I-E_474;size=203;
ATGGGGTTCTACCCCACCCCGAGGGAGAGCCT
>Vesuvius_(1).I-E_232;size=203;
ACATCGGCCAGGGCCTCCCCCCGGGTGTGCC
>Vesuvius_(2).I-E_577;size=200;
AGCTCGAGTAAGGTCTCCCGGTCAGGCTTCTC
>Vesuvius_(2).I-E_260;size=200;
GAGGACTTCCCGTCCGAGGAGCCCCCACCCCT
>Vesuvius_2018-1.I-E_107;size=199;
GTGGGCGAGTTTGTAGTGCCCGCCGGGGCTAC
>Vesuvius_(1).I-E_281;size=199;
GTGCGGGTGCGGGTGGCGGAGGTCCTAAAGGT
>Vesuvius_2018-1.I-E_366;size=198;
TGGGCGGGCTCGTCCTCTCCCCCCCCCTGGTC
>Vesuvius_(2).I-E_406;size=195;
CCCGCCCGGGTAGAGCTTGAGCCCCTGCCTAA
>Vesuvius_(2).I-E_266;size=194;
GCGTGGCAGGACGAAATCTGGGCCGCTATAGA
>Vesuvius_(2).I-E_371;size=194;
CCTATGGTCCTAGAGGCCGCCCTCCCCTGGCC
>Vesuvius_(2).I-E_657;size=192;
ATTTCTCAACCGAAGAGGAGGGGGAGGTGCTG
>Vesuvius_(1).I-E_240;size=191;
GCCACGACAGCGTTGAGCCTCGCTTCATCGCT
>Vesuvius_(2).I-E_270;size=190;
ATAAAGCGGCGGATAGGAGGCAACTACATAGT
>Vesuvius_2018-3.I-E_186;size=189;
TCCCCGCCCTGGACGCCCTAGGCACGGCCATC
>Vesuvius_2018-3.I-E_213;size=188;
AGGTCCCCTGCCCAGAGTGTGGGGGGGCGGGA
>Vesuvius_(2).I-E_672;size=187;
TACAGCGCCACCCCACCGACTAGGAGAAGCGC
>Vesuvius_(2).I-E_689;size=184;
CTCGGGGTCCTCCTCCACGGGGTCAGCGAACTC
>Vesuvius_2018-3.I-E_191;size=184;
CTCGGCCTTGGCCTCATCCTCGGCCTTGGCCTC
>Vesuvius_(1).I-E_250;size=184;
ACCTCCTCGTCCGTGAGGGTCTGAGGGAGATC
>Vesuvius_2018-3.I-E_200;size=183;
TCCCAACCGTATCCGTTGTAGTGAGCGTTGCA
>Vesuvius_(2).I-E_277;size=182;
AGGGGGTCACCGTCATCCGCGAGGGGGCCCAC
>Vesuvius_(2).I-E_376;size=181;
GTGGCGCCCAACACGACCATCTTGAAGGGTAC
>Vesuvius_2018-1.I-E_142;size=180;
TGGTGTGCCTCGTCCAGGAGGAGCAAAACGTC
>Vesuvius_(2).I-E_394;size=180;
GAGCTGGGCATAGGGGAGTTCACCTATAACA
>Vesuvius_(2).I-E_427;size=179;
CCGTTAGCCACCTGGGAAAGCGAAAAAACCCC
>Vesuvius_(2).I-E_664;size=179;
TCTTCGTGTTGTCGCCGCGGAGCCCCGCCTGT
>Vesuvius_(2).I-E_281;size=178;
GACGATTCCTTGCACACCAGGCCCGGCGAGGCG
>Vesuvius_(2).I-E_282;size=178;
ACGAGCTCTGGGTCGGGGAGGATGTAGGACGA
>Vesuvius_2018-3.I-E_268;size=177;
GGCGATCTGGGCCCCGTCGTAGGAATGGACGTC
>Vesuvius_2018-3.I-E_190;size=176;
GGTCTCCTTATATCCCGACATTGAGTCTGGGT
>Vesuvius_(2).I-E_302;size=174;
TAGGGGAGAACGGGTTAGCCTAGCCCCCCTAG
>Vesuvius_2018-3.I-E_247;size=174;
TTCTACTGGGGCGATGGAAGCGGGACCTTTGA
>Vesuvius_(1).I-E_251;size=174;
TGGCTCTTGCCGTGGTGGACGTGTTGCACACG
>Vesuvius_(2).I-E_314;size=173;
GCGCTTTCAATCGCTTTTTCCAAGACGCTATCC
>Vesuvius_(2).I-E_288;size=172;
GCCACGCTATCCGAAGTCCTGGAGGCCATCAA
>Vesuvius_(2).I-E_326;size=171;
AAGTACCTGACGTGGAAGGAGTACCTGGAGAA
>Vesuvius_(2).I-E_287;size=170;
GTCCCCTTCCGGGCCAAGTGAGGAGGGGTAGA
>Vesuvius_(2).I-E_589;size=167;
ATGCGGGCCAGGGCCAAAGCGAAGAGCGTCC
>Vesuvius_2018-3.I-E_226;size=166;
GCTATGGGAGCGGACTGGTCGTGGCGTAGCGG
>Vesuvius_2018-3.I-E_215;size=166;
CCATGACGGTCCCGGAGGTGGGCCACCACAGG
>Vesuvius_2018-3.I-E_384;size=165;
GCCCCGGCCCCCAGGGCCGCGAGGAAGCCGAA
>Vesuvius_(1).I-E_213;size=164;
GATCGCGGCCACGGCCACAGTGGCCACCTGCA
>Vesuvius_(2).I-E_296;size=164;
TCCGCCAGGGTCATATCGTGGACGCCCTTAGCCC
>Vesuvius_(2).I-E_305;size=163;
GCGCCCAGGGACGACCACGTCAAGGCGCACGT
>Vesuvius_(2).I-E_567;size=162;
GGATGAAGACTCTCGGAAGAGCGCGGGAGATT
>Vesuvius_2018-1.I-E_111;size=161;
AGGATAAGGGATTTAACTACCGACACCCCCGC
>Vesuvius_2018-1.I-E_117;size=160;
GGCGCGTCTACCCGGAGGCCGGGCCCTCCCAGC
>Vesuvius_(2).I-E_569;size=160;
TCGGCGATGACGGCGGGGATAGAGGGAAGCCC
>Vesuvius_(2).I-E_411;size=160;
ACGGGGATGGCGGGAAGCCCGTCTTCACTCTCC
>Vesuvius_2018-3.I-E_320;size=159;
TTGTTGGACGGGGAGGGGGACGGAGAGGTGGA
>Vesuvius_(1).I-E_256;size=158;
CCCTCTCCCATTGGCTTCGGGAAATGGCCTCC
>Vesuvius_2018-1.I-E_115;size=157;
CGGTGAGCTGAGGGCGGAGGAGGTGCGCCAGG
>Vesuvius_(1).I-E_285;size=157;
GTGTTCTGTGGCGGCAAGGGTTGCCTGTTCTA
>Vesuvius_2018-3.I-E_239;size=157;
AGGTTCGGGCGGCGTTCCGCCAGGAGTACGGG
>Vesuvius_(1).I-E_266;size=156;
GCCTTGGCCGAGGTCATCGACCGGGCCCTGGT
>Vesuvius_2018-1.I-E_122;size=156;
ATTTCACGGAGCATGGCGACGAGCTTCTCCCC
>Vesuvius_2018-3.I-E_321;size=155;
ACCTCTCCCCCCTCCAGCTTGAACTGCTTGCA
>Vesuvius_(2).I-E_298;size=154;
GGCTTCCCCCGATAGGTGGGGAGGGGAAGCCC
>Vesuvius_(2).I-E_299;size=152;
GGGCTCTTCTTAGGGGCGCCCCTGGGGGGCTCC
>Vesuvius_(2).I-E_398;size=151;
ACCGGCGAGCGGTGGGTGCCTTGGGTCATCGCCC
>Vesuvius_2018-1.I-E_120;size=150;
TACGGCTTGGTCATCGTGGACGAAGCCGCCATC
>Vesuvius_2018-3.I-E_250;size=149;
GAGCAGGCTAAGCGGCTCCTCCAGTCGTGGC
>Vesuvius_(2).I-E_338;size=148;
GGGTGGATAGGAGGGACCATGAGGAAGATTGA
>Vesuvius_(2).I-E_322;size=147;
CACGGCGGCGGGGCTCGGTGAAAAATACGGACC
>Vesuvius_2018-3.I-E_370;size=147;
ATGGCGGGACTGATCGCGCCCGGGGAAGTGCC
>Vesuvius_(2).I-E_319;size=146;
ATGAAGATGGACTGGCTTGCTGAGTTGCGCAA
>Vesuvius_2018-3.I-E_206;size=145;
AGGTCCCCGTGGGGTGTGAGCTCGTCCAATCC
>Vesuvius_(2).I-E_306;size=144;
TTCCACGTCAGGTGTGGCAATCCACGCCGCCGCC
>Vesuvius_(2).I-E_307;size=142;
GCCACCCTAGCCGTCTTCACGTCCCCCACGTA
>Vesuvius_2018-3.I-E_217;size=141;
GCCCTCCCGCCCTTACGGCCCGGAGGGAAAGC
>Vesuvius_(2).I-E_317;size=140;
CTCCTCGGGGAGCTAGACGAGCGTCCCAGCGT
>Vesuvius_(2).I-E_490;size=140;
ACCTCGAGTCCGCCAGGGATCTGACCAGGGAG
>Vesuvius_2018-3.I-E_243;size=140;
GAGGGGGACGGGAATGTTCAGCTCCCTAGCGT
>Vesuvius_(2).I-E_363;size=139;
GACATTCAGGACGCCATGATGGCGGTCCGTAGC
>Vesuvius_2018-3.I-E_208;size=139;
ACCTTGAGGGCGGGGGTGGGGGCATCAGTAGA
>Vesuvius_2018-3.I-E_404;size=139;
TCGCCTAACTTAACCCGTACGGGCTTCCACTCC
>Vesuvius_(2).I-E_324;size=138;
GAGCAGGCCCGAGCCTATATGGACGACCACAAC
>Vesuvius_(2).I-E_337;size=137;
GTGAGCCCAACCGCCCCGTGGCCCGCATCAGG
>Vesuvius_2018-3.I-E_343;size=136;
GAGAAGCGTGCTCTTCCCGTGCTGCGGCGGAGC
>Vesuvius_(2).I-E_320;size=134;
CTGGTGCGGGAGAAGCCCCTGGTCGGCGCCTT
>Vesuvius_(2).I-E_315;size=134;
TGTGGTGGAACAGGGGTCGTGGAGCATCCCCT
>Vesuvius_(2).I-E_557;size=134;
ATAAAGGGGGCTTACGATGAGGAGCGGGTTAG
>Vesuvius_(2).I-E_331;size=134;
ACGGCCATTGATGCCGGGTTCTCCTCCCGCACC
>Vesuvius_2018-3.I-E_254;size=132;
ATCGGCGAGAGCGTGGACGAGGTGCGAAAACT
>Vesuvius_(2).I-E_505;size=132;
ACCCGACAAAACTCCTCCTCTGTGTAGTCGTA
>Vesuvius_2018-4.I-E_94;size=132;
CCCGCCTTGCTCTCGCTCCCGGCCTCCCGGC
>Vesuvius_(2).I-E_344;size=132;
CCCTGGTCCCCTTTGCGCTCTACCGCCTCTTCC
>Vesuvius_2018-1.I-E_138;size=130;
AGGGATGCCCCGGCTTCGTCCGCGCCGCCGCGTA
>Vesuvius_2018-1.I-E_166;size=127;
GGCCTTTGAGACTGCCCGGGAGATCTATGAGG
>Vesuvius_(1).I-E_252;size=126;
GCTGGCGGGGGGCTTTCCCAACCCCACCCCGAG
>Vesuvius_(2).I-E_329;size=126;
GCATCCAAAACCTCCCGCAAGCGTCCCAAATC
>Vesuvius_2018-3.I-E_244;size=126;
AGGAGCCGCCGTAGATGAGGACATACGACCCC
>Vesuvius_2018-3.I-E_248;size=125;
GCCCCCACGCTAGAGGGCGTGAGGGCTTTCGGGC
>Vesuvius_2018-3.I-E_312;size=124;
GAGCTCTTCCTCCCCAACCCGGGCCGGGAGGTC
>Vesuvius_(1).I-E_293;size=123;
TAGCGCAGGACGGGGACGCCCTGGACCATGGT
>Vesuvius_(2).I-E_391;size=123;
TAGTCCATGAGGAGGGGTACGTTGCGCTCCGGC
>Vesuvius_2018-1.I-E_131;size=123;
CCGCTCAGCCCGTAGAGGAAGGAGTGGAGGTG
>Vesuvius_(2).I-E_410;size=122;
TACTTCGCCTTCAAGGTGGACGACATCTCCAG
>Vesuvius_2018-4.I-E_179;size=122;
GTGGGGCTGGATGTGGTGGCCCAGAAGGAAGCC
>Vesuvius_(2).I-E_618;size=121;
AGCGCCGCGGCCAAGTGGCGCCCCACCCGTATCG
>Vesuvius_(2).I-E_393;size=121;
ACCGTCTCGGGAGGAAGCCCCTTGGCCTCGAG
>Vesuvius_(2).I-E_356;size=120;
GATACCCTCTATCTCACCCTGGCCGATATCGGC
>Vesuvius_2018-3.I-E_232;size=120;
CGCATGGAGCCTCTGGTGGCGAAGGCGGTGGG
>Vesuvius_(2).I-E_482;size=119;
GCCATCCTCACGGGGGTGCGCTTCGGGGAGTCG
>Vesuvius_(2).I-E_419;size=118;
GCCCCTGAGGCCAAGACCGCGGATGAGGCCCC
>Vesuvius_(2).I-E_515;size=118;
ACGTGGGTGCGCGTGTATCCCGTCAGGCGCCC
>Vesuvius_2018-1.I-E_134;size=118;
GGAGACCTGGGCCACCTCCAGGGTGTGGGTGAGGCGGGTGCGGTA
>Vesuvius_(2).I-E_342;size=118;
ACCGGGAACCGCTTTTTTGGCGGCGACCGCGAC
>Vesuvius_(2).I-E_347;size=116;
GCGGTGGGGGACAGGTACTGGAAGCCAATCAA
>Vesuvius_(2).I-E_592;size=116;
AAGCGAATAGAAAATTCGCTCAAATCAGCCGC
>Vesuvius_(2).I-E_340;size=116;
TAGTTGGCGATATTGCGGTGGTGGATACGGC
>Vesuvius_(2).I-E_343;size=116;
GGGAGTGGTCCCACCAGGGACCGATTTTGGCC
>Vesuvius_(2).I-E_349;size=116;
GCGTAAACCCTAACCCCCCAAGGCCCCCAGGG
>Vesuvius_(2).I-E_494;size=115;
AAGGATGCGGAGCGGGAGAGGGCGGGCGGGGA
>Vesuvius_2018-3.I-E_462;size=115;
GACGTGTATTGGACCTACAGGCTGGTGGAGCG
>Vesuvius_(2).I-E_351;size=114;
TGGGCTCCCGAGCTGGAGGAGGCGGGACGGAG
>Vesuvius_(2).I-E_386;size=114;
GAGCACGAGCCTCACGAGGGAGATGTCCATCTAGC
>Vesuvius_2018-1.I-E_172;size=114;
GCGGCCCAAAACCAAGCCGCACTCAACGTCAT
>Vesuvius_(2).I-E_346;size=114;
GGGGCCGTGGTTTTAGGGTGGTACGACCCCCA
>Vesuvius_2018-3.I-E_417;size=113;
CCTAGCCCGTTCATCCTGCGTGATGATGAGTGCC
>Vesuvius_(2).I-E_402;size=111;
ATGGGCGGGGTTAGCCGGGGCCGCGAGCGCAT
>Vesuvius_(1).I-E_269;size=110;
ACGGCCGCCGAGCCACCCATAGCCGCCACCGC
>Vesuvius_(2).I-E_615;size=108;
GGGCGGCCGTTACCGCGCCTCCTCGTGGCCTT
>Vesuvius_2018-2.I-E_85;size=107;
GGCGCCGTCGTGTACCATCCCGGCGGCTCGGC
>Vesuvius_(2).I-E_355;size=106;
ATAGACCTCCGGGGCGCGCTAGAGGCCGACCT
>Vesuvius_(2).I-E_587;size=105;
CGTCTGCAGGCCGACGGGCGAAGCAAGGTAGGC
>Vesuvius_(2).I-E_354;size=104;
AAGGCGCTCCCCAGCCTCATCCCCGGAGGCGAACCC
>Vesuvius_(2).I-E_362;size=104;
GTGCGGCCTTTGAGGGCGGCCTTGGAGCGGGT
>Vesuvius_(2).I-E_448;size=103;
TGCAACGTTCATCAGGCTTCCAGGGAAGGGGAC
>Vesuvius_2018-3.I-E_236;size=103;
TCCCGCGGAGCCGGGGACGACCCCGTGCGTGG
>Vesuvius_(2).I-E_635;size=103;
TAGTAGGCCACGTAGGAGCTACGGGGCAGGCT
>Vesuvius_2018-1.I-E_141;size=102;
TCAGGGCGCTCCCAAACCCGCCGACGATGAT
>Vesuvius_2018-3.I-E_280;size=102;
GCCTGGTGCCCTTCCCCGTTGACGCAGGGGAC
>Vesuvius_2018-3.I-E_440;size=102;
GACGGGGATCACCTGCTCCGCGCTAAACCCCA
>Vesuvius_(2).I-E_387;size=101;
AGCTGGCAGAGGCTGGCCCGGTTGTCGCCCTGC
>Vesuvius_(2).I-E_614;size=101;
GAGCCCGCTACAGAAGCAAAGGCGATAAGACG
>Vesuvius_(2).I-E_375;size=100;
ATGGCCGAATGCCCGTGCTCCCTTCCCCCGGTC
>Vesuvius_(2).I-E_378;size=98;
GCGGTGGTGGACGAGATCCGCAGGTCCAGCTAC
>Vesuvius_(2).I-E_705;size=98;
GCGTGGGCGCTCCACGCCACCTGGCTGGACCT
>Vesuvius_(2).I-E_425;size=98;
GAGTCCCCGGCCTCATCCGTGGCCCACTTCCT
>Vesuvius_2018-1.I-E_530;size=96;
ACCCCGCCGCCCGAGCGCTCCGGCTCCTGCGT
>Vesuvius_(2).I-E_369;size=96;
CCCTACGTTTTGCGCATCCGGGACGAGGAGAA
>Vesuvius_(2).I-E_451;size=96;
AGGGGGTGATAGGATGACCCTGGAGGCGAGGC
>Vesuvius_(2).I-E_416;size=95;
CTCGCCGCCATGGCCCTCGCGAGCCGCGAGGTGC
>Vesuvius_2018-3.I-E_293;size=95;
CTCGCGTCCGGGAGATCATGGAGATGCAAGCC
>Vesuvius_2018-1.I-E_151;size=93;
GGTGGGTGGGCCTCGGGGAGGACCTTCGGGCC
>Vesuvius_(2).I-E_415;size=92;
TCGGGCACCTCAAAGTAGACATAGTAAACGTC
>Vesuvius_2018-3.I-E_299;size=92;
CGCACCTCGCCCTCGTAGCTCCGGTCCACCAG
>Vesuvius_2018-3.I-E_289;size=90;
GCCCTCCCACCCCGCCGCCTCTAGGCGGGCGA
>Vesuvius_(2).I-E_390;size=90;
TCCTCCTCCGGGACCGGGAGTGGGAGCCGGGG
>Vesuvius_(2).I-E_382;size=90;
TGGGAGGCATCCTCCGGTAAGGCGCCCTTGACC
>Vesuvius_(2).I-E_409;size=90;
GCTAGCCTGGTGCTCATCTCTTCTGGAGGGGA
>Vesuvius_2018-3.I-E_278;size=90;
ACAAGCCCCCTATGCGTAAGGGCGAGGTTTTTC
>Vesuvius_(2).I-E_513;size=90;
GTGGCCCCCGTCTTCGCCCCTGAAGTGGAGGG
>Vesuvius_(2).I-E_453;size=89;
GGTTTCTTCGTCAGTACGCAGAGCATTGCCGAT
>Vesuvius_(2).I-E_641;size=89;
CCGGGGGACGGGGACCTACGCCCAGAGTAGGG
>Vesuvius_(2).I-E_400;size=88;
TCCGTCCCCGCGCCGAAGCCCCAGAACTCGTG
>Vesuvius_(2).I-E_426;size=88;
GGGGCCGGGTACGCATCCGGTGGACCCTAGGG
>Vesuvius_2018-1.I-E_153;size=88;
TGGCCGCCCAGGCGGCGGAGGCGGCCCTCGGC
>Vesuvius_(1).I-E_278;size=88;
TTGGGAGCGCCCGTAAGGAGAGCCATACCGGGC
>Vesuvius_(2).I-E_399;size=86;
GAGCGGGCCAAGGCCCTCCGATACGACCCCAAC
>Vesuvius_(2).I-E_412;size=86;
AGGAGGGGGACGAGGGCAGGGAGAGTCGCCAGA
>Vesuvius_(2).I-E_395;size=86;
CGCCTGCCTGTAGGCGGCCCACGCCTCGGGGA
>Vesuvius_(2).I-E_408;size=86;
GACGGGACGGAGTTGAGGCTCATCGCTAGGAG
>Vesuvius_2018-2.I-E_86;size=85;
CCGGCGCAAGGCCTCGAGGGCGCGGCCACGCC
>Vesuvius_2018-3.I-E_300;size=85;
CTCCTCGTCCCGGAGGACGCGGAAGAAGTTGT
>Vesuvius_(1).I-E_318;size=84;
ATGATCGGGCTCACAACCCCGCGGCCCTTAC
>Vesuvius_2018-3.I-E_284;size=84;
ATGGGGGCCCTCGGTCTCCCTGTGCAGGGCCA
>Vesuvius_(2).I-E_401;size=84;
CCAGGCGGTCCCCAAAGACGCTGGTGTTGATCTGC
>Vesuvius_(2).I-E_418;size=82;
ACCAGGGTGTCGGAGGCCGTGAGAGTAATGC
>Vesuvius_(2).I-E_424;size=82;
CCCGGTTCTACGAGGTCTGGGTTCCCCTCGCCC
>Vesuvius_2018-3.I-E_325;size=82;
GAGTACGAGTGCCGCCTGGAGCGGGAAGGGGCC
>Vesuvius_(2).I-E_458;size=82;
TGGGTTCAACCCTCAGGCAATCAATAAACGCAC
>Vesuvius_(1).I-E_308;size=82;
AAGCCGATGCCACGGCCATCGTGACCGTGGGA
>Vesuvius_(2).I-E_405;size=82;
TAGGCGAGCCGCCCTTTCAATCTCCGCCATGGG
>Vesuvius_2018-3.I-E_260;size=81;
TTGCCTGGTGTCTTTGCCTAGAAGCTCGCGGA
>Vesuvius_2018-4.I-E_133;size=79;
TGGCGCAGGACGAAACCCTCGGCCTCCTCCAA
>Vesuvius_(2).I-E_440;size=78;
CCCTCTTCCCCGTAGCATTGCTACCCCCTTAC
>Vesuvius_(2).I-E_421;size=78;
AGTTGCCTAACAAAAGGGTTTCGCGATCCCCAC
>Vesuvius_(2).I-E_446;size=78;
CATGGCCCGTGCTATATCCTCCTCCAGGACGGC
>Vesuvius_2018-3.I-E_509;size=78;
TATGACGCCACCCGCATCAACGCCCCTGCCCTCC
>Vesuvius_(2).I-E_433;size=76;
AACATGGCGGAGTCGGTCCAAATCCTCACCTTC
>Vesuvius_(2).I-E_439;size=76;
GAATGAGGCGGCGGACCGGGATAACCTCAACC
>Vesuvius_(2).I-E_435;size=76;
AGGGGTGGGACCTTGACAAAACCGACTGGTAA
>Vesuvius_2018-1.I-E_688;size=75;
TGCGCGAGCTCGTCCTCTACCGACCCCAGGCC
>Vesuvius_2018-3.I-E_309;size=75;
CTCGCTTTCGGGCGGCGCCGCAGAGCCATTTTC
>Vesuvius_2018-3.I-E_329;size=75;
GTTAGGGTCCAAGCCCCTAAACCGAAAAACCCT
>Vesuvius_2018-1.I-E_169;size=75;
GGAAGTGGCAGAAAGAGCGGGCGTGGGGCGGCC
>Vesuvius_2018-1.I-E_152;size=75;
ACCCGGTACTCCGTTATCACGGCGCGCAGTTT
>Vesuvius_(2).I-E_430;size=74;
GTTAGGGTCCAACCCCCAAAACCGACAACCCT
>Vesuvius_2018-3.I-E_485;size=74;
ATGGCCTGGAACGCGCCGCCGAAGACCGCTT
>Vesuvius_(2).I-E_437;size=74;
CGCCTCGCCTGGTTTGAAGCCTACTGGCAACCCC
>Vesuvius_2018-1.I-E_218;size=74;
AGCATCCGCACCGCCGCCGCGAGGACGGGCCCC
>Vesuvius_(2).I-E_447;size=74;
CCAATCAACCTGCGCGTGCCGTGCATCTACGT
>Vesuvius_(1).I-E_337;size=73;
GGTTAGGCGTGTTCACCCGTATGGGTCCCGCC
>Vesuvius_(2).I-E_452;size=72;
CTGGCCGCGGAGGAGATGCGCCAGCTGGCGGA
>Vesuvius_(2).I-E_445;size=72;
GTCTACGCCGCGCTCCTCAAGGACGCCAACTT
>Vesuvius_(2).I-E_436;size=72;
GTCCGGGAAGCGATAAAGAAGAAGCTTCCTGA
>Vesuvius_(2).I-E_514;size=72;
GCCTCGGGGTAGTCATCGGGGACGAGGCTCAC
>Vesuvius_(2).I-E_455;size=72;
TCCATGACGGGGGCAGCGGGCCCTGTATCGC
>Vesuvius_2018-3.I-E_313;size=71;
AGATGCGCCAGCTGGCGGAGGCGGGGATCCCG
>Vesuvius_(2).I-E_573;size=71;
TCGTTGTAGAGGGTGAGGTCGTCAAACTCAA
>Vesuvius_(2).I-E_449;size=70;
GGTGAGGCCTTCGGAGGGGCCTCGAGGAACTT
>Vesuvius_(2).I-E_464;size=70;
GCGTCCACGGCGGCCTGGCGGGCCTGGGCGCTC
>Vesuvius_2018-4.I-E_142;size=70;
ACCCCAATCACCTGGGTGCGCGAAGTGTATTC
>Vesuvius_2018-3.I-E_602;size=69;
GTGTTGCGGCTATGGACCTGGCCCGCAATAGA
>Vesuvius_2018-3.I-E_287;size=69;
GAACGGTCTCATCACCCAGGATCAGTACCTCC
>Vesuvius_2018-3.I-E_540;size=69;
TCCCTGGGCAAGGGGCTGACCGAGGTCGGCGTC
>Vesuvius_(2).I-E_450;size=68;
CGTCGGGAAGGGCGGAGGAGGCCCTGGAAGCC
>Vesuvius_2018-4.I-E_145;size=68;
ACCCCTCACGGCGCGAGAGAGGCAAAATCGCC
>Vesuvius_(1).I-E_350;size=67;
GTACTCGCTCACGCTCATTCGCACCTCCACACC
>Vesuvius_(2).I-E_498;size=67;
AGGTTTCCCCCCTCCACCCCATGGGGGTACCA
>Vesuvius_2018-3.I-E_303;size=67;
CGCATTGGCGGGGCCGGGGCGGGGCGCGTGGGC
>Vesuvius_(2).I-E_460;size=66;
GCGGGTAGGCGGGAGCGGGGACGCCGTCCAGA
>Vesuvius_(2).I-E_481;size=66;
CCCTGGGGGAGGCTAAGGCCGAGCCCGATACG
>Vesuvius_(2).I-E_601;size=66;
GCTTACCTCCACTAGCGCCGTCCATGCCCAGT
>Vesuvius_2018-3.I-E_345;size=65;
AGGGCCACAATGGCGTCAATCAAAAGCCCGGCC
>Vesuvius_2018-4.I-E_151;size=65;
AAGGGGACCACTAAGGTCTACGGCACGCACGACA
>Vesuvius_(2).I-E_535;size=65;
CCCCCTCCACGACTAGCAAAACGGCCCTAGAAA
>Vesuvius_(2).I-E_461;size=64;
TGAACCCACCGCAAGGGTTCCACGAGGAGGGC
>Vesuvius_(2).I-E_473;size=64;
GTTGGGGACCTCCTCCGGTGGAGGGGGTCCTA
>Vesuvius_2018-1.I-E_171;size=64;
CGGACGCCCAGCTCATGCGGGGGCCGGACACT
>Vesuvius_2018-3.I-E_535;size=63;
TCGTCCACCACCACGGGGGGGTTCTCGGCCTG
>Vesuvius_2018-3.I-E_326;size=63;
AGAAAGAGAAAAAGCGCACCCTCGTTCTTCGG
>Vesuvius_2018-2.I-E_312;size=61;
AGGGTTACAGAACCCTCCAATGGCCCAGACC
>Vesuvius_(1).I-E_325;size=60;
CCCCCACCCGCATCGGCCAGCCCGCCGCCAGG
>Vesuvius_2018-3.I-E_398;size=60;
GCCACCACCTTTTCGGCCAGGTCGGGCGGGAG
>Vesuvius_2018-3.I-E_307;size=59;
CGGAGCAGCGCCTCCGGGACCAGGACCCCGCA
>Vesuvius_(2).I-E_639;size=59;
ATGGCCGAGAAGGGGGTCATAGACGCGACCGC
>Vesuvius_(2).I-E_556;size=59;
CGCTTGGATTCCGGAGATCTGGGCCCAGGAGAT
>Vesuvius_2018-3.I-E_304;size=59;
ATAGCCGCCAACGCCGTTCAGTCCCTTCAAAT
>Vesuvius_(1).I-E_301;size=58;
CTACCCGCTTCCCCCCGTCCTGAGGTGGCCC
>Vesuvius_(2).I-E_477;size=58;
GTGTTGCTCCCCAGGGTGAGGGTGACCACCCC
>Vesuvius_(2).I-E_483;size=58;
GGAGAGGGCGGCCAGCCAGCCCGCTGACGATCA
>Vesuvius_(2).I-E_539;size=58;
AAGGGGGTGAACTTGCCACCCCCCTGGTTCCAC
>Vesuvius_(2).I-E_480;size=58;
GAAAAGGAGACCGGCAGGGAAGGGTGGACCCTC
>Vesuvius_(2).I-E_485;size=58;
AGGTAGCTCAGGTTTCCCGCCCCGCCCGGTCC
>Vesuvius_2018-3.I-E_549;size=58;
CTGGGAGAAAGCCCCGGCGATCTCGGCGTTGA
>Vesuvius_2018-3.I-E_612;size=57;
CAAGGCTATGTCGAGACGAAAGCCGCTTGGGA
>Vesuvius_2018-3.I-E_315;size=56;
GCGGCGTTGCAGACCTGCTGGGCACAGCCACA
>Vesuvius_(2).I-E_503;size=56;
GAAGAACTTGAACGGTTGGGACTGGGCCGCCCC
>Vesuvius_(2).I-E_487;size=56;
GGCGAAGGAGCGGGAAGCCCCAGCGGCCTCCTC
>Vesuvius_(2).I-E_537;size=56;
GGTGAGGTCGTGGGCCTTCTCCTTCCACAAGC
>Vesuvius_2018-3.I-E_569;size=56;
CGGTTGACCGCATGACGGGCAGACGTGCCCTTC
>Vesuvius_2018-3.I-E_658;size=55;
GTTTTAGCCATTACTCGGGTCTCCCTTCCAAGC
>Vesuvius_2018-3.I-E_318;size=55;
TACCGCCGCTTCGCCCGCCACTGGATCGCCTGG
>Vesuvius_2018-3.I-E_585;size=55;
GTGTCCTCGGCGTGGGACCTGGCGGAGAAAAT
>Vesuvius_(2).I-E_495;size=54;
GATGAAGCCGTGAGGCGGGGGAACCTCGGAGA
>Vesuvius_(1).I-E_354;size=54;
CAGGTTTGGGCCCAGCCATTTTGGGATTACGGC
>Vesuvius_(2).I-E_560;size=54;
GAGGTCCTCTCCGCCTTCGGCACTGCCCCCGGC
>Vesuvius_(1).I-E_369;size=54;
ATTTCGGGCCCCAAGCCTCCCAACCGGGTCCT
>Vesuvius_(2).I-E_493;size=54;
ATTCTCCCTCAACCAAAGCGGCTCAAATGTGTC
>Vesuvius_(2).I-E_558;size=53;
TATTTCCGAAAGCCTTGTAGGTGCCGGCCCCG
>Vesuvius_(2).I-E_488;size=52;
GAGCCCCATGGCCGTCCCGAGGCCGAGGATGCC
>Vesuvius_2018-3.I-E_327;size=52;
CGTAGACGCGGACGTTCCAGCGCTCCCTCCTC
>Vesuvius_(2).I-E_574;size=52;
CCCGCCTTCTCCAGGGCCGCCCACATCTGGGGC
>Vesuvius_(2).I-E_492;size=52;
GGCGCTGGGGGCATGCTTGGTGAGCGAGGCAATC
>Vesuvius_(2).I-E_506;size=52;
GAAGAAGGCCCCGTGCTTCCGTGGCGCTCGGAC
>Vesuvius_2018-3.I-E_356;size=51;
GCCACGGCGGAGAAGGAGCGGCCGGAGGTGGC
>Vesuvius_2018-3.I-E_391;size=51;
GAGCCGCACGGCGCGGCTGTAGCCGACACCAA
>Vesuvius_2018-3.I-E_332;size=50;
AAGGGCTGGCCCTCCTTGAGACGCGCGAGCTC
>Vesuvius_(2).I-E_497;size=50;
TCCTTCTCCCGGTCCTCGGGGGAGGGGATGGCC
>Vesuvius_(2).I-E_511;size=50;
GGCACCCCGGTGGCCCGCTTCGGCTTGGCCGT
>Vesuvius_2018-3.I-E_428;size=50;
TTATACATGATGGCGGCGAAGGACTTCGCCGAC
>Vesuvius_(2).I-E_585;size=50;
TAGCTTTCGGCGAGGCCGAACATGGCTCACCCC
>Vesuvius_(2).I-E_504;size=50;
GTGGTCTTTTAGTCCTGGGCGAGGCTCCCCAC
>Vesuvius_(1).I-E_356;size=50;
AGGTCTACACGGATGGGGCGGGGGAGGTGAAC
>Vesuvius_(2).I-E_502;size=50;
AGGGAGGCGTACTCTTTGGGCGAAAGCACAAGA
>Vesuvius_(2).I-E_555;size=49;
TCACTCCCGAAGATGTTCCAGGGAAAGGAGTT
>Vesuvius_2018-3.I-E_324;size=49;
GGGGGCCATCCTCGCCCTCCTCCGGGGCGAGGC
>Vesuvius_2018-1.I-E_190;size=49;
AGGCTAGGCGAGGGTGTTGCCCCCCTGGGGGC
>Vesuvius_(2).I-E_507;size=48;
TCCACATCTCCAGCGGGGACGGGAAATCCATA
>Vesuvius_(2).I-E_509;size=48;
CCCCCACGCCCCGGCGTGACCTTAGCCCAATA
>Vesuvius_(2).I-E_524;size=48;
ACCTCTTTGACTTCGCCGCCCGGACCCCGTTT
>Vesuvius_2018-3.I-E_371;size=48;
AAGGTGGAGGCCCCGGAGGAGGACCTGACTC
>Vesuvius_2018-3.I-E_616;size=48;
GAGGGCCCACGTTTTCCCCGACCCTGCGGCCCC
>Vesuvius_(2).I-E_582;size=48;
ATCCAAGGTGGGCTCCGCCAGGGGGCGGAGGGC
>Vesuvius_2018-3.I-E_328;size=48;
TCTTGTACTGAGCTTTCTTGGTGGAATAGGGA
>Vesuvius_2018-3.I-E_348;size=48;
TAGTCTGGCCGGTGGCGGTGCATCATCCCGCGC
>Vesuvius_2018-3.I-E_388;size=47;
GCTCACGTTCTCCTTCGCCCGGGCCACCACGT
>Vesuvius_2018-3.I-E_498;size=47;
CGAAGGGCGCCCCCCCTTCGCCGCCCCCAAC
>Vesuvius_(2).I-E_523;size=46;
GAGGGAAGGCATGAGCGCAATGGACCTCATTA
>Vesuvius_(2).I-E_516;size=46;
AAGTAGAGGGCTTGCGCCCACCCCTCCCTAGA
>Vesuvius_(2).I-E_518;size=46;
GCTGGTTTTACCGGGAGTGGACGAGCGGTGAG
>Vesuvius_2018-3.I-E_627;size=46;
CCCAGGCTACGAGGGTCTCAAAGGTAGGACGA
>Vesuvius_2018-3.I-E_411;size=46;
TGAACCCAGAGTTCCTTCAGGACTTTGTAAGG
>Vesuvius_(2).I-E_510;size=46;
ACTTCTCCGAGCTTCCGCCGGCGGAGCCTCCC
>Vesuvius_(2).I-E_624;size=45;
TGGAGGGGGGCACCTGGGGGGCCAAGACCCCC
>Vesuvius_2018-3.I-E_617;size=45;
GAGAGCGCTCTGAAGAAGCTCCGGCTGACGGCTC
>Vesuvius_(2).I-E_598;size=45;
GCGGGGCTTATGCCGAAGAGGGGAGGTAAGTG
>Vesuvius_2018-3.I-E_613;size=44;
ACGTGCGCTTCCGAGGTGGCGGTCTTCATCTT
>Vesuvius_(2).I-E_521;size=44;
TGCCCTCCCATGCTCGCTAGCGCCGCCCCGATT
>Vesuvius_(2).I-E_519;size=44;
GGTTCACTTCGCCCGGGCGGTTCGCCCTGGCGT
>Vesuvius_(2).I-E_517;size=44;
GGACTACGCAAATACATCGGGAGATAGGAGGC
>Vesuvius_2018-3.I-E_622;size=44;
GAGGGGCTGCTCGGCCTCCAGCAGCTGCTCCG
>Vesuvius_(2).I-E_520;size=44;
AGCCTCGGCCCCTCCCCAGTCCCCGGTGCGC
>Vesuvius_(2).I-E_713;size=44;
CCAGACCTGGCCCTCAGGAAGAAGGTCATGCA
>Vesuvius_(2).I-E_525;size=44;
AATGTCCCCCTCCTGGACGTCGCCCCGGGTCAA
>Vesuvius_2018-3.I-E_642;size=44;
CCAACGCCCCGCAAGAAAACCCAGACCTCCTA
>Vesuvius_2018-1.I-E_197;size=43;
TCGTCAAGCACCCGGACGGGCCTCAGGTCCGC
>Vesuvius_2018-1.I-E_227;size=43;
CCCCCGCTGTTTTGGAATAGCGGGGGCTACGA
>Vesuvius_2018-4.I-E_195;size=43;
GCGATGGCCGTGTTGATCCCGGCGAGGCACTT
>Vesuvius_(2).I-E_542;size=42;
GTAAATCTCGTCTCGGGCCCGGGGCCACGCCC
>Vesuvius_(2).I-E_677;size=42;
GGCCGCTAGGCGCGTGGGCCGTGGGGCGCGCT
>Vesuvius_(1).I-E_265;size=42;
CCCGGGCTGGGGAGCCTAGCGTCGGCAGTGGG
>Vesuvius_2018-3.I-E_452;size=42;
TTCCTCCGGCGCCTGGAGGAGGCCATCGGCATC
>Vesuvius_(2).I-E_546;size=42;
CCCCCGAAGGTCTTTAACCTCTCACCGTATGGA
>Vesuvius_(2).I-E_544;size=42;
TGGGGCGCCTGGGGGCAATCCTGATCGGCAA
>Vesuvius_(2).I-E_530;size=42;
GATCTACTGGCTTCAGGGCCCCAGGCCCAAGG
>Vesuvius_(2).I-E_534;size=42;
CTCGTCCTCCCCGTCCACGGCCGCACCCCCGA
>Vesuvius_2018-1.I-E_196;size=42;
TTGTACTCGTAGGCGGCGTCCAGGATGACCTT
>Vesuvius_(2).I-E_533;size=42;
GCGTTTTCTTGATTGGCTACGGCTCCCCGACA
>Vesuvius_2018-3.I-E_742;size=42;
GGGCGAGCCTCCCACAGATAGACGGCCCTAGC
>Vesuvius_2018-4.I-E_185;size=42;
ATGGCCTGGAACGCGCCCCCAAACGCGGCCTG
>Vesuvius_2018-3.I-E_392;size=41;
TGGCGAGTTACTGTGGGGCCTGTGGTCCCACA
>Vesuvius_(2).I-E_638;size=41;
CGATCTCCCACCCGCCGTGTGTCATATCCACCC
>Vesuvius_(2).I-E_610;size=41;
AATGCCTAAGCCCCACGAGGTGGTGGCCCGCT
>Vesuvius_2018-3.I-E_688;size=41;
ACATCTCCCTGGCCCTGCGTTGGTTTCAGGGG
>Vesuvius_2018-3.I-E_382;size=40;
AGAAGCAAAAGGTGGTGGTCTTCGCCCACCAC
>Vesuvius_(2).I-E_548;size=40;
GCAAAAGGCGGCGTAAGCCCGGGATGGTTCCCC
>Vesuvius_(2).I-E_547;size=40;
GACCGTGTGCTGCCCCTCCTGGAGAAGGCCGA
>Vesuvius_2018-3.I-E_385;size=40;
CGGGAAGGGCCGCCACCTCCCCGGCGGTGGCC
>Vesuvius_(2).I-E_540;size=40;
GGGTCGTAAACGCCCTGGAAGAGGTGGCCCGGT
>Vesuvius_(2).I-E_551;size=40;
TAGATGGACCCCCGCTCAAGCTTCTCTGCAGCC
>Vesuvius_(2).I-E_543;size=40;
TCCACGCCCCCGTAATCGTTTCGTTGTTGCCC
>Vesuvius_(2).I-E_541;size=40;
TCCCGGGCGCACCTGTCCGACGCCGAGTTCGC
>Vesuvius_(2).I-E_565;size=40;
GGGTTGTCCCAGTAGTAGTGCTTCCCCTGGAG
>Vesuvius_2018-3.I-E_645;size=39;
CTGGGCAACCGCACCATCTCCGATGGAACGTCC
>Vesuvius_2018-3.I-E_565;size=39;
GAAAGGGGCTCGTACCACCGGCCAAGGAAGGA
>Vesuvius_(2).I-E_563;size=38;
GCGAAGTACTTCTGCTGGTCAATGGTGAGGGT
>Vesuvius_(2).I-E_545;size=38;
ATGAGGTGGCGAGGACGGGCGTCATCGGCTGGC
>Vesuvius_2018-4.I-E_200;size=38;
GCCCTGACCCTGAGGCGGGAGGACACGTGAGA
>Vesuvius_2018-1.I-E_207;size=38;
GCCCTCCTGGGTAAGGCCGGGGTGGACCGGGAC
>Vesuvius_2018-3.I-E_669;size=38;
CCTTTAGCCCCGGCTATGACGCTTTCCTCCAG
>Vesuvius_(2).I-E_629;size=38;
TTCATGACGACCTCCCGTTCAGAAGCTCCTCC
>Vesuvius_(2).I-E_579;size=38;
CTGGAGAAGTTAGGACAGCCGAAACGGGGTGA
>Vesuvius_2018-1.I-E_210;size=38;
CCAAGGACAAGGACGAGTTGGCCCGCATTCTC
>Vesuvius_(2).I-E_566;size=38;
GGGTGAGGTTGGCCGAACGCCTCAACCAGGAGC
>Vesuvius_2018-3.I-E_383;size=37;
GCGTGTAAGGGGAGCGGGGTTATAACCCACC
>Vesuvius_(2).I-E_609;size=36;
AGGGACCAGGACTACTACCTCCCCGGCCTCGC
>Vesuvius_(2).I-E_553;size=36;
AGATGGCTGTGACTGTGCTGCCACTCTCCGCTTC
>Vesuvius_(2).I-E_602;size=36;
TGGCTCCGTGAGCGGCCCGCCGTGTTCACGGC
>Vesuvius_2018-4.I-E_747;size=36;
CCCCAGCAACTCACAGGCCAGGACCCTTCCCGC
>Vesuvius_2018-3.I-E_368;size=36;
AGAGAAGCGCCATTCTGAGCGCTCAGAGTCAGA
>Vesuvius_2018-3.I-E_381;size=36;
GTCAGGACCAAGGTGGTCCTAGACGGAGTGGCC
>Vesuvius_(2).I-E_562;size=36;
CGCTTGCCCGGCTTCAGAAGCGCGGAGTTCGA
>Vesuvius_(2).I-E_696;size=36;
ACGGCAAGAAGGGCAAGAAAGGGAAAGGAGGA
>Vesuvius_(2).I-E_559;size=36;
CCGATGTAGTCCACCATGGGGTCATCGGTGAG
>Vesuvius_(2).I-E_564;size=36;
CGCTTCGCCCTCCTCGGGCAGACGCTGATGGGA
>Vesuvius_2018-3.I-E_577;size=36;
GAGGGGAGCCTCTACCTGGGCGGCGTCCAATC
>Vesuvius_2018-1.I-E_257;size=36;
CGTCGCACCTCGAGGCCGAGGCCGAGGGGCGC
>Vesuvius_(2).I-E_670;size=35;
CTCTACCCGGGCGGGTCTCTCCGGGGGCCGGAC
>Vesuvius_(2).I-E_727;size=35;
GTGTATAGCGGCCTGCCCTTGCCTTTCGGGGA
>Vesuvius_2018-3.I-E_400;size=34;
AGGTCATCGCCGCCAACATCGCCTACCTCCAG
>Vesuvius_2018-4.I-E_214;size=34;
CGTGGAAGCCACCGTGCGGGACATCGTCTCCC
>Vesuvius_(2).I-E_576;size=34;
GAGGGCGCCGGTGATGGCCCCGGCGATGTAGT
>Vesuvius_(2).I-E_570;size=34;
GATCCTCGGTGAGATAAGCGTCAAAGGCGATG
>Vesuvius_(2).I-E_568;size=34;
GCGGCCAGGTGGGCGGCGGCGTTTGACACCCC
>Vesuvius_(2).I-E_581;size=34;
GTCACGGTCACCAGATTGGCGGAAGTCCGAAC
>Vesuvius_(2).I-E_590;size=34;
GTGGCAAGGCGGATTGCCTCGCTCACCAAGCA
>Vesuvius_2018-3.I-E_420;size=34;
CGGAGGCGGTAGGCCACCACCCGCCTCCAGTC
>Vesuvius_(2).I-E_572;size=34;
CCCGGTGTCGGGTGGACTTCCCACCCCGGGCAC
>Vesuvius_(2).I-E_616;size=34;
TGGAGGTAGTGTCGGAGGAGCTAGCTCTTCCA
>Vesuvius_(2).I-E_644;size=34;
GAACCTATTCCTTGATAGGCGGGCTAGCTAGG
>Vesuvius_(2).I-E_578;size=34;
CCCGGCGATGCGCTCCTGGAGAGCGGCAAAAGC
>Vesuvius_2018-3.I-E_414;size=33;
CCCTTGGTGCGCCGGGCAAAGAAGACGTCCGT
>Vesuvius_2018-1.I-E_4702;size=33;
TGGGCCGGGCCCGCGCCGCCTTCCAGGAGGAC
>Vesuvius_(2).I-E_591;size=32;
GTTGTTCACCTAGCAAGCGGGTGGCTCAGGTG
>Vesuvius_2018-4.I-E_228;size=32;
AGCATGGGGCCATACTTCTCGCCGAGCCCCGAC
>Vesuvius_(2).I-E_586;size=32;
CTGAGGAGGAGGTCGCTCCGCAGACCCACCTT
>Vesuvius_2018-3.I-E_508;size=32;
CTCCCGGCCTAAGGCCAAAATGGCCTCCTCGC
>Vesuvius_2018-4.I-E_246;size=31;
GCCCGCGCCGGAAGCCGCGGAAAGCCCCGTGC
>Vesuvius_2018-1.I-E_912;size=31;
GTCCCCGGCGATAAGAAGTCGCCGCCGCGGAC
>Vesuvius_2018-4.I-E_222;size=31;
ACCACGGCTCTGCGGCGGGTGCTGGAGAAGTAC
>Vesuvius_2018-3.I-E_464;size=30;
GAGATCCCGAGGGCCGAGATCAACGAGGCCCC
>Vesuvius_(2).I-E_596;size=30;
CGAACGCCACGCCGTTCCGCCTCTCCGGGCCC
>Vesuvius_(2).I-E_595;size=30;
ACGCTGGTGTTGATCTGCGTGCGGTCTACCTC
>Vesuvius_(2).I-E_600;size=30;
ACGCCTTGGATGAGGTCGTAGAGTCCCATCAG
>Vesuvius_2018-4.I-E_274;size=30;
GCCGAGACCTCCTTCCTGAGGCCCTGGCGGGA
>Vesuvius_2018-4.I-E_231;size=30;
CAGTCTTGATTGACCCCGCCTATCTGCACGA
>Vesuvius_2018-4.I-E_2808;size=29;
CCCTCCGCCGGATCCGGGAGGAGATCCCCGAA
>Vesuvius_2018-4.I-E_253;size=28;
GAAGGGGGCCAGGGCCTCCACATCCCAGACCTCA
>Vesuvius_(2).I-E_612;size=28;
GAATAGGTTCCTTGACGGGAATACCCAGTTTAG
>Vesuvius_(2).I-E_623;size=28;
ACGGCCCGAAAATCCTTCAGATGGACCCACCGC
>Vesuvius_(2).I-E_645;size=28;
GCACTCCCCATAAAGGGCGCTCCCACTCCACC
>Vesuvius_(2).I-E_665;size=28;
CTCGGCCTCGTGGACGACGTAAACAGGGCCAAC
>Vesuvius_2018-3.I-E_594;size=27;
GAGTTTTCCCTCACCTGGACCGCCCTCACCGGT
>Vesuvius_2018-4.I-E_3715;size=27;
CCCTCCGCCGCCCGCGGGAGGAGAGCGCCGCC
>Vesuvius_2018-3.I-E_610;size=27;
GGCGTCAAGGGCGTCCTGGAGAATGCCCTTGGC
>Vesuvius_2018-4.I-E_263;size=27;
ACCCCACGGTCGTGCAGGCCGTTTATGCCACT
>Vesuvius_2018-4.I-E_275;size=27;
GTCCTCCCCGTCCTCGAAGAGTCCGAAGCGGAT
>Vesuvius_2018-4.I-E_249;size=27;
TCACAATCGTGATGGGAGCGCTCCACGTAGC
>Vesuvius_2018-4.I-E_259;size=27;
TACCCCGGGGTCCGGGTGCTGGACTGGGGCC
>Vesuvius_(2).I-E_628;size=26;
CTCTTGCCCGTAGCTATCTGGTGCCGCTCCGAA
>Vesuvius_(2).I-E_630;size=26;
ATGCTCCGATTACCCGGAGATCCGTAGACCAC
>Vesuvius_(2).I-E_647;size=26;
GCGGCGTTCGCGGCGGCGTAGAGGTTCTCCGG
>Vesuvius_2018-4.I-E_2752;size=26;
CCCCACGGGAAGCCAGGCGAGGACCCGTCCCGC
>Vesuvius_(2).I-E_655;size=26;
CGCACCCCCTCCATGAATCTGACCTCTGTGTGG
>Vesuvius_(2).I-E_632;size=26;
TGGTGATCGTTGAGGGGCCAGACGGGACGGGGA
>Vesuvius_2018-3.I-E_442;size=26;
AAGGCCAGCCGCTCCAGCAACTCCCCAGCCCGGC
>Vesuvius_(2).I-E_626;size=26;
GGGGCCCACACCTCCCAGGCGGGGAAGGCCCC
>Vesuvius_(2).I-E_636;size=26;
CCTTTGGGTTGGCCCTACTTGTGGGCATCGTG
>Vesuvius_2018-4.I-E_309;size=26;
CCTTCGGCCAAGAGTGCCCGCACCGCCCCCAA
>Vesuvius_(2).I-E_631;size=26;
CGGGGACCAGCTGCAAATCATCAAGACCGTCG
>Vesuvius_(2).I-E_653;size=26;
CGAGCGCCCCTGCTTGCTCTTGGGCATGCGGAA
>Vesuvius_(2).I-E_651;size=26;
GTGCCGGGGAAAACCTGGTCCCTCTTCCCTAC
>Vesuvius_2018-4.I-E_285;size=25;
AGAGCCCGCACCAGTTCGGACTGTGAGACCAC
>Vesuvius_2018-4.I-E_311;size=25;
GGAGCGGCGGGATCCGCTCCCCAAAACCCCAC
>Vesuvius_2018-3.I-E_466;size=25;
CATGCCGGCCTCGTCCTCGAGGCCCTGCTCCTC
>Vesuvius_2018-1.I-E_258;size=25;
GGCCGAGGCCGACCCCACCGACCCTAACACGAT
>Vesuvius_2018-1.I-E_274;size=25;
TCGGAGCCAAGGGCATCGGCCAGTTGGTTCCAC
>Vesuvius_(2).I-E_741;size=24;
CCCTAGTCTGGACCCGGCTCAATGACCCCACG
>Vesuvius_2018-4.I-E_280;size=24;
GCGTCCTGAGCCCCTTGCACGACCCCGAGGGCC
>Vesuvius_2018-1.I-E_276;size=24;
AGTTGACGGTACTCCTCCCGCATGGCTTCATCC
>Vesuvius_(2).I-E_652;size=24;
GCAAGGTGATGAGGATGACCAGGGCCGAGATCC
>Vesuvius_(2).I-E_650;size=24;
[truncated: 120,268 more chars]
