# Supplementary material for: Natural diversity of CRISPR spacers of Thermus: evidence of local spacer acquisition and global spacer exchange
Source: Philos Trans R Soc Lond B Biol Sci. 2019 Mar 25;374(1772):20180092. doi: 10.1098/rstb.2018.0092 (PMC6452258; doi:10.1098/rstb.2018.0092)
Supplement: Supplementary table S1 [file rstb20180092supp14.xlsx]

## Sheet: Sheet1
Natural Diversity of CRISPR Spacers of Thermus: Evidence of Local Spacer Acquisition and Global Spacer Exchange
Supplemetary table S1.
System type	primer name	primer sequence	% of primer in the primer mix (total 100%)
IIIAB system	IIIAB_rep_F	GGGCTCAATCCCTTGCAAC	0.5
	IIIAB_rep_R1	CCCGTAAGGGGATTGCGAC	0.45
	IIIAB_rep_R2	CCCCGTAAGGGGATKRHYDC	0.05
I-E system	I-E_rep_F	CCACRYGYGTGGGGACTAC	0.5
	I-E_rep_R1	RCRYGTGGGGATGGMCCG	0.45
	I-E_rep_R2	RCRYGTGGGGATGGMCSD	0.05
I-C system	I-C_R	GGGCCGGTGAGGATTGAAAC	0.5
	I-C_F	CTTTCGGGCCGGTGCAAC	0.5
I-B system	I-B_rep_R	AGCCTCGTAGAGGATTGAAAC	0.54
	I-B_rep_F	GGCTAACGAGGTTTGCAAC	0.53
	I-B_rep_rest_F	GCCTCGTAGAGGATTGAAAC	0.055
	I-B_rep_rest_R	GCTRACGRGGTTTGCAAC	0.055
	I-B_uniq_F	CTCGTAGAGGATTGGCCA	0.005
I-A system	I-A_rep_R	CGTACCTATAAGGGTTTGAAAC	0.35
	I-A_rep_F	CCTTATAGGTACGGTTCAAAG	0.35
	I-A_rep_F1	ACCTATGAGGGTTTGAAAC	0.15
	I-A_rep_R2	TCATAGGTACGGTCAGAAC	0.15
I-U system	I-U_R	CAGCTTGGCTACGTTGCAGG	0.5
	I-U_F	AGCTGTGAAGCTTGGATGCAAC	0.5
Thermus 16S рРНА	Thermus_F3	GTCTCCTGGGGGCCGAAGCTAA	0.5
	Thermus_R1	ACCCCAGGCTTTCACCCGGGTT	0.5
